# Supplementary material for: A deep network DeepOpacityNet for detection of cataracts from color fundus photographs
Source: Commun Med (Lond). 2023 Dec 16;3:184. doi: 10.1038/s43856-023-00410-w (PMC10725427; doi:10.1038/s43856-023-00410-w)
Supplement: Supplementary file 4 — Supplementary Data 2 [file 43856_2023_410_MOESM4_ESM.csv]

Ground Truth [Class 0]	Ground Truth [Class 1]	DeepOpacityNet [Class 0]	DeepOpacityNet [Class 1]	VGG16 [Class 0]	VGG16 [Class 1]	ResNet50 [Class 0]	ResNet50 [Class 1]	ResNet152V2 [Class 0]	ResNet152V2 [Class 1]	InceptionResNetV2 [Class 0]	InceptionResNetV2 [Class 1]	InceptionV3 [Class 0]	InceptionV3 [Class 1]	DenseNet201 [Class 0]	DenseNet201 [Class 1]	Xception [Class 0]	Xception [Class 1]
1	0	0.6228011	0.37719887	0.5100358	0.48996422	0.48614994	0.51385003	0.50018907	0.49981096	0.5290291	0.47097093	0.5011475	0.4988525	0.51808137	0.48191863	0.50326824	0.4967318
1	0	0.78959394	0.21040612	0.5650855	0.43491456	0.4978532	0.5021468	0.5547112	0.44528875	0.53782654	0.46217346	0.5096085	0.4903915	0.54482156	0.45517847	0.51728505	0.48271498
1	0	0.64630425	0.3536957	0.53134733	0.4686527	0.4993327	0.5006673	0.47178963	0.52821034	0.5401303	0.45986968	0.53571886	0.46428114	0.50278735	0.49721265	0.5139629	0.48603708
1	0	0.7259774	0.27402258	0.5693396	0.43066046	0.5065759	0.49342415	0.53843296	0.46156707	0.5197791	0.4802209	0.60585093	0.39414912	0.54492486	0.45507514	0.5403738	0.4596262
1	0	0.6802697	0.31973025	0.52809834	0.4719016	0.49210504	0.50789493	0.50918484	0.49081516	0.5355351	0.46446487	0.53755915	0.4624409	0.5232286	0.47677144	0.49583176	0.5041683
1	0	0.6436487	0.3563513	0.5560851	0.44391492	0.4892692	0.5107308	0.49772236	0.5022776	0.50977093	0.4902291	0.48944598	0.510554	0.52251977	0.4774802	0.5177097	0.4822903
1	0	0.69901866	0.30098134	0.5514472	0.4485528	0.5048977	0.49510232	0.49688724	0.5031128	0.5429983	0.45700172	0.52804846	0.4719516	0.54135984	0.45864016	0.5621078	0.43789223
1	0	0.75610614	0.2438939	0.5965798	0.4034202	0.5189124	0.48108763	0.5591417	0.44085833	0.56543165	0.43456835	0.5748139	0.4251861	0.5511496	0.44885045	0.5509	0.44910005
0	1	0.113718666	0.88628125	0.4885898	0.5114102	0.47734037	0.5226596	0.43675265	0.5632473	0.47421604	0.525784	0.3812105	0.61878955	0.46526662	0.53473336	0.44909108	0.5509089
0	1	0.22265653	0.77734345	0.43783972	0.56216025	0.480674	0.51932603	0.4268399	0.5731601	0.36688104	0.6331189	0.41983485	0.58016515	0.46149704	0.53850293	0.49338108	0.5066189
0	1	0.30627593	0.6937241	0.4509728	0.54902726	0.4743158	0.52568424	0.48191416	0.51808584	0.4388119	0.5611881	0.3800501	0.61994994	0.44768697	0.552313	0.42509228	0.5749078
0	1	0.25446486	0.74553514	0.41965097	0.580349	0.4652313	0.5347687	0.43033305	0.569667	0.3491249	0.6508751	0.32829857	0.67170143	0.3766579	0.62334216	0.37454337	0.62545663
0	1	0.43205726	0.5679427	0.44223177	0.5577682	0.4757146	0.52428544	0.42666924	0.57333076	0.43103135	0.5689687	0.4172976	0.5827024	0.40400302	0.5959969	0.40067565	0.5993243
0	1	0.37006855	0.62993145	0.43377593	0.5662241	0.47285238	0.52714765	0.4570192	0.5429808	0.42912063	0.5708794	0.4334407	0.5665593	0.4471634	0.5528366	0.44109857	0.5589015
1	0	0.6942762	0.30572385	0.5657495	0.43425047	0.542114	0.45788604	0.5509811	0.44901893	0.63760865	0.3623913	0.607695	0.39230508	0.6009208	0.39907917	0.6142425	0.38575754
1	0	0.6021745	0.39782548	0.5330747	0.46692532	0.5182867	0.48171327	0.5505139	0.44948605	0.5846838	0.41531625	0.5920793	0.40792072	0.5390767	0.46092328	0.54160404	0.45839593
1	0	0.742003	0.257997	0.53406525	0.46593475	0.53706366	0.4629363	0.561011	0.438989	0.52478325	0.47521678	0.6019227	0.39807728	0.5413871	0.45861292	0.5490021	0.4509979
1	0	0.6501323	0.34986767	0.46738914	0.5326109	0.5064516	0.49354842	0.5075129	0.4924871	0.5482912	0.45170876	0.4787546	0.5212454	0.53639954	0.4636004	0.51569474	0.48430526
1	0	0.5605583	0.43944168	0.57297784	0.42702216	0.53595316	0.46404684	0.5519582	0.4480418	0.5606666	0.43933338	0.57455033	0.4254497	0.57423556	0.4257644	0.5847227	0.4152773
1	0	0.45293117	0.54706883	0.5007952	0.4992048	0.50185704	0.49814296	0.51009405	0.48990592	0.5150669	0.48493308	0.52136207	0.47863796	0.51672775	0.48327228	0.47290125	0.5270988
1	0	0.49689007	0.50311	0.5035965	0.49640355	0.50453216	0.49546787	0.5121086	0.48789138	0.5300122	0.46998784	0.53891706	0.461083	0.5187327	0.48126727	0.5157819	0.48421812
1	0	0.55881584	0.4411842	0.53213	0.46787	0.52531326	0.47468674	0.5804718	0.41952825	0.532669	0.46733102	0.5511156	0.44888443	0.5389203	0.46107975	0.5447935	0.4552065
1	0	0.29616895	0.7038311	0.5057073	0.49429274	0.4947347	0.50526536	0.50582665	0.49417338	0.49430948	0.5056905	0.49504414	0.5049559	0.4910958	0.50890416	0.43476126	0.5652387
1	0	0.5863999	0.4136001	0.48431912	0.51568085	0.50911057	0.49088943	0.51529026	0.48470977	0.5301356	0.4698644	0.48981434	0.51018566	0.5163587	0.4836413	0.5262223	0.47377777
0	1	0.19689931	0.80310065	0.51177233	0.48822764	0.50294507	0.49705493	0.47607407	0.5239259	0.39154932	0.6084507	0.4447175	0.5552825	0.47231483	0.52768517	0.5551758	0.44482422
0	1	0.26314503	0.736855	0.5362442	0.46375573	0.51355624	0.48644382	0.45116434	0.5488357	0.4040187	0.59598124	0.5185521	0.48144794	0.4789472	0.52105284	0.4787174	0.5212826
0	1	0.15121245	0.84878755	0.51889795	0.48110208	0.50398105	0.49601895	0.50944084	0.49055916	0.5438491	0.4561509	0.5376557	0.46234423	0.48910955	0.5108905	0.675667	0.32433295
0	1	0.43640563	0.5635944	0.5590885	0.44091147	0.50972253	0.4902774	0.52210623	0.47789374	0.53607655	0.46392345	0.54083574	0.4591643	0.519127	0.48087296	0.6104385	0.38956153
0	1	0.082797885	0.9172022	0.5356754	0.4643246	0.51175493	0.4882451	0.5062922	0.49370778	0.4807775	0.51922244	0.5046679	0.4953321	0.46509156	0.5349084	0.5895488	0.4104512
0	1	0.51612073	0.48387933	0.56145877	0.43854126	0.51236105	0.48763892	0.45872867	0.5412713	0.40806046	0.5919395	0.50248945	0.49751052	0.49720204	0.50279796	0.50528866	0.49471137
1	0	0.58859056	0.41140944	0.43358666	0.56641334	0.5822416	0.4177584	0.5946766	0.40532336	0.47683722	0.5231628	0.49657133	0.50342864	0.5474033	0.4525967	0.45438862	0.5456114
1	0	0.8003162	0.19968377	0.5083857	0.4916143	0.6765927	0.32340732	0.60284454	0.39715543	0.53946257	0.46053743	0.48944283	0.5105571	0.6458063	0.35419375	0.51679784	0.4832021
1	0	0.6547252	0.34527484	0.49421644	0.50578356	0.5625559	0.4374441	0.5441698	0.45583025	0.43883103	0.5611689	0.58495253	0.41504744	0.5129566	0.48704344	0.5420092	0.45799077
1	0	0.8230967	0.17690335	0.5038622	0.49613786	0.63935834	0.3606416	0.58673036	0.41326964	0.45644653	0.5435535	0.5361335	0.4638665	0.54473823	0.45526174	0.39049184	0.60950816
1	0	0.62247163	0.37752843	0.51854086	0.4814591	0.53786236	0.46213767	0.5438648	0.4561352	0.5553022	0.44469786	0.5580595	0.44194052	0.53871775	0.46128228	0.47730318	0.5226968
1	0	0.73924685	0.2607532	0.49288356	0.5071164	0.6280062	0.37199378	0.55132896	0.44867107	0.45196733	0.5480327	0.48450303	0.51549697	0.53138834	0.46861166	0.46645612	0.5335438
0	1	0.19706497	0.802935	0.36483482	0.63516515	0.48796836	0.5120317	0.45688903	0.543111	0.4017688	0.5982312	0.32795605	0.672044	0.41768003	0.58232	0.40634906	0.59365094
0	1	0.6048917	0.39510825	0.54028285	0.45971715	0.5700401	0.4299599	0.59355783	0.4064422	0.56133556	0.43866438	0.6551373	0.3448627	0.5874232	0.4125768	0.72478855	0.27521142
0	1	0.2552562	0.7447438	0.376855	0.62314504	0.4899022	0.5100978	0.43315274	0.56684726	0.30255237	0.69744766	0.3897243	0.6102757	0.40766814	0.5923318	0.35129344	0.6487066
0	1	0.7259792	0.27402076	0.5274163	0.47258374	0.5611436	0.43885645	0.574189	0.425811	0.56798214	0.43201786	0.61547273	0.3845273	0.5746218	0.42537826	0.6188994	0.38110065
0	1	0.5414812	0.45851883	0.37960416	0.62039584	0.4998357	0.5001643	0.56384164	0.43615836	0.4849212	0.51507884	0.46206245	0.5379376	0.43612066	0.5638794	0.5446696	0.45533037
0	1	0.6972645	0.30273545	0.5089868	0.49101326	0.5605457	0.43945426	0.6190607	0.3809393	0.60472137	0.39527866	0.5993074	0.4006926	0.6192796	0.38072038	0.70954645	0.29045355
0	1	0.33743164	0.66256833	0.3856872	0.61431277	0.497338	0.502662	0.44901156	0.55098844	0.39294273	0.6070573	0.3826247	0.6173753	0.48034325	0.5196568	0.37143806	0.628562
0	1	0.64532053	0.35467952	0.56323	0.43677002	0.5862012	0.41379884	0.5977807	0.40221927	0.571359	0.42864102	0.6282109	0.37178913	0.60133165	0.39866835	0.66122717	0.33877286
0	1	0.5547291	0.4452709	0.38904062	0.6109594	0.48315045	0.5168496	0.49628296	0.50371706	0.3948612	0.6051388	0.53993464	0.46006536	0.40602982	0.5939702	0.4169203	0.5830797
0	1	0.69857615	0.30142382	0.4993271	0.5006729	0.49852765	0.50147235	0.5098754	0.4901246	0.5085076	0.49149242	0.54933786	0.45066217	0.48334312	0.5166569	0.45031485	0.5496852
0	1	0.523767	0.47623304	0.47846	0.52154	0.48923638	0.51076365	0.51844984	0.48155013	0.4919203	0.5080797	0.50117844	0.49882156	0.5185425	0.48145747	0.4630397	0.53696024
0	1	0.6306465	0.3693535	0.5070378	0.49296215	0.5100773	0.4899227	0.51748234	0.48251763	0.5302865	0.46971354	0.5543295	0.44567043	0.51644236	0.48355764	0.47020394	0.52979606
1	0	0.27387035	0.7261296	0.4392516	0.5607484	0.47923407	0.5207659	0.37894467	0.6210553	0.39267728	0.6073227	0.40109167	0.5989083	0.42914283	0.57085717	0.3513785	0.64862156
1	0	0.31210452	0.6878955	0.46710655	0.5328934	0.50786984	0.49213013	0.41213122	0.5878688	0.39451638	0.6054836	0.40602756	0.59397244	0.4341881	0.56581193	0.37346712	0.62653285
1	0	0.49350947	0.5064905	0.44536614	0.55463386	0.47445595	0.52554405	0.40619382	0.59380615	0.34596664	0.65403336	0.36314395	0.636856	0.43255582	0.5674442	0.35063744	0.64936256
1	0	0.31473565	0.6852644	0.4347331	0.5652669	0.5008461	0.49915394	0.3775854	0.62241465	0.4016794	0.5983206	0.38548252	0.6145175	0.43102312	0.5689769	0.37026098	0.62973905
0	1	0.07186059	0.92813945	0.32382405	0.6761759	0.486256	0.513744	0.28551123	0.71448874	0.1603848	0.83961517	0.1989811	0.8010189	0.2630862	0.7369138	0.168109	0.83189106
0	1	0.15595941	0.8440406	0.3868545	0.61314553	0.48809838	0.5119016	0.38434514	0.6156549	0.23236518	0.76763487	0.31672633	0.6832737	0.34630498	0.65369505	0.32409647	0.6759035
0	1	0.19199787	0.8080022	0.44294664	0.5570534	0.49218234	0.5078176	0.40271127	0.5972887	0.2529635	0.7470365	0.31347254	0.6865275	0.3898361	0.6101639	0.38409236	0.61590767
0	1	0.13165113	0.8683489	0.43093732	0.56906265	0.5031902	0.49680972	0.37310824	0.6268918	0.32161534	0.67838466	0.3715244	0.6284756	0.3988374	0.6011627	0.2936064	0.70639354
1	0	0.9411406	0.058859453	0.5443691	0.45563087	0.7023272	0.2976728	0.6958611	0.30413884	0.76451015	0.23548988	0.59466755	0.4053324	0.6760269	0.32397315	0.6943314	0.30566856
1	0	0.9521035	0.047896475	0.54910713	0.4508928	0.728833	0.27116695	0.62566406	0.374336	0.7565485	0.24345146	0.609704	0.390296	0.685762	0.31423798	0.79969776	0.20030226
1	0	0.92752105	0.07247889	0.5382292	0.46177083	0.68070054	0.31929946	0.6064434	0.39355657	0.6275888	0.3724112	0.5560834	0.4439166	0.6382094	0.36179057	0.650844	0.349156
1	0	0.9478861	0.052113887	0.5237251	0.4762749	0.700326	0.29967397	0.6482024	0.35179752	0.71603185	0.28396812	0.5518141	0.4481859	0.63001126	0.36998874	0.6655823	0.3344177
1	0	0.870289	0.12971094	0.5229736	0.47702646	0.6505094	0.34949055	0.57721287	0.42278713	0.59173936	0.4082607	0.5706277	0.42937228	0.5317409	0.4682591	0.7204785	0.27952152
1	0	0.89595586	0.104044184	0.46774668	0.5322533	0.6690111	0.33098888	0.5914273	0.4085727	0.5973818	0.40261823	0.54628927	0.4537107	0.5720151	0.42798495	0.61297625	0.38702378
1	0	0.8808092	0.11919085	0.4538258	0.5461742	0.6233046	0.3766954	0.5763831	0.4236169	0.5500185	0.44998154	0.5309065	0.46909356	0.5085647	0.49143526	0.65423465	0.34576532
1	0	0.850546	0.14945394	0.53838676	0.4616133	0.70576936	0.2942306	0.5641204	0.43587965	0.6555674	0.34443262	0.5485745	0.45142546	0.5735206	0.42647937	0.73071563	0.26928434
1	0	0.46513367	0.53486633	0.4988313	0.5011687	0.48420402	0.51579595	0.44553968	0.5544603	0.45816568	0.5418343	0.38620007	0.6137999	0.45336726	0.54663277	0.43851316	0.56148684
1	0	0.6433925	0.35660753	0.46517035	0.5348297	0.5235959	0.4764041	0.46582764	0.53417236	0.37772983	0.6222702	0.45586103	0.5441389	0.4574342	0.54256576	0.42707708	0.57292295
1	0	0.36089465	0.6391054	0.46918452	0.5308154	0.47754657	0.5224534	0.4677477	0.5322523	0.48188332	0.51811665	0.36190155	0.6380984	0.4671634	0.5328366	0.437016	0.562984
1	0	0.45219275	0.5478073	0.48313567	0.51686436	0.54043597	0.459564	0.4596138	0.54038626	0.43441966	0.56558037	0.44409037	0.55590963	0.49378514	0.50621486	0.5051019	0.49489808
1	0	0.49836865	0.5016314	0.51519305	0.48480695	0.49972594	0.5002741	0.47290367	0.52709633	0.4110307	0.5889693	0.431595	0.56840503	0.45902672	0.54097325	0.4580237	0.54197633
1	0	0.5884638	0.41153625	0.4687031	0.5312969	0.53191394	0.4680861	0.46296626	0.53703374	0.40648967	0.5935103	0.5005126	0.49948737	0.47321984	0.5267802	0.49002957	0.5099704
1	0	0.5767647	0.42323533	0.5107622	0.4892378	0.5023461	0.49765387	0.4653703	0.5346297	0.42199874	0.5780012	0.350417	0.64958304	0.4620639	0.5379361	0.44189677	0.55810326
1	0	0.36012754	0.6398725	0.4624261	0.5375739	0.53164095	0.46835908	0.42446312	0.5755369	0.41434932	0.5856507	0.34138048	0.6586195	0.4819786	0.5180214	0.4412235	0.5587765
1	0	0.52497244	0.47502753	0.5291163	0.47088376	0.52115166	0.4788484	0.48965418	0.5103459	0.4341286	0.5658714	0.35207635	0.64792365	0.4818956	0.5181044	0.45255738	0.5474426
1	0	0.17658578	0.8234142	0.41320306	0.5867969	0.5016457	0.49835435	0.42639598	0.57360405	0.35561562	0.64438444	0.30044922	0.69955075	0.44980147	0.55019855	0.4413088	0.5586912
1	0	0.39409304	0.60590696	0.46134213	0.5386579	0.6162336	0.38376635	0.55561197	0.4443881	0.45374644	0.54625356	0.51898754	0.4810125	0.5140944	0.4859056	0.4997207	0.5002793
1	0	0.51976573	0.48023432	0.44121778	0.5587823	0.6249917	0.37500829	0.49218392	0.5078161	0.45052287	0.54947716	0.49032727	0.5096727	0.4594234	0.54057664	0.49424314	0.5057568
0	1	0.43360263	0.56639737	0.48630503	0.51369494	0.56458503	0.435415	0.5592183	0.4407817	0.4905701	0.50942993	0.536483	0.46351704	0.5223789	0.47762108	0.56631416	0.43368578
0	1	0.3147856	0.6852144	0.43229532	0.5677047	0.5301198	0.46988022	0.51730794	0.482692	0.434288	0.56571203	0.40227214	0.59772784	0.49649975	0.5035003	0.41329405	0.586706
1	0	0.7166474	0.2833526	0.552087	0.447913	0.53355044	0.46644953	0.5221509	0.47784907	0.52437884	0.47562116	0.6205609	0.3794391	0.56201994	0.43798006	0.63750184	0.36249816
1	0	0.58250207	0.41749793	0.5693151	0.4306849	0.52069235	0.47930768	0.51012963	0.4898704	0.50005245	0.49994755	0.56150067	0.43849927	0.5255145	0.47448552	0.46137282	0.5386272
1	0	0.68219644	0.3178036	0.55872285	0.44127712	0.5309669	0.46903306	0.52734137	0.47265866	0.55049753	0.44950247	0.63198847	0.36801147	0.556143	0.443857	0.5421988	0.45780125
1	0	0.60698515	0.39301485	0.57336473	0.42663532	0.52714	0.47285995	0.498881	0.50111896	0.5240116	0.4759884	0.5753813	0.4246187	0.5423564	0.45764363	0.5248353	0.47516477
0	1	0.5633892	0.43661085	0.5513245	0.44867554	0.5254925	0.4745075	0.54479927	0.4552007	0.5752735	0.4247265	0.6483923	0.3516077	0.54502475	0.45497528	0.53672487	0.4632751
0	1	0.700262	0.29973802	0.58287305	0.41712695	0.5486333	0.45136678	0.58593476	0.41406524	0.56245553	0.43754447	0.53866607	0.4613339	0.5567271	0.44327295	0.6148569	0.38514307
0	1	0.6084628	0.3915372	0.5501982	0.44980183	0.533051	0.46694896	0.51673824	0.48326176	0.5196527	0.48034728	0.6031293	0.39687067	0.5315172	0.4684828	0.54185355	0.45814642
0	1	0.6204008	0.37959918	0.57569444	0.42430562	0.52097344	0.47902656	0.5384486	0.4615514	0.5266975	0.47330248	0.52674574	0.47325426	0.5170825	0.4829175	0.58032644	0.41967353
0	1	0.12562174	0.8743782	0.26933518	0.73066485	0.49626955	0.5037304	0.28768995	0.7123101	0.22768834	0.7723116	0.23911771	0.76088226	0.32345378	0.6765462	0.17164339	0.82835656
1	0	0.25218862	0.7478114	0.3264264	0.6735736	0.50599706	0.49400288	0.3694612	0.63053876	0.21699782	0.7830022	0.2230566	0.7769434	0.35538542	0.6446146	0.2484065	0.75159353
0	1	0.16022855	0.83977145	0.31887525	0.68112475	0.49847615	0.50152385	0.34251457	0.6574854	0.30631834	0.69368166	0.37802583	0.6219742	0.32370076	0.6762993	0.25429636	0.74570364
1	0	0.21886835	0.7811317	0.2527767	0.74722326	0.48532653	0.5146735	0.28882375	0.7111763	0.19432989	0.8056701	0.27001852	0.7299815	0.26881889	0.73118114	0.23704036	0.7629596
0	1	0.22137797	0.77862203	0.25123197	0.74876803	0.4861235	0.51387656	0.34200558	0.65799445	0.31630564	0.6836943	0.2792601	0.7207399	0.24179678	0.7582032	0.3057132	0.69428676
0	1	0.43849048	0.5615095	0.3474896	0.6525104	0.49801248	0.5019875	0.3842125	0.61578745	0.32620692	0.6737931	0.4071762	0.5928238	0.38006893	0.61993104	0.40836197	0.591638
0	1	0.18704934	0.8129506	0.27625644	0.72374356	0.49866658	0.5013335	0.35166505	0.6483349	0.34566027	0.65433973	0.28924105	0.7107589	0.29812938	0.7018706	0.30177578	0.6982242
0	1	0.62048316	0.37951684	0.36268276	0.63731724	0.49886292	0.5011371	0.40923393	0.5907661	0.39930108	0.60069895	0.38806808	0.611932	0.39329514	0.60670483	0.4701658	0.5298342
0	1	0.20750691	0.79249305	0.27174518	0.7282548	0.47708145	0.5229185	0.27467877	0.72532123	0.17697029	0.82302964	0.19986136	0.80013865	0.2633799	0.7366201	0.22181684	0.7781832
0	1	0.29413706	0.70586294	0.34872222	0.65127784	0.49944863	0.5005514	0.43705353	0.56294644	0.28830838	0.7116916	0.30270404	0.69729596	0.36792853	0.63207144	0.32319704	0.676803
1	0	0.8066871	0.1933129	0.5470895	0.4529105	0.5601573	0.4398427	0.57022303	0.42977694	0.65557826	0.34442177	0.6678601	0.3321399	0.5714334	0.42856663	0.6831052	0.3168948
1	0	0.822336	0.17766392	0.53888154	0.46111846	0.59106004	0.4089399	0.5615248	0.4384752	0.63618004	0.36382	0.607282	0.39271808	0.6371955	0.3628045	0.6719266	0.3280734
1	0	0.8078914	0.19210856	0.537939	0.46206102	0.5618664	0.43813363	0.5622171	0.4377829	0.6775244	0.3224756	0.6747145	0.32528552	0.6008904	0.3991096	0.5684093	0.43159068
1	0	0.796826	0.20317405	0.5191958	0.48080418	0.60955995	0.39044008	0.5927836	0.4072164	0.60580933	0.39419067	0.6074284	0.3925716	0.63936496	0.36063498	0.7324375	0.26756254
1	0	0.8695737	0.13042632	0.5760305	0.42396945	0.6384064	0.36159357	0.7152325	0.2847675	0.69784516	0.3021549	0.7125749	0.2874251	0.624278	0.37572196	0.8275223	0.17247772
1	0	0.62249863	0.37750137	0.50513375	0.49486625	0.5730822	0.42691773	0.61111104	0.38888893	0.58070076	0.41929924	0.5284849	0.4715151	0.565135	0.434865	0.65986216	0.34013784
1	0	0.8129328	0.18706723	0.5542099	0.44579014	0.63358825	0.36641175	0.65366244	0.34633753	0.5966192	0.40338075	0.6721227	0.32787728	0.62485504	0.375145	0.6488515	0.35114852
1	0	0.81466556	0.18533443	0.5452206	0.4547794	0.55311614	0.44688383	0.59824145	0.40175855	0.5360584	0.4639416	0.6084936	0.39150634	0.58297175	0.41702825	0.5374881	0.46251187
0	1	0.45727056	0.5427295	0.5028356	0.49716443	0.52742183	0.47257823	0.4903944	0.5096056	0.5118285	0.4881715	0.47351268	0.52648735	0.54753834	0.45246172	0.5032688	0.49673125
0	1	0.45902652	0.5409734	0.514682	0.48531806	0.5439985	0.45600146	0.5706011	0.4293989	0.48159	0.51841	0.5350138	0.46498615	0.5318306	0.46816942	0.52321535	0.47678462
0	1	0.26834205	0.7316579	0.2953239	0.7046761	0.47489196	0.52510804	0.3738158	0.6261842	0.23312102	0.76687896	0.27747002	0.72253	0.25930095	0.74069905	0.27902222	0.7209778
0	1	0.39033705	0.609663	0.4921838	0.5078162	0.53342664	0.46657336	0.49704286	0.50295717	0.48982129	0.51017874	0.48872226	0.51127774	0.5282835	0.4717165	0.5545226	0.44547743
0	1	0.3731739	0.6268261	0.43239263	0.56760734	0.48444566	0.5155543	0.45237657	0.54762346	0.40506735	0.5949326	0.4286377	0.5713623	0.43259454	0.5674054	0.56111443	0.4388856
0	1	0.107571684	0.8924283	0.29401278	0.7059872	0.45093673	0.54906327	0.25793526	0.7420648	0.13065343	0.8693466	0.24192113	0.7580789	0.24409376	0.7559062	0.19009338	0.80990666
1	0	0.80260956	0.19739042	0.59693646	0.40306354	0.5552629	0.4447371	0.65966517	0.3403349	0.7200984	0.27990162	0.65364635	0.34635365	0.7599291	0.24007091	0.77836525	0.22163478
1	0	0.54241127	0.4575887	0.56802833	0.43197167	0.5201602	0.47983983	0.5949645	0.4050355	0.6319228	0.3680772	0.59935343	0.40064663	0.66332424	0.3366758	0.77545357	0.22454643
0	1	0.42990753	0.5700925	0.39213273	0.6078673	0.45205033	0.5479497	0.39415857	0.60584146	0.35488904	0.645111	0.3553465	0.6446535	0.30509436	0.6949057	0.3905741	0.60942584
0	1	0.4488219	0.5511781	0.4204595	0.57954055	0.4587615	0.5412385	0.43817842	0.5618215	0.4240504	0.5759496	0.41123572	0.58876425	0.44552016	0.55447984	0.4793009	0.5206991
0	1	0.2550129	0.74498713	0.43532515	0.5646749	0.498445	0.50155497	0.45467496	0.5453251	0.39988762	0.6001123	0.39438257	0.6056174	0.47374442	0.52625555	0.42219803	0.577802
0	1	0.23444408	0.7655559	0.35001048	0.6499895	0.47961447	0.52038556	0.39413565	0.6058643	0.25797772	0.7420223	0.32121846	0.67878157	0.39625636	0.6037436	0.27527103	0.72472894
0	1	0.2849868	0.7150132	0.3097458	0.6902542	0.4433373	0.5566627	0.34297812	0.6570219	0.26816538	0.7318346	0.3396958	0.66030425	0.28554493	0.714455	0.28339013	0.7166099
0	1	0.2086785	0.7913215	0.40283507	0.597165	0.4565443	0.54345566	0.4179847	0.58201534	0.4465094	0.55349064	0.40072063	0.59927934	0.40726718	0.5927328	0.40682766	0.5931724
0	1	0.2046389	0.79536104	0.33150482	0.6684951	0.4687195	0.53128046	0.33830452	0.66169554	0.1859619	0.8140381	0.2585002	0.7414998	0.2913566	0.7086434	0.30204585	0.6979541
0	1	0.2509462	0.7490538	0.31463677	0.68536323	0.46275544	0.5372446	0.35517097	0.64482903	0.22091982	0.7790802	0.29278377	0.70721626	0.28950986	0.71049017	0.25714752	0.74285245
0	1	0.55587417	0.4441258	0.5357875	0.46421242	0.5171153	0.48288473	0.4843329	0.5156671	0.52660215	0.47339782	0.5234901	0.4765099	0.5299861	0.47001395	0.5888054	0.4111946
0	1	0.68427813	0.3157219	0.55772924	0.44227073	0.51970917	0.4802908	0.5294938	0.4705062	0.5692333	0.43076673	0.5634809	0.4365191	0.5273114	0.47268862	0.56055075	0.4394493
0	1	0.6638265	0.33617347	0.5006619	0.49933815	0.5054744	0.4945256	0.5383275	0.46167248	0.48400775	0.5159923	0.55466455	0.44533542	0.53751326	0.46248677	0.52471155	0.47528845
0	1	0.7596561	0.24034393	0.55116576	0.4488343	0.5162946	0.48370543	0.5532997	0.44670025	0.50712836	0.4928716	0.5503184	0.4496816	0.5521237	0.4478763	0.5178515	0.4821485
0	1	0.64175683	0.35824314	0.4970307	0.5029693	0.48576787	0.5142321	0.49096546	0.5090346	0.43547422	0.5645258	0.48965356	0.5103465	0.4904785	0.50952154	0.5035682	0.49643186
0	1	0.7882131	0.21178699	0.54686475	0.45313528	0.4989498	0.5010502	0.5142228	0.48577723	0.49441618	0.5055838	0.5203006	0.47969943	0.53773755	0.46226248	0.5545382	0.4454618
0	1	0.6515225	0.34847742	0.5462407	0.4537593	0.5253386	0.47466135	0.5423737	0.45762625	0.50663626	0.49336374	0.51574063	0.48425934	0.5440279	0.45597208	0.5343371	0.4656629
0	1	0.7374163	0.26258367	0.5599308	0.44006923	0.500446	0.49955404	0.56422275	0.43577728	0.50522465	0.49477535	0.581523	0.41847703	0.5353309	0.4646691	0.5488582	0.45114177
0	1	0.621361	0.37863898	0.4149535	0.58504647	0.49791288	0.5020871	0.5407329	0.45926714	0.46247897	0.537521	0.5187391	0.48126087	0.48040038	0.5195996	0.49465227	0.5053477
0	1	0.5902986	0.40970147	0.35122436	0.64877564	0.4796416	0.52035844	0.40442017	0.59557986	0.38297358	0.6170264	0.3913396	0.60866046	0.3929351	0.60706496	0.42826855	0.5717314
0	1	0.17314462	0.82685536	0.2909819	0.7090181	0.45521492	0.5447851	0.21826765	0.7817323	0.2554727	0.74452734	0.27896538	0.72103465	0.24011451	0.7598855	0.2561127	0.7438873
0	1	0.40580314	0.59419686	0.4576385	0.5423615	0.51630074	0.4836992	0.48277366	0.5172264	0.49250996	0.50749004	0.44102028	0.55897975	0.47356686	0.52643317	0.50095314	0.49904686
0	1	0.30913538	0.6908646	0.36769328	0.6323067	0.4737281	0.52627194	0.3879979	0.61200213	0.37902573	0.6209743	0.2754699	0.7245301	0.38636017	0.61363983	0.3576112	0.64238876
0	1	0.28190103	0.71809894	0.3069735	0.69302654	0.45916045	0.54083955	0.21986291	0.78013706	0.23532838	0.7646716	0.28468964	0.7153104	0.24603103	0.753969	0.28369752	0.71630245
0	1	0.4705017	0.5294983	0.4307231	0.56927687	0.48863208	0.5113679	0.44113705	0.558863	0.48374432	0.5162557	0.36821896	0.63178104	0.46630764	0.5336923	0.48122928	0.51877075
1	0	0.6924506	0.30754948	0.53888947	0.46111053	0.50272423	0.49727577	0.5159467	0.48405334	0.5272057	0.47279426	0.5340767	0.46592328	0.50184613	0.4981539	0.63895905	0.36104092
1	0	0.6391586	0.36084142	0.501598	0.498402	0.49543262	0.5045674	0.49005345	0.5099465	0.50778586	0.4922141	0.52572805	0.47427192	0.48357296	0.51642704	0.6412064	0.3587936
1	0	0.5655338	0.43446618	0.4939276	0.5060724	0.49567407	0.504326	0.4537412	0.5462588	0.41134158	0.58865845	0.38953847	0.61046153	0.46862552	0.53137445	0.52116525	0.47883472
0	1	0.6124961	0.38750392	0.47401494	0.525985	0.48131984	0.51868016	0.4720004	0.5279996	0.43511754	0.5648825	0.50840884	0.4915911	0.4754918	0.5245082	0.5273831	0.47261688
0	1	0.6618496	0.33815035	0.5035417	0.49645832	0.50414646	0.4958535	0.49021515	0.5097848	0.4628263	0.53717375	0.5079118	0.49208823	0.57247907	0.42752093	0.6379637	0.36203623
0	1	0.44294864	0.5570514	0.41714236	0.58285767	0.47766906	0.52233094	0.4378057	0.5621943	0.34321344	0.65678656	0.4351372	0.5648628	0.41067138	0.58932865	0.47234353	0.5276565
0	1	0.71661454	0.28338546	0.54357713	0.4564229	0.50104135	0.49895865	0.55574954	0.44425043	0.57590944	0.42409056	0.6291098	0.37089023	0.59698975	0.40301025	0.74227226	0.2577277
0	1	0.5269994	0.47300056	0.4878711	0.5121289	0.5109343	0.48906568	0.48794279	0.51205724	0.47516856	0.5248314	0.4549223	0.5450777	0.48737887	0.5126211	0.53908694	0.46091303
0	1	0.70580953	0.29419047	0.5450118	0.4549882	0.4986902	0.50130975	0.5307113	0.4692887	0.5006918	0.4993082	0.5492869	0.4507131	0.58955085	0.41044912	0.5647173	0.43528268
0	1	0.4280189	0.57198113	0.42063874	0.57936126	0.48341316	0.51658684	0.47397667	0.5260233	0.42001858	0.5799814	0.44347233	0.5565277	0.4079429	0.5920571	0.4257522	0.5742478
0	1	0.3318033	0.66819674	0.42914596	0.57085407	0.47833458	0.52166545	0.4289398	0.5710602	0.34334737	0.6566526	0.3710452	0.6289548	0.42276084	0.57723916	0.41424173	0.58575827
0	1	0.45160958	0.5483904	0.48055404	0.51944596	0.50585455	0.49414545	0.5016795	0.4983205	0.44392237	0.55607766	0.47686666	0.5231334	0.4753347	0.5246653	0.53506505	0.46493495
0	1	0.12433493	0.87566507	0.3072587	0.6927413	0.46437794	0.535622	0.3424815	0.6575185	0.23661253	0.76338744	0.29627135	0.7037286	0.31177354	0.68822646	0.20913485	0.7908652
1	0	0.9309531	0.06904693	0.59034073	0.40965933	0.5870974	0.4129026	0.5922036	0.40779635	0.58975285	0.41024712	0.60967964	0.39032033	0.60393864	0.39606136	0.6694534	0.33054668
1	0	0.94633716	0.053662807	0.5962278	0.40377218	0.5687072	0.43129277	0.5677992	0.4322008	0.56245005	0.43754995	0.5883054	0.4116946	0.60640377	0.39359617	0.6618986	0.33810133
1	0	0.7803042	0.21969578	0.5732576	0.42674237	0.49949753	0.50050247	0.5042087	0.49579132	0.50153977	0.49846017	0.5357489	0.4642511	0.5358114	0.4641886	0.61112076	0.38887927
1	0	0.70644546	0.29355457	0.5367282	0.46327177	0.51017046	0.48982957	0.5053412	0.49465883	0.47823068	0.52176934	0.5255807	0.4744193	0.52694654	0.47305346	0.62360525	0.37639472
1	0	0.94721866	0.052781373	0.5554562	0.44454375	0.52367395	0.4763261	0.48735306	0.5126469	0.50066906	0.49933097	0.5213924	0.47860762	0.5316121	0.46838787	0.5983147	0.40168524
1	0	0.8254869	0.17451307	0.5441511	0.45584884	0.5125391	0.48746094	0.4990358	0.5009642	0.50503105	0.49496898	0.5316159	0.46838412	0.54559356	0.4544064	0.5816122	0.41838777
0	1	0.20048651	0.7995135	0.36077616	0.6392239	0.48131827	0.51868176	0.3831305	0.61686957	0.26066947	0.7393306	0.40309012	0.5969099	0.387617	0.61238307	0.27045026	0.72954977
0	1	0.19702446	0.8029755	0.39589664	0.6041033	0.48726994	0.51273006	0.42472807	0.57527196	0.346872	0.65312797	0.40745482	0.5925452	0.47357157	0.52642846	0.45891944	0.5410806
0	1	0.17864953	0.8213505	0.34056666	0.65943336	0.46921328	0.5307867	0.30381918	0.6961808	0.17274082	0.8272591	0.27892187	0.72107816	0.36304918	0.63695085	0.29785562	0.70214444
0	1	0.16499981	0.83500016	0.34745863	0.65254134	0.4725367	0.5274633	0.3915892	0.6084108	0.28095046	0.7190495	0.34711823	0.6528818	0.39061093	0.60938907	0.39441532	0.60558474
0	1	0.20033374	0.7996663	0.34674877	0.65325123	0.46612382	0.5338761	0.27752656	0.72247344	0.15862966	0.84137034	0.25989166	0.7401084	0.30340734	0.6965927	0.2592311	0.7407689
0	1	0.20778869	0.7922113	0.34101897	0.658981	0.4643281	0.5356719	0.41991392	0.58008605	0.4093228	0.59067726	0.27677646	0.7232235	0.3895476	0.6104525	0.43145925	0.56854075
0	1	0.19175343	0.80824655	0.3604494	0.6395506	0.47341195	0.5265881	0.30925384	0.6907462	0.18812224	0.8118778	0.3026076	0.6973924	0.31551957	0.6844805	0.27562314	0.7243768
0	1	0.13827394	0.861726	0.3571055	0.6428945	0.47435132	0.5256487	0.3874985	0.61250144	0.31185257	0.6881474	0.33808434	0.66191566	0.43028253	0.56971747	0.3901782	0.6098218
1	0	0.7537149	0.24628507	0.49583247	0.5041675	0.5106693	0.4893307	0.49196765	0.5080324	0.5046625	0.4953375	0.5514508	0.44854918	0.5386858	0.46131417	0.5133271	0.4866729
1	0	0.7370669	0.26293305	0.51265943	0.48734057	0.5055242	0.49447578	0.48409078	0.5159092	0.44855684	0.55144316	0.5251501	0.47484988	0.48477036	0.5152297	0.44596383	0.5540362
0	1	0.5778857	0.42211437	0.47073698	0.529263	0.51399314	0.48600686	0.5082875	0.49171254	0.44172084	0.55827916	0.4830214	0.5169786	0.4720832	0.5279168	0.5427877	0.4572123
0	1	0.69159293	0.3084071	0.49005038	0.5099496	0.5105866	0.48941344	0.47142565	0.52857435	0.4329528	0.5670472	0.48683673	0.51316327	0.48263565	0.5173643	0.45238194	0.54761803
0	1	0.65779763	0.34220234	0.4965731	0.50342685	0.50356257	0.4964374	0.49469888	0.5053011	0.4981042	0.5018958	0.5099679	0.49003205	0.5215419	0.47845808	0.5286708	0.47132918
0	1	0.7942684	0.20573157	0.52037907	0.47962096	0.515275	0.48472497	0.4856883	0.51431173	0.46339905	0.53660095	0.5275576	0.47244236	0.48138773	0.5186123	0.49782932	0.5021707
0	1	0.6327211	0.3672789	0.5113398	0.48866025	0.5030306	0.49696937	0.49681917	0.5031808	0.4938943	0.5061057	0.50070965	0.49929032	0.5212329	0.4787671	0.47564426	0.52435577
0	1	0.7374172	0.2625828	0.51013917	0.4898608	0.5111362	0.48886383	0.48931885	0.51068115	0.44225737	0.5577426	0.53259665	0.46740335	0.4799293	0.5200707	0.55532014	0.44467986
0	1	0.6611327	0.33886728	0.5329652	0.4670348	0.5697103	0.43028972	0.4578234	0.54217654	0.47634172	0.5236582	0.49597096	0.50402904	0.4764203	0.52357966	0.4758846	0.5241154
0	1	0.58605057	0.4139495	0.48686352	0.5131365	0.5259513	0.47404864	0.38314402	0.616856	0.47519264	0.52480733	0.4322965	0.5677035	0.4198085	0.5801915	0.42093214	0.5790679
0	1	0.5837199	0.4162801	0.53164583	0.46835414	0.53372055	0.46627942	0.47932383	0.5206762	0.46111554	0.5388844	0.43875504	0.56124496	0.48045433	0.5195457	0.50179356	0.49820644
0	1	0.5361921	0.4638079	0.5050448	0.49495512	0.52208537	0.47791463	0.40137646	0.5986236	0.44523203	0.5547679	0.43553662	0.5644634	0.41859555	0.58140445	0.41319048	0.5868095
0	1	0.5781451	0.42185485	0.5189838	0.4810162	0.5566907	0.44330934	0.45765042	0.5423496	0.45548162	0.5445184	0.4368406	0.5631594	0.45915633	0.5408437	0.48060054	0.51939946
0	1	0.5453008	0.45469928	0.46752378	0.53247625	0.5087158	0.4912842	0.35866904	0.64133096	0.39925495	0.600745	0.36640722	0.63359284	0.40377483	0.5962252	0.38878086	0.61121917
0	1	0.51976424	0.48023573	0.49190852	0.50809145	0.5318108	0.4681892	0.458826	0.541174	0.43566468	0.5643353	0.37948635	0.6205136	0.47110283	0.52889717	0.45402807	0.5459719
0	1	0.471575	0.528425	0.47718164	0.5228184	0.5132666	0.48673335	0.35267508	0.64732486	0.42955852	0.5704415	0.33421195	0.66578805	0.3971484	0.6028516	0.36051086	0.6394892
0	1	0.49068236	0.50931764	0.48922628	0.5107738	0.50934327	0.49065673	0.42915455	0.5708454	0.3962415	0.6037586	0.351777	0.64822304	0.43549356	0.5645064	0.43944	0.56056
0	1	0.33059984	0.66940016	0.3901051	0.60989493	0.48051575	0.5194843	0.3252721	0.67472786	0.29280928	0.7071907	0.26979306	0.7302069	0.36494476	0.63505524	0.33416274	0.6658373
1	0	0.749716	0.25028402	0.47738856	0.5226114	0.500441	0.49955904	0.48426136	0.5157386	0.49111497	0.508885	0.5147014	0.4852986	0.5145274	0.48547262	0.46181664	0.53818333
1	0	0.7531965	0.24680352	0.59293306	0.4070669	0.5995894	0.40041062	0.6318731	0.36812693	0.598725	0.40127504	0.6858493	0.31415066	0.658168	0.34183198	0.6973821	0.30261797
1	0	0.5765697	0.4234303	0.58873504	0.411265	0.6462779	0.3537221	0.65582937	0.34417063	0.52303165	0.4769683	0.55799395	0.44200605	0.6270643	0.37293568	0.6029143	0.39708573
1	0	0.49987477	0.5001252	0.4075027	0.5924972	0.48072967	0.5192703	0.44309357	0.5569064	0.2915275	0.70847255	0.3123698	0.68763024	0.38951677	0.6104832	0.28959483	0.7104052
1	0	0.5640446	0.43595544	0.49578673	0.50421333	0.49224302	0.507757	0.4878712	0.51212883	0.5007868	0.49921328	0.46807957	0.53192043	0.49888754	0.50111246	0.43504405	0.56495595
1	0	0.75479203	0.24520789	0.59950745	0.40049258	0.6064152	0.39358476	0.65307695	0.34692305	0.5614874	0.43851262	0.60884327	0.39115673	0.6435539	0.35644606	0.6553542	0.3446458
1	0	0.5169844	0.48301554	0.40499872	0.5950013	0.47776088	0.52223915	0.42925403	0.57074594	0.37836298	0.62163705	0.37080887	0.62919116	0.41151395	0.588486	0.35504037	0.6449596
1	0	0.7953638	0.20463619	0.59000576	0.40999424	0.59867436	0.4013256	0.6168201	0.38317993	0.58507264	0.41492733	0.69263893	0.30736104	0.64864916	0.35135084	0.63423014	0.36576983
1	0	0.5197253	0.48027468	0.38326594	0.616734	0.4672425	0.53275746	0.42755464	0.57244533	0.28848952	0.71151054	0.2575953	0.74240476	0.37813437	0.62186563	0.28634283	0.7136572
1	0	0.65638644	0.34361362	0.5730814	0.42691866	0.55232936	0.4476706	0.6105595	0.3894405	0.54325545	0.45674455	0.6362439	0.36375615	0.6326538	0.3673462	0.6226475	0.37735248
0	1	0.26053992	0.73946005	0.4244632	0.57553685	0.50306183	0.4969382	0.42483187	0.57516813	0.46367523	0.5363248	0.4860998	0.5139002	0.43651745	0.5634826	0.44773832	0.5522617
0	1	0.41524583	0.5847542	0.3990975	0.6009025	0.4755009	0.5244991	0.3840299	0.61597013	0.38605416	0.6139458	0.3170572	0.6829428	0.35682598	0.643174	0.33311683	0.6668832
0	1	0.3206226	0.6793774	0.46215594	0.53784406	0.5148733	0.4851266	0.5014646	0.49853536	0.43284124	0.56715876	0.479937	0.520063	0.47014472	0.52985525	0.3961824	0.6038176
0	1	0.32190242	0.67809755	0.4572534	0.5427466	0.52807677	0.47192326	0.42579606	0.5742039	0.40921855	0.59078145	0.41573423	0.5842657	0.4850899	0.51491004	0.3868669	0.6131331
0	1	0.27036807	0.7296319	0.4713939	0.5286061	0.5123421	0.48765793	0.46244827	0.5375517	0.48015508	0.5198449	0.48331773	0.51668227	0.49262008	0.50737995	0.42105848	0.5789415
0	1	0.40724126	0.5927588	0.41720805	0.5827919	0.5076176	0.4923824	0.40945986	0.5905402	0.36122435	0.6387757	0.4602424	0.5397576	0.42658305	0.57341695	0.40485126	0.5951487
1	0	0.8792261	0.12077397	0.5508386	0.4491614	0.6095713	0.39042875	0.674436	0.32556397	0.64938784	0.3506122	0.6523091	0.34769082	0.7429575	0.2570426	0.7558218	0.24417815
1	0	0.8924674	0.10753265	0.5821008	0.4178992	0.6958563	0.3041437	0.712627	0.287373	0.7161196	0.28388035	0.6219798	0.37802023	0.78926593	0.21073404	0.7794853	0.2205147
1	0	0.8905689	0.10943111	0.50751257	0.49248746	0.60248697	0.39751303	0.5938479	0.40615216	0.646513	0.35348707	0.6002249	0.39977506	0.62142396	0.378576	0.6630635	0.3369364
1	0	0.9520063	0.04799369	0.51028824	0.48971176	0.60358286	0.39641714	0.61778617	0.3822139	0.61375356	0.3862464	0.63995594	0.3600441	0.64761823	0.35238177	0.63919204	0.36080796
1	0	0.8476705	0.15232952	0.54559064	0.4544094	0.60082674	0.39917326	0.6501155	0.34988454	0.7182436	0.28175643	0.6787156	0.3212844	0.6832003	0.3167997	0.81304896	0.18695109
1	0	0.8621131	0.13788687	0.5364709	0.4635291	0.6443199	0.35568017	0.65616435	0.34383562	0.6989533	0.30104673	0.6443188	0.3556812	0.65751016	0.3424898	0.6910827	0.3089173
0	1	0.29524884	0.7047512	0.4533332	0.54666686	0.5230755	0.47692445	0.47111255	0.52888745	0.44845986	0.55154014	0.44316772	0.55683225	0.43508664	0.56491333	0.50358343	0.49641654
0	1	0.38722277	0.61277723	0.41955653	0.5804435	0.5063794	0.49362057	0.43602726	0.5639727	0.4125611	0.58743894	0.5182681	0.48173186	0.38317275	0.61682725	0.46553284	0.53446716
1	0	0.64030457	0.3596955	0.51632476	0.48367524	0.54799396	0.452006	0.5078214	0.49217862	0.575716	0.42428398	0.5178967	0.48210326	0.545551	0.45444906	0.517821	0.48217905
1	0	0.53739625	0.46260372	0.43408197	0.5659181	0.50962377	0.49037623	0.4757787	0.5242213	0.44532076	0.5546792	0.48524898	0.514751	0.44491026	0.5550897	0.40342173	0.5965783
0	1	0.68026876	0.3197312	0.47471735	0.5252827	0.51966935	0.48033062	0.4955074	0.50449264	0.52384543	0.4761546	0.44602984	0.55397016	0.509906	0.49009407	0.5080172	0.49198285
0	1	0.47552145	0.52447855	0.4641869	0.53581315	0.57769525	0.4223047	0.46275264	0.53724736	0.4440379	0.5559621	0.45389223	0.5461078	0.4624814	0.53751856	0.554458	0.44554195
0	1	0.3345782	0.6654218	0.31453228	0.6854677	0.45775792	0.54224205	0.4353817	0.56461823	0.4356148	0.5643852	0.41190994	0.58809006	0.36490455	0.6350955	0.35031626	0.6496837
0	1	0.26096648	0.7390336	0.28403148	0.71596855	0.45443568	0.54556435	0.38137645	0.61862355	0.36383638	0.63616365	0.34121436	0.65878564	0.27995992	0.7200401	0.28004205	0.71995795
0	1	0.40406573	0.5959343	0.2656675	0.7343325	0.46083638	0.53916365	0.36906627	0.63093376	0.31256136	0.6874386	0.28199947	0.71800053	0.27182445	0.7281756	0.3102347	0.6897653
0	1	0.44165188	0.5583481	0.3517605	0.6482395	0.45887324	0.5411267	0.4117082	0.58829176	0.39743838	0.6025616	0.33548963	0.66451037	0.32311934	0.67688066	0.41323662	0.5867634
0	1	0.58880764	0.41119242	0.3577464	0.64225364	0.45109388	0.5489061	0.45827276	0.5417273	0.34264106	0.657359	0.40942577	0.59057426	0.37391943	0.6260806	0.46244904	0.5375509
1	0	0.5901428	0.40985718	0.4550769	0.54492307	0.5154519	0.48454803	0.4941189	0.5058811	0.44706634	0.55293363	0.44202527	0.55797476	0.49888885	0.50111115	0.59356046	0.40643954
1	0	0.5889951	0.4110049	0.45598716	0.54401284	0.49529773	0.50470227	0.50669616	0.49330384	0.49858502	0.501415	0.46252337	0.5374766	0.4553859	0.5446141	0.44093603	0.559064
1	0	0.7111452	0.28885478	0.5176384	0.4823616	0.50066084	0.4993392	0.59996164	0.40003836	0.5231245	0.47687545	0.5123739	0.48762608	0.55453885	0.44546118	0.6447878	0.35521215
1	0	0.6612667	0.33873338	0.50165105	0.49834898	0.48561275	0.51438725	0.46629196	0.5337081	0.45798567	0.5420143	0.50826865	0.49173138	0.4641083	0.5358917	0.48337907	0.5166209
1	0	0.7066853	0.2933147	0.47992155	0.5200785	0.48475	0.51525	0.50220495	0.49779505	0.5093132	0.4906868	0.47676235	0.5232376	0.49364978	0.5063502	0.56362456	0.43637547
1	0	0.63230467	0.36769527	0.5004069	0.4995931	0.48773938	0.5122606	0.5217374	0.4782626	0.5948876	0.40511242	0.5531753	0.44682467	0.51036483	0.48963517	0.56429136	0.43570864
1	0	0.5469878	0.4530122	0.47101972	0.5289803	0.4857251	0.5142749	0.49656585	0.5034341	0.46694854	0.5330515	0.4741261	0.5258739	0.49433163	0.5056684	0.5364604	0.4635396
1	0	0.58677435	0.41322562	0.4664819	0.5335181	0.47175077	0.52824926	0.4504359	0.5495641	0.4724038	0.52759624	0.48375577	0.5162443	0.46661672	0.5333833	0.49225202	0.507748
1	0	0.59167105	0.40832898	0.5132099	0.48679012	0.50949275	0.49050722	0.56452364	0.4354764	0.5223315	0.47766852	0.5361023	0.4638977	0.5114404	0.4885596	0.59791595	0.40208405
1	0	0.6228522	0.37714782	0.4872554	0.51274467	0.48942032	0.5105797	0.4979398	0.5020602	0.5110724	0.4889276	0.5224499	0.4775501	0.50346065	0.49653935	0.49850056	0.5014995
0	1	0.32744175	0.67255825	0.44495806	0.5550419	0.5267325	0.4732675	0.4976443	0.50235564	0.4337204	0.5662796	0.45154908	0.54845095	0.45471248	0.54528755	0.37570673	0.62429327
0	1	0.105540164	0.8944598	0.32270586	0.67729414	0.4848151	0.5151849	0.3513138	0.64868623	0.24446613	0.7555339	0.3107078	0.68929225	0.35664466	0.64335537	0.23882894	0.76117104
0	1	0.20888807	0.79111195	0.406502	0.59349793	0.51117194	0.488828	0.49051407	0.5094859	0.39042747	0.6095725	0.40359327	0.59640676	0.45388028	0.5461197	0.4208497	0.57915026
0	1	0.23497154	0.76502854	0.39926788	0.60073215	0.49440086	0.5055991	0.45798174	0.5420183	0.39083987	0.6091601	0.39551806	0.604482	0.4669221	0.5330779	0.34702474	0.6529753
0	1	0.34766757	0.6523324	0.430284	0.56971604	0.52128243	0.47871763	0.42196202	0.57803804	0.31986454	0.6801355	0.34472194	0.6552781	0.41737884	0.5826212	0.38708472	0.6129153
0	1	0.34188098	0.6581191	0.39597377	0.6040262	0.48334727	0.5166527	0.43010935	0.5698907	0.39665696	0.60334307	0.4246012	0.5753988	0.40004548	0.5999545	0.34413975	0.6558602
0	1	0.12876257	0.87123746	0.3651368	0.6348632	0.46169347	0.53830653	0.313193	0.68680704	0.1608016	0.8391984	0.17354544	0.8264546	0.29986468	0.70013535	0.24784927	0.7521508
0	1	0.09998589	0.90001404	0.40565503	0.59434503	0.47659254	0.52340746	0.36230496	0.6376951	0.24949695	0.750503	0.23218307	0.7678169	0.35084224	0.64915776	0.338532	0.66146797
0	1	0.11533852	0.8846615	0.30486384	0.6951362	0.4608966	0.5391034	0.30405715	0.6959428	0.10818368	0.8918163	0.18916546	0.8108345	0.23426221	0.7657378	0.192695	0.80730504
0	1	0.046122056	0.953878	0.30537683	0.6946231	0.45005316	0.54994684	0.24825504	0.751745	0.100971684	0.89902824	0.18408895	0.8159111	0.18067293	0.81932706	0.17890069	0.82109934
0	1	0.044946462	0.95505357	0.36742613	0.6325739	0.45921955	0.5407804	0.2967229	0.7032771	0.17730908	0.8226909	0.18175258	0.81824744	0.23363738	0.7663626	0.2477325	0.75226754
0	1	0.058532234	0.9414678	0.4000605	0.59993947	0.4817072	0.5182928	0.38714626	0.6128537	0.2209094	0.7790906	0.31157687	0.68842316	0.3392791	0.66072094	0.33867317	0.6613268
1	0	0.4800809	0.5199191	0.4594205	0.5405795	0.46420676	0.53579324	0.47013995	0.52986	0.63824195	0.36175805	0.6050601	0.3949399	0.4526734	0.5473266	0.51798326	0.48201674
1	0	0.5491771	0.45082292	0.52122086	0.4787791	0.48433256	0.51566744	0.58701336	0.41298658	0.67771846	0.32228154	0.6303383	0.36966166	0.53742665	0.46257335	0.5804307	0.41956928
1	0	0.23590876	0.76409125	0.44424033	0.5557596	0.4500436	0.5499564	0.53133637	0.46866366	0.5669716	0.43302843	0.49670812	0.5032919	0.4709071	0.5290929	0.50957215	0.49042785
1	0	0.46715575	0.53284425	0.5241276	0.47587243	0.47604337	0.52395666	0.59198284	0.40801716	0.63099897	0.36900103	0.4679443	0.5320557	0.5425054	0.45749465	0.56002444	0.43997556
0	1	0.25594857	0.74405146	0.414525	0.585475	0.4597978	0.5402022	0.5009125	0.49908754	0.52685195	0.4731481	0.4684969	0.53150314	0.4634746	0.5365254	0.46849433	0.5315057
1	0	0.32831648	0.6716835	0.4404195	0.5595805	0.45497733	0.5450227	0.52558684	0.4744132	0.5272995	0.47270045	0.5064226	0.49357742	0.4590661	0.5409339	0.54808146	0.45191857
1	0	0.82908356	0.17091641	0.53989583	0.4601042	0.5237319	0.4762681	0.52172613	0.47827387	0.52575356	0.47424644	0.5174935	0.48250648	0.57755494	0.422445	0.48251998	0.51748
1	0	0.7571331	0.24286683	0.55268997	0.44731	0.5454478	0.4545522	0.50824755	0.49175245	0.5230712	0.47692877	0.5623274	0.43767262	0.574053	0.42594695	0.5585076	0.44149238
1	0	0.789821	0.21017896	0.53640264	0.4635974	0.52385783	0.4761421	0.57826805	0.42173195	0.53545	0.46455005	0.5322698	0.46773025	0.53567696	0.46432307	0.52934265	0.47065735
1	0	0.8551191	0.14488092	0.5323734	0.4676266	0.5283818	0.4716182	0.5729403	0.42705974	0.5195523	0.4804477	0.53434825	0.46565175	0.5871018	0.41289824	0.5852371	0.4147629
1	0	0.8781398	0.12186013	0.55569905	0.44430095	0.59041435	0.4095857	0.52498925	0.47501075	0.53856546	0.46143454	0.61460716	0.3853929	0.5527351	0.4472649	0.62317777	0.3768222
1	0	0.9344914	0.06550859	0.5697746	0.43022537	0.61299807	0.38700193	0.539109	0.460891	0.5838566	0.41614342	0.65876967	0.3412304	0.5730587	0.4269413	0.62943715	0.37056282
1	0	0.92685986	0.07314018	0.5338969	0.46610302	0.5248247	0.47517532	0.5243257	0.47567424	0.5357933	0.46420667	0.59598756	0.4040125	0.5456646	0.45433542	0.61149037	0.3885096
1	0	0.84186995	0.15813002	0.50452626	0.49547374	0.51546896	0.48453107	0.48067594	0.51932406	0.49217927	0.5078207	0.53502405	0.46497598	0.5154279	0.4845721	0.5205789	0.47942102
1	0	0.5517886	0.44821137	0.46780935	0.5321907	0.47485223	0.5251478	0.47280964	0.5271904	0.4641142	0.5358859	0.33447775	0.6655222	0.47855598	0.521444	0.46135867	0.5386414
0	1	0.4372089	0.56279105	0.47666332	0.52333665	0.47654843	0.5234515	0.4348407	0.5651593	0.45586407	0.5441359	0.4195361	0.58046395	0.4722216	0.5277784	0.43842506	0.56157494
1	0	0.49850997	0.50149	0.45672017	0.5432798	0.47035122	0.5296488	0.45437786	0.5456221	0.45509967	0.5449003	0.36029717	0.6397028	0.47293273	0.5270673	0.42488006	0.57512
0	1	0.9867402	0.013259843	0.54406023	0.4559398	0.6871381	0.31286195	0.8155141	0.18448588	0.856664	0.14333601	0.6981822	0.30181774	0.65698504	0.34301493	0.80475545	0.19524454
0	1	0.48424107	0.51575893	0.41479045	0.58520955	0.4704117	0.52958834	0.44992557	0.55007446	0.34521818	0.6547818	0.3351357	0.6648643	0.45904395	0.5409561	0.44058183	0.55941814
1	0	0.70689434	0.29310566	0.4977306	0.5022694	0.4865953	0.51340467	0.4662915	0.5337086	0.47595903	0.524041	0.41168723	0.58831275	0.4783005	0.5216994	0.41085994	0.58914006
0	1	0.5262625	0.47373745	0.49635807	0.50364196	0.48272428	0.5172757	0.45646042	0.54353964	0.4290317	0.5709683	0.4182795	0.58172053	0.48068947	0.51931053	0.48793626	0.51206374
0	1	0.4894538	0.5105462	0.41802305	0.58197695	0.46645075	0.5335492	0.4449222	0.5550778	0.3508604	0.64913964	0.3944017	0.6055983	0.41465312	0.5853469	0.41565898	0.584341
1	0	0.34774926	0.65225077	0.36489427	0.6351057	0.4476301	0.55236983	0.273787	0.726213	0.14774147	0.85225856	0.20397148	0.7960285	0.23787151	0.7621285	0.235933	0.76406705
1	0	0.2896696	0.7103304	0.37208122	0.6279188	0.45352075	0.5464793	0.35454676	0.6454533	0.31774667	0.68225336	0.24480817	0.75519186	0.31193745	0.68806255	0.28388435	0.71611565
1	0	0.32156593	0.6784341	0.37633857	0.62366146	0.44488835	0.5551116	0.3286614	0.6713386	0.22729217	0.7727079	0.22117238	0.7788276	0.3148355	0.6851646	0.33443427	0.6655657
1	0	0.3106524	0.68934757	0.4534588	0.54654115	0.47188708	0.52811295	0.4541115	0.5458885	0.4451576	0.5548424	0.42328787	0.57671213	0.43952298	0.560477	0.3699592	0.6300408
0	1	0.6034356	0.39656445	0.42552868	0.5744713	0.49434102	0.505659	0.44155285	0.5584472	0.4078791	0.5921208	0.41956344	0.5804366	0.42046905	0.5795309	0.46593213	0.53406787
0	1	0.54985356	0.4501464	0.48246425	0.51753575	0.48467794	0.5153221	0.4251351	0.5748649	0.42350814	0.57649183	0.3929465	0.60705346	0.45556882	0.54443115	0.40941077	0.5905892
0	1	0.3185085	0.6814915	0.44055188	0.5594481	0.49634942	0.5036506	0.4513048	0.5486952	0.42299578	0.5770042	0.45319858	0.54680145	0.45420954	0.5457905	0.46865636	0.53134364
0	1	0.5548791	0.44512084	0.34240496	0.65759504	0.44988754	0.5501125	0.4159704	0.5840296	0.3180808	0.68191916	0.28824332	0.7117567	0.27049094	0.72950906	0.37200278	0.6279972
0	1	0.21716006	0.78284	0.41452435	0.5854757	0.47848654	0.52151346	0.4375448	0.56245524	0.34495404	0.655046	0.4083068	0.59169316	0.42254487	0.57745516	0.46904126	0.5309587
0	1	0.29111302	0.708887	0.4361317	0.5638683	0.47625965	0.52374035	0.41617808	0.58382195	0.36821657	0.6317834	0.40014488	0.5998551	0.41488275	0.5851172	0.4120872	0.5879128
1	0	0.81203014	0.18796988	0.46600735	0.53399265	0.5886331	0.41136694	0.5548589	0.44514108	0.53894866	0.46105134	0.46007425	0.53992575	0.52776504	0.47223496	0.47815543	0.5218445
1	0	0.83534366	0.16465634	0.5499153	0.45008472	0.7200005	0.27999946	0.6086693	0.39133075	0.54893374	0.4510663	0.4953797	0.5046203	0.59956974	0.4004302	0.56491995	0.4350801
1	0	0.8797861	0.12021396	0.42437026	0.5756298	0.611955	0.388045	0.4971865	0.5028135	0.5403043	0.45969567	0.50120157	0.4987984	0.53893894	0.4610611	0.4356381	0.5643619
1	0	0.88830584	0.11169414	0.481297	0.51870304	0.6181202	0.38187978	0.5364467	0.46355334	0.4537846	0.54621536	0.5511339	0.44886616	0.52121687	0.4787831	0.46465048	0.53534955
1	0	0.92652214	0.07347791	0.51112884	0.48887116	0.7068311	0.29316884	0.5860957	0.41390428	0.54769534	0.45230463	0.5679419	0.4320581	0.5477226	0.4522774	0.5562883	0.4437117
1	0	0.9521432	0.047856852	0.43043303	0.56956697	0.6393088	0.3606912	0.52058333	0.47941667	0.44017947	0.55982053	0.42073277	0.57926726	0.5149041	0.4850959	0.45103958	0.5489604
1	0	0.94885224	0.051147796	0.4819787	0.5180213	0.6887432	0.31125686	0.5380257	0.46197432	0.53781754	0.46218243	0.46479803	0.53520197	0.50905126	0.4909487	0.48715872	0.51284134
1	0	0.9513852	0.048614815	0.44354457	0.55645543	0.6802497	0.31975028	0.5855389	0.41446108	0.6133301	0.38666993	0.5718742	0.42812574	0.5078931	0.49210688	0.51447475	0.48552525
1	0	0.9173714	0.08262861	0.51890105	0.481099	0.7193607	0.28063923	0.6123248	0.3876752	0.6407078	0.35929215	0.5883972	0.4116028	0.5686869	0.4313131	0.6134456	0.3865544
1	0	0.9440268	0.05597322	0.48605365	0.51394635	0.68721557	0.3127844	0.60750055	0.3924995	0.63588214	0.3641179	0.5710904	0.4289096	0.5356792	0.4643208	0.56865495	0.43134505
1	0	0.7469865	0.2530135	0.55045354	0.4495465	0.509905	0.49009502	0.55278975	0.44721025	0.53521216	0.4647878	0.60673434	0.39326563	0.5383336	0.46166644	0.58052737	0.41947266
1	0	0.6068136	0.39318636	0.5337008	0.46629915	0.47680023	0.52319974	0.51116514	0.48883486	0.53745466	0.46254534	0.43882698	0.561173	0.5420483	0.4579517	0.50362754	0.49637246
1	0	0.68912274	0.3108772	0.5530324	0.44696763	0.5095342	0.49046585	0.5121377	0.48786226	0.5288614	0.47113857	0.53408957	0.46591043	0.5615501	0.43844995	0.60113984	0.39886016
1	0	0.6060912	0.39390874	0.54900545	0.4509945	0.49054414	0.50945586	0.57195115	0.42804885	0.5262859	0.4737141	0.5922793	0.40772074	0.5763762	0.42362383	0.62903714	0.3709629
1	0	0.76005304	0.23994699	0.5442827	0.4557173	0.49265137	0.5073486	0.53648806	0.46351188	0.5549475	0.4450525	0.58950305	0.41049692	0.53464377	0.46535626	0.53148854	0.46851143
1	0	0.5071806	0.49281943	0.53791654	0.4620835	0.48027065	0.5197294	0.4940001	0.5059999	0.52272326	0.47727674	0.5209076	0.4790924	0.55576795	0.44423202	0.5018493	0.4981507
0	1	0.76647633	0.23352364	0.54512054	0.45487943	0.50017947	0.4998205	0.56261194	0.43738806	0.58483815	0.41516185	0.6231728	0.37682712	0.5529999	0.4470001	0.5385638	0.4614362
0	1	0.72900367	0.27099636	0.5413022	0.45869783	0.4937427	0.50625736	0.58476865	0.41523135	0.5742512	0.42574888	0.55157375	0.44842625	0.6007667	0.3992333	0.64299715	0.35700288
0	1	0.6489321	0.3510679	0.5398533	0.46014678	0.51180637	0.4881936	0.525054	0.47494605	0.52579784	0.47420213	0.5302811	0.46971893	0.5161192	0.48388082	0.6008365	0.39916348
0	1	0.4623949	0.53760517	0.5115582	0.48844182	0.48085076	0.5191492	0.5105181	0.48948196	0.49666634	0.5033336	0.50216323	0.49783674	0.5156	0.48439997	0.47722626	0.52277374
0	1	0.50234675	0.49765322	0.48305526	0.5169447	0.50847644	0.49152356	0.4710423	0.5289577	0.3874671	0.6125329	0.42323142	0.5767685	0.43452704	0.56547296	0.4804153	0.51958466
0	1	0.42428207	0.5757179	0.49904007	0.50095993	0.4919156	0.50808436	0.46614963	0.5338504	0.46673593	0.53326404	0.46733055	0.5326694	0.4352779	0.5647221	0.44196582	0.5580342
0	1	0.52213347	0.4778665	0.47488728	0.52511275	0.52575815	0.47424188	0.48622438	0.5137756	0.45658663	0.54341334	0.42206854	0.57793146	0.44382837	0.5561716	0.521885	0.47811505
0	1	0.5140319	0.4859681	0.50876904	0.491231	0.51558286	0.48441714	0.45990205	0.54009795	0.45087785	0.54912215	0.45158637	0.54841363	0.4476724	0.5523276	0.5039906	0.49600944
0	1	0.47014242	0.5298575	0.48226035	0.51773965	0.498413	0.501587	0.46755767	0.53244233	0.43754724	0.5624528	0.48470223	0.5152977	0.44968632	0.55031365	0.48478574	0.51521426
0	1	0.6659689	0.3340311	0.5476472	0.4523528	0.5317483	0.46825173	0.48634985	0.5136502	0.49872753	0.5012725	0.5347003	0.4652997	0.47610465	0.5238953	0.55127656	0.44872347
0	1	0.16914873	0.83085126	0.43927637	0.56072366	0.49026054	0.50973946	0.4706973	0.52930266	0.45300582	0.54699415	0.37895772	0.62104225	0.4375458	0.56245416	0.42097247	0.57902753
0	1	0.29825935	0.7017407	0.48103866	0.51896137	0.4902399	0.50976014	0.46051157	0.53948843	0.47181666	0.52818334	0.42010272	0.5798972	0.42550418	0.5744958	0.43372467	0.56627536
1	0	0.4076101	0.59238994	0.48352027	0.51647973	0.53024226	0.4697577	0.5014877	0.49851236	0.4933383	0.5066617	0.47398508	0.5260149	0.48966643	0.51033354	0.42017502	0.5798249
1	0	0.34628415	0.6537158	0.47964957	0.52035046	0.5214213	0.47857872	0.46599165	0.5340083	0.46140575	0.5385943	0.47561607	0.5243839	0.46096253	0.53903747	0.44260204	0.557398
0	1	0.50025016	0.49974987	0.49388635	0.50611365	0.54318404	0.456816	0.49260485	0.5073951	0.5012988	0.4987012	0.46267107	0.53732896	0.4874159	0.5125841	0.46310788	0.5368922
0	1	0.34151605	0.6584839	0.44863787	0.55136216	0.5091179	0.4908821	0.45580524	0.54419476	0.42554015	0.57445985	0.44602397	0.55397606	0.4848259	0.51517403	0.49886334	0.50113666
0	1	0.47238097	0.527619	0.46621513	0.5337848	0.5312364	0.46876356	0.48158553	0.51841444	0.4747936	0.5252064	0.46521637	0.5347836	0.4884485	0.5115515	0.47155878	0.5284412
0	1	0.38153452	0.6184655	0.43322667	0.56677336	0.5120294	0.48797053	0.44405496	0.55594504	0.43745142	0.5625485	0.4465039	0.5534961	0.44572568	0.5542743	0.36100316	0.6389968
1	0	0.55986506	0.440135	0.42770022	0.5722998	0.463657	0.536343	0.47916278	0.52083725	0.4740381	0.52596194	0.4927008	0.5072992	0.44069076	0.55930924	0.46648163	0.5335184
1	0	0.6579633	0.3420367	0.5035113	0.49648872	0.4801757	0.51982427	0.5281666	0.4718334	0.4813574	0.5186426	0.5294563	0.47054368	0.4891891	0.5108109	0.45787567	0.5421243
1	0	0.6315859	0.3684141	0.5219867	0.47801328	0.47357494	0.52642506	0.5438495	0.4561505	0.51437837	0.48562166	0.56804013	0.43195987	0.53345954	0.46654046	0.45786652	0.54213345
1	0	0.49335295	0.50664705	0.4503055	0.54969454	0.47334957	0.5266504	0.47600284	0.5239971	0.4196945	0.58030546	0.4909577	0.50904226	0.4479224	0.5520776	0.4977632	0.5022368
1	0	0.66611886	0.3338811	0.50759387	0.49240616	0.47707587	0.5229241	0.52021813	0.4797819	0.49653655	0.50346345	0.5550758	0.4449242	0.53070146	0.46929857	0.5179228	0.4820772
1	0	0.45559943	0.5444006	0.44124746	0.55875254	0.47073585	0.52926415	0.45547503	0.5445249	0.42059106	0.579409	0.4188872	0.58111286	0.43456733	0.5654327	0.37239406	0.627606
1	0	0.36793938	0.63206065	0.41895425	0.5810457	0.46772465	0.5322754	0.43826368	0.56173635	0.45089072	0.5491093	0.41601956	0.58398044	0.40453202	0.595468	0.41836825	0.5816317
1	0	0.42583147	0.5741685	0.5193762	0.48062378	0.5047116	0.4952884	0.50921804	0.49078202	0.47463217	0.52536786	0.45602232	0.5439777	0.48822486	0.5117751	0.5112088	0.48879126
1	0	0.62456626	0.3754338	0.569505	0.43049505	0.5926938	0.40730613	0.60366315	0.39633682	0.5375303	0.46246964	0.5812686	0.41873136	0.63931364	0.36068633	0.61306715	0.38693288
1	0	0.4437703	0.5562297	0.40975794	0.590242	0.48869145	0.51130855	0.49497914	0.50502086	0.47207782	0.5279222	0.41960624	0.5803938	0.45932284	0.54067713	0.43623057	0.56376946
1	0	0.56832826	0.43167174	0.42392763	0.5760724	0.48838854	0.51161146	0.49410743	0.50589263	0.47208932	0.52791065	0.4331644	0.5668356	0.44086245	0.5591376	0.39568755	0.6043124
1	0	0.5721603	0.42783967	0.55710363	0.4428964	0.5739192	0.42608088	0.5898059	0.41019407	0.5367426	0.46325734	0.6365012	0.36349884	0.6193279	0.38067216	0.6995876	0.3004124
1	0	0.6128328	0.38716727	0.4700479	0.5299521	0.4952723	0.50472766	0.5123893	0.48761067	0.46141422	0.5385858	0.4766871	0.5233129	0.48759317	0.5124068	0.49470916	0.5052908
1	0	0.48050243	0.5194976	0.5327999	0.46720016	0.52536666	0.4746334	0.58371973	0.41628024	0.5324174	0.46758255	0.62349445	0.37650552	0.6087887	0.39121124	0.6178539	0.38214612
1	0	0.6668739	0.33312607	0.5468787	0.45312133	0.538339	0.46166098	0.6142758	0.38572422	0.56889266	0.43110734	0.6511022	0.34889776	0.63298905	0.36701095	0.6629015	0.3370985
1	0	0.31666565	0.6833343	0.43820393	0.56179607	0.4946378	0.5053622	0.4942291	0.5057709	0.4031719	0.5968281	0.49634737	0.5036526	0.5096127	0.4903873	0.44737816	0.55262184
0	1	0.27155542	0.72844464	0.4078552	0.5921447	0.48004308	0.5199569	0.36402515	0.6359748	0.35110766	0.64889234	0.2743799	0.7256201	0.3582974	0.6417026	0.3479971	0.6520029
0	1	0.21806	0.7819399	0.4786626	0.52133745	0.6006095	0.3993905	0.54001343	0.4599865	0.44162616	0.5583738	0.4827538	0.5172461	0.4822144	0.5177856	0.47089916	0.52910084
0	1	0.16086921	0.8391308	0.35537347	0.6446265	0.4853094	0.5146906	0.31235823	0.6876418	0.1795442	0.8204558	0.25631246	0.7436875	0.3229853	0.67701477	0.28247726	0.7175227
0	1	0.1078592	0.8921408	0.38297185	0.6170282	0.5259945	0.47400552	0.44180882	0.5581912	0.41134864	0.58865136	0.39762565	0.6023744	0.42202836	0.5779716	0.40986243	0.5901376
0	1	0.24197108	0.7580289	0.42799807	0.57200193	0.48136765	0.51863235	0.38160473	0.6183952	0.23398902	0.766011	0.2650907	0.7349093	0.3600287	0.6399713	0.32898292	0.67101705
0	1	0.16919473	0.8308053	0.36472264	0.6352774	0.47425744	0.5257426	0.39345744	0.6065426	0.26596802	0.7340319	0.32217184	0.67782813	0.38517815	0.61482185	0.3283453	0.6716547
0	1	0.24693997	0.75306	0.37160075	0.62839925	0.47281575	0.5271843	0.3366282	0.66337174	0.1740803	0.8259197	0.15210292	0.8478971	0.30797815	0.6920218	0.29095086	0.70904917
0	1	0.17631914	0.8236809	0.34228605	0.65771395	0.46291608	0.53708386	0.30090624	0.69909376	0.17128578	0.8287142	0.2640114	0.73598856	0.31833926	0.6816607	0.24530168	0.75469834
0	1	0.6015974	0.3984026	0.3956561	0.60434383	0.4789468	0.5210532	0.4918852	0.5081148	0.45989287	0.54010713	0.45539543	0.5446046	0.44948936	0.5505106	0.46670046	0.5332995
0	1	0.6269919	0.373008	0.37216407	0.627836	0.48966685	0.5103332	0.44711217	0.55288786	0.41602984	0.5839701	0.40398565	0.5960144	0.39718723	0.60281277	0.4410494	0.5589506
0	1	0.44624272	0.5537573	0.37914515	0.62085485	0.48399615	0.5160039	0.4618251	0.5381749	0.32414725	0.6758528	0.46301848	0.5369815	0.4045829	0.59541714	0.51853913	0.48146087
1	0	0.6213356	0.37866437	0.40749532	0.5925047	0.501171	0.49882898	0.44555905	0.554441	0.4147422	0.5852578	0.45309827	0.5469017	0.4382721	0.5617279	0.46018538	0.5398146
0	1	0.51522	0.48478	0.42305464	0.57694536	0.4817928	0.5182072	0.5084782	0.49152178	0.4467952	0.5532048	0.51018703	0.48981297	0.486948	0.513052	0.62616205	0.37383798
0	1	0.584373	0.41562694	0.3907397	0.6092603	0.49671626	0.50328374	0.47644618	0.52355385	0.5014053	0.49859467	0.46903235	0.53096765	0.43955088	0.5604492	0.44768858	0.5523115
0	1	0.34677905	0.65322095	0.36050355	0.6394965	0.46974024	0.5302597	0.42944527	0.57055473	0.33851677	0.6614833	0.4020959	0.59790415	0.37603223	0.62396777	0.48518205	0.514818
0	1	0.6352339	0.36476606	0.44231987	0.55768013	0.51548904	0.484511	0.49422815	0.5057719	0.49484673	0.5051533	0.52157646	0.4784235	0.4742538	0.52574617	0.44904616	0.5509538
0	1	0.65166396	0.3483361	0.49471223	0.50528777	0.49390775	0.5060922	0.4952764	0.5047236	0.49163505	0.5083649	0.49143717	0.5085628	0.51221746	0.4877825	0.5330077	0.4669923
0	1	0.3930753	0.6069247	0.48011777	0.51988226	0.5159764	0.4840235	0.5023588	0.49764118	0.46916476	0.5308353	0.50478256	0.49521744	0.4655869	0.5344131	0.4229456	0.57705444
0	1	0.48447302	0.515527	0.3883478	0.6116522	0.48443964	0.5155604	0.44342694	0.5565731	0.30268386	0.6973161	0.31258568	0.68741435	0.40846485	0.5915351	0.34231028	0.6576897
0	1	0.6687591	0.33124092	0.4622619	0.5377381	0.5425059	0.4574941	0.49416608	0.5058339	0.492756	0.507244	0.5020688	0.49793118	0.5089967	0.49100325	0.41306096	0.58693904
0	1	0.48334447	0.51665556	0.44136658	0.5586334	0.501526	0.498474	0.4473383	0.55266166	0.37909847	0.6209015	0.47636825	0.52363175	0.45523715	0.54476285	0.36926395	0.63073605
0	1	0.56278765	0.4372123	0.42591333	0.57408667	0.48520252	0.5147975	0.44643995	0.55356	0.36898547	0.63101447	0.44480485	0.55519515	0.41265967	0.5873403	0.38797903	0.61202097
0	1	0.7021546	0.2978454	0.4220966	0.5779034	0.48902828	0.51097167	0.43702525	0.56297475	0.41394085	0.58605915	0.37635225	0.62364775	0.43116206	0.56883794	0.36655426	0.63344574
0	1	0.58986086	0.41013917	0.43002918	0.5699708	0.5039999	0.4960001	0.44841644	0.5515836	0.4214941	0.5785059	0.42159805	0.578402	0.42972437	0.5702756	0.421305	0.578695
0	1	0.7631216	0.23687837	0.47423655	0.52576345	0.49714118	0.5028588	0.4562984	0.5437016	0.47752047	0.5224796	0.46752238	0.5324776	0.4628634	0.5371367	0.41611236	0.5838876
1	0	0.93949497	0.060504984	0.58547986	0.41452014	0.569774	0.43022597	0.6897537	0.31024626	0.6297576	0.37024245	0.61912775	0.38087228	0.6545838	0.3454162	0.74521786	0.25478217
1	0	0.9070512	0.09294886	0.5529391	0.44706088	0.52774304	0.47225693	0.5916213	0.4083787	0.6529379	0.34706208	0.6555036	0.3444964	0.5970932	0.4029068	0.78502977	0.21497022
1	0	0.94548315	0.054516878	0.58535504	0.41464502	0.5786856	0.4213144	0.66283596	0.33716398	0.6580348	0.3419652	0.64689046	0.3531095	0.6219261	0.37807387	0.78650093	0.21349908
1	0	0.97006375	0.029936263	0.5826405	0.4173595	0.5961939	0.40380606	0.68087447	0.31912547	0.7176019	0.28239807	0.71095526	0.2890447	0.6254733	0.3745267	0.7149881	0.2850119
1	0	0.9599564	0.04004352	0.592058	0.40794197	0.6226711	0.37732884	0.7574163	0.24258368	0.72887385	0.27112615	0.6251029	0.3748971	0.70168763	0.2983124	0.7366293	0.2633707
1	0	0.9681497	0.031850252	0.5897883	0.41021168	0.6035222	0.39647785	0.6864907	0.31350935	0.7671381	0.23286188	0.6683057	0.33169433	0.7005973	0.29940268	0.7738637	0.22613634
1	0	0.9521431	0.047856923	0.5456595	0.45434052	0.5390576	0.46094236	0.7312871	0.26871282	0.68222195	0.31777808	0.7419755	0.25802448	0.7058107	0.29418924	0.783439	0.216561
1	0	0.9343068	0.065693215	0.5663877	0.43361223	0.5337752	0.4662248	0.76621133	0.23378867	0.68015754	0.3198425	0.6603379	0.33966213	0.6669445	0.3330555	0.73067254	0.26932746
1	0	0.8096302	0.19036974	0.5596232	0.44037688	0.53877574	0.46122423	0.60758984	0.3924101	0.55962	0.44038	0.5711485	0.42885152	0.5404713	0.45952863	0.59400934	0.40599063
1	0	0.7362565	0.26374355	0.5492297	0.4507703	0.52316195	0.47683808	0.47995186	0.52004814	0.4959476	0.5040524	0.5318673	0.46813264	0.52322465	0.47677532	0.60587937	0.39412066
1	0	0.84589785	0.15410215	0.54634297	0.45365703	0.5264047	0.4735953	0.5294499	0.4705501	0.5538073	0.4461927	0.53926694	0.46073303	0.54638594	0.45361406	0.5540162	0.4459838
1	0	0.72787577	0.2721243	0.5380597	0.46194026	0.5255601	0.47443998	0.47538272	0.5246173	0.46597493	0.5340251	0.49877498	0.501225	0.49678263	0.5032174	0.54656905	0.45343098
1	0	0.83776146	0.16223855	0.5487538	0.45124626	0.5209885	0.4790115	0.53868294	0.46131703	0.52914256	0.47085744	0.53796977	0.46203026	0.5315834	0.46841654	0.5638821	0.4361179
1	0	0.6845905	0.31540948	0.5332713	0.46672875	0.52061796	0.47938207	0.47116077	0.52883923	0.49042895	0.5095711	0.4912004	0.5087996	0.49031532	0.5096847	0.5452782	0.45472178
1	0	0.88721097	0.112789005	0.5419038	0.45809624	0.5451154	0.4548846	0.53687423	0.46312582	0.53283143	0.4671686	0.5081112	0.49188882	0.53194475	0.46805525	0.586694	0.41330603
1	0	0.93071276	0.069287255	0.5604791	0.43952093	0.5449088	0.45509112	0.62943155	0.37056848	0.6442045	0.3557955	0.63271964	0.36728036	0.6759335	0.32406655	0.78101915	0.2189808
1	0	0.92877895	0.07122103	0.583402	0.41659802	0.5532146	0.44678536	0.628364	0.371636	0.62585014	0.37414986	0.667098	0.332902	0.6492619	0.35073814	0.8157475	0.18425252
1	0	0.92538077	0.07461926	0.5785501	0.4214499	0.5664027	0.4335973	0.6325973	0.36740267	0.6587454	0.34125453	0.6224966	0.3775034	0.6510057	0.3489943	0.78991467	0.21008529
1	0	0.9045736	0.09542634	0.58088493	0.41911504	0.53894323	0.46105674	0.60339826	0.3966017	0.5626058	0.43739423	0.6752964	0.32470357	0.6338168	0.36618322	0.75589025	0.24410975
1	0	0.6811179	0.3188821	0.5127023	0.48729774	0.49421597	0.50578403	0.5680573	0.43194264	0.57332784	0.42667216	0.5745174	0.42548263	0.542676	0.457324	0.5810812	0.41891882
1	0	0.747702	0.252298	0.49265394	0.5073461	0.49283502	0.50716496	0.50921196	0.490788	0.49990433	0.50009567	0.567428	0.432572	0.524884	0.47511595	0.5197822	0.4802178
1	0	0.6803648	0.31963518	0.55030954	0.4496905	0.50402355	0.49597642	0.55088943	0.4491106	0.53989536	0.4601046	0.57624924	0.42375073	0.55665386	0.44334617	0.59672177	0.40327823
1	0	0.72660726	0.2733928	0.5804409	0.4195591	0.53063196	0.46936804	0.6009014	0.39909855	0.6204388	0.37956116	0.59156376	0.40843624	0.58527195	0.41472808	0.6513425	0.34865746
1	0	0.42264026	0.5773598	0.48672396	0.51327604	0.48278534	0.5172147	0.4762051	0.5237949	0.42283136	0.57716864	0.48120096	0.51879907	0.54378337	0.45621666	0.58366257	0.41633743
1	0	0.36610165	0.6338984	0.5090413	0.49095872	0.48392162	0.5160784	0.47639906	0.523601	0.4712501	0.52874994	0.4490166	0.5509834	0.5300225	0.46997753	0.5449063	0.45509365
1	0	0.8408416	0.15915842	0.51502776	0.4849723	0.50246334	0.49753672	0.48187152	0.5181285	0.45446905	0.5455309	0.47811162	0.5218884	0.513767	0.48623303	0.5191337	0.48086625
1	0	0.7913194	0.20868066	0.54775864	0.4522414	0.5093033	0.49069673	0.50067556	0.49932438	0.49528143	0.5047186	0.49574387	0.5042561	0.54357713	0.45642292	0.6081595	0.39184046
1	0	0.69485927	0.30514073	0.5603432	0.4396568	0.5564108	0.44358927	0.68176365	0.31823632	0.59760356	0.40239647	0.61472696	0.38527307	0.63709337	0.3629066	0.6818575	0.31814244
1	0	0.74227154	0.25772846	0.571078	0.42892197	0.59158057	0.40841937	0.6814518	0.31854823	0.6095098	0.39049023	0.6141478	0.38585225	0.7035262	0.29647377	0.7472146	0.25278538
1	0	0.420701	0.57929903	0.5173457	0.4826543	0.50400555	0.49599448	0.57985157	0.4201484	0.5654931	0.4345069	0.5890286	0.41097146	0.57334507	0.4266549	0.6119691	0.38803092
1	0	0.52170455	0.47829545	0.48884097	0.51115906	0.49941388	0.50058615	0.55806977	0.44193023	0.50891095	0.49108905	0.52093625	0.47906378	0.5131206	0.4868794	0.5708536	0.42914638
1	0	0.73488027	0.2651198	0.5623665	0.43763348	0.5715097	0.4284903	0.5896241	0.4103759	0.54196817	0.45803183	0.5878313	0.41216865	0.6693256	0.33067438	0.61718315	0.38281688
1	0	0.38141695	0.618583	0.49250564	0.50749433	0.49732396	0.502676	0.5658957	0.43410435	0.47286627	0.5271337	0.5361278	0.4638722	0.5662429	0.43375713	0.5658505	0.43414953
0	1	0.3905524	0.60944766	0.3545575	0.6454425	0.48579514	0.51420486	0.38686943	0.61313057	0.35632905	0.6436709	0.35181648	0.64818347	0.39033696	0.609663	0.40564856	0.5943514
0	1	0.3931085	0.60689145	0.33511573	0.66488427	0.4679703	0.5320297	0.35417613	0.6458239	0.34656838	0.65343165	0.2587287	0.74127126	0.37398237	0.6260177	0.39379057	0.6062094
0	1	0.72845083	0.27154914	0.51995116	0.4800488	0.5246006	0.47539937	0.4591119	0.54088813	0.4952682	0.50473183	0.4606285	0.53937143	0.49473608	0.5052639	0.5232433	0.47675672
0	1	0.65655	0.34345004	0.48717427	0.5128258	0.49717623	0.50282377	0.45922098	0.54077905	0.45238885	0.5476112	0.44945127	0.5505488	0.48075536	0.5192447	0.42443812	0.5755619
0	1	0.75553185	0.24446821	0.51419497	0.48580503	0.5462569	0.45374307	0.51030004	0.48969993	0.49792165	0.50207835	0.4761242	0.52387583	0.5084292	0.4915708	0.5828716	0.4171284
0	1	0.6573344	0.34266558	0.51077664	0.48922336	0.53581	0.46419	0.4847395	0.51526046	0.5168505	0.4831496	0.5127549	0.4872451	0.50059575	0.49940428	0.4857604	0.51423955
0	1	0.76457816	0.23542187	0.5487855	0.45121452	0.52376354	0.47623646	0.49770424	0.5022958	0.49945465	0.5005453	0.44186825	0.5581317	0.49713954	0.5028605	0.4918372	0.5081628
0	1	0.60619473	0.3938052	0.5115212	0.48847878	0.48987174	0.5101283	0.44323865	0.5567613	0.44966456	0.55033547	0.41182688	0.58817315	0.44941327	0.55058676	0.4049231	0.5950769
0	1	0.5712731	0.42872688	0.4222388	0.57776123	0.542589	0.457411	0.39018548	0.60981447	0.4160249	0.58397514	0.36890838	0.63109165	0.31974775	0.68025225	0.38982627	0.61017376
0	1	0.36942235	0.6305776	0.3761698	0.6238302	0.49521738	0.5047826	0.34163994	0.65836006	0.2553643	0.7446357	0.42385414	0.5761458	0.31934398	0.680656	0.31516075	0.6848393
0	1	0.1294243	0.8705757	0.50400984	0.49599016	0.5604305	0.43956944	0.5081796	0.49182037	0.47814432	0.5218557	0.5743732	0.42562675	0.47974855	0.5202515	0.45936897	0.54063106
1	0	0.47715524	0.52284473	0.5221194	0.4778806	0.60189384	0.39810613	0.5844926	0.4155074	0.525182	0.47481802	0.546004	0.45399594	0.5489224	0.45107755	0.55353135	0.44646862
0	1	0.749934	0.25006598	0.47754392	0.52245605	0.5429807	0.45701936	0.4947263	0.5052737	0.48177868	0.5182213	0.4979508	0.5020492	0.49177116	0.50822884	0.5100802	0.48991975
1	0	0.54893047	0.4510695	0.48016566	0.51983434	0.5090329	0.49096712	0.44000986	0.5599901	0.44803637	0.55196357	0.47184795	0.5281521	0.48951033	0.5104897	0.47741696	0.52258307
0	1	0.28563318	0.7143668	0.40010262	0.5998974	0.4794066	0.5205934	0.4016273	0.5983727	0.41890708	0.5810929	0.35492358	0.64507645	0.42296848	0.57703155	0.35214466	0.64785534
0	1	0.4675478	0.53245217	0.45623097	0.543769	0.4933179	0.5066821	0.46293446	0.5370655	0.48665527	0.5133447	0.40688705	0.59311295	0.46874687	0.5312531	0.51073056	0.48926938
0	1	0.48284155	0.51715845	0.40923452	0.5907655	0.48338276	0.51661724	0.3984743	0.6015257	0.43993276	0.56006724	0.31536865	0.6846313	0.43452853	0.5654715	0.43459243	0.56540763
0	1	0.33772466	0.6622754	0.3568774	0.64312255	0.45719492	0.5428051	0.29093012	0.7090699	0.1872261	0.8127738	0.2118388	0.7881612	0.31322345	0.6867765	0.3116831	0.68831694
0	1	0.6489552	0.35104477	0.43795744	0.5620426	0.47059426	0.5294057	0.45827854	0.54172146	0.45973873	0.54026127	0.4009936	0.5990064	0.51103634	0.4889637	0.49451673	0.50548327
0	1	0.7648756	0.23512444	0.47682372	0.5231763	0.47898582	0.5210142	0.5218365	0.47816348	0.54134935	0.45865062	0.56208354	0.43791646	0.5141023	0.48589775	0.5757704	0.4242296
0	1	0.6398422	0.36015782	0.48667744	0.5133226	0.4780392	0.5219608	0.48436737	0.5156326	0.49808106	0.501919	0.4544127	0.5455873	0.5676939	0.43230617	0.50445443	0.49554554
0	1	0.8016675	0.1983325	0.49440253	0.50559753	0.48468968	0.51531035	0.5146637	0.4853363	0.56878036	0.4312196	0.5597075	0.44029248	0.5420772	0.45792282	0.5689704	0.43102965
0	1	0.5129365	0.4870635	0.4224539	0.5775461	0.48336285	0.51663715	0.44549257	0.55450743	0.444173	0.55582696	0.30009666	0.69990337	0.49229068	0.5077093	0.49629074	0.50370926
0	1	0.7154645	0.2845355	0.5350883	0.46491167	0.54429966	0.4557003	0.5256253	0.4743747	0.53235596	0.46764398	0.5780665	0.4219335	0.5660774	0.43392265	0.643501	0.35649902
0	1	0.41085023	0.5891498	0.40930715	0.5906928	0.48184216	0.51815784	0.46555728	0.5344427	0.48120227	0.51879776	0.38809544	0.61190456	0.48638868	0.5136113	0.4112369	0.58876306
0	1	0.7749051	0.22509496	0.47997522	0.5200248	0.50541335	0.49458665	0.49190784	0.50809216	0.51469374	0.48530626	0.5257432	0.47425684	0.55080736	0.44919258	0.49688852	0.5031115
0	1	0.22490449	0.7750955	0.37136877	0.62863123	0.4802424	0.51975757	0.3939818	0.6060182	0.4001034	0.59989667	0.2687278	0.73127216	0.36638904	0.63361096	0.38201728	0.6179827
0	1	0.122455455	0.8775445	0.25765	0.74235004	0.44650793	0.55349207	0.15556073	0.84443927	0.14720231	0.8527976	0.16748767	0.8325123	0.20867757	0.7913224	0.15926264	0.84073734
1	0	0.32186627	0.6781337	0.5025553	0.4974447	0.53931373	0.4606862	0.5591368	0.4408632	0.5278169	0.4721831	0.58911204	0.410888	0.54026043	0.45973957	0.5521463	0.4478537
1	0	0.2765282	0.7234718	0.5290646	0.47093543	0.5351899	0.46481007	0.5592755	0.4407245	0.4876357	0.51236427	0.5268647	0.47313526	0.57442045	0.42557955	0.47206938	0.5279306
0	1	0.4295454	0.5704546	0.50162935	0.49837062	0.4759474	0.52405256	0.5074983	0.49250168	0.5153348	0.48466522	0.5633047	0.4366953	0.5132737	0.4867263	0.47977203	0.52022797
0	1	0.59725946	0.4027405	0.54120106	0.45879892	0.48079067	0.51920927	0.5055153	0.49448472	0.50507045	0.49492958	0.5170119	0.48298806	0.5657606	0.43423945	0.48851207	0.5114879
0	1	0.4284479	0.5715521	0.41921195	0.580788	0.4808181	0.5191819	0.39058495	0.60941505	0.34442472	0.6555753	0.40385768	0.5961423	0.43490478	0.56509525	0.37267026	0.6273297
0	1	0.25576597	0.74423397	0.40943182	0.5905682	0.5298972	0.47010282	0.40829018	0.5917098	0.26329347	0.73670655	0.31988367	0.68011636	0.39279246	0.60720754	0.33180997	0.66819006
0	1	0.60050464	0.3994954	0.45537958	0.5446204	0.508435	0.49156496	0.41040748	0.5895925	0.25606748	0.7439325	0.3219256	0.6780744	0.36875123	0.6312488	0.35699204	0.643008
0	1	0.12630676	0.8736932	0.3345816	0.66541845	0.49466428	0.50533575	0.34110248	0.6588976	0.18899018	0.8110098	0.2147183	0.78528166	0.30485198	0.695148	0.3795071	0.6204929
1	0	0.33893818	0.6610618	0.49311695	0.5068831	0.49766013	0.50233984	0.42173266	0.5782673	0.43944666	0.5605534	0.3888915	0.6111085	0.4544802	0.5455198	0.39930186	0.6006982
1	0	0.36960408	0.63039595	0.4390599	0.5609401	0.4859077	0.51409227	0.41885486	0.5811451	0.3584229	0.6415771	0.32559496	0.67440504	0.43184307	0.5681569	0.41393033	0.5860697
1	0	0.17726381	0.82273614	0.3903322	0.6096678	0.47253162	0.5274684	0.32037178	0.67962825	0.42267808	0.57732195	0.28896743	0.7110325	0.3800764	0.6199236	0.3352864	0.66471356
0	1	0.23221421	0.7677858	0.4218692	0.57813084	0.4746639	0.5253361	0.36392757	0.6360724	0.3390892	0.66091084	0.33846086	0.6615392	0.36975184	0.6302481	0.32680273	0.67319727
0	1	0.46426526	0.5357347	0.42594567	0.57405436	0.50799096	0.49200907	0.44663933	0.55336064	0.45425776	0.5457422	0.38958114	0.61041886	0.4709131	0.5290869	0.4629066	0.5370934
0	1	0.41710266	0.58289737	0.38803256	0.61196744	0.48412922	0.5158708	0.38988796	0.610112	0.3875606	0.6124394	0.30927545	0.69072455	0.41316503	0.586835	0.31375334	0.6862467
0	1	0.48690042	0.5130996	0.44983342	0.5501666	0.51447487	0.48552513	0.49644244	0.50355756	0.49635303	0.50364697	0.50454575	0.49545425	0.5237895	0.47621042	0.51872844	0.48127154
0	1	0.45286748	0.5471325	0.48214266	0.5178574	0.5336051	0.4663949	0.5497503	0.45024967	0.45913953	0.5408604	0.50122285	0.49877718	0.59475815	0.40524185	0.56023204	0.43976796
0	1	0.58768135	0.41231862	0.5478279	0.45217207	0.5635985	0.43640146	0.55220556	0.44779444	0.46644145	0.5335585	0.5303891	0.46961093	0.5191784	0.48082158	0.5416367	0.45836335
0	1	0.816859	0.183141	0.53578275	0.46421725	0.57215387	0.4278461	0.5697776	0.4302224	0.5533468	0.44665316	0.54851687	0.45148307	0.52476305	0.47523695	0.5700467	0.42995325
0	1	0.4257055	0.57429457	0.51402867	0.48597127	0.5214477	0.47855228	0.46036315	0.5396369	0.43706343	0.5629366	0.40781927	0.5921807	0.4705898	0.5294102	0.43776593	0.5622341
0	1	0.34912395	0.65087605	0.45321846	0.5467815	0.497188	0.50281197	0.3587011	0.64129895	0.36559993	0.6344001	0.35051352	0.6494865	0.36856574	0.63143426	0.39175314	0.6082469
1	0	0.290241	0.70975906	0.4777083	0.52229166	0.47204426	0.5279558	0.47052497	0.5294751	0.45986062	0.5401394	0.44872665	0.5512733	0.4674384	0.5325616	0.45691755	0.5430825
1	0	0.37150404	0.62849593	0.4493148	0.5506852	0.48083237	0.51916766	0.45655584	0.54344416	0.41740263	0.5825974	0.4433749	0.5566251	0.44200248	0.5579975	0.41832572	0.5816743
1	0	0.34165457	0.6583454	0.44548705	0.5545129	0.47624588	0.5237541	0.46582186	0.53417814	0.39698535	0.60301465	0.4715554	0.5284446	0.44584063	0.55415934	0.4566874	0.5433126
1	0	0.4199723	0.5800277	0.50509536	0.49490464	0.47298944	0.52701056	0.47013173	0.52986825	0.46578038	0.5342196	0.43840846	0.5615915	0.48602024	0.51397973	0.4858876	0.5141124
1	0	0.6530866	0.3469134	0.42641822	0.5735818	0.49514532	0.5048547	0.48437473	0.5156253	0.448803	0.55119705	0.50534064	0.49465936	0.47633076	0.52366924	0.58589745	0.41410252
1	0	0.76504135	0.23495868	0.48197776	0.51802224	0.5300062	0.46999383	0.5297578	0.47024217	0.5380769	0.4619231	0.55984646	0.44015357	0.54991806	0.45008194	0.6372636	0.3627364
1	0	0.70728976	0.29271024	0.46223295	0.53776705	0.5169228	0.48307726	0.5261068	0.47389328	0.5066342	0.49336576	0.48690617	0.5130938	0.54430884	0.45569116	0.6524257	0.34757432
1	0	0.48591632	0.5140837	0.4195183	0.5804817	0.48688862	0.51311135	0.43552783	0.5644722	0.45602876	0.54397124	0.382339	0.617661	0.4219046	0.5780954	0.4580531	0.5419469
1	0	0.6196721	0.38032785	0.4969172	0.5030828	0.5044105	0.4955895	0.5153672	0.48463282	0.50760627	0.49239376	0.5015253	0.4984747	0.5589267	0.44107324	0.52324337	0.4767567
1	0	0.5544482	0.44555184	0.42342126	0.57657874	0.51001287	0.48998713	0.5056112	0.49438882	0.46149173	0.53850824	0.43705374	0.5629462	0.4727488	0.52725124	0.51277715	0.48722282
1	0	0.61231714	0.38768288	0.49823788	0.5017621	0.53665864	0.4633414	0.48891875	0.5110813	0.50766355	0.49233642	0.46091923	0.5390808	0.4931993	0.5068007	0.50524336	0.49475664
1	0	0.5797787	0.4202213	0.54819506	0.4518049	0.5316833	0.46831667	0.46541667	0.53458333	0.49038273	0.50961727	0.42041928	0.5795807	0.51564795	0.48435202	0.46364436	0.5363557
1	0	0.5236944	0.47630557	0.5029667	0.4970333	0.49742335	0.50257665	0.45127934	0.54872066	0.4098277	0.59017235	0.37689835	0.62310165	0.4799196	0.5200804	0.39429182	0.6057082
1	0	0.7493411	0.25065896	0.52762246	0.47237754	0.50516593	0.49483404	0.53512704	0.46487296	0.50597125	0.49402875	0.59272647	0.40727353	0.5541723	0.44582766	0.57922137	0.4207787
1	0	0.5695853	0.43041465	0.4679573	0.53204274	0.52270913	0.47729084	0.4314113	0.56858873	0.4591227	0.54087734	0.5121714	0.4878286	0.46986383	0.53013617	0.45966774	0.5403323
1	0	0.4332935	0.56670654	0.48800138	0.51199865	0.5283967	0.47160327	0.53127056	0.46872947	0.50410765	0.4958924	0.5145111	0.48548883	0.5336119	0.4663881	0.59478664	0.4052134
1	0	0.33195117	0.66804886	0.36233824	0.6376618	0.51948446	0.48051554	0.41136843	0.58863163	0.43357283	0.56642723	0.36212042	0.6378796	0.40306693	0.59693307	0.4241741	0.57582587
1	0	0.77113694	0.22886302	0.49710152	0.50289845	0.50167733	0.4983227	0.5052071	0.49479285	0.52521425	0.4747857	0.5035812	0.49641877	0.5277439	0.47225615	0.58976007	0.41023993
1	0	0.49465758	0.5053424	0.39199692	0.6080031	0.5173822	0.48261786	0.39115435	0.60884565	0.34813336	0.6518666	0.3646732	0.63532674	0.36019814	0.63980186	0.42134422	0.5786557
1	0	0.59769404	0.40230593	0.4509637	0.54903626	0.50468326	0.4953167	0.37900576	0.62099427	0.44222903	0.55777097	0.40591374	0.5940863	0.3957874	0.60421264	0.48846418	0.5115359
1	0	0.38689956	0.6131004	0.46518344	0.53481656	0.5086739	0.4913261	0.4059558	0.5940442	0.34949636	0.6505036	0.42159286	0.5784071	0.42300653	0.57699347	0.38788533	0.61211467
0	1	0.34016633	0.65983367	0.38101655	0.6189834	0.48642552	0.5135745	0.34244937	0.6575507	0.30495185	0.69504815	0.23064217	0.76935786	0.36484194	0.6351581	0.34518883	0.6548112
0	1	0.2554682	0.7445318	0.41287637	0.5871237	0.4826565	0.5173435	0.45287126	0.5471288	0.39729264	0.6027074	0.43954855	0.5604515	0.42958942	0.57041055	0.45001754	0.5499824
0	1	0.33014983	0.66985023	0.45875475	0.5412453	0.5188678	0.48113218	0.4545187	0.5454813	0.42984468	0.5701553	0.40060157	0.59939843	0.4547414	0.5452586	0.41623738	0.5837626
1	0	0.7092452	0.29075482	0.51456183	0.4854382	0.51238656	0.4876135	0.5198275	0.48017251	0.48889565	0.51110435	0.5094682	0.49053183	0.519059	0.48094097	0.5451738	0.45482618
1	0	0.70505524	0.29494476	0.53683656	0.46316344	0.5186608	0.48133925	0.5056676	0.49433234	0.48888937	0.51111066	0.50107926	0.49892074	0.50202626	0.49797377	0.49317795	0.50682205
1	0	0.6245276	0.3754725	0.50478864	0.4952114	0.5065733	0.49342665	0.48928666	0.5107133	0.47777718	0.5222228	0.5443902	0.45560983	0.5271843	0.47281572	0.6291386	0.37086138
1	0	0.5196424	0.48035762	0.47553647	0.52446353	0.48606506	0.51393497	0.49074772	0.5092523	0.46994135	0.5300587	0.45763147	0.54236853	0.47563022	0.5243698	0.43131253	0.56868744
0	1	0.575744	0.424256	0.49035665	0.5096433	0.49965242	0.50034755	0.47250593	0.527494	0.47233397	0.52766603	0.41726387	0.58273613	0.49609527	0.50390476	0.4900647	0.5099353
1	0	0.4474031	0.5525969	0.47634506	0.52365494	0.4885394	0.51146054	0.4836898	0.51631016	0.46438724	0.5356128	0.41208214	0.5879178	0.4652662	0.5347338	0.46477565	0.5352243
0	1	0.5621944	0.4378056	0.4609135	0.5390865	0.49710953	0.5028905	0.4416443	0.5583556	0.51977646	0.48022357	0.41581878	0.5841812	0.48571658	0.5142834	0.53512913	0.46487084
1	0	0.5642658	0.43573418	0.48814487	0.5118551	0.49750867	0.50249135	0.470254	0.529746	0.46827716	0.53172284	0.4633406	0.5366594	0.47866717	0.5213328	0.52601534	0.47398463
1	0	0.714982	0.28501803	0.5086864	0.49131364	0.51897734	0.48102263	0.515894	0.48410597	0.5266452	0.47335482	0.5332094	0.46679062	0.50728095	0.49271905	0.5296694	0.47033066
1	0	0.7140519	0.2859481	0.5174303	0.48256966	0.4970957	0.5029043	0.5227114	0.4772886	0.49003625	0.50996375	0.51376796	0.486232	0.48380506	0.51619494	0.53279495	0.4672051
1	0	0.87524015	0.1247598	0.5272708	0.4727292	0.52905244	0.47094756	0.68996227	0.31003776	0.5709431	0.42905688	0.64414227	0.35585773	0.53690726	0.4630927	0.6808003	0.31919965
1	0	0.66279125	0.3372088	0.45742208	0.542578	0.49162453	0.50837547	0.55265194	0.44734806	0.48943922	0.51056075	0.45522892	0.5447711	0.48591307	0.5140869	0.41623694	0.583763
1	0	0.879122	0.12087799	0.5135132	0.48648676	0.54749984	0.45250016	0.6555907	0.34440926	0.5384405	0.46155947	0.5858888	0.41411117	0.5705565	0.42944348	0.65790224	0.34209776
1	0	0.7430267	0.25697333	0.45262367	0.54737633	0.49959102	0.500409	0.5227521	0.47724792	0.38947642	0.6105235	0.39055896	0.6094411	0.47827396	0.5217261	0.45125416	0.5487458
1	0	0.63427234	0.36572766	0.4773163	0.52268374	0.51383495	0.48616505	0.52974105	0.47025895	0.48469028	0.5153097	0.49325672	0.50674325	0.48789006	0.51210994	0.48693365	0.51306635
1	0	0.81486285	0.18513717	0.5297954	0.47020462	0.56220526	0.43779474	0.710457	0.2895429	0.6444377	0.35556236	0.60127175	0.39872822	0.5979866	0.4020134	0.7584463	0.24155368
1	0	0.7666122	0.23338775	0.49842954	0.5015704	0.5559153	0.4440847	0.65104795	0.34895208	0.5279037	0.4720963	0.5513721	0.44862792	0.55130506	0.4486949	0.5446964	0.45530358
0	1	0.6492572	0.3507428	0.49494264	0.5050574	0.48161286	0.51838714	0.48950353	0.5104965	0.47312158	0.5268784	0.50343114	0.4965688	0.5271898	0.47281024	0.57733405	0.422666
0	1	0.5976979	0.40230203	0.47153124	0.5284688	0.47152516	0.52847487	0.4953901	0.50460994	0.47418323	0.52581674	0.41846365	0.58153635	0.49980193	0.500198	0.40539274	0.59460723
0	1	0.89548475	0.10451525	0.5483339	0.45166615	0.5372191	0.46278086	0.55016243	0.4498376	0.5238687	0.4761313	0.59270906	0.40729094	0.53720456	0.4627955	0.6860336	0.31396636
0	1	0.850463	0.14953704	0.53871244	0.46128753	0.5122638	0.4877362	0.502714	0.497286	0.4960843	0.50391567	0.5258499	0.4741501	0.5377845	0.46221548	0.6029969	0.39700308
0	1	0.823267	0.17673302	0.5134762	0.48652378	0.4929584	0.50704163	0.5341325	0.4658675	0.55658597	0.44341403	0.5344706	0.46552935	0.5671853	0.43281472	0.67922866	0.3207713
0	1	0.8729587	0.12704125	0.51211554	0.48788446	0.5010501	0.4989499	0.5438053	0.45619473	0.51906693	0.48093307	0.55579174	0.44420823	0.5602778	0.43972218	0.49774948	0.50225055
0	1	0.07960093	0.92039907	0.33354473	0.66645527	0.47114572	0.5288543	0.33030662	0.66969335	0.2962828	0.7037172	0.2635799	0.73642004	0.31045058	0.68954945	0.24246171	0.7575383
0	1	0.20004006	0.79995996	0.25183558	0.7481644	0.47945696	0.5205431	0.24622454	0.7537755	0.22436082	0.7756392	0.30601177	0.69398826	0.25986287	0.74013716	0.20388581	0.79611427
0	1	0.07261991	0.9273801	0.26321313	0.7367869	0.46993932	0.5300607	0.2976451	0.7023549	0.30456033	0.6954397	0.2807811	0.7192189	0.19596146	0.8040385	0.17410168	0.82589835
0	1	0.48611173	0.5138883	0.43099478	0.5690052	0.48645017	0.5135498	0.47973976	0.5202602	0.35684228	0.64315766	0.4300601	0.5699399	0.41744173	0.5825582	0.55406296	0.44593704
0	1	0.3427649	0.6572351	0.4235997	0.57640034	0.4792474	0.5207526	0.44672558	0.55327445	0.3975879	0.6024121	0.40916878	0.59083116	0.36915556	0.6308444	0.50534314	0.4946569
0	1	0.39192712	0.6080728	0.5081159	0.49188408	0.4823873	0.51761276	0.457381	0.54261893	0.46290872	0.53709126	0.38820502	0.611795	0.48758772	0.51241225	0.456153	0.54384696
0	1	0.3432466	0.6567534	0.449443	0.550557	0.4815317	0.51846826	0.43442026	0.5655797	0.39714667	0.60285336	0.32428378	0.6757162	0.42277062	0.5772294	0.40774834	0.5922516
0	1	0.33648473	0.66351527	0.3697163	0.63028365	0.4676606	0.5323394	0.40717176	0.5928283	0.2760421	0.7239579	0.3490961	0.6509039	0.33403483	0.6659652	0.4984575	0.5015425
0	1	0.28697476	0.7130253	0.4023464	0.5976536	0.4659146	0.5340854	0.43842965	0.56157035	0.35058364	0.6494163	0.3606706	0.63932943	0.36000544	0.6399945	0.46204963	0.53795034
0	1	0.27659938	0.7234006	0.4583858	0.54161423	0.46807024	0.5319298	0.43117434	0.5688256	0.39756668	0.6024333	0.3734804	0.62651956	0.43561253	0.56438744	0.41805148	0.58194846
0	1	0.24668178	0.7533182	0.435285	0.56471497	0.4755589	0.52444106	0.3775195	0.6224805	0.39750642	0.6024935	0.2972497	0.7027503	0.42572033	0.57427967	0.3714328	0.62856716
0	1	0.3210936	0.6789064	0.48952883	0.51047117	0.48423392	0.51576614	0.47468325	0.5253168	0.456101	0.543899	0.36699244	0.6330076	0.4854268	0.51457316	0.45096463	0.5490354
0	1	0.252512	0.747488	0.45691726	0.5430827	0.47844538	0.52155465	0.42071676	0.5792833	0.39269742	0.6073026	0.31909427	0.6809057	0.44426855	0.5557314	0.38100165	0.6189983
1	0	0.45422736	0.5457727	0.5090501	0.49094993	0.5456077	0.45439234	0.6251597	0.37484035	0.50969326	0.49030674	0.53355443	0.46644557	0.54133606	0.45866394	0.61522377	0.38477623
1	0	0.8316877	0.16831233	0.545216	0.45478395	0.5200814	0.47991857	0.66291285	0.33708718	0.5996131	0.40038693	0.6311914	0.36880863	0.5912368	0.40876317	0.82282645	0.17717355
1	0	0.7288712	0.2711288	0.46737924	0.5326208	0.5402927	0.4597073	0.6925428	0.30745724	0.51564616	0.48435387	0.53581184	0.46418813	0.5078003	0.49219972	0.62799907	0.37200096
1	0	0.72810745	0.27189255	0.5654183	0.43458167	0.5192115	0.4807885	0.72333694	0.276663	0.61732	0.38268006	0.7497119	0.25028813	0.60463405	0.39536598	0.7279915	0.27200848
1	0	0.7555408	0.24445921	0.54677826	0.45322168	0.4928356	0.50716436	0.64325947	0.35674056	0.65888566	0.34111437	0.5903392	0.40966085	0.5767795	0.4232205	0.6964253	0.30357465
1	0	0.7368672	0.26313278	0.4477368	0.5522632	0.5241147	0.47588524	0.58737034	0.41262963	0.39183855	0.60816145	0.46012002	0.53988	0.51022786	0.48977214	0.5556314	0.44436866
1	0	0.87460905	0.12539093	0.5894681	0.41053188	0.50485677	0.4951432	0.7105904	0.28940964	0.67547977	0.32452023	0.6783175	0.32168248	0.6420543	0.35794568	0.80080444	0.1991956
1	0	0.7787251	0.2212749	0.48020127	0.51979876	0.5475044	0.45249557	0.7025677	0.29743233	0.52647495	0.47352502	0.5271656	0.47283444	0.54100025	0.45899978	0.5799097	0.42009032
1	0	0.9265249	0.07347509	0.58543414	0.41456586	0.5189702	0.4810298	0.82501173	0.17498823	0.76718765	0.23281229	0.73972857	0.26027137	0.66100514	0.33899486	0.793413	0.20658706
1	0	0.80692124	0.1930788	0.5131136	0.48688638	0.5437914	0.45620862	0.5780288	0.42197126	0.56762356	0.43237644	0.60416776	0.3958322	0.6097066	0.39029345	0.5746251	0.42537495
0	1	0.85987407	0.14012592	0.5248747	0.47512528	0.54903585	0.45096415	0.55829346	0.4417065	0.5855066	0.41449338	0.5664425	0.43355754	0.61873305	0.38126695	0.5960749	0.40392518
1	0	0.7182938	0.2817062	0.46634415	0.5336559	0.5330137	0.4669863	0.52582353	0.4741765	0.5363983	0.4636017	0.4903388	0.5096612	0.5543258	0.44567415	0.42272243	0.57727754
0	1	0.7206921	0.2793079	0.4659019	0.534098	0.5372911	0.4627089	0.47561213	0.52438784	0.52692	0.47308	0.4623069	0.5376931	0.4999654	0.50003463	0.54043174	0.45956826
1	0	0.77758247	0.22241747	0.540709	0.45929098	0.55842763	0.44157237	0.5607255	0.4392745	0.55106723	0.44893274	0.6072287	0.39277127	0.5989498	0.40105018	0.63027096	0.36972898
0	1	0.8426967	0.15730327	0.546224	0.45377603	0.5649143	0.43508568	0.5464335	0.45356646	0.5440942	0.45590585	0.5475028	0.45249715	0.60105455	0.39894545	0.52794045	0.47205958
1	0	0.8119513	0.18804872	0.46928748	0.5307125	0.5253265	0.47467354	0.5388076	0.46119246	0.47274342	0.5272566	0.38904	0.61096	0.51085216	0.48914784	0.5652115	0.43478847
0	1	0.818446	0.18155408	0.49824739	0.5017526	0.53634834	0.46365172	0.52157694	0.47842306	0.4967293	0.5032707	0.51079845	0.48920152	0.53654134	0.46345863	0.48558494	0.5144151
1	0	0.8152409	0.18475907	0.52688545	0.47311455	0.550055	0.44994494	0.5518067	0.44819337	0.5188737	0.48112628	0.54668903	0.4533109	0.5527373	0.44726267	0.60183287	0.39816716
0	1	0.85822105	0.14177889	0.53366095	0.46633908	0.5467405	0.45325953	0.55183196	0.44816804	0.54644954	0.4535505	0.5635585	0.4364415	0.5644031	0.43559694	0.55721074	0.44278923
0	1	0.35628915	0.64371085	0.3390107	0.6609893	0.4726832	0.5273168	0.3882538	0.6117462	0.23108189	0.76891816	0.33999434	0.6600057	0.31864786	0.68135214	0.277649	0.722351
0	1	0.46376708	0.53623295	0.39987388	0.60012615	0.4766982	0.52330184	0.3886955	0.61130446	0.39144	0.60856	0.45666146	0.54333854	0.39675063	0.6032494	0.34557423	0.6544258
1	0	0.5999573	0.4000427	0.53059244	0.4694076	0.51269305	0.48730695	0.5271415	0.4728585	0.46333393	0.5366661	0.57019883	0.42980114	0.50937563	0.4906244	0.45471126	0.5452887
1	0	0.62461835	0.37538168	0.48339394	0.5166061	0.49212965	0.5078703	0.4911923	0.50880766	0.45169052	0.54830945	0.4230223	0.5769777	0.48154035	0.5184596	0.48742282	0.51257724
1	0	0.7416376	0.2583624	0.5401966	0.4598034	0.55655247	0.44344756	0.5733113	0.42668867	0.53468436	0.46531564	0.5670112	0.43298888	0.55558366	0.44441634	0.634057	0.36594298
1	0	0.5430756	0.45692438	0.50934184	0.4906582	0.4981961	0.5018039	0.48665732	0.5133427	0.45842928	0.5415707	0.4665948	0.53340524	0.49664965	0.5033503	0.5395066	0.46049342
1	0	0.341499	0.65850097	0.51848346	0.48151657	0.47929353	0.5207065	0.4479909	0.5520091	0.4890655	0.5109345	0.39674863	0.6032514	0.4933638	0.5066362	0.41108125	0.58891875
1	0	0.5313484	0.46865162	0.5149742	0.4850258	0.5009899	0.49901012	0.5453492	0.45465082	0.48124197	0.51875806	0.42451438	0.57548565	0.50569034	0.49430963	0.536557	0.46344298
1	0	0.51511073	0.48488924	0.52866966	0.47133034	0.49122596	0.50877404	0.47463575	0.5253643	0.49400342	0.5059966	0.41464102	0.58535904	0.48553765	0.51446235	0.47207487	0.52792513
1	0	0.6440352	0.35596478	0.5435128	0.45648724	0.5076823	0.49231765	0.52619874	0.47380129	0.5025484	0.4974516	0.48684216	0.51315784	0.5096609	0.49033904	0.5715899	0.4284101
1	0	0.57026184	0.42973816	0.56183976	0.43816024	0.5234696	0.47653034	0.53146714	0.46853283	0.55839145	0.44160855	0.5244329	0.47556713	0.5436622	0.45633775	0.5643521	0.4356479
1	0	0.20334046	0.7966595	0.48679778	0.5132022	0.4877581	0.5122419	0.4563993	0.5436007	0.473649	0.52635103	0.39047658	0.6095235	0.42541137	0.57458866	0.52802545	0.47197455
1	0	0.17181535	0.82818466	0.51620746	0.48379248	0.48352844	0.51647156	0.43016195	0.569838	0.4875534	0.5124466	0.38193414	0.6180659	0.44371635	0.55628365	0.45296904	0.5470309
1	0	0.58007973	0.41992027	0.51123136	0.48876864	0.49531958	0.50468045	0.5115443	0.48845568	0.4958349	0.5041651	0.5046025	0.49539745	0.4995035	0.5004965	0.5711516	0.4288484
1	0	0.5630389	0.43696114	0.4898462	0.51015383	0.481736	0.518264	0.46697205	0.533028	0.5335574	0.4664426	0.4231107	0.5768893	0.5003017	0.49969825	0.49070603	0.5092939
1	0	0.48639974	0.5136003	0.4196786	0.5803214	0.64144194	0.35855812	0.49880698	0.50119305	0.47289303	0.52710694	0.49122772	0.5087723	0.5017293	0.4982707	0.49648106	0.50351894
1	0	0.47217137	0.52782863	0.41621614	0.58378386	0.6679628	0.33203724	0.53975135	0.46024865	0.46183506	0.538165	0.5045709	0.49542913	0.47875777	0.52124226	0.47696856	0.5230315
1	0	0.47633335	0.5236667	0.36914328	0.63085675	0.548209	0.45179096	0.45014864	0.54985136	0.39090535	0.6090946	0.5103424	0.48965755	0.4284619	0.57153803	0.42150533	0.57849467
1	0	0.90171367	0.09828633	0.49432644	0.5056736	0.6274708	0.37252924	0.51829076	0.48170927	0.5263231	0.47367692	0.60524124	0.39475876	0.5334569	0.46654305	0.5588394	0.44116065
0	1	0.66334957	0.33665043	0.54523426	0.45476574	0.540759	0.45924094	0.50038904	0.499611	0.50973296	0.49026707	0.54784715	0.4521529	0.47824684	0.5217532	0.46271008	0.53728986
0	1	0.8530342	0.14696577	0.5141506	0.48584935	0.5571208	0.44287923	0.4786059	0.5213941	0.521609	0.478391	0.5516317	0.44836834	0.46431932	0.5356807	0.46172744	0.53827256
0	1	0.63324684	0.36675322	0.5196981	0.4803019	0.52195	0.47805005	0.4832342	0.5167658	0.4807466	0.5192534	0.5515774	0.4484226	0.50836277	0.49163723	0.44843945	0.5515605
0	1	0.77322614	0.22677393	0.5163468	0.4836532	0.5450851	0.45491493	0.4837168	0.5162832	0.4934719	0.50652814	0.5311452	0.46885478	0.483837	0.51616293	0.44199798	0.55800205
1	0	0.59029984	0.40970019	0.5332616	0.46673837	0.5537095	0.4462905	0.48241866	0.5175814	0.43564212	0.5643579	0.5046289	0.49537107	0.50361466	0.4963853	0.48686436	0.5131356
1	0	0.86361337	0.13638669	0.53465694	0.46534303	0.58810824	0.4118917	0.4624787	0.5375213	0.5043898	0.49561018	0.58073884	0.41926113	0.47488424	0.5251158	0.4395392	0.56046075
0	1	0.77041173	0.22958826	0.5620624	0.43793765	0.5104399	0.48956013	0.54804343	0.4519566	0.5251983	0.47480172	0.5569368	0.44306317	0.5381816	0.46181837	0.57275146	0.42724854
0	1	0.7189698	0.28103012	0.5558848	0.44411522	0.504016	0.49598402	0.5525762	0.44742388	0.55484253	0.44515747	0.6026086	0.39739138	0.53346413	0.46653587	0.5908694	0.40913057
0	1	0.76285255	0.23714748	0.5622797	0.43772027	0.52066594	0.4793341	0.4983018	0.50169814	0.5107635	0.48923644	0.50638485	0.4936152	0.54817146	0.4518285	0.6002955	0.39970458
0	1	0.70573825	0.2942618	0.5488999	0.45110005	0.5095304	0.49046963	0.52498657	0.47501346	0.5268578	0.47314215	0.58376044	0.41623953	0.53252316	0.46747687	0.6172673	0.3827327
1	0	0.88919747	0.11080249	0.57446444	0.42553556	0.5826135	0.41738644	0.6965415	0.30345854	0.6394688	0.36053115	0.64083546	0.35916457	0.60472053	0.3952795	0.6957603	0.3042397
1	0	0.8956117	0.104388356	0.58019584	0.41980416	0.585152	0.41484803	0.62446964	0.37553036	0.5856453	0.41435462	0.61420375	0.38579622	0.60810226	0.39189768	0.6704905	0.3295095
1	0	0.91432816	0.085671864	0.58387524	0.41612476	0.61304116	0.38695878	0.7167914	0.28320858	0.68997085	0.31002915	0.666432	0.333568	0.67522556	0.32477447	0.82772917	0.17227079
0	1	0.920947	0.07905299	0.58302546	0.41697454	0.6026054	0.39739457	0.7097724	0.2902276	0.69703966	0.30296034	0.68287104	0.31712893	0.6310167	0.36898333	0.7764451	0.22355488
1	0	0.9119478	0.088052295	0.5501296	0.44987038	0.53647673	0.46352327	0.58701974	0.41298026	0.6567452	0.34325477	0.6166802	0.38331985	0.6186528	0.38134718	0.68549734	0.31450266
0	1	0.9373558	0.062644176	0.5856592	0.41434076	0.5547825	0.4452175	0.6550915	0.34490848	0.6325437	0.3674563	0.718738	0.28126198	0.56912154	0.43087843	0.66975147	0.33024856
0	1	0.63668734	0.36331266	0.46125463	0.53874534	0.48781607	0.51218396	0.49245775	0.50754225	0.48064816	0.51935184	0.53000146	0.46999854	0.4925049	0.5074951	0.4731084	0.52689165
0	1	0.69141996	0.30858	0.4774575	0.52254254	0.5192164	0.4807836	0.4961823	0.5038177	0.5297491	0.4702509	0.5627586	0.4372414	0.52889216	0.47110784	0.4947297	0.5052703
1	0	0.45205796	0.54794204	0.4216065	0.57839346	0.4840822	0.51591784	0.45444337	0.5455566	0.41594568	0.5840543	0.49985373	0.50014627	0.4627964	0.53720367	0.43943867	0.56056136
1	0	0.41976684	0.58023316	0.4455978	0.5544022	0.49390227	0.5060978	0.4749525	0.5250475	0.529787	0.47021297	0.48770887	0.51229113	0.46849987	0.5315001	0.4748481	0.52515197
1	0	0.14683388	0.8531661	0.39519984	0.60480016	0.47941917	0.5205808	0.32713997	0.67286	0.3229807	0.67701936	0.28360558	0.7163944	0.36144134	0.6385586	0.32650065	0.67349935
1	0	0.22119084	0.7788092	0.41604578	0.5839543	0.4966929	0.5033071	0.37741062	0.6225894	0.43451154	0.5654885	0.37089577	0.62910426	0.43051717	0.5694828	0.39088297	0.6091171
0	1	0.2601025	0.7398975	0.3808784	0.6191216	0.47853142	0.5214686	0.40612158	0.5938784	0.29209527	0.7079047	0.38370526	0.61629474	0.3172391	0.6827609	0.35992378	0.64007616
0	1	0.29562512	0.7043749	0.46108222	0.5389178	0.5061907	0.49380922	0.4294229	0.5705771	0.4480525	0.5519475	0.40671524	0.5932848	0.42638645	0.5736135	0.3621831	0.6378169
0	1	0.22414118	0.7758588	0.37754238	0.6224577	0.4874828	0.5125172	0.35386366	0.6461363	0.27734447	0.7226555	0.32592607	0.67407393	0.3770622	0.62293786	0.30033228	0.6996677
0	1	0.82739	0.17260996	0.45515648	0.5448435	0.51782954	0.4821704	0.5389896	0.46101043	0.4754636	0.5245364	0.5166959	0.4833041	0.55810684	0.4418932	0.5386564	0.46134365
0	1	0.7707419	0.22925818	0.48340422	0.51659584	0.5171889	0.4828111	0.54199535	0.45800468	0.5081853	0.49181464	0.534546	0.46545395	0.53647345	0.46352652	0.55649155	0.4435085
0	1	0.7389927	0.26100734	0.4872033	0.5127967	0.5071273	0.49287277	0.5683655	0.4316345	0.5164447	0.48355532	0.55561185	0.44438815	0.5562159	0.44378412	0.56079066	0.4392094
0	1	0.68257254	0.31742743	0.42050436	0.57949567	0.48734418	0.51265585	0.4488159	0.5511841	0.46428317	0.53571683	0.43152872	0.5684713	0.45652345	0.5434766	0.43905503	0.560945
0	1	0.7365579	0.26344207	0.544758	0.45524195	0.5519943	0.44800565	0.62065035	0.37934965	0.5375251	0.46247488	0.5806833	0.41931674	0.59479105	0.40520892	0.63601166	0.36398837
0	1	0.61859107	0.38140893	0.50821227	0.49178767	0.5221286	0.47787142	0.51859677	0.4814032	0.52752686	0.47247314	0.54380417	0.45619583	0.52261907	0.47738093	0.46274224	0.53725773
0	1	0.43124992	0.5687501	0.4764642	0.5235358	0.50529534	0.49470463	0.46299145	0.5370085	0.35722345	0.64277655	0.40121758	0.5987824	0.44512588	0.5548741	0.52939487	0.47060513
0	1	0.6996317	0.30036825	0.472326	0.52767396	0.49604782	0.5039522	0.53527635	0.46472368	0.4564938	0.5435062	0.4987465	0.5012535	0.5280997	0.4719003	0.5078456	0.49215436
0	1	0.7233888	0.2766112	0.51480913	0.4851909	0.50692856	0.49307147	0.60507625	0.39492372	0.52944577	0.47055423	0.60219324	0.39780676	0.5426224	0.45737764	0.6105702	0.38942984
0	1	0.7215447	0.2784553	0.4727231	0.5272769	0.4924514	0.50754863	0.5234182	0.4765818	0.5624558	0.4375443	0.54824036	0.45175967	0.54646426	0.4535357	0.6063597	0.39364028
0	1	0.68745863	0.31254143	0.4627732	0.5372268	0.49033812	0.5096619	0.49536964	0.5046303	0.53780437	0.4621956	0.50533205	0.49466795	0.5141684	0.48583165	0.4944233	0.5055767
1	0	0.5537184	0.44628158	0.57691634	0.42308363	0.50315696	0.49684304	0.5264028	0.47359723	0.49944234	0.5005576	0.56476724	0.43523276	0.52506155	0.47493842	0.6062253	0.39377466
1	0	0.5302957	0.46970424	0.5349301	0.46506986	0.48431823	0.5156818	0.50693125	0.49306872	0.4810312	0.5189688	0.4676841	0.5323159	0.50280344	0.49719658	0.5518792	0.44812077
1	0	0.29486313	0.7051369	0.4929974	0.5070026	0.4657397	0.5342603	0.5057193	0.49428073	0.47440317	0.52559686	0.484251	0.515749	0.47407094	0.52592903	0.58654696	0.41345307
1	0	0.5515355	0.44846448	0.4947799	0.5052201	0.47935325	0.52064675	0.49211207	0.5078879	0.48053262	0.51946735	0.45978132	0.54021865	0.46780318	0.5321968	0.49874535	0.5012547
1	0	0.38497034	0.6150297	0.43034983	0.5696502	0.47122744	0.52877253	0.43780392	0.5621961	0.4100214	0.5899786	0.44185805	0.55814195	0.43957812	0.5604219	0.5051612	0.4948388
0	1	0.06948084	0.93051916	0.32204863	0.67795134	0.4448812	0.5551188	0.28493553	0.71506447	0.19407588	0.8059241	0.2296642	0.7703358	0.2362117	0.76378834	0.3130357	0.68696433
0	1	0.18614905	0.81385094	0.39806533	0.60193473	0.46205446	0.53794557	0.3745508	0.6254492	0.3554039	0.64459604	0.36272222	0.6372777	0.38620248	0.6137975	0.4026294	0.5973706
1	0	0.89584786	0.10415215	0.59374976	0.4062502	0.54786	0.45213994	0.63292545	0.3670745	0.64995086	0.35004908	0.7401543	0.25984567	0.71573925	0.28426075	0.8194699	0.18053006
1	0	0.82696605	0.17303397	0.59610504	0.403895	0.5617624	0.43823758	0.6151161	0.3848839	0.6571754	0.34282458	0.65894663	0.34105334	0.6733385	0.32666156	0.7537321	0.24626788
1	0	0.8144205	0.18557948	0.5765267	0.42347324	0.5374719	0.46252808	0.63153833	0.36846167	0.61350965	0.38649032	0.6396026	0.36039746	0.69635314	0.30364686	0.77413505	0.22586496
1	0	0.7214795	0.27852052	0.60431117	0.39568877	0.5655952	0.4344048	0.5963126	0.4036874	0.5780844	0.42191562	0.6994961	0.30050394	0.6699865	0.3300135	0.6498355	0.35016447
1	0	0.8309987	0.16900124	0.5851938	0.4148062	0.5571712	0.44282883	0.6248533	0.37514672	0.6207379	0.3792621	0.6866717	0.31332836	0.6816959	0.31830412	0.71500105	0.28499898
1	0	0.8332782	0.1667218	0.6109861	0.38901386	0.6097606	0.39023942	0.6529652	0.3470348	0.61959666	0.38040337	0.6849676	0.31503245	0.69900405	0.30099592	0.7294877	0.27051234
1	0	0.82453454	0.17546546	0.59494144	0.4050585	0.59645444	0.40354556	0.6644868	0.33551314	0.6181352	0.3818648	0.71001863	0.2899814	0.6957569	0.30424312	0.7562371	0.24376291
1	0	0.79760814	0.2023919	0.5950318	0.4049682	0.5831833	0.4168167	0.5809803	0.41901973	0.580295	0.41970494	0.6531761	0.34682384	0.66561586	0.33438417	0.7016865	0.29831353
1	0	0.8057766	0.19422345	0.58452016	0.41547987	0.60722536	0.3927746	0.615058	0.384942	0.5690884	0.4309116	0.6990693	0.30093068	0.6546014	0.34539866	0.8038178	0.19618224
1	0	0.8029883	0.19701178	0.56789905	0.432101	0.57844895	0.42155105	0.5618976	0.43810248	0.54778737	0.45221257	0.6261092	0.37389088	0.6303934	0.36960667	0.62047213	0.37952793
1	0	0.46359393	0.5364061	0.5271455	0.47285444	0.507562	0.49243805	0.4711131	0.52888685	0.4601914	0.53980863	0.42510763	0.5748924	0.4911449	0.50885504	0.45262045	0.54737955
1	0	0.3703628	0.6296372	0.4535092	0.5464908	0.53458506	0.46541497	0.48811826	0.51188177	0.45921618	0.5407839	0.52760935	0.47239062	0.47241098	0.527589	0.44510567	0.5548943
0	1	0.554178	0.44582203	0.48647386	0.5135261	0.4838151	0.5161849	0.4768752	0.5231248	0.46674582	0.53325415	0.43457103	0.565429	0.47747478	0.52252525	0.5154867	0.48451325
0	1	0.45954445	0.5404556	0.48136407	0.5186359	0.5239587	0.4760413	0.4924583	0.5075417	0.46530178	0.5346982	0.48877704	0.51122296	0.48493168	0.5150683	0.45795953	0.5420404
0	1	0.43112403	0.5688759	0.4628114	0.5371886	0.48523208	0.5147679	0.43054447	0.56945556	0.43789688	0.56210315	0.41903108	0.5809689	0.45150554	0.54849446	0.40840203	0.5915979
0	1	0.26739424	0.7326057	0.4729404	0.5270596	0.53233266	0.4676673	0.46237785	0.53762215	0.41853222	0.5814678	0.51778984	0.48221016	0.44791052	0.5520895	0.42513955	0.5748605
0	1	0.35522634	0.64477366	0.45534572	0.5446543	0.4797195	0.52028054	0.4409791	0.5590209	0.44567364	0.5543264	0.4204576	0.5795424	0.47873142	0.5212686	0.39700127	0.6029987
0	1	0.43499464	0.56500536	0.48006612	0.5199339	0.5593544	0.4406456	0.47714224	0.5228577	0.48734817	0.5126518	0.4938455	0.50615454	0.47156876	0.52843124	0.47403342	0.52596664
1	0	0.36811963	0.63188034	0.34032193	0.6596781	0.4680209	0.5319791	0.41769293	0.5823071	0.27952215	0.7204779	0.37542403	0.62457603	0.3608871	0.63911283	0.3292454	0.6707546
1	0	0.530116	0.46988395	0.4213423	0.5786577	0.5113	0.48869994	0.46129563	0.5387044	0.35118577	0.6488142	0.3894023	0.61059767	0.43405303	0.565947	0.4719736	0.5280264
1	0	0.64292574	0.35707432	0.42741385	0.5725861	0.50102174	0.49897823	0.4717453	0.5282547	0.38632885	0.6136711	0.42263332	0.5773667	0.4645368	0.53546315	0.4756921	0.5243079
1	0	0.6858927	0.31410733	0.4532344	0.5467656	0.49845698	0.50154305	0.5171777	0.48282233	0.40502077	0.5949793	0.43909782	0.5609022	0.45270634	0.5472936	0.49762103	0.502379
1	0	0.7440077	0.2559923	0.4527776	0.54722244	0.512699	0.48730096	0.5459746	0.4540254	0.46459633	0.53540367	0.46507138	0.5349286	0.49788886	0.50211114	0.5569947	0.44300538
1	0	0.67597395	0.32402605	0.49712858	0.50287145	0.4896641	0.5103359	0.558693	0.44130698	0.49634275	0.5036573	0.46908474	0.53091526	0.5120106	0.4879894	0.4830745	0.5169255
1	0	0.067453735	0.93254626	0.47130176	0.5286982	0.47919706	0.520803	0.4847964	0.5152036	0.49891785	0.5010822	0.463268	0.536732	0.4613293	0.5386707	0.53701127	0.4629887
1	0	0.28478155	0.7152184	0.51645005	0.48354995	0.48531768	0.5146823	0.49781445	0.5021856	0.5268982	0.47310182	0.47211477	0.52788526	0.53049946	0.46950054	0.4986042	0.5013958
1	0	0.39209205	0.60790795	0.50166637	0.49833363	0.4858097	0.5141903	0.5482068	0.45179316	0.44215852	0.5578415	0.5001996	0.49980038	0.5377388	0.46226123	0.6182405	0.38175955
1	0	0.571687	0.42831302	0.54224926	0.45775074	0.50174683	0.49825317	0.5243431	0.47565693	0.5074578	0.49254218	0.53265136	0.4673486	0.5509935	0.44900647	0.49321112	0.50678885
1	0	0.31149563	0.6885044	0.4231137	0.5768863	0.46545485	0.5345451	0.44524682	0.5547532	0.4137402	0.5862598	0.41056955	0.58943045	0.38081685	0.6191832	0.47946835	0.52053165
0	1	0.29408035	0.7059197	0.39104924	0.60895073	0.46161085	0.53838915	0.38540974	0.6145903	0.40173498	0.59826505	0.32087988	0.6791201	0.39051688	0.6094832	0.39001697	0.60998297
1	0	0.661676	0.33832395	0.56408006	0.43591997	0.49716753	0.5028325	0.5762562	0.4237438	0.5715322	0.42846775	0.54006493	0.45993504	0.55294454	0.44705543	0.511191	0.48880893
1	0	0.33221385	0.6677861	0.38337	0.61662996	0.45403963	0.54596037	0.4109853	0.5890147	0.38223466	0.6177653	0.38952705	0.610473	0.3630293	0.63697064	0.4431037	0.55689627
1	0	0.5598679	0.44013208	0.54207665	0.45792338	0.49899307	0.50100696	0.5245551	0.47544497	0.5273898	0.47261015	0.59029347	0.40970653	0.55423135	0.44576865	0.52895457	0.47104546
0	1	0.6737034	0.32629663	0.57914203	0.42085794	0.52779734	0.47220272	0.5712709	0.42872915	0.54038537	0.45961463	0.625401	0.37459892	0.6179314	0.38206854	0.61942595	0.3805741
0	1	0.20692948	0.7930705	0.4174383	0.58256173	0.48326364	0.5167363	0.41320884	0.58679116	0.34464395	0.65535605	0.32891446	0.67108554	0.4544499	0.5455501	0.34771365	0.65228635
0	1	0.19789375	0.80210626	0.42717656	0.57282346	0.51548874	0.48451123	0.42195907	0.5780409	0.3560839	0.64391613	0.4705124	0.5294876	0.4542004	0.5457996	0.3995542	0.60044575
0	1	0.4113599	0.5886401	0.5594868	0.44051322	0.50199854	0.4980014	0.5048505	0.49514952	0.54573786	0.4542621	0.55877995	0.44122007	0.5489399	0.45106018	0.59540844	0.40459153
0	1	0.57105905	0.428941	0.56869	0.43131	0.48867965	0.51132035	0.5603194	0.43968055	0.5559497	0.44405028	0.60290897	0.397091	0.5660092	0.43399075	0.56865185	0.43134817
0	1	0.23501347	0.7649865	0.45382625	0.5461738	0.45847338	0.5415266	0.40827182	0.59172815	0.36903423	0.63096577	0.42218015	0.5778198	0.43883696	0.56116307	0.38365138	0.6163486
1	0	0.5764912	0.42350882	0.4549905	0.5450095	0.4798418	0.52015823	0.4967881	0.50321186	0.48116174	0.5188382	0.44086614	0.5591338	0.4866503	0.5133497	0.41123697	0.58876306
1	0	0.70548165	0.29451835	0.47986278	0.5201372	0.47336861	0.52663136	0.5008107	0.4991893	0.5011445	0.49885544	0.5495641	0.45043588	0.51055986	0.48944014	0.507523	0.49247703
1	0	0.80826515	0.19173484	0.4817581	0.51824194	0.48494092	0.5150591	0.50216705	0.49783292	0.52099514	0.47900486	0.5248181	0.47518188	0.48003128	0.51996875	0.51955	0.48045
1	0	0.7010052	0.29899472	0.4015509	0.5984491	0.47506142	0.5249386	0.41074324	0.58925676	0.42304173	0.5769583	0.43577498	0.5642251	0.4210311	0.57896894	0.42553127	0.57446873
1	0	0.84400076	0.15599926	0.54673815	0.45326185	0.51332736	0.4866726	0.55150634	0.4484937	0.53428894	0.4657111	0.56076604	0.43923396	0.5574444	0.44255567	0.6038759	0.39612406
1	0	0.7443026	0.2556974	0.52084786	0.47915214	0.5077534	0.49224663	0.5142472	0.48575276	0.5221889	0.4778111	0.5487286	0.45127144	0.5204747	0.4795253	0.5336485	0.4663515
1	0	0.75251746	0.24748252	0.48303604	0.5169639	0.48476174	0.5152382	0.50465304	0.495347	0.50670934	0.49329066	0.5257669	0.4742331	0.49511442	0.5048856	0.5408085	0.45919156
1	0	0.7135026	0.2864974	0.4877232	0.5122768	0.48206362	0.51793635	0.49900872	0.5009913	0.4973937	0.50260633	0.51383847	0.48616153	0.49029148	0.5097085	0.4948897	0.50511026
0	1	0.77231246	0.2276875	0.5123279	0.48767212	0.5011169	0.49888313	0.54856044	0.45143962	0.53503263	0.46496737	0.5241674	0.47583255	0.52280945	0.47719058	0.55006915	0.44993085
0	1	0.59012	0.40987998	0.3828082	0.6171918	0.47017822	0.5298218	0.4635251	0.5364749	0.48188686	0.51811314	0.39856228	0.60143775	0.431416	0.568584	0.39544016	0.60455984
0	1	0.77918077	0.22081922	0.5549806	0.44501945	0.50553995	0.4944601	0.68376225	0.31623778	0.580217	0.41978303	0.67240536	0.3275946	0.61662304	0.383377	0.7641318	0.23586823
0	1	0.7396732	0.2603268	0.5319201	0.46807992	0.50717956	0.49282047	0.61136913	0.3886309	0.5161284	0.48387158	0.63746077	0.36253926	0.5944755	0.40552455	0.640282	0.35971805
0	1	0.44593656	0.55406344	0.48331773	0.51668227	0.47596613	0.5240339	0.4862749	0.5137251	0.42704266	0.57295734	0.4399712	0.5600288	0.50737613	0.4926239	0.54176897	0.45823097
0	1	0.76206744	0.23793256	0.53424853	0.4657515	0.5197848	0.4802152	0.5608786	0.43912137	0.59789413	0.4021059	0.5236451	0.4763549	0.49692953	0.5030704	0.65348595	0.34651405
0	1	0.75499076	0.24500924	0.55089056	0.44910944	0.5139653	0.48603466	0.50585985	0.49414012	0.5877668	0.41223317	0.558873	0.44112694	0.4858507	0.5141493	0.5571212	0.44287875
1	0	0.58996415	0.4100359	0.5347378	0.46526217	0.5217596	0.47824034	0.49871472	0.50128525	0.49684095	0.50315905	0.52665037	0.4733496	0.52108026	0.47891977	0.51161087	0.4883891
1	0	0.46661675	0.53338325	0.54829544	0.4517045	0.50181943	0.49818057	0.50916106	0.49083892	0.5065795	0.49342048	0.49865788	0.5013421	0.51836544	0.48163456	0.51715326	0.48284674
1	0	0.06470983	0.93529016	0.52694124	0.47305882	0.50592405	0.49407595	0.512859	0.487141	0.49981096	0.500189	0.47769958	0.5223004	0.4896386	0.51036143	0.4851925	0.5148075
1	0	0.051443845	0.9485562	0.5339262	0.4660738	0.48472008	0.51527995	0.47329417	0.52670586	0.43709993	0.56290007	0.47843987	0.52156013	0.42508957	0.57491046	0.445696	0.554304
1	0	0.6385358	0.36146426	0.5124517	0.48754826	0.55555636	0.44444358	0.5024061	0.49759388	0.49733266	0.5026673	0.4714694	0.5285306	0.53127784	0.46872216	0.5695983	0.4304017
1	0	0.44806883	0.5519312	0.4720836	0.52791643	0.5077781	0.49222186	0.4408176	0.5591824	0.45104107	0.5489589	0.42772815	0.5722718	0.46342814	0.53657186	0.39047852	0.6095215
1	0	0.44653744	0.55346256	0.508706	0.49129403	0.5280395	0.47196048	0.53550357	0.46449643	0.5506322	0.44936785	0.53775835	0.46224165	0.52583057	0.47416943	0.55157465	0.44842535
1	0	0.39267868	0.6073214	0.4994194	0.5005806	0.5387369	0.46126315	0.48552963	0.51447034	0.49973086	0.5002691	0.51656324	0.48343673	0.48436338	0.51563656	0.4390909	0.56090915
1	0	0.45311388	0.5468861	0.47800747	0.52199256	0.51290363	0.48709637	0.48389885	0.5161012	0.49634108	0.50365895	0.4362451	0.5637549	0.4794618	0.5205382	0.4621583	0.53784174
0	1	0.31135646	0.6886435	0.45874652	0.54125345	0.50991523	0.49008483	0.40944377	0.59055626	0.39319757	0.60680246	0.4034601	0.59654	0.4215028	0.5784972	0.3837463	0.6162537
1	0	0.3703757	0.6296243	0.38823232	0.6117677	0.48242682	0.5175731	0.4441656	0.5558345	0.45398778	0.5460123	0.39422274	0.60577726	0.46938848	0.5306115	0.41152567	0.5884743
0	1	0.44702274	0.55297726	0.4456501	0.5543499	0.5086592	0.49134085	0.4383034	0.5616966	0.45028555	0.54971445	0.47008097	0.529919	0.45806873	0.5419313	0.40127957	0.5987205
1	0	0.7179838	0.28201622	0.5348328	0.46516722	0.5734843	0.42651573	0.56394905	0.43605098	0.52388644	0.47611353	0.5530731	0.44692686	0.54053944	0.4594606	0.5685815	0.4314185
0	1	0.7299736	0.27002636	0.5379583	0.46204165	0.59061986	0.40938014	0.52795404	0.47204593	0.51841164	0.48158842	0.593672	0.40632802	0.5213644	0.4786356	0.47806945	0.5219306
0	1	0.19612661	0.8038734	0.39612484	0.6038752	0.47942248	0.5205775	0.42204517	0.57795477	0.31124547	0.6887545	0.422692	0.57730806	0.39914975	0.6008503	0.33824804	0.6617519
0	1	0.2628181	0.7371819	0.30381665	0.6961834	0.47184294	0.52815706	0.30933776	0.6906622	0.16003737	0.83996266	0.21001922	0.78998077	0.24479413	0.75520587	0.19178621	0.80821383
0	1	0.17109504	0.828905	0.3598514	0.64014864	0.4688066	0.5311934	0.38822883	0.6117712	0.28573966	0.7142603	0.31195816	0.6880418	0.3554774	0.6445226	0.32607687	0.67392313
0	1	0.45201614	0.5479838	0.542951	0.457049	0.4767136	0.5232864	0.4757602	0.52423984	0.5071375	0.4928625	0.5248949	0.4751051	0.53184646	0.46815357	0.59899646	0.4010035
0	1	0.45257485	0.54742515	0.5823749	0.4176251	0.48716047	0.51283956	0.5166654	0.4833346	0.5660471	0.4339529	0.6344378	0.36556217	0.60136956	0.39863044	0.67581713	0.32418287
0	1	0.6538871	0.3461129	0.57740235	0.42259762	0.49304888	0.50695115	0.4947355	0.50526446	0.5040777	0.4959223	0.56941473	0.43058527	0.54227483	0.4577252	0.5593975	0.44060242
0	1	0.5929002	0.40709984	0.56137115	0.4386289	0.49734327	0.50265676	0.50652987	0.49347007	0.5060492	0.4939508	0.5898457	0.41015428	0.582115	0.417885	0.55656374	0.44343626
0	1	0.42592233	0.57407767	0.5376115	0.46238855	0.48143286	0.51856714	0.500304	0.49969602	0.4602782	0.5397218	0.5244116	0.4755884	0.50842285	0.49157712	0.49569023	0.5043098
0	1	0.49039745	0.5096026	0.55221796	0.4477821	0.47357553	0.5264244	0.4718077	0.52819234	0.48094678	0.5190532	0.49472392	0.5052761	0.4743917	0.5256083	0.5339326	0.46606734
0	1	0.41111478	0.5888852	0.53649986	0.4635001	0.49232194	0.5076781	0.45998493	0.54001504	0.4921519	0.5078481	0.50537694	0.49462304	0.5097492	0.49025077	0.46161148	0.53838855
0	1	0.49195993	0.5080401	0.5584969	0.44150314	0.49190825	0.50809175	0.52015674	0.47984326	0.50197077	0.4980292	0.52480495	0.47519508	0.4993528	0.5006472	0.4945949	0.50540507
0	1	0.6194155	0.38058454	0.5538835	0.4461165	0.48145723	0.51854277	0.49855655	0.50144345	0.518455	0.48154497	0.5484045	0.45159546	0.5452079	0.45479214	0.49535707	0.50464296
0	1	0.6249556	0.37504435	0.5672695	0.43273047	0.4908116	0.5091884	0.5311281	0.4688719	0.52323025	0.47676975	0.5333512	0.4666488	0.55952764	0.4404724	0.5871529	0.41284704
1	0	0.74278855	0.2572115	0.5776459	0.4223541	0.51113707	0.4888629	0.5480404	0.45195958	0.63099647	0.36900356	0.6690243	0.33097574	0.5715516	0.4284484	0.6419263	0.3580737
1	0	0.88719255	0.11280743	0.6026542	0.39734575	0.51549697	0.48450306	0.57827574	0.4217242	0.6126257	0.38737425	0.6469955	0.35300452	0.6215823	0.3784176	0.6017682	0.39823174
1	0	0.75122976	0.2487702	0.5668594	0.4331406	0.48809335	0.5119066	0.55602276	0.44397718	0.60175616	0.39824387	0.66496515	0.33503485	0.5606193	0.43938076	0.57796806	0.4220319
1	0	0.8544909	0.14550906	0.60424	0.39576	0.5566744	0.44332555	0.5597759	0.44022414	0.6162166	0.38378343	0.6293453	0.37065473	0.59828305	0.40171692	0.57023585	0.42976418
1	0	0.6444393	0.35556072	0.5816997	0.41830027	0.49243492	0.5075651	0.5641405	0.4358595	0.55089194	0.4491081	0.59267396	0.407326	0.56694335	0.4330567	0.62659544	0.3734045
1	0	0.7442282	0.25577182	0.5957535	0.4042465	0.55083025	0.44916973	0.53163224	0.4683678	0.55300677	0.44699323	0.61101913	0.3889809	0.59284997	0.40714997	0.57106596	0.42893407
1	0	0.7032706	0.2967294	0.580094	0.41990602	0.48934287	0.51065713	0.5836382	0.41636187	0.5975797	0.4024203	0.6050479	0.39495215	0.55515116	0.44484884	0.6468075	0.35319248
1	0	0.79181653	0.2081835	0.5982486	0.40175146	0.5434249	0.45657507	0.5498701	0.45012987	0.5723404	0.42765963	0.6604121	0.3395879	0.5847687	0.41523126	0.61689705	0.38310295
1	0	0.5910785	0.40892145	0.5261452	0.47385475	0.57043844	0.42956153	0.51813215	0.48186782	0.50080633	0.49919364	0.5635565	0.43644348	0.5187152	0.4812848	0.5374662	0.46253377
1	0	0.50578064	0.49421936	0.5285261	0.47147384	0.5805823	0.41941768	0.514542	0.48545805	0.5048471	0.49515286	0.5338153	0.4661847	0.5228854	0.47711462	0.5242526	0.47574738
1	0	0.7256976	0.27430245	0.49332175	0.5066783	0.5174231	0.48257694	0.50402826	0.4959717	0.49399224	0.5060078	0.5012369	0.49876305	0.51202023	0.4879797	0.50078917	0.49921086
1	0	0.70249474	0.2975053	0.4391966	0.5608035	0.5225383	0.47746173	0.4600392	0.5399608	0.47685027	0.52314967	0.41012827	0.58987176	0.48298854	0.51701146	0.4142102	0.5857898
1	0	0.7360534	0.26394653	0.48815158	0.5118484	0.5270864	0.47291365	0.50702894	0.49297103	0.49793625	0.50206375	0.5408475	0.45915258	0.4974892	0.5025108	0.56523275	0.43476722
1	0	0.7740024	0.2259977	0.54695654	0.4530435	0.6074259	0.39257404	0.56021506	0.43978494	0.5717316	0.4282684	0.6406468	0.3593532	0.5519252	0.44807488	0.61137855	0.38862148
1	0	0.5614759	0.43852416	0.47807172	0.5219283	0.50517386	0.49482614	0.47951484	0.5204852	0.49469256	0.50530744	0.4497153	0.55028474	0.49446613	0.5055339	0.46529973	0.5347003
1	0	0.7720783	0.22792172	0.52670836	0.47329164	0.6056552	0.3943448	0.52923965	0.47076035	0.51689065	0.48310938	0.56798005	0.43201995	0.55811316	0.44188684	0.588366	0.41163397
1	0	0.38316187	0.61683816	0.46043572	0.53956425	0.49497557	0.50502443	0.48967442	0.5103256	0.42519227	0.5748077	0.43907607	0.5609239	0.49326178	0.50673825	0.46537217	0.53462785
1	0	0.5413848	0.45861515	0.46121937	0.53878057	0.558824	0.441176	0.5742078	0.42579225	0.5866013	0.4133987	0.58697534	0.41302463	0.55873567	0.4412643	0.590537	0.40946302
1	0	0.50253814	0.49746183	0.4582279	0.54177207	0.5735119	0.42648816	0.60125977	0.39874023	0.55534834	0.44465163	0.5712946	0.42870536	0.5364306	0.4635694	0.52780646	0.47219354
1	0	0.5859604	0.41403955	0.54312396	0.45687604	0.5244422	0.47555777	0.5223967	0.47760335	0.497073	0.502927	0.52367145	0.47632858	0.5406928	0.45930722	0.5575268	0.4424732
1	0	0.3395388	0.6604612	0.50059146	0.49940854	0.5136933	0.48630676	0.46346763	0.5365324	0.46631446	0.5336855	0.4707371	0.52926296	0.4748618	0.5251382	0.39056152	0.6094385
1	0	0.43856496	0.56143504	0.39042115	0.60957885	0.5000895	0.49991044	0.4907076	0.5092924	0.42272002	0.57728	0.46606746	0.53393257	0.37861818	0.6213818	0.41270357	0.5872965
1	0	0.5830732	0.4169268	0.43934777	0.56065226	0.4847053	0.5152947	0.47294706	0.52705294	0.4705388	0.5294612	0.4491256	0.55087435	0.44118407	0.5588159	0.52098477	0.47901526
1	0	0.60946864	0.3905314	0.47169527	0.5283047	0.5244312	0.47556877	0.5144034	0.4855966	0.37036756	0.6296324	0.54993194	0.45006806	0.44231993	0.5576801	0.5132095	0.48679045
1	0	0.5537183	0.4462817	0.5222016	0.47779837	0.56462264	0.43537736	0.54862505	0.4513749	0.45020697	0.54979306	0.51828295	0.48171705	0.51304513	0.4869549	0.44391775	0.5560823
1	0	0.38778844	0.6122116	0.46492773	0.53507227	0.48923498	0.51076496	0.46511775	0.5348823	0.4706393	0.5293607	0.39320612	0.6067938	0.4473003	0.5526997	0.45352453	0.54647547
1	0	0.63521254	0.3647875	0.54604554	0.4539545	0.59301096	0.40698904	0.579103	0.42089704	0.49744073	0.5025593	0.53082305	0.469177	0.5091104	0.49088964	0.5569775	0.4430225
0	1	0.37452167	0.6254784	0.5056255	0.49437448	0.48630872	0.5136913	0.49897367	0.50102633	0.4323763	0.5676237	0.48876703	0.511233	0.46463197	0.535368	0.47584772	0.5241522
0	1	0.45235896	0.54764104	0.5209349	0.47906512	0.50191706	0.49808294	0.47309318	0.52690685	0.4582265	0.54177344	0.4296928	0.5703072	0.4534439	0.54655606	0.5240768	0.47592318
0	1	0.33309817	0.6669018	0.45906293	0.5409371	0.4881512	0.5118488	0.49784404	0.5021559	0.43466946	0.56533056	0.41962892	0.5803711	0.40303576	0.59696424	0.50980633	0.49019367
0	1	0.32547587	0.6745242	0.44470617	0.55529386	0.48428673	0.5157132	0.48200172	0.5179983	0.3749731	0.62502694	0.39214444	0.60785556	0.44450223	0.55549777	0.44286248	0.55713755
1	0	0.7777293	0.22227071	0.51645875	0.48354122	0.48229435	0.5177056	0.49943396	0.50056607	0.5120326	0.48796734	0.40260857	0.5973915	0.5045253	0.49547473	0.4902785	0.5097215
1	0	0.75465333	0.24534668	0.54979974	0.45020026	0.51627904	0.48372093	0.5155851	0.48441485	0.5099443	0.49005568	0.51040286	0.48959714	0.530328	0.469672	0.54300463	0.45699534
1	0	0.77363	0.22636998	0.53980255	0.46019748	0.49964955	0.5003505	0.5007895	0.4992105	0.49796993	0.5020301	0.4485486	0.55145144	0.52769005	0.47230995	0.5844361	0.41556388
1	0	0.75545186	0.24454814	0.5580995	0.4419005	0.51370484	0.4862952	0.5478507	0.45214924	0.5152579	0.48474208	0.5642017	0.4357983	0.56065536	0.43934464	0.50487334	0.4951267
1	0	0.68032044	0.3196796	0.51646024	0.48353976	0.49622893	0.50377107	0.48502484	0.51497513	0.4830815	0.51691854	0.4362119	0.56378806	0.50571656	0.49428347	0.5100904	0.4899096
1	0	0.7116081	0.2883919	0.54687005	0.45312992	0.5112026	0.48879746	0.53077865	0.46922135	0.52334476	0.4766553	0.51494235	0.48505765	0.52589965	0.47410035	0.5078677	0.4921323
1	0	0.75241065	0.24758933	0.46739087	0.53260916	0.47415933	0.5258407	0.4819576	0.5180424	0.503657	0.49634296	0.40871412	0.5912859	0.49484354	0.50515646	0.49956733	0.5004326
1	0	0.70808226	0.2919177	0.52507716	0.4749228	0.4862431	0.51375693	0.5123184	0.48768163	0.48007137	0.51992863	0.5129287	0.48707128	0.52859885	0.47140118	0.50784516	0.49215478
0	1	0.6125078	0.38749224	0.5519476	0.44805244	0.52524376	0.4747562	0.52913004	0.47086996	0.5226375	0.47736245	0.5463993	0.45360076	0.5319078	0.46809226	0.55894417	0.44105583
1	0	0.83664334	0.16335665	0.5821808	0.41781917	0.52469784	0.4753022	0.5611199	0.43888012	0.6134097	0.38659027	0.61382174	0.3861783	0.55168504	0.44831493	0.63450164	0.36549836
1	0	0.7884185	0.21158153	0.5947209	0.4052791	0.5269788	0.4730212	0.56838053	0.4316195	0.5786258	0.4213742	0.59887254	0.4011275	0.5831836	0.41681638	0.6149639	0.38503608
1	0	0.61100394	0.38899606	0.51419824	0.48580176	0.4838741	0.5161259	0.5179871	0.48201293	0.5321427	0.46785733	0.50781524	0.4921848	0.5259551	0.4740449	0.50975055	0.49024945
1	0	0.75322264	0.24677737	0.5836048	0.4163952	0.5139675	0.48603243	0.52392083	0.47607917	0.56165105	0.4383489	0.63018996	0.36981004	0.5323766	0.46762344	0.5712976	0.4287024
1	0	0.7235932	0.2764068	0.5785748	0.42142516	0.50432706	0.4956729	0.502283	0.49771705	0.5151313	0.48486874	0.5528984	0.44710162	0.5056501	0.49434987	0.5702681	0.42973197
1	0	0.7327019	0.2672981	0.53764373	0.4623563	0.50711477	0.4928853	0.52408653	0.47591347	0.554618	0.44538203	0.5286866	0.47131342	0.51235527	0.48764476	0.60629916	0.39370084
1	0	0.8102152	0.18978481	0.50457036	0.49542964	0.48766893	0.51233107	0.50704736	0.49295264	0.522701	0.47729897	0.4911041	0.5088959	0.5150761	0.4849239	0.4734175	0.52658254
1	0	0.71702594	0.28297403	0.54447836	0.45552167	0.49082166	0.50917834	0.51217043	0.48782957	0.52645826	0.47354174	0.50595564	0.49404436	0.51972014	0.48027992	0.5248432	0.4751568
1	0	0.76483697	0.23516299	0.52922547	0.4707745	0.507278	0.49272195	0.51073843	0.48926154	0.54018164	0.45981833	0.5150254	0.4849746	0.53001434	0.46998566	0.5423478	0.45765218
1	0	0.6317163	0.36828372	0.47807473	0.5219253	0.47923696	0.5207631	0.49355462	0.5064454	0.5033649	0.49663508	0.46608683	0.53391314	0.46943748	0.5305626	0.47885227	0.52114767
1	0	0.5822351	0.41776487	0.47149506	0.52850497	0.4806153	0.51938474	0.47112763	0.5288724	0.45988533	0.54011464	0.4732918	0.52670825	0.4400413	0.5599587	0.5348954	0.46510452
1	0	0.5349389	0.46506113	0.5185315	0.4814685	0.48347983	0.5165202	0.45039353	0.5496065	0.4828648	0.51713526	0.5261923	0.47380766	0.49049696	0.50950307	0.5117719	0.48822805
1	0	0.6632701	0.3367299	0.5540439	0.4459561	0.5554817	0.44451827	0.5675344	0.43246558	0.5128397	0.48716033	0.5085585	0.49144143	0.54427195	0.45572802	0.57444054	0.42555943
1	0	0.6837481	0.31625187	0.5480379	0.4519621	0.5283731	0.47162688	0.5052781	0.49472192	0.5130377	0.48696232	0.58448654	0.41551343	0.5124314	0.48756868	0.49817714	0.5018229
1	0	0.63234234	0.36765763	0.5237006	0.47629943	0.50237185	0.49762815	0.493514	0.50648606	0.50042456	0.49957547	0.55219436	0.44780558	0.5147444	0.4852556	0.53400654	0.46599352
1	0	0.61487067	0.38512933	0.52336323	0.47663674	0.5248091	0.4751909	0.55122936	0.4487707	0.51081944	0.48918056	0.5067004	0.49329963	0.5350334	0.46496657	0.49320883	0.5067912
1	0	0.8031871	0.19681291	0.5641616	0.4358384	0.50536567	0.4946343	0.6145476	0.38545242	0.6241685	0.37583143	0.6133891	0.38661095	0.6293097	0.37069032	0.6025687	0.3974313
1	0	0.7177549	0.28224516	0.51292396	0.48707604	0.49007398	0.509926	0.5555885	0.44441152	0.52154475	0.47845522	0.6087138	0.39128625	0.52716637	0.47283363	0.55198675	0.44801325
1	0	0.67966604	0.32033396	0.56928366	0.43071634	0.49635825	0.5036417	0.5757941	0.42420596	0.6020396	0.39796042	0.62062776	0.3793723	0.60627663	0.39372334	0.5939984	0.4060016
1	0	0.67124736	0.32875264	0.5662566	0.43374345	0.5065245	0.49347547	0.6429079	0.35709208	0.6141721	0.38582793	0.68682134	0.3131787	0.619275	0.38072506	0.6016055	0.39839453
0	1	0.40574345	0.5942566	0.54820687	0.45179316	0.5283618	0.4716382	0.5109964	0.4890036	0.53070176	0.46929824	0.48652145	0.5134785	0.577108	0.42289197	0.5926261	0.40737388
0	1	0.32022187	0.67977816	0.50314146	0.49685857	0.5035565	0.49644348	0.46410456	0.5358954	0.4824803	0.5175198	0.5158963	0.4841037	0.49572745	0.5042725	0.4999617	0.5000383
0	1	0.38405272	0.61594725	0.4585327	0.5414673	0.49113506	0.50886494	0.45056167	0.54943836	0.47460237	0.52539766	0.36152336	0.6384766	0.47452834	0.5254717	0.45452273	0.5454773
0	1	0.5877309	0.41226915	0.49129882	0.50870115	0.5008575	0.4991426	0.47772065	0.5222793	0.47684264	0.52315736	0.47156754	0.5284325	0.48802477	0.5119752	0.49834672	0.50165325
0	1	0.32629123	0.6737088	0.5374262	0.4625738	0.51802814	0.48197183	0.47399303	0.52600694	0.56130594	0.43869406	0.46279085	0.53720915	0.5021586	0.49784145	0.581526	0.41847405
0	1	0.39427233	0.60572773	0.531275	0.46872503	0.52191156	0.47808844	0.4778615	0.52213854	0.4977269	0.50227314	0.46877882	0.53122115	0.49128506	0.5087149	0.569957	0.430043
0	1	0.22458978	0.77541023	0.32169408	0.6783059	0.476599	0.523401	0.36309314	0.63690686	0.21955779	0.7804422	0.26849875	0.7315013	0.3415018	0.65849817	0.3367943	0.66320574
0	1	0.31768903	0.68231094	0.42736942	0.5726305	0.54959196	0.45040804	0.4531631	0.5468369	0.3308384	0.6691616	0.385677	0.61432296	0.39745113	0.60254884	0.39535436	0.6046456
1	0	0.75712466	0.24287532	0.55985504	0.44014502	0.514087	0.485913	0.59829766	0.4017023	0.57190895	0.42809108	0.58945274	0.41054726	0.5759443	0.42405567	0.61080724	0.38919273
1	0	0.7084499	0.29155004	0.52123415	0.47876582	0.47967607	0.52032393	0.48011613	0.5198839	0.4771736	0.52282643	0.56256807	0.4374319	0.558112	0.441888	0.55498236	0.44501764
1	0	0.8106395	0.18936051	0.5098633	0.4901367	0.515486	0.48451403	0.5285322	0.47146785	0.5036129	0.4963871	0.5565248	0.4434752	0.54251146	0.45748857	0.559142	0.44085804
1	0	0.84841454	0.15158542	0.54795337	0.4520467	0.5440251	0.4559749	0.5617098	0.43829015	0.59340835	0.40659162	0.5658532	0.4341468	0.6062737	0.39372632	0.58666253	0.4133374
1	0	0.66558486	0.3344151	0.55688107	0.44311896	0.6045677	0.39543232	0.55613893	0.4438611	0.55919623	0.4408038	0.5231411	0.47685894	0.5739655	0.42603445	0.7173433	0.28265673
1	0	0.7180474	0.28195262	0.5406063	0.4593937	0.569626	0.4303741	0.5636251	0.43637487	0.5525604	0.44743967	0.5442481	0.45575193	0.575556	0.42444402	0.58443165	0.41556835
1	0	0.6793877	0.32061234	0.5658203	0.43417972	0.57319283	0.42680722	0.5381245	0.4618755	0.55277914	0.44722086	0.525157	0.47484303	0.53841084	0.4615892	0.61939436	0.38060558
1	0	0.61043715	0.38956285	0.5226347	0.4773653	0.51998466	0.4800153	0.53942853	0.46057147	0.52714396	0.47285604	0.4864022	0.5135978	0.5684642	0.43153578	0.5421828	0.45781723
1	0	0.77130044	0.2286996	0.52439046	0.47560957	0.5080306	0.4919694	0.5486101	0.45138994	0.5101053	0.48989472	0.5493013	0.4506987	0.4950425	0.5049575	0.615554	0.38444605
1	0	0.42799366	0.57200634	0.49939537	0.5006046	0.49811667	0.5018833	0.46832418	0.5316758	0.48242864	0.51757133	0.5030351	0.4969649	0.47479385	0.5252062	0.4496729	0.5503271
1	0	0.73910093	0.2608991	0.51026523	0.48973483	0.48027542	0.5197246	0.6725959	0.32740414	0.6060765	0.39392352	0.61592066	0.38407934	0.5627136	0.43728635	0.5564299	0.44357008
1	0	0.67082924	0.32917073	0.53455925	0.46544078	0.54112923	0.45887074	0.67346776	0.3265322	0.5828377	0.41716227	0.6740417	0.3259583	0.61655515	0.38344488	0.8148059	0.1851941
1	0	0.8556007	0.14439929	0.5795588	0.42044118	0.5212132	0.47878683	0.6830981	0.31690192	0.66992337	0.33007663	0.69446987	0.3055301	0.6413552	0.35864475	0.7802262	0.21977384
1	0	0.8638984	0.1361016	0.575094	0.42490602	0.5247604	0.4752396	0.72875077	0.27124918	0.63774323	0.3622568	0.7320501	0.2679499	0.66873896	0.33126107	0.7263083	0.27369174
1	0	0.8338033	0.16619672	0.54767114	0.45232883	0.4830839	0.5169161	0.6905393	0.30946073	0.6712873	0.3287127	0.7245228	0.27547714	0.64438856	0.35561138	0.73851335	0.2614866
1	0	0.5746167	0.42538336	0.471244	0.52875596	0.5387092	0.46129072	0.4372203	0.5627797	0.4451038	0.55489624	0.47020313	0.52979684	0.4441669	0.5558331	0.4240079	0.57599205
1	0	0.44810152	0.5518984	0.4530326	0.5469674	0.5316192	0.4683808	0.47662774	0.52337223	0.4619475	0.53805244	0.47408965	0.5259104	0.46398655	0.5360135	0.46701092	0.532989
1	0	0.43344602	0.566554	0.4636646	0.5363354	0.5321841	0.46781588	0.46716967	0.53283036	0.45483267	0.54516727	0.4372758	0.56272423	0.47823268	0.52176726	0.44027263	0.5597274
1	0	0.5059829	0.4940171	0.48741084	0.51258916	0.5051735	0.49482653	0.4986266	0.5013734	0.4403547	0.5596453	0.5176705	0.48232955	0.49022824	0.50977176	0.4516181	0.5483819
1	0	0.56869704	0.43130296	0.5301811	0.46981886	0.5085979	0.49140215	0.5072285	0.4927715	0.49890742	0.50109255	0.4980497	0.50195026	0.52207357	0.47792646	0.45885062	0.5411494
1	0	0.33319896	0.66680104	0.45948717	0.54051286	0.4877151	0.51228493	0.4566115	0.5433885	0.45728713	0.5427129	0.5168933	0.48310664	0.4574065	0.54259354	0.4693354	0.5306646
1	0	0.25297418	0.7470258	0.39042696	0.60957307	0.491843	0.508157	0.42648676	0.57351327	0.36547077	0.63452923	0.38843793	0.6115621	0.38519388	0.6148061	0.32338065	0.67661935
1	0	0.3057189	0.69428104	0.5143292	0.48567083	0.5092816	0.49071842	0.47135136	0.5286486	0.45515487	0.54484516	0.4728347	0.52716535	0.4632969	0.5367031	0.4652329	0.5347671
0	1	0.36633348	0.6336665	0.4432551	0.55674493	0.5258477	0.47415236	0.35608616	0.6439138	0.28366685	0.71633315	0.38458726	0.6154127	0.37822023	0.62177974	0.33870888	0.6612911
1	0	0.4500911	0.5499089	0.4490395	0.5509605	0.51649326	0.48350668	0.4223988	0.5776012	0.3345816	0.66541845	0.36874947	0.63125056	0.39224696	0.6077531	0.36123273	0.6387673
0	1	0.45680082	0.5431991	0.44456857	0.5554315	0.5287386	0.4712614	0.37096345	0.6290366	0.26292968	0.73707026	0.39094543	0.6090545	0.41931057	0.58068943	0.30460373	0.6953963
0	1	0.51183796	0.48816198	0.40351188	0.5964881	0.49943626	0.50056374	0.40025935	0.5997407	0.32850832	0.6714917	0.3081311	0.6918689	0.38909408	0.6109059	0.35071853	0.6492815
0	1	0.25578526	0.7442147	0.43506756	0.5649324	0.51325697	0.486743	0.36300915	0.6369909	0.24845386	0.75154614	0.43819368	0.5618063	0.3838501	0.61614996	0.28720158	0.7127984
0	1	0.24486108	0.75513893	0.41013443	0.58986557	0.5020245	0.49797553	0.39022988	0.6097701	0.31391084	0.6860891	0.3839158	0.61608416	0.36929575	0.6307043	0.3245573	0.6754427
0	1	0.41284493	0.58715504	0.42336643	0.5766336	0.51055926	0.48944074	0.41026112	0.58973885	0.40846285	0.5915371	0.40373462	0.5962654	0.3976318	0.60236824	0.35270542	0.6472946
0	1	0.49509192	0.5049081	0.4323937	0.5676063	0.53431386	0.46568614	0.39313653	0.60686344	0.34919435	0.6508057	0.36600843	0.63399154	0.39743912	0.6025609	0.2983844	0.7016156
0	1	0.5554204	0.44457954	0.39675906	0.6032409	0.52839726	0.47160274	0.34542707	0.6545729	0.22784716	0.77215284	0.35879192	0.64120805	0.35378382	0.6462162	0.2811324	0.71886754
1	0	0.6794966	0.32050338	0.4159247	0.58407533	0.46879575	0.5312043	0.4387235	0.5612765	0.38827243	0.6117276	0.43107888	0.56892115	0.39656827	0.6034317	0.45680004	0.54319996
1	0	0.8554696	0.14453042	0.5478147	0.45218524	0.5016662	0.49833378	0.5090368	0.49096322	0.48694122	0.5130588	0.52011466	0.47988534	0.5420374	0.45796257	0.49710655	0.50289345
1	0	0.6583712	0.34162876	0.49633774	0.5036622	0.47750854	0.5224914	0.54333115	0.45666888	0.4837788	0.5162212	0.46845484	0.5315451	0.50609607	0.49390393	0.5037525	0.4962475
1	0	0.8297953	0.17020476	0.53620255	0.46379748	0.49188563	0.5081144	0.49819443	0.50180554	0.4936986	0.5063014	0.4699977	0.5300023	0.5261773	0.47382265	0.5013184	0.49868163
1	0	0.8145681	0.18543196	0.5570818	0.44291815	0.515065	0.484935	0.5771767	0.4228233	0.5249318	0.47506824	0.5324222	0.46757782	0.5672878	0.4327122	0.5822167	0.41778338
1	0	0.78884923	0.21115072	0.5157681	0.4842319	0.4954199	0.5045801	0.49336466	0.5066353	0.4627717	0.5372283	0.48614866	0.51385134	0.51231205	0.48768798	0.5127421	0.4872579
1	0	0.7797978	0.22020221	0.54145974	0.4585403	0.49492374	0.5050763	0.5210306	0.47896942	0.52604634	0.4739537	0.5620434	0.43795657	0.5484469	0.45155308	0.52191806	0.47808197
1	0	0.50403637	0.49596357	0.40230826	0.5976918	0.4681561	0.5318439	0.44042382	0.5595762	0.41765243	0.58234763	0.38168988	0.6183101	0.39897257	0.6010274	0.4520902	0.54790974
1	0	0.41508976	0.5849103	0.44780353	0.5521965	0.514858	0.485142	0.46273756	0.53726244	0.35643208	0.6435679	0.33253458	0.66746545	0.42464563	0.5753544	0.4682465	0.53175354
1	0	0.3900935	0.60990655	0.4182115	0.5817885	0.49713773	0.5028623	0.4069165	0.59308356	0.32946724	0.6705328	0.4207142	0.5792858	0.4501326	0.54986733	0.40022358	0.59977645
1	0	0.5841647	0.41583535	0.50497246	0.4950275	0.5809719	0.41902813	0.5123849	0.4876151	0.4067213	0.5932787	0.47790977	0.5220902	0.53272	0.46727994	0.6243673	0.37563267
1	0	0.46995294	0.530047	0.57922953	0.4207705	0.5696491	0.43035087	0.5534935	0.4465065	0.51735175	0.48264828	0.55468833	0.44531173	0.6188516	0.38114834	0.6506444	0.3493556
1	0	0.40100595	0.5989941	0.36842525	0.6315748	0.51652783	0.48347223	0.45627636	0.5437236	0.2170378	0.78296214	0.38519213	0.61480784	0.40484732	0.5951527	0.43967092	0.5603291
1	0	0.69195366	0.3080464	0.49323365	0.5067664	0.5426591	0.45734093	0.54305875	0.45694125	0.4463453	0.55365473	0.51412815	0.48587188	0.5377362	0.46226382	0.5388771	0.46112284
1	0	0.21502846	0.78497154	0.34061086	0.6593892	0.47500238	0.5249976	0.36938158	0.63061845	0.24336033	0.75663966	0.24603103	0.753969	0.34557176	0.65442824	0.3143226	0.6856774
1	0	0.4766745	0.5233255	0.47931397	0.52068603	0.51015574	0.4898443	0.4930162	0.5069838	0.44753298	0.552467	0.5051772	0.4948228	0.50557226	0.4944277	0.53623873	0.46376127
1	0	0.58989936	0.41010064	0.48446137	0.5155386	0.48596233	0.51403767	0.46622458	0.5337754	0.4605235	0.5394766	0.4581718	0.5418282	0.5080715	0.4919285	0.47033197	0.52966803
1	0	0.44321597	0.5567841	0.44212192	0.557878	0.46573803	0.53426194	0.48113823	0.5188618	0.45833403	0.541666	0.48061782	0.5193822	0.4614319	0.5385681	0.43092626	0.56907374
1	0	0.50883615	0.4911638	0.49967864	0.5003213	0.5058747	0.49412534	0.55230755	0.4476925	0.47643545	0.5235646	0.538591	0.46140897	0.5290117	0.4709883	0.58473164	0.41526833
1	0	0.50114137	0.4988587	0.49334967	0.5066503	0.4782879	0.5217121	0.5077726	0.49222735	0.48969665	0.5103034	0.5243258	0.4756742	0.5146676	0.48533246	0.5107646	0.4892354
1	0	0.26377955	0.7362205	0.45156384	0.54843616	0.4732591	0.5267409	0.4747336	0.5252664	0.4549718	0.5450282	0.41100493	0.5889951	0.47961327	0.52038676	0.48911318	0.51088685
1	0	0.3689549	0.63104516	0.4120255	0.58797455	0.47081935	0.52918065	0.4042338	0.5957662	0.34751502	0.652485	0.37543562	0.6245644	0.41669407	0.58330595	0.40796703	0.5920329
1	0	0.40221992	0.5977801	0.45537663	0.54462343	0.4892946	0.5107054	0.5329959	0.46700412	0.47669983	0.5233001	0.45577738	0.54422265	0.49306208	0.5069379	0.502339	0.49766105
1	0	0.7108978	0.28910217	0.562362	0.43763795	0.5057603	0.49423975	0.5575601	0.4424399	0.54154754	0.45845243	0.6138825	0.38611758	0.5522634	0.44773662	0.5218121	0.47818792
1	0	0.7735983	0.22640161	0.6007797	0.39922032	0.52920866	0.4707913	0.64783096	0.35216904	0.65195495	0.34804508	0.6365718	0.36342818	0.59177274	0.40822724	0.63540596	0.36459407
1	0	0.72889614	0.2711038	0.5870172	0.41298282	0.5220067	0.47799328	0.6149155	0.38508448	0.63701284	0.3629872	0.6552551	0.3447449	0.6025561	0.39744392	0.6469847	0.35301527
1	0	0.6623032	0.3376968	0.5612918	0.4387082	0.5096547	0.4903453	0.5804828	0.41951716	0.5545687	0.4454313	0.5858647	0.4141353	0.55467594	0.44532412	0.56114924	0.43885073
1	0	0.7721912	0.2278088	0.57072544	0.42927453	0.524885	0.475115	0.58932394	0.4106761	0.5861608	0.41383922	0.5890748	0.41092518	0.57831746	0.4216826	0.5936327	0.40636727
1	0	0.6607963	0.3392037	0.5758248	0.42417517	0.50726926	0.4927308	0.5985787	0.4014213	0.6038237	0.39617622	0.5929267	0.40707332	0.5860621	0.41393787	0.5767133	0.42328665
1	0	0.7221228	0.2778772	0.5828039	0.41719604	0.5273237	0.47267622	0.66874087	0.33125913	0.62688607	0.3731139	0.6318123	0.3681877	0.61464435	0.38535562	0.63406265	0.36593732
1	0	0.6942295	0.30577052	0.5875945	0.4124055	0.50387037	0.49612963	0.5715212	0.42847878	0.58127147	0.4187285	0.6209648	0.37903515	0.5847689	0.41523114	0.66770846	0.3322915
1	0	0.65824324	0.34175673	0.48577467	0.5142253	0.510817	0.48918304	0.5464905	0.45350957	0.5163999	0.48360008	0.47748044	0.5225196	0.54293483	0.4570652	0.48017508	0.5198249
1	0	0.777681	0.222319	0.52846396	0.471536	0.5170543	0.48294568	0.58195096	0.41804898	0.52413785	0.47586215	0.48377803	0.51622194	0.58606476	0.41393524	0.569008	0.43099207
1	0	0.7602134	0.23978664	0.502321	0.49767902	0.5057627	0.49423733	0.56521297	0.43478703	0.56622547	0.4337745	0.52638865	0.47361138	0.5610724	0.43892756	0.60258555	0.39741445
1	0	0.8240485	0.17595144	0.52159196	0.47840807	0.4951236	0.50487643	0.53596014	0.46403983	0.5218638	0.47813615	0.47800896	0.521991	0.5705542	0.4294458	0.54046094	0.4595391
1	0	0.7691922	0.23080781	0.47061646	0.5293836	0.47388032	0.5261197	0.5148004	0.48519954	0.5083294	0.49167058	0.48711914	0.51288086	0.53191316	0.46808684	0.5655887	0.4344113
1	0	0.82013404	0.17986597	0.5367506	0.46324942	0.5175911	0.48240882	0.56710654	0.4328935	0.5315712	0.4684288	0.5046579	0.49534208	0.55740577	0.44259426	0.5495451	0.45045492
1	0	0.600686	0.399314	0.42913747	0.57086253	0.47899738	0.52100265	0.46455002	0.53545	0.49204698	0.50795305	0.38084814	0.6191519	0.46290886	0.53709114	0.35209206	0.647908
1	0	0.6387147	0.36128536	0.46780023	0.53219974	0.4945675	0.50543255	0.46098986	0.5390101	0.47777852	0.5222215	0.35694194	0.64305806	0.48427382	0.51572615	0.46206495	0.537935
1	0	0.6564155	0.3435845	0.5026729	0.49732703	0.5138468	0.48615316	0.5084459	0.4915541	0.52220047	0.47779953	0.5492713	0.45072874	0.5454138	0.45458624	0.5588212	0.4411788
1	0	0.6703135	0.32968652	0.5041824	0.49581763	0.51713157	0.4828685	0.5301413	0.46985868	0.49389666	0.50610334	0.53684425	0.46315575	0.5289544	0.47104558	0.5024262	0.49757382
1	0	0.7380486	0.26195142	0.44482318	0.5551768	0.5575573	0.44244266	0.5340034	0.46599662	0.45679745	0.5432026	0.51202184	0.48797816	0.5315658	0.46843415	0.65824735	0.34175262
1	0	0.8698113	0.13018873	0.47558016	0.52441984	0.5688353	0.43116468	0.57875514	0.4212449	0.59614915	0.40385088	0.6686464	0.33135366	0.617717	0.382283	0.70558906	0.2944109
1	0	0.79934305	0.20065692	0.46577144	0.53422856	0.49173507	0.5082649	0.46380016	0.5361998	0.50527346	0.49472654	0.5307037	0.46929628	0.49786472	0.5021352	0.42575267	0.57424736
1	0	0.5746092	0.42539078	0.41661498	0.58338505	0.46931583	0.5306842	0.3866555	0.6133445	0.44500607	0.5549939	0.3845889	0.6154111	0.40499976	0.5950002	0.41728187	0.5827181
0	1	0.6213538	0.37864625	0.4956845	0.50431556	0.4973446	0.5026554	0.46150374	0.53849626	0.47594345	0.52405655	0.46239084	0.53760916	0.4539018	0.54609823	0.43992287	0.56007713
0	1	0.39102644	0.60897356	0.4797289	0.52027106	0.5069123	0.49308768	0.4353884	0.56461155	0.40093246	0.59906757	0.4633895	0.53661054	0.5149933	0.48500666	0.4130976	0.58690244
1	0	0.7889155	0.21108444	0.5299108	0.4700892	0.49967843	0.50032157	0.5244808	0.47551915	0.5176807	0.48231927	0.60130095	0.39869907	0.58339983	0.41660014	0.5673958	0.4326042
1	0	0.8399006	0.16009945	0.53463364	0.4653664	0.5024718	0.49752817	0.5355354	0.4644646	0.54831076	0.45168924	0.53495973	0.46504033	0.58216375	0.4178363	0.5220123	0.4779877
1	0	0.28807625	0.7119237	0.3226853	0.6773147	0.5752858	0.4247142	0.43199357	0.5680064	0.23075528	0.7692448	0.39811844	0.6018816	0.34479976	0.65520024	0.44538647	0.5546136
0	1	0.22690065	0.77309936	0.3449519	0.65504813	0.6543809	0.34561905	0.42740756	0.5725925	0.30887285	0.6911271	0.45188728	0.5481127	0.41123712	0.5887629	0.45717466	0.54282534
0	1	0.27363178	0.72636825	0.40764496	0.592355	0.48065922	0.51934075	0.41885373	0.58114624	0.3676921	0.63230795	0.48875368	0.5112463	0.4350408	0.5649592	0.44538307	0.5546169
0	1	0.39903378	0.6009663	0.47772554	0.52227443	0.4767537	0.5232463	0.47836185	0.52163815	0.49721658	0.5027834	0.43233383	0.5676661	0.49190256	0.5080974	0.43084624	0.5691537
0	1	0.3026128	0.6973872	0.3987211	0.6012789	0.50258285	0.49741715	0.44290227	0.55709773	0.28828594	0.7117141	0.42118803	0.578812	0.440878	0.559122	0.42253113	0.57746893
0	1	0.46729657	0.53270346	0.49844718	0.5015529	0.48709965	0.51290035	0.5047696	0.4952304	0.48121902	0.518781	0.4529538	0.54704624	0.4909217	0.5090783	0.43525377	0.5647462
0	1	0.30343848	0.6965615	0.35215035	0.6478497	0.47688267	0.5231173	0.3709801	0.6290199	0.29678893	0.70321107	0.3667362	0.63326377	0.31863648	0.6813635	0.32617545	0.67382455
0	1	0.18084615	0.81915385	0.43272814	0.5672719	0.65486246	0.34513754	0.49991935	0.50008065	0.38513628	0.61486375	0.42939883	0.57060117	0.47920373	0.52079624	0.3747066	0.62529343
0	1	0.32990056	0.67009944	0.37637535	0.6236246	0.45440426	0.54559577	0.4026894	0.59731066	0.39776838	0.6022316	0.4037802	0.5962198	0.39341903	0.606581	0.4590836	0.5409164
0	1	0.44316208	0.5568379	0.5107122	0.48928782	0.47591314	0.5240869	0.48421898	0.51578104	0.5115743	0.4884256	0.5093002	0.49069977	0.52235156	0.47764844	0.505452	0.49454802
0	1	0.4282546	0.5717454	0.344252	0.655748	0.47015032	0.52984965	0.41387555	0.5861245	0.3560171	0.64398295	0.39360982	0.6063902	0.3689693	0.63103074	0.37614915	0.6238509
1	0	0.65681255	0.34318748	0.52242506	0.47757494	0.48050463	0.51949537	0.5869275	0.4130725	0.4903497	0.50965035	0.59387213	0.4061279	0.56771755	0.43228242	0.70505184	0.29494816
1	0	0.546021	0.45397905	0.51449245	0.48550758	0.47976014	0.52023983	0.5592194	0.4407806	0.45440215	0.5455979	0.5393027	0.4606973	0.54295886	0.4570411	0.53356194	0.46643806
0	1	0.8143704	0.18562955	0.5952916	0.40470842	0.5172862	0.4827138	0.70794106	0.29205894	0.6428033	0.35719666	0.76846117	0.23153885	0.68429565	0.31570432	0.71288055	0.28711945
1	0	0.88790935	0.1120906	0.5488093	0.4511907	0.62438697	0.37561306	0.6356204	0.3643796	0.65991926	0.34008074	0.528278	0.47172198	0.6580524	0.3419476	0.61258394	0.38741603
1	0	0.7353462	0.26465383	0.5183066	0.48169336	0.6176243	0.38237575	0.57913846	0.42086154	0.578762	0.421238	0.52775645	0.47224352	0.57331574	0.4266843	0.6266331	0.37336695
1	0	0.83497334	0.16502672	0.51389956	0.48610038	0.6632064	0.3367936	0.61141086	0.38858917	0.623916	0.376084	0.5722363	0.4277637	0.6333414	0.36665866	0.6460584	0.3539416
1	0	0.7741185	0.22588156	0.50246716	0.49753287	0.62888116	0.37111884	0.56055826	0.43944174	0.55397004	0.44602996	0.58549356	0.41450644	0.536645	0.46335497	0.57129866	0.42870134
1	0	0.851686	0.14831395	0.51850694	0.481493	0.6471513	0.35284874	0.6393249	0.36067507	0.62198514	0.3780148	0.5325987	0.46740133	0.60236144	0.39763853	0.70434904	0.29565102
1	0	0.7161692	0.28383082	0.5079551	0.49204493	0.5745888	0.42541116	0.5334861	0.46651393	0.5173298	0.48267022	0.5810432	0.41895682	0.50719994	0.49280006	0.66673595	0.33326408
1	0	0.50580066	0.49419934	0.40067822	0.5993218	0.5009227	0.49907735	0.4680688	0.53193116	0.5202293	0.47977072	0.47458884	0.5254111	0.4197595	0.5802404	0.4868318	0.5131682
1	0	0.5608545	0.4391455	0.4373455	0.5626545	0.4968293	0.50317067	0.52348715	0.47651288	0.52770674	0.47229326	0.47418725	0.52581275	0.48021778	0.5197822	0.4851601	0.5148399
1	0	0.76244324	0.23755676	0.49624652	0.5037535	0.52660936	0.47339067	0.5362715	0.46372846	0.56539106	0.43460894	0.52072734	0.47927263	0.53306043	0.4669396	0.5547056	0.4452944
1	0	0.6477429	0.352257	0.43458745	0.5654125	0.52650255	0.47349742	0.48303062	0.5169694	0.46711674	0.5328833	0.47501498	0.5249851	0.49619684	0.5038032	0.55485433	0.44514567
0	1	0.67335343	0.3266466	0.48876247	0.51123756	0.50718665	0.49281335	0.48277685	0.5172231	0.48200902	0.517991	0.52324057	0.47675943	0.48328894	0.51671106	0.52711934	0.47288066
0	1	0.4285068	0.5714932	0.42474067	0.5752593	0.46328333	0.5367167	0.35476106	0.64523894	0.26871684	0.7312832	0.3275158	0.67248416	0.34730163	0.65269834	0.34483078	0.65516925
0	1	0.23848325	0.76151675	0.38193464	0.61806536	0.45440197	0.54559803	0.38632497	0.613675	0.33359224	0.66640776	0.2944271	0.70557284	0.34005228	0.6599477	0.3441199	0.6558801
0	1	0.08553612	0.91446394	0.3481928	0.6518071	0.4544531	0.5455469	0.25211582	0.7478842	0.25964	0.74035996	0.2580223	0.74197763	0.29816908	0.7018309	0.2639146	0.7360855
1	0	0.1938759	0.8061241	0.30230945	0.69769055	0.4825569	0.5174431	0.26699057	0.7330094	0.22238006	0.77761996	0.22470678	0.7752933	0.26518583	0.7348141	0.19669282	0.80330724
1	0	0.32273158	0.6772684	0.27327073	0.7267292	0.48368907	0.51631093	0.29597354	0.7040265	0.15000428	0.84999573	0.19815886	0.80184114	0.21536976	0.78463024	0.2633831	0.7366169
1	0	0.21620175	0.7837983	0.31702694	0.682973	0.4829863	0.51701367	0.30616826	0.69383174	0.28538615	0.7146139	0.2660968	0.7339032	0.31384116	0.68615884	0.25842202	0.741578
0	1	0.15827064	0.84172934	0.27442747	0.7255725	0.5374519	0.46254805	0.36757728	0.63242275	0.25821266	0.7417873	0.2649814	0.7350186	0.3147146	0.6852854	0.2395126	0.7604874
0	1	0.25971824	0.74028176	0.2708035	0.7291965	0.46783483	0.53216517	0.26070783	0.7392922	0.17088099	0.82911897	0.17422518	0.82577485	0.23006357	0.7699364	0.18179576	0.8182042
1	0	0.3521836	0.64781636	0.29613748	0.7038625	0.4852017	0.5147983	0.28830495	0.7116951	0.16975662	0.83024335	0.22144622	0.7785538	0.23548272	0.7645173	0.22490615	0.77509385
0	1	0.30660507	0.69339496	0.3179366	0.6820634	0.45974872	0.54025126	0.2894825	0.7105175	0.27092785	0.72907215	0.33087215	0.6691278	0.2268038	0.77319616	0.38916495	0.610835
0	1	0.41120532	0.5887947	0.32297096	0.6770291	0.47150445	0.52849555	0.27154508	0.7284549	0.2517273	0.74827266	0.23080175	0.76919824	0.26704082	0.7329592	0.3616679	0.63833207
1	0	0.6799923	0.32000765	0.509922	0.49007794	0.5009004	0.49909964	0.5708013	0.4291987	0.5622798	0.43772018	0.54210347	0.45789656	0.578995	0.421005	0.60176647	0.39823353
1	0	0.71585107	0.28414887	0.49651945	0.50348055	0.48797902	0.512021	0.5153828	0.4846172	0.56487566	0.43512434	0.52908087	0.47091916	0.5166648	0.48333523	0.62551576	0.3744842
1	0	0.39342576	0.60657424	0.43198374	0.5680163	0.46487576	0.5351242	0.4983873	0.5016127	0.5190849	0.4809151	0.5606168	0.4393832	0.48267725	0.5173227	0.5422299	0.45777005
1	0	0.8293508	0.17064925	0.515626	0.48437396	0.48742208	0.51257795	0.51333374	0.48666626	0.5241597	0.4758403	0.5917729	0.40822715	0.52615124	0.47384876	0.5880831	0.41191694
1	0	0.79599327	0.20400673	0.46300614	0.53699386	0.48073906	0.5192609	0.46536285	0.53463715	0.511989	0.48801103	0.50372666	0.49627334	0.494463	0.505537	0.44434622	0.5556538
1	0	0.7903741	0.20962588	0.5186376	0.48136243	0.52353054	0.47646952	0.5594564	0.44054356	0.52748656	0.4725134	0.5541027	0.44589728	0.5286091	0.47139093	0.6619787	0.3380213
1	0	0.83649546	0.16350454	0.47917953	0.5208205	0.49501878	0.5049812	0.5765526	0.4234474	0.5101629	0.48983717	0.5760893	0.42391068	0.5086901	0.4913099	0.5680519	0.43194813
1	0	0.8794141	0.12058591	0.5222518	0.47774822	0.5208643	0.4791357	0.52057	0.47943002	0.53655845	0.4634416	0.5971648	0.4028352	0.5301794	0.46982062	0.6587279	0.3412721
1	0	0.8904105	0.10958953	0.56164753	0.4383525	0.5708295	0.42917052	0.62744844	0.3725516	0.56175405	0.43824592	0.6532138	0.34678617	0.6117159	0.38828406	0.6839312	0.31606886
1	0	0.89275765	0.10724238	0.5609128	0.4390872	0.59147376	0.40852624	0.62435037	0.3756496	0.57897496	0.42102507	0.6484134	0.35158658	0.581866	0.41813394	0.643325	0.35667506
1	0	0.91445833	0.08554167	0.5501243	0.4498757	0.5699756	0.4300244	0.67552453	0.32447547	0.54046506	0.45953497	0.5900513	0.40994877	0.5966534	0.40334663	0.67116416	0.32883587
1	0	0.9037368	0.096263245	0.5733276	0.4266724	0.5721815	0.42781848	0.645495	0.35450503	0.5513625	0.44863752	0.60984004	0.39015993	0.5804651	0.41953492	0.6493424	0.35065755
1	0	0.89413947	0.1058605	0.54359823	0.4564018	0.5397951	0.4602049	0.6327913	0.36720875	0.5930458	0.40695423	0.61288685	0.38711318	0.5567493	0.4432507	0.67824006	0.32175994
1	0	0.8263445	0.17365547	0.53884304	0.461157	0.5668928	0.43310714	0.5978824	0.4021176	0.5428435	0.45715648	0.6132934	0.38670656	0.5483209	0.45167905	0.62179846	0.37820157
1	0	0.45360076	0.5463992	0.44348672	0.55651325	0.4854999	0.51450014	0.4259703	0.57402974	0.30556953	0.69443053	0.35233322	0.64766675	0.4244683	0.57553166	0.47660863	0.52339137
0	1	0.2361532	0.76384676	0.43968385	0.5603162	0.47894526	0.5210548	0.39363754	0.6063624	0.29149294	0.70850706	0.25807303	0.7419269	0.39358827	0.6064117	0.3748151	0.6251849
0	1	0.34380567	0.6561943	0.51457715	0.48542288	0.49869755	0.5013024	0.43889216	0.5611078	0.37927642	0.62072355	0.32643715	0.6735628	0.45630494	0.54369503	0.40516582	0.5948342
0	1	0.3359744	0.66402566	0.5095862	0.49041378	0.51175046	0.48824957	0.45041	0.54959005	0.33861202	0.661388	0.40640104	0.593599	0.45956957	0.5404304	0.42821476	0.5717852
0	1	0.32566684	0.6743332	0.47535586	0.5246441	0.4881186	0.5118814	0.3792969	0.62070316	0.416837	0.583163	0.36386126	0.6361388	0.43584687	0.5641532	0.42151365	0.5784863
1	0	0.40753746	0.59246254	0.46210626	0.5378938	0.48656866	0.5134313	0.4392814	0.5607186	0.30197173	0.69802827	0.3576283	0.6423718	0.42671987	0.5732801	0.40042645	0.59957355
0	1	0.37541512	0.6245849	0.53836787	0.46163213	0.5095948	0.49040517	0.457811	0.54218906	0.47033957	0.52966046	0.4030381	0.5969619	0.51693314	0.48306683	0.49811608	0.5018839
0	1	0.54199576	0.45800427	0.5586424	0.44135758	0.5146206	0.48537943	0.45559236	0.54440767	0.47441134	0.52558863	0.43213245	0.5678676	0.5040202	0.49597976	0.5106492	0.48935077
1	0	0.5162767	0.48372328	0.44223768	0.5577623	0.61715883	0.3828412	0.52682364	0.4731763	0.51908064	0.4809194	0.5109398	0.48906028	0.49133393	0.50866604	0.4971241	0.50287586
1	0	0.6237592	0.37624082	0.47366917	0.5263308	0.65757716	0.34242284	0.5341299	0.46587005	0.63700247	0.3629975	0.4419318	0.55806816	0.5401458	0.45985422	0.49720323	0.50279677
0	1	0.63394165	0.36605835	0.5156404	0.48435962	0.561097	0.43890294	0.5322503	0.46774977	0.4928689	0.5071311	0.4621358	0.53786415	0.5120197	0.48798028	0.5362656	0.46373436
0	1	0.56579393	0.4342061	0.5129819	0.48701814	0.51399624	0.4860038	0.48336017	0.5166398	0.57194537	0.42805466	0.4551728	0.5448272	0.5145256	0.48547438	0.4680952	0.5319048
0	1	0.52090394	0.47909606	0.44661942	0.5533806	0.5211152	0.47888485	0.4855151	0.5144849	0.44249654	0.55750346	0.45688263	0.5431174	0.46799645	0.5320036	0.47802594	0.521974
0	1	0.5799352	0.4200648	0.47517663	0.52482337	0.5237588	0.47624123	0.5401791	0.45982093	0.4934286	0.5065714	0.4939651	0.5060349	0.5029872	0.49701285	0.40826336	0.5917367
0	1	0.611925	0.38807496	0.4453959	0.5546041	0.5329695	0.46703053	0.49155253	0.50844747	0.42902443	0.57097554	0.37273955	0.6272605	0.49617592	0.50382406	0.44092828	0.5590717
0	1	0.6582669	0.34173307	0.44929984	0.5507002	0.51441014	0.48558983	0.48862964	0.5113704	0.45975223	0.54024774	0.38741323	0.6125868	0.47975278	0.52024716	0.3814994	0.6185006
1	0	0.8574648	0.14253524	0.59341353	0.4065865	0.5510955	0.4489045	0.64706635	0.35293368	0.62578344	0.37421653	0.6024385	0.39756146	0.6397616	0.36023843	0.7033104	0.29668966
1	0	0.9107879	0.08921211	0.59521174	0.40478826	0.5563023	0.44369772	0.6721422	0.3278578	0.70790666	0.29209334	0.68684804	0.31315193	0.6626093	0.3373907	0.7053346	0.29466543
0	1	0.6002317	0.3997683	0.5436865	0.4563135	0.49539718	0.5046028	0.513665	0.48633495	0.51790583	0.4820942	0.55704963	0.44295034	0.53067017	0.4693298	0.61672133	0.3832787
0	1	0.89412934	0.105870664	0.6011189	0.39888108	0.59137833	0.40862164	0.64049166	0.35950837	0.6519286	0.34807143	0.577732	0.4222679	0.64896667	0.35103333	0.6412036	0.35879642
0	1	0.83459836	0.16540171	0.602152	0.39784798	0.5596251	0.4403749	0.6499396	0.35006034	0.5593682	0.4406318	0.5906398	0.4093602	0.615274	0.38472602	0.61569715	0.38430285
0	1	0.8432688	0.15673119	0.59080464	0.40919533	0.5806021	0.41939792	0.6916864	0.30831358	0.5822775	0.41772252	0.57528305	0.424717	0.6469985	0.3530015	0.65864545	0.34135455
0	1	0.7721223	0.22787768	0.57716113	0.4228388	0.5262981	0.4737019	0.57170635	0.42829365	0.579009	0.42099097	0.5691772	0.43082282	0.59099853	0.4090015	0.5593473	0.4406527
0	1	0.88526964	0.11473031	0.58255607	0.417444	0.54448473	0.45551527	0.63445807	0.36554193	0.60614896	0.3938511	0.57916224	0.42083773	0.64440024	0.3555998	0.57460093	0.42539912
0	1	0.4712118	0.5287882	0.47976524	0.52023476	0.47153917	0.52846086	0.46114463	0.5388554	0.4603299	0.53967017	0.36882025	0.63117975	0.5013672	0.49863285	0.43913576	0.5608642
0	1	0.5307811	0.4692189	0.5241295	0.47587052	0.50358707	0.49641296	0.4821273	0.51787263	0.50067014	0.49932986	0.47884095	0.52115905	0.49768758	0.5023124	0.49315742	0.50684255
1	0	0.40547934	0.5945206	0.43502757	0.56497246	0.46942112	0.53057885	0.46036786	0.53963214	0.4365143	0.56348574	0.39442298	0.60557705	0.49805403	0.501946	0.39688194	0.6031181
0	1	0.50092286	0.4990772	0.47776425	0.52223575	0.48165554	0.51834446	0.46249712	0.5375029	0.41709954	0.58290046	0.38851452	0.6114855	0.48498374	0.5150163	0.42507833	0.5749216
0	1	0.5233387	0.47666135	0.4114737	0.5885263	0.47099116	0.52900887	0.45172915	0.5482709	0.48045367	0.5195464	0.37035504	0.62964493	0.48422745	0.5157725	0.42329603	0.57670397
1	0	0.5104222	0.48957774	0.48732626	0.5126737	0.5059246	0.4940754	0.47504008	0.5249599	0.4001523	0.5998477	0.37511805	0.624882	0.47862747	0.5213725	0.47698116	0.52301884
1	0	0.5279477	0.4720523	0.52796966	0.47203037	0.50490266	0.49509734	0.49496904	0.50503093	0.51158476	0.48841524	0.51156867	0.4884313	0.49250337	0.5074966	0.4784907	0.5215093
0	1	0.38670817	0.6132918	0.48941094	0.51058906	0.48358312	0.51641685	0.50672954	0.49327046	0.47448298	0.52551705	0.42176902	0.578231	0.47165456	0.5283454	0.40783855	0.5921615
0	1	0.31622395	0.683776	0.45988837	0.54011166	0.4989185	0.50108147	0.4613314	0.5386686	0.49966878	0.5003313	0.52271116	0.47728884	0.4394009	0.56059915	0.4175109	0.5824891
1	0	0.36093152	0.6390684	0.5070194	0.49298054	0.51663905	0.48336095	0.50550234	0.49449766	0.4633862	0.53661376	0.4122329	0.5877671	0.48631632	0.5136836	0.47329006	0.5267099
0	1	0.42991543	0.5700845	0.5169499	0.48305014	0.5281982	0.4718018	0.51454675	0.48545325	0.5047234	0.49527663	0.5498999	0.4501001	0.4739523	0.5260477	0.46058807	0.5394119
0	1	0.33206075	0.66793925	0.48524594	0.51475406	0.485866	0.514134	0.4730578	0.5269422	0.43821496	0.56178504	0.37956053	0.6204394	0.44789878	0.5521012	0.43917814	0.56082183
0	1	0.2576515	0.7423485	0.5050379	0.49496213	0.52919614	0.47080386	0.47828674	0.5217132	0.49387228	0.5061278	0.52234477	0.47765526	0.48517105	0.5148289	0.44978833	0.55021167
1	0	0.75894344	0.24105659	0.53811496	0.46188504	0.4857119	0.51428807	0.59195226	0.40804777	0.550116	0.449884	0.5617612	0.4382388	0.6143362	0.3856638	0.5697685	0.4302315
1	0	0.8390557	0.16094433	0.5762769	0.42372313	0.509025	0.49097505	0.633718	0.36628193	0.6352254	0.3647746	0.5978397	0.40216032	0.655904	0.34409598	0.66209006	0.33791
1	0	0.78027785	0.21972215	0.54065514	0.45934486	0.4910636	0.5089364	0.6099297	0.39007035	0.56876504	0.43123496	0.66663986	0.3333602	0.6091253	0.39087474	0.5854258	0.41457427
1	0	0.748617	0.25138304	0.5257674	0.47423258	0.47933772	0.52066225	0.5664485	0.4335515	0.5849897	0.41501024	0.7230541	0.27694583	0.60280734	0.39719266	0.680832	0.31916797
1	0	0.78541446	0.21458551	0.55749166	0.4425084	0.500732	0.49926797	0.6366945	0.36330554	0.645227	0.354773	0.64975697	0.35024306	0.6489822	0.3510178	0.6591899	0.34081006
1	0	0.83206135	0.16793862	0.5871272	0.41287276	0.5241592	0.47584078	0.6886841	0.3113159	0.6944708	0.3055292	0.77619344	0.22380655	0.6876493	0.31235072	0.71616554	0.28383446
1	0	0.7375392	0.26246083	0.5279399	0.47206008	0.47516975	0.5248302	0.52477944	0.47522053	0.55906457	0.4409355	0.5617551	0.43824488	0.5574164	0.4425836	0.5262027	0.47379735
1	0	0.7770162	0.22298379	0.54883033	0.45116967	0.48610458	0.51389545	0.61931115	0.38068888	0.5811859	0.4188141	0.66939896	0.33060104	0.632701	0.36729896	0.5695388	0.43046126
1	0	0.5794874	0.42051268	0.51393896	0.4860611	0.47787696	0.5221231	0.6585337	0.34146634	0.61780345	0.38219658	0.7109596	0.28904042	0.61407	0.38592994	0.65824723	0.34175274
1	0	0.6207307	0.37926927	0.5004447	0.49955532	0.47407082	0.5259292	0.6360125	0.36398748	0.6432006	0.35679936	0.59951776	0.40048224	0.57068527	0.42931476	0.69972503	0.30027494
1	0	0.6541404	0.34585956	0.491595	0.50840497	0.5692327	0.43076727	0.5264989	0.47350112	0.46593753	0.5340625	0.60997725	0.39002275	0.49940848	0.5005915	0.4862067	0.51379323
1	0	0.5944124	0.40558758	0.50551265	0.49448738	0.49283525	0.5071648	0.47408393	0.5259161	0.4872897	0.5127103	0.47634992	0.52365005	0.51696855	0.4830314	0.43155643	0.56844354
0	1	0.73202115	0.26797885	0.50258	0.49742	0.5426191	0.4573809	0.5043388	0.49566117	0.5091701	0.49082989	0.61735314	0.38264686	0.46545812	0.5345419	0.64773387	0.3522661
0	1	0.5168886	0.4831114	0.46468183	0.53531814	0.48013353	0.51986647	0.45226496	0.54773504	0.4553859	0.5446141	0.4507551	0.54924494	0.4823399	0.5176601	0.37121108	0.6287889
0	1	0.7713407	0.22865924	0.53433233	0.46566767	0.6119344	0.38806558	0.566016	0.43398398	0.5084492	0.49155086	0.61946374	0.38053623	0.49428686	0.5057131	0.6849278	0.31507218
0	1	0.55719733	0.44280264	0.5042552	0.49574482	0.5005383	0.4994617	0.480413	0.51958704	0.49242938	0.5075706	0.5155207	0.4844793	0.5404792	0.45952076	0.47074565	0.5292544
1	0	0.6802084	0.31979162	0.4844545	0.5155455	0.5480467	0.45195332	0.4492072	0.55079275	0.48997113	0.51002884	0.56717384	0.4328262	0.47500163	0.5249983	0.60888755	0.39111245
1	0	0.80015963	0.1998403	0.54137164	0.4586283	0.5312444	0.46875563	0.5046188	0.49538118	0.5304296	0.4695704	0.55211055	0.44788945	0.56641924	0.4335807	0.5227428	0.47725713
1	0	0.86422503	0.13577494	0.5191154	0.48088458	0.61308616	0.38691378	0.5279738	0.47202626	0.48756298	0.51243705	0.5840532	0.41594678	0.4896807	0.5103193	0.6198178	0.3801822
1	0	0.82589686	0.17410314	0.53175545	0.46824455	0.49822414	0.50177586	0.51407796	0.485922	0.51182383	0.48817623	0.552848	0.44715205	0.55456114	0.44543883	0.48416412	0.5158359
0	1	0.5611676	0.43883246	0.4697696	0.5302304	0.46555692	0.5344431	0.4524076	0.54759246	0.4725518	0.5274482	0.4386874	0.5613126	0.48271695	0.517283	0.46489435	0.53510565
0	1	0.48167092	0.5183291	0.46802703	0.531973	0.46686628	0.53313375	0.45220855	0.5477914	0.42658493	0.57341504	0.49011797	0.50988203	0.4722956	0.5277044	0.4694855	0.53051454
0	1	0.5850151	0.41498488	0.45865577	0.5413442	0.46695992	0.53304005	0.45471963	0.54528034	0.46810675	0.53189325	0.41862348	0.5813765	0.48931646	0.51068354	0.42713994	0.57286006
0	1	0.51984584	0.48015413	0.48821533	0.5117847	0.4721265	0.52787346	0.4651908	0.5348092	0.42929065	0.57070935	0.4883434	0.5116566	0.5004908	0.4995092	0.4819758	0.51802427
0	1	0.4962115	0.5037885	0.41746274	0.5825373	0.46893606	0.5310639	0.4056611	0.59433895	0.29404825	0.70595175	0.36383152	0.6361685	0.37752733	0.6224727	0.27931997	0.72068006
0	1	0.520313	0.47968698	0.5386719	0.4613281	0.50587785	0.49412212	0.4708776	0.5291224	0.48563325	0.5143667	0.5245133	0.4754867	0.51068366	0.48931637	0.52190566	0.47809434
0	1	0.5688282	0.43117175	0.44376564	0.55623436	0.47263008	0.5273699	0.42782894	0.5721711	0.34746552	0.6525345	0.39199245	0.60800755	0.43035397	0.56964606	0.40424138	0.5957586
0	1	0.49035513	0.50964487	0.51504254	0.4849575	0.4917338	0.5082662	0.47028625	0.52971375	0.41725773	0.5827423	0.48128518	0.5187148	0.48765072	0.51234925	0.4472275	0.5527725
1	0	0.863006	0.136994	0.50781673	0.49218327	0.541167	0.45883298	0.69784725	0.30215275	0.69293654	0.30706346	0.7087722	0.29122785	0.660217	0.339783	0.70940274	0.29059723
1	0	0.7894449	0.21055508	0.54977816	0.45022184	0.5190409	0.48095912	0.60515976	0.3948403	0.6909625	0.30903748	0.7204451	0.2795549	0.74258536	0.2574146	0.6631062	0.33689383
1	0	0.8491913	0.15080868	0.5887164	0.4112836	0.52977544	0.47022462	0.6370405	0.36295953	0.6800446	0.31995538	0.71143615	0.28856385	0.7362673	0.26373267	0.71110946	0.28889048
1	0	0.86836797	0.13163204	0.5378944	0.4621055	0.5281338	0.47186622	0.62530583	0.3746941	0.6800054	0.31999463	0.71664697	0.28335297	0.6744689	0.32553113	0.68115026	0.31884974
1	0	0.5000264	0.49997362	0.45389187	0.5461081	0.46621	0.53379	0.519149	0.48085102	0.4967685	0.5032315	0.5361556	0.46384442	0.47936332	0.52063674	0.48301122	0.51698875
1	0	0.73230344	0.2676965	0.50969374	0.49030623	0.49729744	0.5027026	0.58721954	0.4127805	0.58948296	0.41051707	0.57837194	0.4216281	0.5416832	0.45831677	0.56296194	0.4370381
1	0	0.7365191	0.26348093	0.5167654	0.48323458	0.5093211	0.4906789	0.52394724	0.47605273	0.5062763	0.49372363	0.4915223	0.5084777	0.52987313	0.47012684	0.65199065	0.34800932
1	0	0.6711866	0.32881337	0.47197393	0.52802604	0.48494074	0.5150593	0.4651693	0.53483063	0.45119974	0.5488003	0.36608255	0.63391745	0.48083064	0.51916933	0.43432727	0.5656727
1	0	0.5403167	0.4596833	0.52880853	0.47119147	0.4735153	0.52648467	0.4834258	0.5165742	0.47550893	0.5244911	0.5001975	0.49980247	0.4916822	0.5083178	0.49044147	0.50955856
1	0	0.51993406	0.48006597	0.54799485	0.4520051	0.4808382	0.5191618	0.47983602	0.52016395	0.4533957	0.54660434	0.48286894	0.5171311	0.51185083	0.4881491	0.46102804	0.53897196
0	1	0.43019965	0.5698003	0.48166904	0.51833093	0.4670801	0.5329199	0.4697351	0.5302649	0.48195058	0.5180495	0.47251838	0.52748156	0.46297657	0.5370234	0.44337314	0.55662686
0	1	0.3912779	0.6087221	0.5115862	0.4884138	0.46635303	0.53364694	0.4343417	0.5656583	0.4624899	0.5375101	0.4636085	0.53639156	0.47610673	0.5238933	0.41658252	0.58341753
0	1	0.33072504	0.669275	0.47155714	0.52844286	0.46745393	0.53254604	0.47648212	0.5235179	0.4762167	0.5237833	0.50540584	0.4945942	0.4783123	0.5216877	0.45498836	0.54501164
0	1	0.30744368	0.6925563	0.49945033	0.5005497	0.47262326	0.5273768	0.4499961	0.5500039	0.41704705	0.582953	0.3876086	0.61239135	0.48124924	0.5187508	0.4003677	0.59963226
0	1	0.5045493	0.49545068	0.5292522	0.47074786	0.47892135	0.5210787	0.48864022	0.51135975	0.4866998	0.51330024	0.42584655	0.5741534	0.49229848	0.5077015	0.48765025	0.5123497
0	1	0.33213782	0.6678622	0.49951825	0.5004818	0.46555048	0.5344496	0.45077366	0.5492264	0.45231774	0.5476822	0.39916816	0.6008318	0.45540863	0.54459137	0.43727028	0.5627298
1	0	0.2850004	0.71499956	0.4690191	0.53098094	0.45669344	0.5433065	0.46480557	0.5351944	0.4795446	0.5204554	0.40097558	0.5990245	0.45061323	0.54938674	0.4063792	0.59362084
1	0	0.33908808	0.66091186	0.5112013	0.48879865	0.47613755	0.5238624	0.45268777	0.54731226	0.4653877	0.5346123	0.40832686	0.59167314	0.48318636	0.51681364	0.39340276	0.60659724
1	0	0.7080293	0.2919707	0.44792342	0.5520766	0.5474526	0.45254734	0.5614285	0.4385715	0.5648355	0.43516454	0.5380397	0.46196035	0.51093405	0.489066	0.524088	0.47591197
1	0	0.82771564	0.17228436	0.5642237	0.43577632	0.6527009	0.3472991	0.6290268	0.3709732	0.6174896	0.3825104	0.6400584	0.35994157	0.61965346	0.38034654	0.6767398	0.32326022
1	0	0.6197109	0.38028908	0.49449557	0.5055044	0.5508814	0.4491186	0.53718156	0.46281844	0.5050741	0.49492595	0.593474	0.40652603	0.5102089	0.48979113	0.5406915	0.45930848
1	0	0.80834347	0.19165649	0.55424786	0.44575214	0.6332339	0.36676604	0.6109892	0.38901076	0.61817276	0.3818272	0.6578693	0.3421307	0.6006077	0.39939234	0.59109265	0.40890738
1	0	0.64159626	0.35840374	0.4878025	0.5121975	0.5580456	0.44195434	0.6046106	0.39538938	0.5702267	0.42977327	0.59675926	0.40324077	0.5275684	0.47243154	0.58414423	0.41585577
1	0	0.5924844	0.40751553	0.47182253	0.52817744	0.5653745	0.43462557	0.5716297	0.42837024	0.5970388	0.40296122	0.54930115	0.45069885	0.5759296	0.42407042	0.49771485	0.5022851
1	0	0.60361034	0.3963897	0.46422207	0.53577787	0.52062863	0.4793714	0.49534175	0.5046582	0.4986252	0.50137484	0.49061865	0.50938135	0.5142855	0.4857145	0.44458112	0.5554189
1	0	0.4574443	0.5425557	0.43215218	0.56784785	0.47604868	0.52395135	0.43189666	0.5681033	0.40748078	0.5925192	0.3331269	0.6668731	0.44986042	0.55013955	0.40841582	0.59158415
1	0	0.73641396	0.263586	0.53170234	0.46829763	0.55881876	0.4411813	0.5215596	0.47844037	0.51534605	0.48465395	0.5475294	0.45247057	0.51087695	0.489123	0.5224163	0.4775837
1	0	0.5534854	0.44651464	0.4459475	0.5540525	0.47142893	0.52857107	0.43371513	0.56628484	0.44159755	0.5584025	0.3576456	0.6423544	0.42766064	0.5723393	0.40115303	0.598847
0	1	0.48799622	0.5120038	0.46649507	0.5335049	0.52668726	0.4733127	0.48958555	0.5104145	0.49053186	0.50946814	0.49621072	0.5037893	0.4860859	0.5139141	0.511444	0.48855606
0	1	0.38559127	0.6144087	0.44537634	0.55462366	0.47558415	0.52441585	0.43904102	0.560959	0.4284188	0.5715812	0.3326922	0.6673078	0.4256485	0.5743515	0.420029	0.57997096
1	0	0.38963008	0.6103699	0.49755886	0.5024411	0.49574745	0.50425255	0.4701041	0.5298959	0.47005492	0.529945	0.45076585	0.54923415	0.48030972	0.5196903	0.50121135	0.49878868
1	0	0.3906568	0.60934323	0.4868764	0.5131236	0.47850564	0.5214943	0.3760215	0.62397844	0.46134982	0.53865016	0.44834316	0.55165684	0.44711357	0.55288637	0.41794312	0.5820569
0	1	0.43149662	0.5685034	0.4941157	0.5058843	0.49496433	0.50503564	0.45148265	0.54851735	0.4802273	0.51977265	0.461256	0.538744	0.48972854	0.5102715	0.5441085	0.4558915
1	0	0.5695154	0.43048456	0.5215102	0.47848985	0.50137454	0.49862543	0.4825936	0.5174064	0.50271076	0.49728927	0.4812736	0.5187264	0.50599635	0.49400365	0.5249814	0.4750186
1	0	0.7753233	0.22467671	0.5704146	0.4295854	0.5482481	0.45175192	0.59618986	0.4038101	0.5709547	0.4290453	0.68706393	0.3129361	0.5706613	0.4293387	0.568098	0.43190196
1	0	0.77175343	0.2282466	0.5469242	0.45307583	0.50626755	0.49373248	0.60280365	0.39719635	0.5323807	0.4676193	0.5577237	0.44227636	0.5379443	0.46205565	0.5970002	0.40299988
1	0	0.7332887	0.26671126	0.58350205	0.41649792	0.5705266	0.42947343	0.66641235	0.33358765	0.64687294	0.35312712	0.6657073	0.33429268	0.5851912	0.4148088	0.633781	0.366219
0	1	0.6967333	0.30326673	0.53890944	0.46109062	0.52849257	0.47150746	0.5397193	0.46028072	0.51308703	0.4869129	0.63626695	0.3637331	0.5380912	0.4619088	0.5948125	0.4051875
1	0	0.9262723	0.07372775	0.57415605	0.42584392	0.55730367	0.44269636	0.5906473	0.40935275	0.56115514	0.4388449	0.6866926	0.31330743	0.56110007	0.43889993	0.58233184	0.41766813
0	1	0.88842	0.11158005	0.54996085	0.45003915	0.54300046	0.45699948	0.6036546	0.39634538	0.54393417	0.4560659	0.5667246	0.4332754	0.5529889	0.44701108	0.65411246	0.3458875
0	1	0.8045515	0.1954485	0.57356954	0.42643043	0.51731426	0.48268571	0.5757026	0.42429733	0.5369648	0.4630352	0.5506978	0.44930223	0.5524425	0.4475575	0.5938137	0.4061863
0	1	0.8204954	0.17950459	0.5217913	0.47820875	0.51419276	0.4858072	0.5610613	0.43893868	0.50775915	0.49224085	0.5665954	0.43340456	0.51715386	0.48284617	0.52627265	0.47372735
0	1	0.82977116	0.17022887	0.5596792	0.4403208	0.5356175	0.4643826	0.63999355	0.36000648	0.5808904	0.4191096	0.57817394	0.42182606	0.57317674	0.42682326	0.64975387	0.35024613
0	1	0.74116176	0.25883827	0.514704	0.485296	0.5060884	0.49391165	0.55780244	0.44219756	0.49187386	0.5081261	0.5691499	0.43085012	0.5415841	0.45841593	0.5459987	0.4540013
1	0	0.2254426	0.77455735	0.44720012	0.5527999	0.48599875	0.5140013	0.42575517	0.57424486	0.3939812	0.6060188	0.4546929	0.54530716	0.38513216	0.61486787	0.3924799	0.60752004
1	0	0.2919092	0.7080908	0.47769535	0.52230465	0.49373358	0.5062664	0.4469989	0.5530011	0.3487454	0.6512546	0.44135818	0.5586418	0.42950305	0.5704969	0.34832954	0.6516704
0	1	0.35722637	0.6427736	0.5320645	0.46793544	0.5002735	0.49972647	0.46783507	0.532165	0.44112504	0.55887496	0.45101327	0.54898673	0.46605963	0.5339404	0.47226393	0.52773607
1	0	0.7944196	0.20558041	0.5113406	0.48865938	0.54963166	0.45036837	0.63108456	0.3689154	0.5879321	0.41206795	0.64983004	0.35016996	0.61752653	0.38247347	0.7258422	0.27415782
1	0	0.5433588	0.4566412	0.47491962	0.5250803	0.5040999	0.4959001	0.5834571	0.4165429	0.5367936	0.46320635	0.6542733	0.34572676	0.5523172	0.4476828	0.7054727	0.29452735
1	0	0.77459854	0.22540146	0.5458871	0.45411286	0.5378434	0.4621566	0.5143232	0.48567685	0.49129942	0.5087006	0.5415328	0.4584672	0.5230288	0.4769712	0.46691337	0.53308666
1	0	0.76970214	0.23029791	0.5671817	0.4328183	0.533861	0.46613902	0.48727614	0.51272386	0.49645367	0.50354636	0.5709196	0.42908046	0.54685754	0.45314246	0.5243111	0.47568884
1	0	0.8254664	0.17453359	0.5593141	0.4406859	0.5499862	0.4500138	0.6309328	0.3690672	0.54169446	0.4583055	0.58432007	0.41567987	0.54971015	0.45028988	0.61334085	0.38665912
1	0	0.7664778	0.23352219	0.54003096	0.459969	0.5259293	0.47407073	0.51875305	0.48124692	0.4946533	0.5053467	0.5378347	0.46216533	0.52670497	0.473295	0.5895235	0.4104765
1	0	0.7557792	0.24422082	0.5294382	0.47056183	0.5577802	0.44221985	0.49740902	0.502591	0.5101092	0.48989078	0.5329875	0.46701255	0.5204329	0.47956714	0.5727874	0.42721263
1	0	0.6100363	0.3899637	0.48919252	0.51080745	0.5026166	0.49738348	0.42977166	0.57022834	0.4825217	0.5174782	0.46810973	0.5318902	0.4775424	0.52245766	0.47903812	0.52096194
1	0	0.62468064	0.37531936	0.51110166	0.48889837	0.5308432	0.4691568	0.4555023	0.5444977	0.48725614	0.51274383	0.47557607	0.5244239	0.49224487	0.5077551	0.47287923	0.5271208
1	0	0.71871585	0.28128415	0.511311	0.48868904	0.50434905	0.49565098	0.5096972	0.49030274	0.49338925	0.50661075	0.5444042	0.45559582	0.49163923	0.5083608	0.5011341	0.4988659
0	1	0.6515097	0.34849027	0.45123234	0.5487676	0.49858847	0.50141156	0.4585411	0.5414589	0.4711583	0.52884173	0.44330493	0.55669504	0.4844378	0.5155622	0.44821718	0.55178285
0	1	0.68941563	0.31058434	0.48674405	0.51325595	0.49706334	0.50293666	0.42658177	0.5734182	0.47525218	0.5247478	0.433874	0.566126	0.46615908	0.53384095	0.46208042	0.53791964
0	1	0.6377533	0.36224666	0.477409	0.522591	0.5199372	0.48006278	0.5148262	0.4851738	0.5056557	0.49434426	0.55220574	0.44779432	0.5042921	0.4957079	0.50901437	0.49098563
0	1	0.62246984	0.3775302	0.53371716	0.46628284	0.52653897	0.473461	0.5370436	0.46295643	0.5093329	0.49066713	0.54303104	0.45696896	0.49866956	0.50133044	0.5882631	0.4117369
0	1	0.6913863	0.30861366	0.47061697	0.52938306	0.4995735	0.50042653	0.47862062	0.52137935	0.52103513	0.47896487	0.49704114	0.5029589	0.4980374	0.50196266	0.5536633	0.44633666
0	1	0.5045885	0.49541155	0.4417507	0.5582493	0.5000038	0.4999962	0.35912532	0.6408746	0.3357494	0.66425055	0.39606386	0.60393614	0.38664198	0.613358	0.35925633	0.6407437
0	1	0.50099516	0.49900484	0.40975478	0.5902452	0.48958325	0.51041675	0.43279094	0.56720906	0.42096743	0.57903254	0.43321747	0.56678253	0.42102537	0.5789746	0.40615568	0.5938443
0	1	0.23595959	0.76404047	0.36748448	0.6325155	0.46239668	0.5376034	0.3520923	0.64790773	0.24686855	0.7531314	0.3855778	0.6144222	0.31866723	0.6813327	0.35337746	0.64662254
0	1	0.26764947	0.7323505	0.28443164	0.71556836	0.44363272	0.5563673	0.35789865	0.6421013	0.19623148	0.8037685	0.28539956	0.7146005	0.25007907	0.7499209	0.25129488	0.74870515
0	1	0.31055775	0.6894423	0.41795138	0.5820486	0.4747628	0.52523726	0.39280626	0.60719377	0.3774469	0.6225531	0.40495276	0.59504724	0.40027353	0.59972644	0.4334156	0.56658435
0	1	0.24639119	0.7536088	0.5090438	0.4909562	0.53226477	0.4677352	0.4020161	0.5979839	0.46062	0.53938	0.4458287	0.55417126	0.45786753	0.54213244	0.45801535	0.5419847
1	0	0.59110165	0.4088984	0.45748666	0.5425133	0.4896731	0.51032686	0.43943927	0.56056076	0.48067215	0.5193278	0.41830143	0.5816986	0.4475886	0.5524114	0.40534806	0.59465194
1	0	0.41790974	0.5820903	0.44213438	0.5578656	0.4927643	0.50723577	0.4053532	0.5946468	0.36335394	0.6366461	0.44606134	0.5539387	0.4160383	0.5839617	0.41215515	0.58784485
0	1	0.49481	0.50519	0.45763305	0.542367	0.4878892	0.51211077	0.4433205	0.5566795	0.4659744	0.5340256	0.4426733	0.5573267	0.428782	0.571218	0.3961631	0.6038369
1	0	0.3432663	0.6567337	0.4170665	0.58293355	0.49680826	0.50319177	0.34206587	0.6579342	0.30670106	0.69329894	0.38866827	0.61133176	0.40133673	0.59866333	0.3676984	0.6323016
0	1	0.45185176	0.5481482	0.472787	0.527213	0.49319166	0.50680834	0.44631708	0.55368286	0.47767004	0.52233	0.38623977	0.6137602	0.46163556	0.5383644	0.4141804	0.58581966
1	0	0.28974235	0.71025765	0.4362326	0.5637674	0.51897544	0.4810246	0.3896094	0.6103906	0.36945006	0.6305499	0.40779334	0.5922067	0.417051	0.582949	0.42204908	0.57795095
0	1	0.39100066	0.6089994	0.4268591	0.57314086	0.48889646	0.5111035	0.41889927	0.5811007	0.41384366	0.5861563	0.36504328	0.6349568	0.40611985	0.5938801	0.3989882	0.6010118
1	0	0.2810035	0.71899647	0.43181098	0.56818897	0.5038548	0.49614516	0.35343793	0.6465621	0.30298495	0.69701505	0.38411346	0.6158865	0.39190277	0.6080972	0.37839085	0.62160915
0	1	0.26650333	0.73349667	0.4097699	0.5902301	0.46756715	0.53243285	0.3912681	0.6087319	0.40532365	0.5946763	0.4646946	0.53530544	0.416842	0.583158	0.40317526	0.59682477
0	1	0.14416666	0.85583335	0.36211327	0.63788676	0.51850325	0.48149675	0.41716665	0.5828333	0.39305758	0.6069424	0.4066626	0.5933374	0.39446455	0.6055354	0.35621694	0.6437831
0	1	0.20760675	0.79239327	0.37388024	0.62611973	0.4796826	0.5203174	0.3737139	0.6262861	0.32444257	0.6755575	0.34987673	0.65012324	0.42549977	0.57450026	0.31063682	0.6893632
0	1	0.2533373	0.74666274	0.41873577	0.58126426	0.50185835	0.4981416	0.47380212	0.5261979	0.40585136	0.5941487	0.44936886	0.55063117	0.47232398	0.527676	0.46992812	0.53007185
0	1	0.62484735	0.3751527	0.49325907	0.50674087	0.4995713	0.50042874	0.492422	0.507578	0.49656984	0.5034302	0.48326725	0.5167327	0.53255594	0.4674441	0.49071637	0.5092836
0	1	0.315409	0.68459094	0.44020784	0.55979216	0.47244355	0.5275565	0.44193888	0.55806106	0.43727344	0.5627265	0.37448838	0.6255116	0.37933213	0.6206679	0.4016046	0.5983954
0	1	0.58270407	0.41729596	0.47694767	0.5230523	0.4991364	0.5008636	0.4731685	0.52683145	0.4782309	0.5217691	0.5184975	0.4815024	0.5122888	0.48771125	0.48810956	0.5118904
0	1	0.3104809	0.6895191	0.4279449	0.5720551	0.47533318	0.5246668	0.4162028	0.58379716	0.34006983	0.6599302	0.3857192	0.61428076	0.38304812	0.6169519	0.38688275	0.6131173
0	1	0.5835634	0.41643667	0.4700962	0.52990377	0.4974764	0.50252366	0.4775032	0.52249676	0.43715468	0.56284535	0.45619717	0.54380286	0.48676363	0.5132364	0.44733956	0.55266047
0	1	0.30212843	0.6978716	0.4478601	0.5521399	0.49914426	0.50085574	0.45867965	0.5413203	0.44225645	0.55774355	0.4738859	0.52611405	0.45366126	0.54633874	0.37956107	0.6204389
0	1	0.4853509	0.51464915	0.36793765	0.6320624	0.4726263	0.5273737	0.40048265	0.5995174	0.3485364	0.65146357	0.3503392	0.6496608	0.3430499	0.6569501	0.36637416	0.63362586
0	1	0.41864982	0.58135015	0.44522962	0.5547704	0.500287	0.49971297	0.47439718	0.5256029	0.486842	0.51315796	0.4811639	0.5188361	0.43022242	0.5697776	0.42190036	0.57809967
1	0	0.5926603	0.4073397	0.45949075	0.5405092	0.52295816	0.47704184	0.51141894	0.48858112	0.48326567	0.51673436	0.4836907	0.51630926	0.4869717	0.5130283	0.5476371	0.4523629
1	0	0.59968966	0.40031037	0.34077638	0.6592237	0.46411645	0.5358836	0.3526426	0.64735746	0.34602857	0.65397143	0.31860083	0.6813991	0.3507262	0.64927375	0.36957654	0.6304234
1	0	0.5697394	0.43026057	0.48522457	0.51477545	0.5143414	0.48565856	0.5039557	0.49604428	0.503918	0.49608204	0.49652165	0.50347835	0.5035478	0.4964522	0.5879226	0.41207743
1	0	0.4364254	0.5635746	0.39896014	0.6010398	0.49462575	0.50537425	0.45141304	0.54858696	0.33513656	0.66486347	0.42297244	0.5770276	0.42313704	0.576863	0.4228292	0.5771708
1	0	0.3930749	0.60692513	0.40444732	0.5955526	0.49414265	0.50585735	0.43541285	0.5645871	0.4286169	0.5713831	0.38417134	0.61582863	0.38837254	0.61162746	0.4160183	0.58398163
1	0	0.4826966	0.51730335	0.43702918	0.5629708	0.49371663	0.50628334	0.47424954	0.52575046	0.48216277	0.5178372	0.45629948	0.5437005	0.45504835	0.5449517	0.4833354	0.51666456
1	0	0.6054271	0.39457288	0.44184682	0.55815315	0.52435446	0.47564557	0.5084909	0.49150914	0.46938643	0.5306136	0.41595614	0.58404386	0.5020721	0.49792787	0.5525911	0.44740894
1	0	0.39176252	0.60823745	0.34928003	0.65071994	0.4659931	0.5340069	0.41990948	0.5800905	0.35838574	0.6416142	0.37927893	0.62072104	0.39817142	0.6018286	0.40486628	0.5951337
1	0	0.58912414	0.41087583	0.51507044	0.4849296	0.5720959	0.42790413	0.5565263	0.44347364	0.51063144	0.48936856	0.53774756	0.46225244	0.5430672	0.45693278	0.6342024	0.36579755
1	0	0.31590784	0.68409216	0.38879225	0.6112078	0.47475958	0.5252404	0.41946095	0.58053905	0.30083707	0.69916296	0.347964	0.6520361	0.34067675	0.6593233	0.42147055	0.5785295
1	0	0.8095324	0.19046754	0.5373949	0.46260512	0.5464559	0.45354402	0.73545974	0.26454023	0.7257448	0.2742552	0.66701216	0.33298787	0.7289961	0.27100384	0.73423624	0.2657638
0	1	0.6311387	0.36886138	0.51638997	0.48361003	0.49563476	0.5043652	0.53251463	0.46748534	0.5175969	0.4824031	0.559414	0.440586	0.49018356	0.50981647	0.618871	0.38112906
0	1	0.78031546	0.21968456	0.5562575	0.44374248	0.5147902	0.48520985	0.5928344	0.4071656	0.54538417	0.45461583	0.62224656	0.37775344	0.49955365	0.5004464	0.5813562	0.4186437
0	1	0.739443	0.260557	0.5353045	0.46469545	0.51417404	0.4858259	0.5270789	0.47292107	0.48177987	0.51822007	0.5755418	0.42445824	0.5214525	0.47854757	0.51171535	0.48828465
0	1	0.5207309	0.4792691	0.48895127	0.51104873	0.48533776	0.51466227	0.49979365	0.5002063	0.46003944	0.53996056	0.6110637	0.38893628	0.49834773	0.50165224	0.6154333	0.38456666
0	1	0.63885564	0.3611444	0.5165197	0.48348027	0.49829546	0.5017045	0.44937932	0.5506207	0.44927597	0.5507241	0.5138581	0.4861419	0.4501324	0.5498676	0.49948046	0.5005195
0	1	0.5137927	0.48620728	0.5042923	0.49570766	0.4935964	0.5064036	0.49288994	0.50711006	0.43434697	0.565653	0.5797214	0.42027858	0.46342146	0.53657854	0.58181536	0.4181846
0	1	0.44168264	0.55831736	0.47013715	0.5298629	0.49344346	0.5065565	0.48221222	0.5177878	0.4318851	0.56811494	0.45127416	0.54872584	0.47755092	0.522449	0.5929787	0.4070213
1	0	0.34691668	0.65308326	0.44066933	0.55933064	0.50314116	0.4968588	0.46455935	0.5354407	0.4502513	0.54974866	0.43574986	0.5642501	0.495375	0.504625	0.4753721	0.52462786
0	1	0.31772614	0.68227386	0.4728413	0.52715874	0.5300268	0.4699732	0.4900781	0.5099219	0.39734253	0.60265744	0.39995655	0.6000435	0.45489332	0.5451067	0.42513686	0.57486314
0	1	0.57518125	0.42481878	0.5318019	0.4681981	0.5301643	0.4698357	0.6256151	0.37438488	0.48796773	0.51203233	0.6750249	0.3249751	0.6066263	0.3933737	0.640874	0.35912594
1	0	0.6239359	0.3760641	0.57459617	0.42540383	0.58731997	0.41267997	0.6063914	0.39360863	0.5733991	0.42660087	0.61373556	0.38626444	0.6242278	0.37577224	0.6725397	0.32746026
0	1	0.6122066	0.38779342	0.53999865	0.46000132	0.56938237	0.43061763	0.6510619	0.34893808	0.5135411	0.48645887	0.637727	0.36227292	0.6018079	0.3981921	0.78847104	0.21152902
1	0	0.54473084	0.45526916	0.56326914	0.43673086	0.5549524	0.44504765	0.6192699	0.38073012	0.57118064	0.42881933	0.6919005	0.30809948	0.6146156	0.38538438	0.74124354	0.25875646
0	1	0.5936852	0.40631485	0.46432292	0.5356771	0.5019173	0.49808273	0.5609568	0.4390432	0.43895495	0.561045	0.51228845	0.4877115	0.49700573	0.5029943	0.54055625	0.45944372
0	1	0.6610308	0.33896914	0.55771965	0.44228038	0.5070982	0.49290183	0.5650843	0.43491575	0.5318293	0.4681707	0.6486728	0.35132715	0.5735264	0.42647365	0.5810383	0.41896167
1	0	0.59243464	0.4075654	0.5478123	0.4521877	0.59782296	0.402177	0.56122726	0.4387727	0.51920295	0.48079705	0.654569	0.34543106	0.6123725	0.38762745	0.6891887	0.31081125
1	0	0.40921813	0.5907819	0.45229807	0.5477019	0.49015608	0.50984395	0.5368253	0.4631747	0.49218917	0.5078109	0.49427286	0.5057271	0.5154082	0.48459175	0.45001343	0.5499866
1	0	0.6759077	0.32409236	0.54786396	0.45213604	0.533065	0.46693498	0.5799427	0.42005733	0.54112184	0.45887822	0.5642214	0.43577862	0.5713225	0.42867747	0.5497185	0.45028147
1	0	0.675237	0.32476306	0.5563677	0.44363236	0.5128844	0.48711562	0.54629874	0.45370126	0.5151753	0.48482472	0.5537615	0.44623858	0.55112046	0.4488795	0.5428971	0.45710295
1	0	0.67782193	0.322178	0.54956377	0.45043626	0.51891446	0.4810855	0.5752653	0.42473468	0.5238232	0.47617686	0.5511026	0.4488974	0.5479053	0.4520947	0.59114075	0.40885925
1	0	0.66980624	0.3301938	0.55415195	0.44584805	0.500211	0.49978897	0.4858459	0.51415414	0.5174106	0.48258945	0.56387043	0.4361296	0.55571014	0.4442899	0.50710636	0.4928936
1	0	0.8883187	0.1116813	0.5642639	0.43573612	0.5303908	0.4696092	0.5542452	0.4457548	0.54110426	0.45889574	0.57902503	0.42097494	0.5755539	0.42444614	0.60633445	0.39366558
1	0	0.8988692	0.10113081	0.55006427	0.44993573	0.5229873	0.4770127	0.56701225	0.43298775	0.543162	0.45683804	0.5517626	0.44823742	0.5615798	0.43842012	0.5752178	0.42478222
1	0	0.667177	0.33282298	0.5168519	0.4831481	0.5098471	0.49015293	0.51133174	0.48866826	0.49668804	0.503312	0.4959603	0.5040397	0.5129568	0.48704317	0.5221395	0.47786054
1	0	0.64057124	0.35942882	0.52411824	0.47588176	0.5057094	0.49429056	0.51396173	0.48603827	0.5034279	0.4965721	0.4757845	0.52421546	0.52984345	0.47015655	0.51519734	0.48480263
0	1	0.80264086	0.19735919	0.4979878	0.50201213	0.49024314	0.50975686	0.5891088	0.4108912	0.512423	0.487577	0.53049207	0.469508	0.5218603	0.47813973	0.61671424	0.38328576
0	1	0.52143717	0.47856286	0.39224216	0.60775787	0.47282523	0.5271748	0.42365646	0.5763436	0.45397577	0.54602426	0.441076	0.55892396	0.39572534	0.6042747	0.46697488	0.5330251
0	1	0.7120258	0.28797415	0.4525614	0.54743856	0.48704764	0.5129523	0.52875763	0.47124234	0.5089516	0.4910484	0.5141894	0.48581055	0.5130171	0.48698285	0.5976475	0.40235245
0	1	0.7133678	0.28663215	0.43345776	0.56654227	0.47816247	0.52183753	0.48597613	0.5140239	0.49815935	0.50184065	0.49413615	0.5058638	0.5118326	0.4881674	0.54424214	0.45575786
0	1	0.71059316	0.28940687	0.39657035	0.6034296	0.4599881	0.54001194	0.39173204	0.60826796	0.40714395	0.59285605	0.34220964	0.6577903	0.375585	0.624415	0.33875415	0.6612459
0	1	0.6917219	0.30827808	0.41712204	0.58287793	0.47011432	0.5298857	0.45502493	0.5449751	0.4700011	0.5299989	0.42559043	0.5744096	0.47013178	0.5298682	0.5001127	0.49988723
0	1	0.41054463	0.58945537	0.42435566	0.5756443	0.46681878	0.53318125	0.45604134	0.5439586	0.49384925	0.5061507	0.48265854	0.51734143	0.43546894	0.564531	0.46935773	0.53064233
1	0	0.55235416	0.4476458	0.4328682	0.5671318	0.53489524	0.46510476	0.53375673	0.46624327	0.48903123	0.51096874	0.49474865	0.50525135	0.5457673	0.45423272	0.57393414	0.42606583
1	0	0.28624073	0.71375924	0.3010609	0.69893914	0.49097455	0.50902545	0.4071699	0.59283006	0.22549951	0.7745005	0.3218636	0.67813635	0.32060692	0.67939305	0.34226438	0.65773565
0	1	0.6017854	0.39821455	0.43781522	0.5621848	0.4949773	0.5050227	0.49493116	0.50506884	0.40976965	0.59023035	0.48702756	0.5129725	0.46088058	0.5391194	0.5255216	0.47447836
0	1	0.61239207	0.38760787	0.38941863	0.6105814	0.539252	0.460748	0.50133854	0.49866143	0.45125034	0.5487496	0.4135247	0.5864754	0.46946386	0.5305362	0.42586735	0.5741327
1	0	0.21952602	0.780474	0.38928327	0.6107167	0.47115988	0.5288401	0.46028015	0.5397198	0.35662907	0.6433709	0.45497373	0.5450263	0.4526825	0.5473175	0.4601934	0.5398066
1	0	0.30368328	0.6963167	0.3835579	0.6164421	0.47503656	0.52496344	0.41824335	0.5817567	0.35828346	0.64171654	0.46104133	0.53895867	0.40156424	0.59843576	0.5086393	0.4913607
1	0	0.36206442	0.6379356	0.42008975	0.5799102	0.4800689	0.5199311	0.49645197	0.503548	0.4570993	0.5429007	0.38727817	0.61272186	0.48177814	0.5182219	0.49109524	0.50890476
0	1	0.52576435	0.47423562	0.53540665	0.46459338	0.50265753	0.49734247	0.54330695	0.45669302	0.4796867	0.52031326	0.53896326	0.46103674	0.5914111	0.4085889	0.6182369	0.38176307
1	0	0.630155	0.36984497	0.5258665	0.4741335	0.50415075	0.49584925	0.5172002	0.4827998	0.45820224	0.54179776	0.5405354	0.45946455	0.54484254	0.4551575	0.60176224	0.3982377
0	1	0.43596694	0.56403303	0.49525258	0.50474745	0.48523185	0.5147681	0.5143192	0.4856808	0.44863644	0.5513636	0.49450892	0.5054911	0.52101	0.47899002	0.5642581	0.4357419
1	0	0.29898274	0.70101726	0.42078525	0.5792148	0.52367836	0.4763216	0.46468297	0.535317	0.43751535	0.5624846	0.42098826	0.5790118	0.47609192	0.5239081	0.35253987	0.64746016
1	0	0.44115752	0.5588425	0.40110525	0.5988948	0.47130477	0.5286952	0.44863588	0.5513641	0.40827215	0.5917278	0.42558944	0.57441056	0.37045124	0.6295488	0.43075758	0.5692424
1	0	0.48342103	0.516579	0.2972017	0.70279837	0.47274077	0.52725923	0.3897723	0.61022764	0.35590905	0.64409095	0.3601047	0.6398953	0.3036695	0.6963304	0.35755688	0.64244306
1	0	0.4501667	0.54983324	0.40867117	0.59132886	0.4635974	0.5364026	0.469457	0.53054297	0.48064682	0.51935315	0.40953293	0.5904671	0.40989748	0.5901025	0.4314815	0.5685185
1	0	0.34328282	0.6567171	0.3487629	0.6512371	0.46163705	0.538363	0.38052115	0.6194789	0.38424277	0.6157572	0.35944566	0.64055437	0.35499063	0.64500934	0.39544383	0.60455614
0	1	0.38740602	0.61259395	0.3460997	0.65390027	0.4844058	0.51559424	0.41905951	0.5809404	0.3303745	0.66962546	0.3883854	0.6116146	0.37794647	0.6220535	0.33858874	0.6614113
0	1	0.3696769	0.6303231	0.43405294	0.56594706	0.496389	0.50361097	0.4865502	0.5134498	0.43751034	0.5624897	0.4110475	0.58895254	0.48053417	0.5194658	0.44807157	0.55192846
1	0	0.4818042	0.5181958	0.4262839	0.5737161	0.47906402	0.52093595	0.47667783	0.5233222	0.5137254	0.48627454	0.4854783	0.51452166	0.4917421	0.5082579	0.5040357	0.4959643
1	0	0.52430195	0.47569802	0.39731497	0.60268503	0.47443736	0.52556264	0.46981815	0.5301819	0.33448246	0.66551757	0.42721066	0.5727894	0.41829926	0.5817008	0.39487383	0.6051262
0	1	0.36706576	0.6329343	0.40274283	0.59725714	0.4766727	0.5233273	0.46316034	0.53683966	0.432037	0.567963	0.48798802	0.512012	0.42706788	0.5729321	0.47049734	0.5295027
0	1	0.32251316	0.67748684	0.48836777	0.51163226	0.4712086	0.52879137	0.4774507	0.52254933	0.44347903	0.55652094	0.50862545	0.49137458	0.4875576	0.5124424	0.47907326	0.5209268
0	1	0.7934495	0.20655043	0.5728724	0.42712766	0.6220073	0.37799275	0.55259377	0.44740617	0.5388563	0.4611437	0.6550233	0.34497672	0.5680634	0.43193662	0.66676384	0.3332362
0	1	0.75155866	0.24844135	0.5676653	0.43233466	0.60806483	0.39193523	0.6136856	0.3863144	0.56389624	0.4361038	0.65374565	0.34625435	0.5945468	0.40545318	0.59160864	0.40839142
0	1	0.79419535	0.20580469	0.5658768	0.4341232	0.61097467	0.38902527	0.61176264	0.3882374	0.6021642	0.3978358	0.63214236	0.36785766	0.5926476	0.4073524	0.7548672	0.24513283
0	1	0.7347762	0.26522383	0.57545793	0.42454204	0.6585103	0.34148967	0.61360925	0.38639075	0.5654163	0.43458372	0.65126306	0.34873694	0.5943422	0.40565786	0.5789644	0.4210356
0	1	0.82697695	0.17302303	0.5600321	0.43996784	0.56153506	0.43846497	0.5453566	0.4546435	0.52596307	0.47403696	0.62086004	0.37913996	0.5387156	0.4612844	0.65811485	0.34188512
0	1	0.9208896	0.07911043	0.5676223	0.4323777	0.569593	0.43040705	0.57412875	0.42587128	0.56683844	0.4331616	0.5939118	0.4060881	0.5866586	0.41334143	0.6070871	0.39291292
0	1	0.77139354	0.22860646	0.5437247	0.45627525	0.53961587	0.46038413	0.5903143	0.40968567	0.5315278	0.4684722	0.6123775	0.38762254	0.5534863	0.44651368	0.66819364	0.33180633
0	1	0.9051434	0.09485658	0.541252	0.45874804	0.5566898	0.44331017	0.5800076	0.41999245	0.5325367	0.46746337	0.64041954	0.35958052	0.56851006	0.4314899	0.52195317	0.47804683
0	1	0.8842948	0.11570524	0.55991465	0.44008532	0.59177506	0.40822497	0.5914869	0.40851307	0.588089	0.41191104	0.62694174	0.37305823	0.59752816	0.4024718	0.6709605	0.3290395
0	1	0.8866802	0.113319844	0.5055369	0.49446306	0.5209245	0.47907552	0.56742924	0.43257076	0.52665687	0.47334313	0.50811625	0.49188375	0.5245854	0.47541457	0.51427543	0.4857246
0	1	0.5562464	0.4437536	0.50799656	0.49200344	0.47556734	0.52443266	0.48748356	0.51251644	0.49586016	0.50413984	0.47718394	0.52281606	0.54243886	0.45756114	0.50232226	0.49767777
0	1	0.59424293	0.405757	0.47058946	0.5294106	0.4719285	0.5280715	0.43596002	0.56404	0.45443958	0.5455604	0.35170433	0.6482957	0.45560777	0.5443922	0.43666518	0.5633348
0	1	0.54798275	0.45201722	0.57720363	0.4227964	0.5179498	0.48205012	0.62880737	0.37119263	0.6043321	0.39566794	0.57965803	0.42034197	0.55302763	0.4469724	0.66732275	0.33267722
1	0	0.49307042	0.5069296	0.4855925	0.51440746	0.49498388	0.50501615	0.62037903	0.3796209	0.54375625	0.45624375	0.55779856	0.44220144	0.55770904	0.44229096	0.6336692	0.36633074
0	1	0.7751802	0.22481984	0.48176003	0.51824003	0.48200893	0.51799107	0.62920815	0.37079185	0.5785081	0.42149195	0.51021165	0.48978838	0.47789225	0.5221077	0.5467634	0.45323658
1	0	0.6449301	0.35506988	0.5096578	0.49034214	0.49904603	0.500954	0.6142382	0.38576177	0.61580586	0.38419414	0.51981795	0.48018208	0.5344494	0.4655506	0.6125655	0.38743448
0	1	0.72741896	0.272581	0.46172374	0.53827626	0.49170637	0.5082936	0.5435131	0.45648688	0.4741512	0.52584887	0.4948525	0.5051475	0.44425115	0.5557488	0.51886696	0.481133
1	0	0.38609487	0.6139051	0.38021347	0.61978656	0.46929535	0.5307047	0.4449992	0.55500084	0.4037825	0.5962176	0.3430421	0.65695786	0.42498565	0.57501435	0.36287388	0.63712615
1	0	0.35303238	0.6469676	0.37831938	0.6216806	0.46797836	0.53202164	0.42352778	0.5764722	0.42741463	0.57258534	0.36103004	0.63896996	0.3819477	0.6180523	0.40430987	0.5956901
0	1	0.5960098	0.40399024	0.46657324	0.5334268	0.4775053	0.5224947	0.54713655	0.4528634	0.53433925	0.46566075	0.43839747	0.56160253	0.44928452	0.55071545	0.47932306	0.5206769
1	0	0.7529049	0.24709511	0.54421633	0.45578372	0.53244656	0.4675535	0.53019994	0.4698001	0.53613317	0.4638668	0.6219069	0.37809318	0.5175819	0.48241815	0.57236093	0.42763904
1	0	0.77752393	0.22247602	0.56625193	0.4337481	0.58177674	0.41822326	0.5095028	0.49049717	0.5295426	0.47045735	0.57136923	0.42863077	0.53858316	0.46141684	0.56311554	0.4368845
1	0	0.7119851	0.2880149	0.5104475	0.4895525	0.51640135	0.48359868	0.51407754	0.48592246	0.48960325	0.5103967	0.5135529	0.48644716	0.5209887	0.47901127	0.4629357	0.5370643
0	1	0.82854205	0.1714579	0.5647039	0.43529612	0.526774	0.47322598	0.5454741	0.4545259	0.5324551	0.46754494	0.61324996	0.3867501	0.5270441	0.47295585	0.6074243	0.39257568
0	1	0.79376864	0.2062314	0.5412415	0.45875844	0.52063584	0.47936416	0.49914414	0.50085586	0.47652668	0.5234733	0.48890063	0.5110994	0.52135116	0.47864887	0.50151765	0.49848232
0	1	0.8263271	0.1736729	0.56304544	0.43695453	0.5371924	0.4628076	0.6077398	0.39226022	0.5497691	0.45023093	0.62840885	0.37159112	0.5399233	0.46007666	0.5722579	0.42774212
0	1	0.74454147	0.2554585	0.5310119	0.46898815	0.52692944	0.47307053	0.48671952	0.51328045	0.51731914	0.48268083	0.54869914	0.4513009	0.52902395	0.47097608	0.48874924	0.51125073
1	0	0.8043205	0.19567947	0.53416073	0.46583927	0.5574938	0.44250616	0.5563863	0.44361368	0.58658034	0.4134197	0.50617373	0.49382624	0.60792434	0.39207563	0.5876538	0.41234612
1	0	0.65024877	0.3497512	0.5419634	0.45803657	0.52692217	0.47307783	0.56181216	0.43818784	0.5772034	0.42279658	0.5283883	0.47161174	0.555942	0.44405803	0.61116576	0.3888342
1	0	0.5361569	0.46384308	0.39918756	0.60081244	0.5061608	0.4938392	0.49117187	0.50882816	0.4814494	0.51855063	0.45579177	0.5442083	0.4699015	0.5300985	0.46647015	0.5335299
0	1	0.75302136	0.24697866	0.56923187	0.4307682	0.53644514	0.4635549	0.5872359	0.4127641	0.6208898	0.37911028	0.6128096	0.3871904	0.6313359	0.36866406	0.72090375	0.27909622
1	0	0.48067275	0.5193273	0.46801278	0.53198725	0.50758857	0.49241138	0.45764947	0.54235053	0.5276103	0.47238967	0.48230594	0.51769406	0.48787552	0.5121245	0.49962094	0.5003791
0	1	0.3188565	0.68114346	0.47128463	0.5287154	0.49262848	0.5073715	0.49031767	0.5096823	0.5171705	0.48282948	0.49262002	0.50737995	0.5120427	0.48795727	0.52374077	0.4762592
0	1	0.2702029	0.7297971	0.46836266	0.5316374	0.56394845	0.43605155	0.4281683	0.5718317	0.27985412	0.7201459	0.34488142	0.6551186	0.4098862	0.5901138	0.37273222	0.6272678
0	1	0.32274124	0.6772588	0.33661485	0.66338515	0.5150911	0.48490888	0.29737505	0.702625	0.34166893	0.65833104	0.24140759	0.75859237	0.3062383	0.6937617	0.3438502	0.65614986
0	1	0.4273127	0.5726873	0.46949947	0.53050053	0.50106007	0.49894	0.49485764	0.50514233	0.45522702	0.544773	0.48109683	0.5189032	0.4789064	0.5210936	0.5324649	0.4675351
0	1	0.55565506	0.44434497	0.52270836	0.47729164	0.5115349	0.48846507	0.48106563	0.51893437	0.4662182	0.53378177	0.5524687	0.44753122	0.46446705	0.535533	0.5403931	0.4596069
0	1	0.41863984	0.5813602	0.5389836	0.46101645	0.553138	0.44686195	0.54765505	0.45234495	0.489233	0.510767	0.58720577	0.41279426	0.48335528	0.5166447	0.5682903	0.43170968
0	1	0.6045879	0.39541206	0.47658393	0.5234161	0.4838797	0.5161203	0.46502858	0.53497136	0.45064792	0.54935205	0.4996715	0.50032854	0.45482147	0.54517853	0.5308337	0.4691663
0	1	0.4384435	0.56155646	0.5117311	0.48826888	0.521359	0.47864097	0.4972303	0.5027697	0.47637308	0.5236269	0.5257388	0.47426122	0.46783304	0.532167	0.60234314	0.39765683
1	0	0.7808319	0.2191681	0.5542117	0.44578826	0.5030204	0.49697956	0.6410295	0.35897055	0.66093457	0.33906546	0.5991353	0.40086475	0.5849897	0.4150102	0.6645404	0.3354596
1	0	0.76568705	0.2343129	0.5388912	0.4611088	0.503116	0.49688402	0.6230208	0.37697917	0.6089496	0.39105043	0.61033946	0.38966054	0.5582746	0.4417254	0.76179135	0.23820864
1	0	0.5827208	0.41727915	0.48408276	0.51591724	0.49218825	0.5078118	0.61743504	0.38256502	0.506103	0.49389705	0.619288	0.380712	0.5138682	0.4861318	0.65760833	0.34239164
1	0	0.7723752	0.22762482	0.5086517	0.49134833	0.5114338	0.48856622	0.652263	0.34773698	0.53192604	0.4680739	0.5730545	0.42694545	0.5285499	0.47145006	0.7659538	0.23404624
1	0	0.69447935	0.30552062	0.5285841	0.4714159	0.5247402	0.47525978	0.62828535	0.37171462	0.59544146	0.40455854	0.64961296	0.35038704	0.54169834	0.4583017	0.7147332	0.28526685
1	0	0.64483243	0.35516757	0.5393093	0.4606907	0.501389	0.49861097	0.6029541	0.3970459	0.51880044	0.48119953	0.57724345	0.42275652	0.52749527	0.47250476	0.6344406	0.36555943
0	1	0.36763248	0.6323675	0.42902887	0.57097113	0.4658595	0.53414047	0.41056436	0.5894357	0.44766656	0.5523334	0.35469383	0.6453061	0.43583384	0.5641661	0.5076419	0.49235806
0	1	0.43068483	0.5693152	0.44486594	0.555134	0.46534508	0.5346549	0.41089833	0.5891016	0.36853772	0.6314623	0.36251107	0.63748896	0.42368478	0.5763152	0.42990714	0.57009286
0	1	0.50809115	0.49190888	0.48683697	0.51316303	0.48075408	0.5192459	0.46336553	0.5366345	0.42383322	0.57616675	0.45905772	0.54094225	0.47948596	0.5205141	0.55087876	0.44912127
0	1	0.30411485	0.6958852	0.48698407	0.51301587	0.4768024	0.5231976	0.43496206	0.5650379	0.44608262	0.5539174	0.41430983	0.5856902	0.48430422	0.51569575	0.5001319	0.49986815
0	1	0.26907682	0.7309232	0.45325118	0.5467489	0.48140723	0.5185928	0.4181264	0.5818736	0.27590436	0.7240957	0.3165067	0.68349326	0.41953883	0.5804612	0.39656773	0.6034323
0	1	0.25091803	0.74908197	0.45418873	0.54581124	0.47620758	0.52379245	0.39980114	0.6001988	0.2453423	0.75465775	0.30239397	0.697606	0.415183	0.584817	0.38417307	0.61582696
0	1	0.22740252	0.77259743	0.3765548	0.6234453	0.47958702	0.5204129	0.4221349	0.5778651	0.33486304	0.665137	0.35609215	0.6439078	0.41887414	0.58112586	0.3312552	0.6687448
0	1	0.33439028	0.6656098	0.3702851	0.62971485	0.47237423	0.52762574	0.35731974	0.6426803	0.2917489	0.70825106	0.31738612	0.6826139	0.3668487	0.6331513	0.39387178	0.6061282
1	0	0.8309345	0.16906543	0.57005197	0.42994803	0.51918745	0.48081252	0.6434962	0.35650378	0.61358994	0.38641	0.6927955	0.30720446	0.6212757	0.37872422	0.7119426	0.2880574
1	0	0.7983875	0.20161255	0.56715244	0.43284756	0.5085009	0.49149907	0.6253576	0.37464237	0.63177025	0.36822975	0.7195162	0.28048378	0.6071848	0.39281517	0.7366625	0.26333752
1	0	0.80214435	0.19785568	0.5648259	0.43517414	0.5029382	0.4970618	0.6385788	0.36142123	0.69103104	0.30896896	0.7320104	0.26798964	0.5880225	0.41197753	0.7198422	0.2801578
1	0	0.8375775	0.1624225	0.5746693	0.4253307	0.5306497	0.4693503	0.6959999	0.30400008	0.6726582	0.32734182	0.7559103	0.24408972	0.6687143	0.33128572	0.7864885	0.21351157
1	0	0.8487291	0.15127091	0.5781254	0.42187458	0.5328397	0.46716028	0.7503673	0.24963276	0.67913514	0.32086483	0.7969364	0.20306364	0.6447539	0.35524616	0.77971935	0.22028068
1	0	0.88840115	0.11159881	0.5942511	0.40574887	0.5488133	0.4511867	0.68727195	0.31272808	0.65511006	0.34488994	0.7146819	0.28531802	0.6542671	0.34573293	0.78010833	0.21989168
1	0	0.8790077	0.12099225	0.5741172	0.42588276	0.530586	0.46941406	0.7213309	0.2786691	0.6826101	0.31738994	0.75497526	0.24502471	0.6360875	0.3639125	0.75982744	0.2401726
1	0	0.915753	0.08424701	0.59123033	0.40876964	0.53029495	0.46970502	0.75643975	0.24356031	0.6769798	0.3230202	0.7719007	0.22809923	0.65369743	0.3463026	0.78946865	0.21053134
1	0	0.28210792	0.7178921	0.46274766	0.53725237	0.737574	0.26242602	0.58676654	0.41323346	0.55949897	0.440501	0.51518893	0.48481107	0.5971934	0.40280658	0.5250018	0.4749982
1	0	0.6994356	0.30056444	0.5924921	0.4075079	0.77095217	0.22904783	0.70801294	0.29198706	0.66876733	0.33123273	0.6852602	0.31473976	0.7395966	0.2604034	0.7343431	0.2656569
1	0	0.6049253	0.39507473	0.5434991	0.45650092	0.55306065	0.4469394	0.656192	0.34380794	0.6054468	0.39455318	0.6705385	0.32946154	0.65740234	0.3425977	0.61274475	0.38725522
1	0	0.81586957	0.18413037	0.58675605	0.413244	0.6073631	0.3926369	0.6898236	0.31017634	0.65096706	0.3490329	0.71945095	0.28054908	0.7135053	0.28649464	0.75555634	0.24444368
1	0	0.7689785	0.23102148	0.57263196	0.42736807	0.51713884	0.48286116	0.65427667	0.3457233	0.6725231	0.3274769	0.76095057	0.23904943	0.6867663	0.3132337	0.7296503	0.2703497
1	0	0.8415595	0.15844046	0.58542806	0.41457194	0.52194726	0.47805274	0.668441	0.331559	0.7239408	0.27605924	0.7965434	0.20345658	0.6853669	0.3146331	0.8207284	0.17927152
1	0	0.5930198	0.40698016	0.5657824	0.43421763	0.50955683	0.49044317	0.6260184	0.3739816	0.64747214	0.35252783	0.7329453	0.26705474	0.6319136	0.36808643	0.6915398	0.30846012
1	0	0.6025858	0.39741418	0.571223	0.428777	0.51171464	0.48828536	0.6687516	0.33124843	0.6444395	0.35556048	0.73954743	0.26045257	0.6515456	0.3484544	0.6709699	0.32903013
1	0	0.7500213	0.24997868	0.5702947	0.4297053	0.5145802	0.48541978	0.5857563	0.41424373	0.6390318	0.3609681	0.66083044	0.33916953	0.6926021	0.30739796	0.636476	0.363524
1	0	0.8155857	0.18441433	0.57433224	0.42566782	0.51751614	0.48248386	0.6093143	0.39068565	0.66978943	0.33021057	0.72750723	0.27249274	0.63611776	0.3638822	0.68542904	0.31457102
1	0	0.649091	0.35090896	0.48309946	0.51690054	0.5203785	0.4796215	0.4986067	0.50139326	0.50633544	0.49366453	0.5205609	0.47943908	0.49258763	0.5074124	0.56012505	0.43987495
1	0	0.53524965	0.46475032	0.45308542	0.5469145	0.49958566	0.5004144	0.4499949	0.5500051	0.37692332	0.6230766	0.43251908	0.567481	0.40158203	0.59841794	0.49301964	0.5069803
1	0	0.57028806	0.4297119	0.45388156	0.54611844	0.46880773	0.53119224	0.4536637	0.5463363	0.48414707	0.515853	0.4789316	0.5210684	0.43691373	0.5630863	0.3729161	0.6270839
1	0	0.4749339	0.52506614	0.44234428	0.5576557	0.48244935	0.51755065	0.42417908	0.5758209	0.41087112	0.58912885	0.4792057	0.52079433	0.39498574	0.6050143	0.45500743	0.54499257
1	0	0.5269017	0.47309828	0.4464684	0.5535316	0.49153984	0.5084602	0.4663134	0.53368664	0.46952578	0.53047425	0.43910637	0.56089365	0.40978706	0.59021294	0.544758	0.45524195
1	0	0.53348476	0.4665152	0.4688064	0.53119355	0.514778	0.48522198	0.4781427	0.52185726	0.3501683	0.6498317	0.42406005	0.57593995	0.39476776	0.60523224	0.55200666	0.4479933
1	0	0.5285698	0.47143015	0.52235556	0.4776444	0.52483225	0.47516772	0.49922696	0.5007731	0.503369	0.49663097	0.50493187	0.4950681	0.4930383	0.5069617	0.55709255	0.44290745
1	0	0.4027945	0.59720546	0.45679665	0.54320335	0.5006166	0.4993834	0.45515838	0.5448416	0.4534363	0.5465637	0.49914473	0.50085527	0.40971625	0.5902838	0.49018794	0.50981206
1	0	0.3010345	0.6989655	0.5033124	0.49668765	0.51925784	0.48074216	0.51509094	0.48490906	0.50269395	0.49730608	0.5017086	0.49829143	0.47794858	0.52205145	0.52313364	0.4768664
1	0	0.344026	0.65597403	0.4673674	0.5326325	0.52077377	0.4792262	0.45689088	0.5431091	0.45782262	0.54217744	0.46606365	0.5339364	0.4166961	0.5833039	0.50108224	0.4989178
1	0	0.4114229	0.5885771	0.4692863	0.53071374	0.5018101	0.49818996	0.45139664	0.54860336	0.40052935	0.5994707	0.33886603	0.66113394	0.43368733	0.5663127	0.47141057	0.5285895
1	0	0.37770057	0.6222995	0.41487536	0.5851247	0.48993245	0.5100675	0.42182532	0.57817465	0.33207962	0.66792035	0.44005603	0.559944	0.3539892	0.6460108	0.3861226	0.61387736
0	1	0.28421822	0.71578175	0.4015233	0.59847665	0.4927971	0.5072029	0.44671717	0.5532828	0.39388052	0.6061195	0.39364764	0.6063523	0.42428452	0.57571554	0.3857804	0.6142196
0	1	0.3062087	0.6937913	0.35352576	0.6464742	0.4895602	0.5104398	0.37237698	0.627623	0.21987441	0.7801256	0.27125722	0.7287428	0.3609042	0.6390958	0.299783	0.700217
0	1	0.67859805	0.32140195	0.53495866	0.46504134	0.50111806	0.4988819	0.56212354	0.4378764	0.5324142	0.46758583	0.50810105	0.49189892	0.5623362	0.4376638	0.6813089	0.31869105
0	1	0.69627774	0.30372223	0.546134	0.453866	0.5106945	0.4893055	0.5163516	0.48364842	0.4880684	0.5119316	0.5279219	0.47207808	0.53532976	0.46467024	0.5626866	0.43731332
0	1	0.605787	0.39421302	0.43217212	0.5678279	0.490971	0.509029	0.4638451	0.53615487	0.3601958	0.6398042	0.41923046	0.5807695	0.42007437	0.57992566	0.40509504	0.5949049
0	1	0.67611474	0.32388526	0.4232925	0.5767075	0.47624066	0.5237593	0.46156865	0.5384313	0.36535987	0.6346401	0.36953798	0.630462	0.3885688	0.61143124	0.39616325	0.6038367
0	1	0.5970971	0.40290287	0.5141622	0.48583785	0.50727254	0.4927275	0.5676786	0.43232143	0.5037348	0.49626523	0.4799532	0.5200468	0.529251	0.47074902	0.63117564	0.36882442
0	1	0.35276225	0.6472378	0.47594625	0.52405375	0.5022398	0.49776024	0.4667156	0.53328437	0.4287145	0.5712855	0.41849822	0.58150184	0.46025708	0.53974295	0.5024023	0.49759772
0	1	0.51896554	0.48103443	0.48253384	0.5174661	0.47547644	0.52452356	0.5425794	0.4574206	0.55507547	0.4449245	0.5255282	0.47447184	0.49160102	0.50839895	0.50598973	0.49401027
0	1	0.4874671	0.51253295	0.49772337	0.50227666	0.48278305	0.5172169	0.46236727	0.5376327	0.5068431	0.49315694	0.527925	0.47207496	0.4749981	0.5250019	0.4376299	0.56237006
1	0	0.8310291	0.16897088	0.5072083	0.4927917	0.6555843	0.34441572	0.72617275	0.27382722	0.6642035	0.3357965	0.65913635	0.34086367	0.67875266	0.32124734	0.7620671	0.23793295
1	0	0.51264364	0.48735633	0.4322616	0.56773835	0.61747974	0.3825203	0.5788224	0.42117763	0.43869758	0.5613024	0.519927	0.48007295	0.5419463	0.45805374	0.51387614	0.48612386
1	0	0.93626857	0.06373141	0.582573	0.417427	0.589663	0.41033697	0.71710646	0.28289354	0.77650064	0.2234993	0.717706	0.28229395	0.67763114	0.32236886	0.8366931	0.1633069
1	0	0.8834719	0.11652807	0.57014316	0.4298568	0.5577571	0.44224292	0.6825282	0.3174718	0.6261671	0.37383294	0.5885076	0.41149247	0.6818498	0.31815022	0.7254357	0.2745643
1	0	0.9065351	0.09346488	0.5840325	0.4159675	0.53904814	0.4609519	0.6815245	0.31847546	0.72335076	0.27664918	0.66913164	0.3308684	0.65036726	0.34963274	0.78746986	0.21253012
0	1	0.86860657	0.13139339	0.57207274	0.4279273	0.5003368	0.49966314	0.58139205	0.418608	0.61072665	0.3892733	0.56698984	0.43301013	0.60275686	0.3972431	0.74547935	0.2545206
1	0	0.9007197	0.0992803	0.6008545	0.3991455	0.57843757	0.42156243	0.66702366	0.33297637	0.6876516	0.3123484	0.6406844	0.3593156	0.5946251	0.4053749	0.7367901	0.2632099
0	1	0.7310036	0.26899645	0.53645676	0.46354324	0.48303938	0.5169607	0.5539104	0.4460896	0.57486373	0.42513624	0.52688265	0.47311738	0.5891948	0.41080523	0.6368864	0.36311358
1	0	0.90435034	0.09564967	0.59205073	0.40794927	0.5470293	0.4529707	0.6254659	0.3745341	0.6855183	0.31448174	0.64130664	0.35869336	0.56766784	0.43233222	0.73192614	0.2680738
0	1	0.75351983	0.24648012	0.5386218	0.46137822	0.49360502	0.506395	0.56918794	0.430812	0.57638985	0.4236102	0.53873587	0.4612641	0.5674098	0.43259016	0.66747284	0.3325272
1	0	0.43240082	0.5675992	0.481172	0.51882803	0.4997013	0.5002987	0.45743677	0.5425632	0.38660553	0.61339444	0.46260297	0.53739697	0.46310225	0.5368977	0.4428403	0.55715966
1	0	0.4824642	0.5175358	0.4787782	0.52122176	0.50424534	0.49575472	0.45980528	0.5401947	0.4780958	0.52190423	0.4222099	0.5777901	0.48053706	0.51946294	0.4897001	0.51029986
0	1	0.35974976	0.64025027	0.42124432	0.57875574	0.48063457	0.5193654	0.44296062	0.55703944	0.3807211	0.61927885	0.33646658	0.6635334	0.4300634	0.5699366	0.36470366	0.63529634
0	1	0.39112356	0.60887647	0.43598446	0.5640155	0.48355222	0.5164478	0.40505806	0.594942	0.3931491	0.6068509	0.41208845	0.58791155	0.42028996	0.57971	0.3970549	0.602945
0	1	0.21384133	0.7861586	0.45520788	0.5447921	0.4908367	0.5091633	0.38815877	0.61184126	0.3084834	0.6915166	0.34091586	0.65908414	0.3982466	0.6017535	0.39801437	0.60198563
0	1	0.32297188	0.6770281	0.41067174	0.5893282	0.47683254	0.52316743	0.37526459	0.62473536	0.3433341	0.65666586	0.36019456	0.63980544	0.37654793	0.62345207	0.3961758	0.6038242
0	1	0.46894124	0.5310588	0.47582203	0.52417797	0.49826026	0.50173974	0.44968545	0.5503145	0.42397115	0.5760289	0.43634754	0.56365246	0.47371498	0.52628505	0.5120031	0.4879969
0	1	0.47181243	0.5281875	0.44677123	0.5532288	0.48740056	0.51259947	0.43052405	0.569476	0.4236767	0.5763233	0.4228223	0.5771777	0.44036818	0.5596318	0.39521974	0.60478026
0	1	0.50088954	0.49911046	0.49541506	0.5045849	0.5029816	0.4970184	0.44757438	0.5524257	0.44581208	0.55418795	0.47463092	0.5253691	0.48605755	0.5139425	0.4827937	0.5172063
0	1	0.4605844	0.5394156	0.43422085	0.56577915	0.49321982	0.50678015	0.44880664	0.55119336	0.4165215	0.58347845	0.40870818	0.5912918	0.4433627	0.5566373	0.4163336	0.58366644
1	0	0.6755265	0.32447356	0.37271085	0.6272891	0.53349227	0.46650776	0.4562833	0.54371667	0.38363957	0.6163605	0.37912372	0.62087625	0.3605214	0.6394786	0.26736528	0.7326347
1	0	0.7053972	0.29460284	0.44090208	0.55909795	0.562305	0.4376951	0.4638523	0.5361477	0.4544297	0.5455703	0.43089694	0.56910306	0.4262304	0.5737696	0.46033713	0.53966284
1	0	0.7773461	0.22265394	0.4033211	0.5966789	0.52982914	0.47017086	0.4706169	0.5293831	0.45170408	0.5482959	0.42251247	0.5774875	0.39950132	0.6004986	0.40869418	0.59130585
1	0	0.8071396	0.19286041	0.3703497	0.6296503	0.52001315	0.47998688	0.47402322	0.5259768	0.45318988	0.54681015	0.3897208	0.61027926	0.3804845	0.61951554	0.3771833	0.6228167
1	0	0.7951557	0.20484433	0.44516623	0.55483377	0.55815136	0.4418486	0.47272396	0.5272761	0.44127613	0.55872387	0.39690328	0.6030968	0.45184594	0.54815406	0.35878363	0.6412164
1	0	0.778545	0.22145493	0.4534815	0.54651845	0.52771324	0.4722868	0.4737746	0.5262254	0.47920325	0.5207967	0.51392686	0.4860731	0.4629403	0.53705966	0.3564223	0.6435777
1	0	0.6295058	0.37049416	0.36164862	0.63835144	0.48006138	0.51993865	0.4007279	0.59927213	0.45156872	0.5484312	0.51008666	0.48991334	0.3629084	0.6370916	0.51938194	0.48061806
1	0	0.7887415	0.21125844	0.46126735	0.53873265	0.52518076	0.4748192	0.52019614	0.47980383	0.5579281	0.44207194	0.4955624	0.50443757	0.50701815	0.49298182	0.58089346	0.4191065
1	0	0.603586	0.39641395	0.5031417	0.49685833	0.5278563	0.47214374	0.46694466	0.5330553	0.43330336	0.5666967	0.51495886	0.48504108	0.44116306	0.55883694	0.43840787	0.5615921
1	0	0.5673779	0.43262205	0.5606748	0.4393252	0.53185654	0.4681435	0.5482598	0.45174026	0.5277932	0.47220677	0.6761061	0.32389385	0.58399236	0.41600764	0.5385028	0.46149725
1	0	0.72407687	0.27592313	0.5615435	0.4384565	0.54523647	0.4547635	0.5452532	0.45474678	0.55432117	0.4456788	0.68774915	0.31225082	0.6118533	0.38814673	0.6612507	0.3387493
1	0	0.5646197	0.4353803	0.5507036	0.44929636	0.51552176	0.48447824	0.5149913	0.48500872	0.5101249	0.48987508	0.6409234	0.35907656	0.49721193	0.50278807	0.5490267	0.4509733
1	0	0.64546126	0.3545388	0.5526946	0.44730538	0.5211446	0.47885537	0.5193425	0.48065746	0.50220156	0.4977984	0.5927072	0.40729275	0.51187414	0.48812586	0.53996605	0.46003392
1	0	0.3287765	0.6712235	0.5249038	0.4750962	0.4874217	0.51257825	0.47192475	0.5280753	0.42741007	0.57258993	0.5775226	0.42247745	0.48890394	0.5110961	0.4213641	0.57863593
1	0	0.4358877	0.5641123	0.54014593	0.45985407	0.5079673	0.4920327	0.50293595	0.49706408	0.45683432	0.54316574	0.5402611	0.45973888	0.5083742	0.49162573	0.5217806	0.47821945
1	0	0.44114095	0.5588591	0.5512333	0.4487667	0.51452404	0.4854759	0.5031288	0.49687117	0.5099876	0.4900124	0.5934724	0.40652755	0.51330125	0.48669875	0.53645253	0.4635475
1	0	0.542776	0.457224	0.55483645	0.44516352	0.51560134	0.48439866	0.5406587	0.4593413	0.49221915	0.50778085	0.5993254	0.40067458	0.5106367	0.48936334	0.5463705	0.45362943
1	0	0.41786492	0.582135	0.53347397	0.466526	0.51133704	0.488663	0.50663346	0.4933665	0.47199973	0.52800024	0.54211897	0.45788103	0.504021	0.49597904	0.47391137	0.52608865
1	0	0.43814027	0.5618598	0.5287023	0.4712977	0.5402319	0.45976812	0.4907694	0.5092306	0.48609257	0.5139074	0.47157434	0.5284257	0.5358445	0.4641555	0.52863944	0.4713606
0	1	0.33284715	0.6671529	0.40760362	0.5923964	0.51959354	0.48040643	0.4688984	0.5311016	0.4037908	0.59620917	0.3797141	0.62028587	0.45902398	0.54097605	0.41107985	0.5889201
0	1	0.13614622	0.8638538	0.5058847	0.4941153	0.5147867	0.48521325	0.49263653	0.5073635	0.50287217	0.49712786	0.4671393	0.53286076	0.485486	0.514514	0.51205295	0.48794708
0	1	0.18186563	0.81813437	0.46011695	0.5398831	0.5083781	0.4916219	0.4597167	0.54028326	0.42968768	0.5703123	0.4339769	0.56602305	0.43861863	0.56138134	0.38037515	0.61962485
1	0	0.8721413	0.12785876	0.56509703	0.434903	0.58912545	0.41087452	0.62620527	0.37379473	0.5990115	0.40098852	0.5755448	0.4244552	0.5968258	0.40317422	0.76171815	0.23828183
1	0	0.8793921	0.120607935	0.5687785	0.4312215	0.5973092	0.4026908	0.6161439	0.38385612	0.62512404	0.37487602	0.64687985	0.35312015	0.57820433	0.42179567	0.581144	0.41885602
1	0	0.93166023	0.0683398	0.5351583	0.46484172	0.598646	0.40135399	0.62209976	0.3779002	0.59940463	0.40059534	0.526202	0.47379804	0.6148184	0.38518164	0.6665932	0.3334068
1	0	0.9394273	0.06057261	0.5392384	0.46076164	0.5705567	0.4294433	0.67177975	0.32822028	0.56672835	0.43327162	0.5685191	0.43148082	0.5569371	0.44306293	0.6672313	0.33276862
1	0	0.9104998	0.08950013	0.49095377	0.5090462	0.5170261	0.48297393	0.5630924	0.4369076	0.52758116	0.4724188	0.53336954	0.4666305	0.5048089	0.4951911	0.61105144	0.38894853
1	0	0.86551815	0.13448185	0.48567745	0.5143226	0.51023865	0.48976135	0.53452295	0.465477	0.5008882	0.49911177	0.53390557	0.4660944	0.50106037	0.4989397	0.62905866	0.37094134
1	0	0.9309967	0.06900332	0.5783505	0.42164955	0.5593935	0.44060653	0.66941565	0.33058435	0.6062512	0.39374885	0.5697438	0.43025625	0.6594055	0.3405944	0.7911066	0.20889336
1	0	0.91613775	0.08386222	0.5608419	0.4391581	0.5434955	0.45650452	0.6864532	0.3135468	0.5444481	0.45555186	0.60529983	0.39470014	0.5918775	0.40812248	0.70841175	0.29158822
1	0	0.90795285	0.09204717	0.5427478	0.45725223	0.5272539	0.47274604	0.5774337	0.42256626	0.5295203	0.47047973	0.5201643	0.47983566	0.6093142	0.39068583	0.75767213	0.24232784
1	0	0.90689653	0.0931034	0.5456967	0.45430332	0.52396864	0.47603133	0.613994	0.38600603	0.47719765	0.52280235	0.5042401	0.49575993	0.56407666	0.43592334	0.6476719	0.35232812
1	0	0.847578	0.15242203	0.5227788	0.47722116	0.5219029	0.47809714	0.6133644	0.38663557	0.5218919	0.47810814	0.53732264	0.4626774	0.58539873	0.41460124	0.6520435	0.3479565
1	0	0.8443421	0.15565789	0.55542564	0.44457433	0.5172059	0.48279408	0.60054827	0.3994518	0.4743318	0.5256682	0.51374435	0.48625565	0.53781587	0.46218416	0.6888539	0.3111461
1	0	0.7350792	0.26492083	0.53792584	0.46207413	0.49442914	0.5055708	0.5047869	0.4952131	0.51854265	0.48145732	0.53376985	0.46623015	0.53911126	0.4608887	0.669944	0.330056
1	0	0.59192806	0.40807194	0.5049602	0.49503982	0.48085764	0.5191423	0.48550746	0.5144926	0.5045441	0.49545598	0.47713557	0.52286446	0.49907875	0.5009212	0.4421959	0.55780405
0	1	0.6368758	0.36312416	0.544967	0.455033	0.50155807	0.49844193	0.52012616	0.47987387	0.5190706	0.48092937	0.52510995	0.47489005	0.5230552	0.4769448	0.54275906	0.45724097
0	1	0.48271945	0.5172806	0.5196667	0.48033336	0.47721562	0.5227844	0.5011993	0.49880072	0.5047106	0.4952894	0.502717	0.49728292	0.5036401	0.49635983	0.4893313	0.5106687
0	1	0.7380319	0.26196808	0.5472413	0.45275873	0.5110506	0.4889494	0.5182747	0.48172528	0.48927245	0.5107275	0.5247838	0.4752162	0.5257	0.47430003	0.55368847	0.44631156
0	1	0.7296542	0.27034578	0.53702354	0.46297646	0.49376035	0.50623965	0.48963988	0.5103601	0.5585872	0.44141278	0.48884657	0.5111534	0.53600633	0.46399367	0.5406803	0.45931968
0	1	0.44308197	0.556918	0.4837285	0.5162715	0.49112868	0.5088714	0.45669916	0.54330087	0.470592	0.529408	0.39983734	0.6001627	0.4947375	0.50526255	0.46669897	0.533301
0	1	0.50636524	0.49363473	0.5258887	0.47411135	0.49191216	0.5080878	0.46910056	0.5308994	0.4872604	0.51273954	0.41904742	0.5809526	0.49883366	0.50116634	0.43124986	0.56875014
1	0	0.69306695	0.30693305	0.5384157	0.46158433	0.5226682	0.47733182	0.54101706	0.4589829	0.5110247	0.48897523	0.5554427	0.44455725	0.54478526	0.45521474	0.55680305	0.44319695
1	0	0.615739	0.384261	0.49558178	0.5044182	0.51163006	0.48836988	0.51392746	0.48607254	0.49174193	0.50825804	0.53249043	0.46750954	0.5121004	0.48789957	0.552055	0.44794506
0	1	0.6642612	0.33573884	0.47048616	0.52951384	0.4928365	0.5071635	0.48279113	0.5172089	0.42444718	0.57555276	0.46062663	0.53937334	0.4787736	0.5212264	0.49324957	0.50675046
0	1	0.68189996	0.31810004	0.51012975	0.48987025	0.4915116	0.50848836	0.52968615	0.47031388	0.47339615	0.5266038	0.47898176	0.5210182	0.50012654	0.49987346	0.45771158	0.5422884
0	1	0.533147	0.466853	0.55392015	0.4460798	0.5601377	0.4398623	0.50131494	0.49868503	0.46949023	0.53050977	0.5623312	0.43766886	0.51486224	0.48513773	0.5464601	0.45353997
0	1	0.6609513	0.33904862	0.5533586	0.44664142	0.51979464	0.4802054	0.49252796	0.50747204	0.49844673	0.5015533	0.58259934	0.41740066	0.51225436	0.48774564	0.50034076	0.49965927
0	1	0.49723056	0.5027694	0.5582173	0.44178268	0.5568083	0.4431917	0.5014751	0.49852487	0.47121352	0.5287865	0.56605124	0.43394873	0.52154964	0.47845033	0.52123594	0.47876403
0	1	0.6566093	0.34339067	0.57175004	0.42824996	0.54621357	0.45378646	0.5598861	0.4401139	0.5277359	0.4722641	0.58868605	0.41131398	0.52203625	0.47796372	0.53705883	0.46294117
0	1	0.492913	0.507087	0.5550363	0.4449637	0.5540275	0.4459725	0.50147283	0.4985272	0.48280516	0.5171948	0.5422499	0.45775014	0.51910394	0.48089603	0.5077025	0.49229747
0	1	0.4449887	0.55501133	0.5584069	0.44159308	0.5350848	0.46491516	0.47515577	0.5248443	0.48592502	0.5140749	0.5025854	0.49741462	0.514219	0.48578098	0.52206486	0.4779351
0	1	0.60851943	0.39148062	0.53835666	0.46164337	0.53137773	0.46862227	0.5056684	0.4943316	0.45174488	0.5482551	0.55646455	0.44353545	0.5078047	0.4921953	0.48443982	0.51556015
0	1	0.559856	0.440144	0.5632838	0.43671626	0.52481604	0.475184	0.4870283	0.5129717	0.5027014	0.4972986	0.5046735	0.49532652	0.504987	0.49501297	0.5015931	0.49840686
1	0	0.44130796	0.55869204	0.5485447	0.45145532	0.552824	0.44717595	0.51562506	0.48437494	0.49667194	0.503328	0.5452197	0.4547803	0.50754356	0.4924564	0.55605364	0.44394636
0	1	0.46515563	0.53484434	0.57303673	0.4269633	0.5614889	0.43851107	0.54693216	0.4530678	0.5276304	0.4723696	0.5392892	0.46071082	0.53058445	0.46941552	0.5193984	0.48060158
1	0	0.4524177	0.54758227	0.45173684	0.5482632	0.52612925	0.47387078	0.5070911	0.49290895	0.45479855	0.5452015	0.48746222	0.51253784	0.4712911	0.52870893	0.5620459	0.43795407
1	0	0.42273614	0.5772639	0.4465021	0.5534979	0.5176907	0.48230928	0.5156585	0.4843415	0.446692	0.553308	0.48995176	0.5100482	0.49513823	0.5048618	0.48018724	0.51981276
1	0	0.5800657	0.4199342	0.47437546	0.5256245	0.5098977	0.4901023	0.5107746	0.48922542	0.49221364	0.5077864	0.4819488	0.5180512	0.5345286	0.46547133	0.4975089	0.50249106
1	0	0.57233334	0.42766672	0.46163166	0.53836834	0.50994575	0.4900542	0.56584954	0.43415046	0.4812846	0.51871544	0.48298272	0.5170173	0.51323986	0.48676017	0.52167875	0.47832128
0	1	0.4798649	0.5201351	0.4735425	0.52645755	0.5508016	0.44919845	0.5320064	0.46799362	0.4985858	0.50141424	0.46629494	0.533705	0.5491315	0.4508685	0.49398097	0.506019
0	1	0.48514384	0.51485616	0.45685288	0.5431471	0.54418916	0.45581084	0.5295775	0.47042248	0.45054653	0.54945344	0.48493913	0.5150609	0.5294659	0.47053412	0.44667038	0.5533296
1	0	0.66722524	0.33277473	0.53079545	0.46920455	0.5417224	0.45827758	0.5727899	0.4272101	0.51915723	0.4808428	0.5711177	0.42888224	0.57447207	0.4255279	0.5319795	0.46802053
1	0	0.54952884	0.45047113	0.50255597	0.49744403	0.50214666	0.49785334	0.5174482	0.48255184	0.4578203	0.5421797	0.50648946	0.4935105	0.53629094	0.46370912	0.5072763	0.4927237
1	0	0.5744025	0.42559743	0.50022596	0.49977407	0.5220727	0.47792736	0.503346	0.49665397	0.49371985	0.5062801	0.5027311	0.49726892	0.5323615	0.4676385	0.40214637	0.5978536
1	0	0.48670685	0.51329315	0.47111604	0.52888393	0.48194835	0.5180517	0.4962387	0.5037613	0.49851537	0.5014847	0.45674536	0.5432547	0.5110869	0.48891312	0.456433	0.54356694
0	1	0.49707997	0.50292003	0.5087063	0.49129376	0.5257656	0.4742344	0.52269375	0.47730625	0.51417685	0.48582312	0.50861907	0.49138087	0.561753	0.43824705	0.47651604	0.523484
1	0	0.43286246	0.5671376	0.512053	0.48794702	0.5082919	0.49170804	0.49552935	0.5044707	0.47366613	0.52633387	0.4781879	0.5218121	0.5256164	0.4743836	0.47857237	0.52142763
0	1	0.5247075	0.4752925	0.52186656	0.47813344	0.53471905	0.46528092	0.56436855	0.43563142	0.53168666	0.46831334	0.5967556	0.4032444	0.5543018	0.44569823	0.562674	0.43732598
1	0	0.4429101	0.5570899	0.47024664	0.5297534	0.5060773	0.49392268	0.5045931	0.4954069	0.47036946	0.52963054	0.4712136	0.52878636	0.52919036	0.47080967	0.4376127	0.5623873
0	1	0.291089	0.70891094	0.40554932	0.59445065	0.48585632	0.5141437	0.48766693	0.51233304	0.46121156	0.53878844	0.35760176	0.64239824	0.47239506	0.52760494	0.37960765	0.6203924
0	1	0.2033189	0.79668117	0.39969254	0.60030746	0.47715017	0.52284986	0.4483703	0.5516297	0.301089	0.698911	0.35447904	0.6455209	0.46401945	0.5359805	0.35470662	0.6452934
1	0	0.9179977	0.08200233	0.5717216	0.42827836	0.5656656	0.4343344	0.79094744	0.20905253	0.68178004	0.31821993	0.76292986	0.23707017	0.7358721	0.26412785	0.8007585	0.19924149
1	0	0.9595409	0.040459096	0.5373401	0.4626599	0.55591893	0.44408107	0.6995252	0.3004748	0.71243024	0.28756976	0.7238779	0.27612206	0.69754326	0.3024567	0.851835	0.148165
1	0	0.9306194	0.06938055	0.54305947	0.45694053	0.5656534	0.43434662	0.65793633	0.34206367	0.687587	0.31241295	0.7303242	0.2696758	0.6700712	0.3299288	0.7345361	0.26546395
1	0	0.9668888	0.033111263	0.5671667	0.4328333	0.6539264	0.34607366	0.7689009	0.23109913	0.7316405	0.26835945	0.72296786	0.2770321	0.6540587	0.34594133	0.82524043	0.17475952
1	0	0.9059518	0.09404824	0.50190204	0.498098	0.5341414	0.46585858	0.59347177	0.40652826	0.57692724	0.42307276	0.66557145	0.33442855	0.5620864	0.43791363	0.5364856	0.4635144
1	0	0.9346659	0.06533407	0.53486925	0.46513075	0.5776055	0.42239457	0.6549587	0.34504122	0.6469345	0.35306546	0.6961711	0.30382887	0.6234066	0.37659344	0.7812707	0.21872935
1	0	0.85496455	0.14503546	0.44072744	0.5592725	0.484489	0.51551104	0.5241935	0.4758065	0.48776603	0.512234	0.48549092	0.5145091	0.5238494	0.4761506	0.5160579	0.48394206
1	0	0.93114746	0.06885253	0.56267536	0.43732464	0.68057173	0.31942827	0.77860457	0.22139536	0.7235757	0.2764243	0.76111954	0.23888049	0.6535182	0.34648183	0.7547891	0.24521089
1	0	0.88401216	0.115987875	0.5457139	0.45428607	0.55902135	0.44097865	0.6092581	0.39074185	0.5329869	0.46701315	0.7407403	0.2592597	0.55865926	0.44134074	0.58245564	0.41754434
1	0	0.89885044	0.10114951	0.59307605	0.40692395	0.5618833	0.4381167	0.75345457	0.24654548	0.70216334	0.29783663	0.64420044	0.35579953	0.6946249	0.30537507	0.7991272	0.20087276
1	0	0.80494	0.19506	0.57803756	0.4219625	0.5696009	0.43039915	0.68385303	0.3161469	0.6686682	0.3313318	0.71319443	0.28680557	0.6506549	0.3493451	0.6218971	0.3781029
1	0	0.76376927	0.23623066	0.564131	0.435869	0.52396613	0.4760338	0.60350776	0.3964923	0.6918574	0.30814254	0.7425045	0.25749552	0.66569203	0.334308	0.7371736	0.26282635
1	0	0.8687039	0.13129605	0.58098567	0.41901433	0.57195514	0.42804486	0.66926885	0.33073115	0.70412725	0.29587278	0.6433017	0.35669827	0.71446013	0.28553984	0.7299293	0.2700706
1	0	0.83951914	0.16048084	0.5963981	0.40360183	0.58315176	0.4168482	0.6853243	0.31467575	0.70564985	0.29435018	0.7353959	0.2646041	0.6682797	0.33172026	0.8187564	0.18124357
1	0	0.8917659	0.10823409	0.5892901	0.4107099	0.58373326	0.41626677	0.6531339	0.3468661	0.6744	0.3256	0.6995848	0.30041516	0.675848	0.324152	0.7897707	0.21022932
1	0	0.81497043	0.18502954	0.5809808	0.4190192	0.5808727	0.41912735	0.67229897	0.32770106	0.68190086	0.31809917	0.6648693	0.33513072	0.63283485	0.3671652	0.7762996	0.22370036
1	0	0.87937915	0.12062088	0.529888	0.47011203	0.5428871	0.45711285	0.56778896	0.4322111	0.7067782	0.29322174	0.6113603	0.38863972	0.6249304	0.3750696	0.6539604	0.34603956
1	0	0.6280815	0.3719185	0.55647933	0.44352067	0.52846926	0.4715307	0.62885314	0.3711469	0.6729901	0.32700992	0.62980545	0.37019455	0.6333803	0.3666197	0.6756455	0.32435453
1	0	0.7924827	0.20751733	0.5778738	0.42212614	0.55474544	0.44525456	0.67580575	0.32419425	0.6893933	0.31060672	0.5567091	0.44329086	0.61401427	0.38598573	0.63600343	0.3639966
0	1	0.29541698	0.70458305	0.43137085	0.56862915	0.48245534	0.5175446	0.46229324	0.5377068	0.42349163	0.57650834	0.3752804	0.6247196	0.45020252	0.5497975	0.44603223	0.5539678
0	1	0.36811775	0.6318822	0.45324326	0.54675674	0.4771771	0.5228229	0.44802853	0.5519715	0.4165016	0.58349836	0.41295588	0.5870441	0.4667182	0.5332818	0.46997264	0.5300274
0	1	0.24704535	0.7529547	0.42255685	0.5774432	0.4767726	0.52322733	0.43318245	0.5668175	0.3760431	0.62395686	0.37715065	0.6228493	0.42338637	0.5766136	0.40430006	0.5956999
0	1	0.27345267	0.72654736	0.42401928	0.5759808	0.47356185	0.5264382	0.44271594	0.557284	0.36733785	0.6326622	0.43228796	0.567712	0.476777	0.52322304	0.42869055	0.5713094
0	1	0.19915108	0.8008489	0.40745187	0.59254813	0.46101326	0.53898674	0.3735295	0.6264705	0.32012513	0.6798749	0.28339183	0.71660817	0.39456472	0.60543525	0.3100899	0.6899101
1	0	0.77006763	0.22993235	0.56341463	0.43658537	0.5261461	0.47385392	0.68774676	0.31225327	0.6386514	0.36134863	0.683651	0.316349	0.6830414	0.31695864	0.65616506	0.3438349
1	0	0.77935964	0.22064039	0.5892111	0.41078892	0.51960033	0.48039967	0.6817842	0.3182158	0.6093218	0.3906783	0.7218159	0.27818406	0.71394676	0.28605324	0.58164525	0.41835475
1	0	0.6364133	0.3635867	0.5150106	0.48498937	0.49277535	0.5072246	0.5506267	0.44937328	0.53977543	0.46022454	0.5654818	0.43451825	0.5792203	0.42077968	0.4931131	0.5068869
1	0	0.70245636	0.29754364	0.5728689	0.42713112	0.49552217	0.5044778	0.61483085	0.38516912	0.57359785	0.42640212	0.65474635	0.3452536	0.5999197	0.40008032	0.51013416	0.48986584
0	1	0.67044663	0.32955337	0.52296734	0.47703272	0.55974627	0.4402538	0.51278853	0.48721144	0.49254987	0.50745016	0.55065215	0.44934785	0.5162938	0.4837062	0.6300539	0.36994606
1	0	0.6118368	0.38816318	0.5287093	0.4712907	0.52147764	0.47852233	0.48877552	0.5112245	0.48981062	0.5101894	0.50706995	0.49293008	0.524163	0.47583705	0.52615726	0.47384277
1	0	0.41629836	0.5837016	0.51385945	0.4861405	0.49566862	0.5043314	0.5842039	0.41579607	0.5337019	0.46629813	0.5731865	0.42681345	0.5570697	0.44293028	0.62156206	0.37843788
1	0	0.527002	0.47299802	0.57293326	0.4270667	0.5321903	0.46780968	0.74115855	0.25884145	0.5924764	0.40752357	0.76097894	0.23902108	0.63386685	0.36613312	0.73388344	0.2661165
0	1	0.7051578	0.29484218	0.57370913	0.42629087	0.5572748	0.44272518	0.70782125	0.29217875	0.6022511	0.3977489	0.79466397	0.20533597	0.64536107	0.35463896	0.7860534	0.21394658
0	1	0.5700048	0.42999515	0.5808028	0.4191972	0.5213513	0.47864875	0.67992085	0.3200791	0.54212564	0.45787433	0.72555876	0.27444124	0.62404186	0.37595817	0.7203778	0.2796222
1	0	0.39579445	0.60420555	0.46138945	0.5386105	0.4867031	0.5132969	0.5865954	0.41340452	0.52401334	0.4759867	0.5682339	0.43176606	0.5624643	0.43753567	0.5862344	0.4137656
1	0	0.42721292	0.57278705	0.46961507	0.5303849	0.47901702	0.52098304	0.53232276	0.4676772	0.5097919	0.4902081	0.53881747	0.46118256	0.48693338	0.5130666	0.5493884	0.45061156
1	0	0.5981895	0.40181056	0.5370449	0.46295515	0.5227007	0.4772992	0.67513275	0.32486725	0.5581177	0.44188228	0.626715	0.37328503	0.60527974	0.3947203	0.71568143	0.28431857
1	0	0.49608797	0.5039121	0.53133094	0.46866906	0.50872487	0.49127513	0.55244	0.44756	0.54517287	0.45482707	0.5959759	0.40402412	0.5700824	0.4299176	0.5942714	0.4057286
0	1	0.29086933	0.70913064	0.4547072	0.5452928	0.53373843	0.46626157	0.40722656	0.59277344	0.39015627	0.60984373	0.45984873	0.54015124	0.36221677	0.6377832	0.33138207	0.6686179
0	1	0.21669398	0.78330606	0.37415695	0.6258431	0.49031457	0.5096854	0.30862883	0.6913712	0.14591329	0.8540867	0.37110806	0.62889194	0.26413968	0.7358603	0.25733292	0.7426671
0	1	0.42293206	0.5770679	0.49952477	0.5004752	0.65413827	0.34586173	0.47501636	0.52498364	0.41057274	0.5894273	0.54401594	0.45598412	0.47378913	0.52621084	0.51290584	0.4870942
0	1	0.07747875	0.9225212	0.41904256	0.5809574	0.567935	0.43206498	0.4019759	0.59802413	0.21977769	0.78022224	0.36730683	0.6326932	0.3785018	0.62149817	0.3224478	0.6775522
1	0	0.7294211	0.27057892	0.5308427	0.46915728	0.51807	0.48193002	0.55181926	0.44818074	0.5394184	0.4605816	0.66490155	0.33509842	0.5743398	0.4256602	0.60928017	0.39071983
1	0	0.56946087	0.43053913	0.5240599	0.47594014	0.5124407	0.48755935	0.55338216	0.44661784	0.57760954	0.4223905	0.5198266	0.48017338	0.5820145	0.41798544	0.60740054	0.39259946
1	0	0.76401204	0.23598798	0.5366714	0.4633286	0.5416331	0.45836687	0.5263243	0.47367573	0.5344076	0.4655924	0.5757932	0.4242068	0.56651837	0.43348163	0.5928676	0.40713245
1	0	0.71394104	0.28605896	0.5309226	0.46907744	0.5246308	0.47536922	0.543918	0.45608196	0.59935504	0.40064496	0.4985162	0.5014838	0.55574614	0.44425386	0.6207657	0.3792343
0	1	0.40933844	0.5906615	0.5403556	0.45964435	0.51705515	0.4829448	0.53377604	0.46622396	0.5773655	0.42263445	0.59780806	0.40219197	0.55810815	0.44189188	0.55186677	0.44813326
0	1	0.4127339	0.587266	0.52942866	0.47057134	0.51573944	0.48426062	0.52910566	0.47089437	0.50996566	0.4900343	0.54404134	0.45595863	0.56209075	0.43790925	0.6286081	0.37139186
0	1	0.55922526	0.4407747	0.53838134	0.46161866	0.59997165	0.40002838	0.5771544	0.42284563	0.525983	0.47401705	0.59485525	0.40514478	0.61117846	0.38882148	0.6276307	0.37236935
0	1	0.46372625	0.5362738	0.54163593	0.45836404	0.56102616	0.43897378	0.54999423	0.4500057	0.5010177	0.4989823	0.6126764	0.3873236	0.5496407	0.4503593	0.56142753	0.43857244
0	1	0.7140639	0.2859361	0.55820036	0.4417996	0.51594377	0.48405626	0.65607244	0.3439276	0.58638537	0.41361463	0.7260659	0.27393413	0.62412435	0.37587562	0.70324683	0.29675317
0	1	0.8138338	0.18616617	0.5842237	0.4157763	0.52156335	0.47843668	0.7361351	0.26386485	0.6443151	0.35568482	0.74991536	0.2500846	0.70994467	0.2900553	0.67752683	0.32247317
0	1	0.41192558	0.5880744	0.553824	0.44617605	0.53327155	0.46672845	0.53535295	0.46464705	0.5517217	0.4482783	0.5758164	0.4241836	0.55010676	0.44989327	0.5615474	0.43845266
0	1	0.34508035	0.6549197	0.55160636	0.4483936	0.5248355	0.47516444	0.5161047	0.48389527	0.53183097	0.468169	0.55652016	0.44347984	0.5306069	0.46939304	0.52508587	0.47491413
0	1	0.68559337	0.3144066	0.54767287	0.45232716	0.5252837	0.47471634	0.5381452	0.46185488	0.56085694	0.4391431	0.617737	0.38226303	0.5795999	0.42040008	0.56898755	0.43101245
0	1	0.58301413	0.41698587	0.5759404	0.4240596	0.52129346	0.47870654	0.49869117	0.5013088	0.51975584	0.48024413	0.5553394	0.44466063	0.55838346	0.44161654	0.5489456	0.45105436
0	1	0.5640144	0.43598562	0.5340136	0.46598637	0.56114954	0.43885046	0.5553746	0.44462535	0.5182766	0.48172346	0.49956512	0.5004348	0.53757554	0.46242446	0.51592547	0.48407453
0	1	0.2254038	0.7745962	0.31467652	0.6853235	0.4716862	0.5283138	0.23155983	0.7684402	0.24529828	0.75470173	0.3130884	0.68691164	0.25519842	0.7448016	0.29323944	0.7067605
0	1	0.23073646	0.7692635	0.3000861	0.6999139	0.46071416	0.5392859	0.2384683	0.76153165	0.2794388	0.7205612	0.32251585	0.67748415	0.26093102	0.739069	0.26192534	0.73807466
0	1	0.5991813	0.40081865	0.42088017	0.5791198	0.49186334	0.5081367	0.42627358	0.5737264	0.54503936	0.45496067	0.49948105	0.500519	0.4343018	0.56569815	0.47092927	0.52907073
0	1	0.25962174	0.74037826	0.30640906	0.69359094	0.4763593	0.5236407	0.30093116	0.69906884	0.36821833	0.63178164	0.30706036	0.69293964	0.31104764	0.6889523	0.28816968	0.71183026
0	1	0.5833193	0.4166807	0.43239623	0.56760377	0.49301663	0.50698334	0.46177146	0.5382285	0.51730525	0.48269475	0.5385905	0.4614095	0.41430473	0.58569527	0.5684444	0.43155563
1	0	0.733457	0.26654294	0.5607003	0.43929973	0.5435503	0.4564497	0.6588957	0.34110427	0.7123554	0.28764462	0.6529671	0.34703287	0.6963802	0.30361974	0.77038544	0.22961453
1	0	0.8458955	0.1541045	0.5578109	0.4421891	0.57216275	0.42783725	0.6105273	0.38947272	0.57838786	0.42161214	0.65360844	0.34639153	0.65624756	0.34375238	0.76538694	0.23461303
1	0	0.66880137	0.33119866	0.5267149	0.47328514	0.52084845	0.47915152	0.6528785	0.34712145	0.65016043	0.34983957	0.64719695	0.3528031	0.6735525	0.3264475	0.72164524	0.2783548
1	0	0.7534209	0.2465791	0.51334	0.48666003	0.55643755	0.44356248	0.6394551	0.3605449	0.65694714	0.3430529	0.6004673	0.39953262	0.66897166	0.33102834	0.77088726	0.2291127
1	0	0.92798954	0.07201044	0.58259845	0.41740158	0.5934773	0.40652266	0.6722897	0.3277103	0.6860436	0.31395635	0.62494004	0.37505996	0.6414117	0.35858834	0.77758235	0.22241762
1	0	0.9347491	0.06525088	0.5769831	0.4230169	0.592403	0.40759698	0.61975825	0.38024178	0.5785785	0.42142153	0.60406965	0.39593038	0.59408015	0.40591988	0.7127651	0.28723487
1	0	0.7979211	0.20207888	0.5437738	0.45622623	0.5311864	0.46881357	0.56341624	0.43658376	0.57317203	0.426828	0.56738156	0.43261847	0.56940067	0.43059936	0.57166123	0.42833877
1	0	0.8724583	0.12754172	0.58080214	0.4191979	0.5849089	0.41509113	0.6505196	0.34948042	0.5356349	0.46436515	0.6197439	0.38025615	0.5699673	0.43003267	0.5783263	0.42167374
1	0	0.865071	0.134929	0.5239743	0.4760257	0.50534016	0.4946598	0.6545318	0.34546825	0.6884598	0.31154022	0.69292074	0.3070793	0.66824645	0.33175352	0.7226728	0.2773272
1	0	0.8586412	0.14135873	0.54454505	0.45545495	0.5146362	0.48536378	0.6354767	0.36452323	0.68284494	0.3171551	0.6868791	0.3131209	0.6804112	0.3195888	0.61960053	0.38039947
1	0	0.78190506	0.21809496	0.5237937	0.47620633	0.50668937	0.4933107	0.65080404	0.349196	0.6938559	0.3061441	0.65949523	0.34050477	0.7055725	0.29442754	0.6811021	0.31889793
1	0	0.83395207	0.16604796	0.57000804	0.42999193	0.5479372	0.4520628	0.6412897	0.35871026	0.661262	0.338738	0.66129816	0.33870184	0.697298	0.302702	0.7731064	0.22689365
1	0	0.394852	0.605148	0.46826103	0.53173894	0.48332912	0.51667094	0.50872386	0.49127617	0.42718148	0.5728185	0.46076536	0.53923464	0.44182125	0.5581787	0.43162057	0.56837946
1	0	0.29720172	0.7027983	0.3996344	0.6003656	0.46073884	0.5392611	0.402601	0.59739894	0.35156173	0.6484382	0.34178007	0.65822	0.3884636	0.61153644	0.35903698	0.6409631
1	0	0.3591821	0.64081794	0.4449834	0.5550166	0.481237	0.518763	0.47802985	0.52197015	0.43840635	0.5615936	0.4708206	0.5291794	0.4343983	0.5656017	0.45167157	0.54832846
1	0	0.57087713	0.4291229	0.46757823	0.53242177	0.49112934	0.50887066	0.4803508	0.5196492	0.4407029	0.55929714	0.4371957	0.56280434	0.4803697	0.5196303	0.41057488	0.5894251
1	0	0.4696529	0.5303471	0.474938	0.525062	0.49390197	0.5060981	0.49135706	0.508643	0.4390984	0.56090164	0.42894197	0.57105803	0.43963635	0.56036365	0.46203494	0.53796506
1	0	0.48622307	0.5137769	0.5086165	0.4913835	0.48584569	0.5141543	0.46802756	0.5319724	0.42899773	0.57100224	0.40806663	0.59193337	0.4796288	0.52037114	0.44451603	0.555484
1	0	0.3337784	0.6662216	0.42241678	0.5775832	0.4695302	0.5304698	0.49280083	0.50719917	0.43768498	0.562315	0.41356617	0.58643377	0.41838735	0.5816127	0.42827976	0.57172024
1	0	0.40107182	0.59892815	0.47638202	0.523618	0.48851317	0.5114868	0.46092403	0.5390759	0.43771845	0.56228155	0.39355513	0.6064449	0.47172812	0.5282719	0.47181022	0.5281898
1	0	0.3564811	0.6435189	0.4535904	0.5464096	0.47460392	0.5253961	0.48032454	0.51967543	0.47036752	0.5296325	0.42541054	0.5745895	0.4262893	0.5737107	0.4386024	0.5613977
1	0	0.48925844	0.5107416	0.44928196	0.550718	0.49200076	0.5079992	0.45824355	0.54175645	0.4269286	0.5730714	0.34461465	0.6553853	0.46566686	0.5343331	0.46123677	0.5387632
1	0	0.51618433	0.48381567	0.5310334	0.46896657	0.47860968	0.5213903	0.51338196	0.48661807	0.50060815	0.49939185	0.55323863	0.4467614	0.55515283	0.4448472	0.57548195	0.42451805
1	0	0.70649916	0.29350084	0.57568914	0.42431086	0.48193178	0.51806825	0.6080553	0.3919447	0.66375476	0.3362453	0.6360839	0.36391607	0.59552366	0.40447634	0.73996156	0.2600385
1	0	0.6620821	0.33791795	0.5461288	0.4538712	0.49784017	0.50215983	0.53782934	0.46217066	0.5409494	0.45905066	0.55630827	0.44369176	0.577746	0.422254	0.5654953	0.4345047
1	0	0.6833697	0.3166303	0.60400546	0.39599457	0.5039802	0.49601978	0.6895491	0.3104509	0.66315186	0.3368481	0.6365505	0.3634495	0.6259957	0.37400433	0.7488909	0.2511091
1	0	0.41903558	0.58096445	0.5287053	0.4712947	0.50314134	0.4968587	0.49937192	0.5006281	0.49833056	0.5016694	0.5945261	0.4054739	0.5908715	0.4091285	0.50561357	0.49438643
1	0	0.48211586	0.5178841	0.55451804	0.445482	0.5178177	0.48218232	0.59558016	0.4044199	0.5405516	0.45944843	0.64383054	0.35616943	0.63577515	0.36422488	0.6666389	0.3333611
1	0	0.13465664	0.86534333	0.4307641	0.56923586	0.47280076	0.5271992	0.49158233	0.50841767	0.43154353	0.5684564	0.46640947	0.5335905	0.45608443	0.54391557	0.38490126	0.6150988
1	0	0.14397651	0.8560235	0.49560252	0.5043975	0.48320025	0.51679975	0.5353981	0.46460187	0.53760374	0.46239626	0.56311935	0.43688065	0.54416704	0.45583293	0.5430391	0.45696095
1	0	0.50537306	0.49462688	0.43097958	0.5690204	0.47107187	0.5289281	0.49204445	0.50795555	0.39254105	0.60745895	0.36455318	0.6354468	0.43321416	0.5667859	0.5131593	0.48684072
1	0	0.53595454	0.4640455	0.43478528	0.5652147	0.47680923	0.5231908	0.45805064	0.5419494	0.42575246	0.57424754	0.42833945	0.5716605	0.43952715	0.56047285	0.4204733	0.57952666
1	0	0.5397715	0.4602285	0.5272403	0.47275972	0.47762075	0.5223793	0.49739116	0.50260884	0.4971516	0.50284845	0.535399	0.46460104	0.56913346	0.4308666	0.66666913	0.33333087
1	0	0.65807796	0.34192204	0.5410047	0.4589953	0.48392308	0.5160769	0.51481164	0.48518836	0.4916014	0.5083986	0.55488336	0.4451166	0.5964985	0.40350157	0.5983832	0.40161678
0	1	0.2581553	0.7418447	0.44487357	0.5551264	0.48784265	0.5121574	0.45767736	0.5423227	0.3968033	0.6031967	0.45127493	0.54872507	0.45615688	0.5438431	0.44434503	0.555655
0	1	0.3666661	0.63333386	0.42707452	0.57292545	0.4829251	0.51707494	0.46533138	0.53466856	0.35277376	0.6472263	0.40438324	0.59561676	0.47651923	0.5234808	0.4227075	0.57729256
0	1	0.27101877	0.72898126	0.43545625	0.5645438	0.47294593	0.5270541	0.42456546	0.57543457	0.34300515	0.6569948	0.36659917	0.63340086	0.49749145	0.5025086	0.3405531	0.6594469
0	1	0.2586899	0.7413101	0.45074075	0.54925925	0.47579437	0.5242056	0.43999952	0.5600005	0.38961312	0.6103869	0.4039821	0.59601784	0.4857024	0.51429766	0.46752426	0.53247577
0	1	0.52891344	0.4710866	0.42793158	0.57206845	0.4880834	0.51191664	0.45410383	0.5458962	0.4699282	0.5300718	0.45296088	0.5470391	0.46441576	0.5355843	0.46033138	0.5396686
0	1	0.50284284	0.49715716	0.45458695	0.545413	0.49240252	0.50759745	0.45173302	0.548267	0.44664147	0.5533585	0.3951975	0.6048025	0.48554304	0.514457	0.42791912	0.57208085
0	1	0.6044216	0.3955784	0.40826616	0.5917338	0.48807263	0.5119273	0.4646967	0.53530335	0.44348183	0.55651814	0.4758838	0.52411616	0.46940786	0.5305921	0.5258719	0.47412816
0	1	0.559526	0.4404739	0.45363137	0.54636866	0.49399403	0.506006	0.46596122	0.5340387	0.4763323	0.5236677	0.49105072	0.5089493	0.49462602	0.505374	0.51019335	0.48980662
1	0	0.42043924	0.57956076	0.470527	0.529473	0.50330746	0.49669254	0.4751382	0.5248618	0.5209854	0.4790146	0.41088775	0.5891122	0.47856286	0.52143717	0.49316046	0.5068395
1	0	0.37898496	0.6210151	0.48215526	0.5178448	0.5186947	0.4813053	0.47329122	0.5267088	0.4838015	0.5161985	0.46324337	0.53675663	0.5095584	0.4904416	0.50610065	0.49389938
1	0	0.40228814	0.59771186	0.41999072	0.5800093	0.48240057	0.51759946	0.44839606	0.551604	0.44579244	0.55420756	0.45730203	0.54269797	0.46607977	0.5339202	0.47467536	0.5253246
1	0	0.45548618	0.5445138	0.4374524	0.56254756	0.49222457	0.5077754	0.4368719	0.5631282	0.44808418	0.5519158	0.40487117	0.5951289	0.48458955	0.5154104	0.4258725	0.5741275
0	1	0.33044213	0.66955787	0.4748634	0.52513653	0.5170908	0.48290917	0.452739	0.547261	0.47131184	0.52868813	0.44475982	0.55524015	0.45534772	0.5446523	0.42799494	0.57200503
0	1	0.5317209	0.46827912	0.49199077	0.50800925	0.5445341	0.4554659	0.5017948	0.49820518	0.4906699	0.5093301	0.460562	0.539438	0.4953458	0.5046542	0.48927253	0.51072747
1	0	0.19555673	0.80444324	0.5436432	0.45635685	0.5969907	0.40300933	0.5040555	0.4959445	0.4722813	0.5277187	0.50313526	0.4968647	0.50953394	0.4904661	0.50560445	0.49439555
1	0	0.28138545	0.7186145	0.51738435	0.48261562	0.5313128	0.4686872	0.49155727	0.5084427	0.48955524	0.51044476	0.53857756	0.46142247	0.5018104	0.49818966	0.47417182	0.52582824
0	1	0.35345906	0.64654094	0.41973704	0.58026296	0.49532858	0.5046714	0.41646817	0.58353186	0.470585	0.529415	0.29548693	0.70451313	0.41124213	0.5887579	0.3768134	0.6231866
0	1	0.41810396	0.581896	0.42436603	0.575634	0.48365423	0.51634574	0.46367812	0.53632194	0.43392923	0.56607074	0.39289784	0.6071022	0.45468235	0.54531765	0.39103755	0.6089625
0	1	0.50778943	0.49221057	0.49110004	0.5088999	0.50859565	0.4914043	0.47406653	0.5259335	0.45881006	0.54118997	0.4669841	0.53301585	0.48500133	0.5149987	0.46618092	0.5338191
0	1	0.49220604	0.50779396	0.45166135	0.54833865	0.49259114	0.50740886	0.47036323	0.52963674	0.42908344	0.5709166	0.3729154	0.62708455	0.4614411	0.53855884	0.42509496	0.57490504
1	0	0.7390204	0.26097956	0.54057807	0.45942196	0.5411542	0.45884573	0.50085014	0.4991499	0.50978124	0.4902188	0.4870137	0.5129863	0.5185487	0.48145127	0.5264366	0.47356337
1	0	0.5692954	0.43070456	0.49262825	0.5073717	0.5049574	0.49504262	0.48263684	0.51736313	0.51094294	0.4890571	0.48083475	0.5191652	0.48592466	0.51407534	0.42021903	0.57978094
0	1	0.5863156	0.41368443	0.5366132	0.46338683	0.53889704	0.46110293	0.49392143	0.50607854	0.5080513	0.49194872	0.52141845	0.47858158	0.5162706	0.48372945	0.5194358	0.48056418
0	1	0.6726034	0.3273965	0.5252495	0.47475055	0.5258273	0.4741727	0.47944048	0.52055955	0.5081038	0.4918962	0.46303743	0.5369626	0.49924144	0.5007585	0.4469357	0.5530643
1	0	0.65551186	0.34448814	0.5386273	0.46137267	0.5406198	0.45938018	0.49124908	0.5087509	0.5153854	0.48461467	0.51778704	0.482213	0.5190786	0.4809214	0.4827697	0.5172303
1	0	0.6849823	0.3150177	0.5286153	0.47138473	0.5460192	0.45398074	0.49327242	0.5067276	0.5052341	0.49476594	0.53744835	0.46255168	0.53495264	0.46504736	0.45642796	0.543572
1	0	0.81181926	0.18818069	0.5216769	0.4783231	0.53877413	0.4612258	0.5400393	0.4599607	0.5187586	0.48124135	0.45878562	0.5412144	0.5325075	0.46749252	0.6070349	0.3929651
1	0	0.8499961	0.1500039	0.5050459	0.49495408	0.52560025	0.47439975	0.5066142	0.49338576	0.5017863	0.49821374	0.5998952	0.40010485	0.55214113	0.44785887	0.50649095	0.4935091
1	0	0.6293053	0.37069467	0.5437726	0.4562274	0.5512386	0.44876143	0.51957005	0.48042992	0.52879953	0.47120044	0.460211	0.53978896	0.51417845	0.4858215	0.53004134	0.46995863
1	0	0.5585512	0.44144875	0.51173586	0.48826414	0.52856094	0.47143903	0.47615632	0.52384365	0.49678957	0.5032104	0.46785492	0.53214514	0.5023307	0.49766928	0.44769853	0.55230147
1	0	0.6126	0.3874	0.5143606	0.4856394	0.50003994	0.4999601	0.49761823	0.50238174	0.45790508	0.5420949	0.46118352	0.53881645	0.50439566	0.49560434	0.45053047	0.5494696
0	1	0.17252626	0.82747376	0.35324204	0.6467579	0.48738593	0.51261413	0.36614996	0.63385004	0.1914122	0.80858773	0.26907903	0.730921	0.36295554	0.6370445	0.3124371	0.6875629
0	1	0.8956875	0.104312524	0.5245319	0.47546813	0.5907509	0.40924913	0.6348777	0.3651223	0.63856757	0.36143246	0.6350464	0.36495358	0.7053455	0.29465452	0.73726	0.26274002
0	1	0.23523974	0.76476026	0.37499237	0.6250076	0.4834292	0.5165708	0.349346	0.650654	0.29153663	0.7084634	0.35045815	0.64954185	0.36693007	0.63306993	0.40791154	0.5920885
0	1	0.8271282	0.17287181	0.5614127	0.43858728	0.53973687	0.46026313	0.6092075	0.39079252	0.5182656	0.48173437	0.5245634	0.47543663	0.5648036	0.43519643	0.53572804	0.46427196
0	1	0.13839199	0.861608	0.28032705	0.7196729	0.45452455	0.5454755	0.22532454	0.7746754	0.13979407	0.86020595	0.24129364	0.75870633	0.18128684	0.8187132	0.20612127	0.79387873
0	1	0.31551504	0.68448496	0.36803186	0.6319682	0.5281125	0.47188756	0.40358305	0.59641695	0.23533264	0.76466733	0.30072686	0.69927317	0.41069812	0.5893019	0.39731213	0.60268784
0	1	0.29065776	0.7093423	0.50878626	0.4912138	0.51507	0.48492998	0.4697918	0.5302082	0.44181877	0.5581812	0.55037564	0.44962436	0.5174672	0.48253277	0.4482731	0.5517269
0	1	0.2712813	0.7287187	0.45397982	0.5460202	0.53055036	0.46944964	0.49183896	0.508161	0.43829173	0.56170833	0.43971777	0.56028223	0.5163118	0.48368818	0.42889002	0.57110995
0	1	0.40731958	0.59268045	0.54955214	0.4504479	0.5146525	0.48534754	0.5040712	0.49592882	0.49557382	0.50442624	0.56425846	0.4357415	0.5223688	0.4776312	0.45542774	0.5445723
0	1	0.32369536	0.67630464	0.44250745	0.55749255	0.49849677	0.5015032	0.47063035	0.5293697	0.3661715	0.63382846	0.45998368	0.5400163	0.4907894	0.5092106	0.3961154	0.6038846
0	1	0.31527108	0.6847289	0.5159168	0.4840832	0.5098702	0.4901299	0.47975266	0.52024734	0.45521975	0.54478025	0.4783034	0.5216966	0.4787043	0.5212957	0.39459333	0.60540664
0	1	0.29643387	0.70356613	0.43781528	0.56218475	0.5248985	0.47510144	0.43969876	0.56030124	0.38852885	0.6114711	0.49504906	0.50495094	0.45459315	0.5454068	0.43429264	0.5657074
0	1	0.44266352	0.5573365	0.52160627	0.47839373	0.48590916	0.5140909	0.5672198	0.4327802	0.54914117	0.45085886	0.5692588	0.4307412	0.55652094	0.44347912	0.6352743	0.36472565
0	1	0.57206464	0.42793533	0.5494498	0.4505502	0.5112748	0.4887252	0.5620793	0.43792063	0.51826996	0.48172998	0.5831895	0.41681054	0.5807229	0.4192771	0.64788944	0.3521106
0	1	0.54721856	0.45278144	0.55898875	0.44101128	0.5402697	0.4597304	0.5892713	0.41072866	0.58568835	0.41431165	0.64529204	0.35470793	0.62035364	0.37964633	0.61076146	0.38923854
0	1	0.39163443	0.6083656	0.52136457	0.47863543	0.51614064	0.48385933	0.56674904	0.4332509	0.5061819	0.4938181	0.5734837	0.42651623	0.6091226	0.3908774	0.6188128	0.38118717
0	1	0.6177403	0.38225976	0.5668662	0.43313375	0.55814135	0.4418586	0.6188257	0.38117427	0.6435165	0.3564835	0.5832723	0.41672772	0.63158894	0.368411	0.8010553	0.19894467
0	1	0.4827265	0.5172734	0.5351457	0.46485433	0.5247222	0.47527778	0.5809583	0.41904166	0.63198227	0.3680177	0.56463975	0.43536022	0.5946286	0.40537146	0.69414175	0.30585825
0	1	0.39484513	0.6051549	0.5429037	0.45709634	0.5150357	0.4849643	0.5849543	0.4150457	0.51444775	0.48555225	0.5779852	0.42201474	0.6005915	0.3994085	0.5620742	0.4379258
0	1	0.40365595	0.59634405	0.5473054	0.4526946	0.5294372	0.4705628	0.5873923	0.4126077	0.5256768	0.4743232	0.6057594	0.39424065	0.59183204	0.408168	0.5763388	0.42366117
1	0	0.47911605	0.520884	0.42311466	0.5768853	0.4639043	0.53609574	0.42528155	0.5747185	0.38761395	0.61238605	0.37098384	0.6290161	0.4344668	0.56553316	0.40897655	0.5910234
1	0	0.19523326	0.8047668	0.4725606	0.52743936	0.5004273	0.49957272	0.53623664	0.46376336	0.498024	0.50197595	0.46260956	0.5373905	0.49893647	0.5010635	0.53898495	0.46101502
0	1	0.6592137	0.34078628	0.50711036	0.49288964	0.515109	0.484891	0.66063094	0.33936903	0.59644824	0.40355173	0.49734178	0.50265825	0.58889264	0.41110736	0.6152023	0.38479766
0	1	0.6214561	0.37854388	0.5114825	0.48851758	0.49517226	0.50482774	0.6088089	0.3911911	0.5774767	0.42252332	0.5660705	0.43392953	0.5903374	0.40966257	0.68750674	0.31249323
0	1	0.35468152	0.64531845	0.4937252	0.50627476	0.4826737	0.5173263	0.46394825	0.53605175	0.4152803	0.58471966	0.40640667	0.5935933	0.47059786	0.52940214	0.48206803	0.51793194
0	1	0.39393973	0.6060603	0.47271648	0.52728355	0.47304088	0.5269591	0.4318258	0.5681742	0.36782482	0.63217515	0.37424505	0.62575495	0.44008994	0.55991006	0.42306384	0.5769362
0	1	0.25779405	0.7422059	0.46810082	0.53189915	0.47524896	0.524751	0.45961532	0.5403847	0.40968913	0.5903109	0.38646397	0.613536	0.46318376	0.53681624	0.5111894	0.4888106
0	1	0.2418228	0.7581772	0.4110311	0.5889689	0.46273756	0.53726244	0.40650493	0.5934951	0.33409154	0.66590846	0.36375383	0.63624614	0.39226976	0.6077302	0.39903387	0.6009661
0	1	0.28171167	0.71828836	0.42553282	0.5744672	0.4656802	0.53431976	0.44206914	0.5579308	0.3553917	0.6446083	0.37048304	0.62951696	0.42022216	0.57977784	0.4231997	0.5768002
0	1	0.39415234	0.60584766	0.46268627	0.53731376	0.4728717	0.5271283	0.43165115	0.5683489	0.3236388	0.67636114	0.3563295	0.64367056	0.43832737	0.5616726	0.4444307	0.55556923
0	1	0.79344916	0.20655085	0.48678866	0.5132113	0.5031536	0.4968464	0.5211796	0.47882035	0.533816	0.46618402	0.525121	0.47487903	0.51845753	0.48154247	0.478018	0.521982
0	1	0.8198325	0.18016747	0.49755153	0.5024485	0.51672775	0.48327225	0.5240921	0.47590792	0.5088103	0.49118972	0.51750004	0.48249996	0.54074305	0.45925695	0.4934717	0.5065283
0	1	0.5265453	0.4734547	0.46703306	0.5329669	0.48323515	0.5167649	0.45832673	0.5416733	0.4606133	0.53938663	0.36114138	0.63885856	0.47030103	0.52969897	0.41544175	0.5845582
0	1	0.38182357	0.61817646	0.42001772	0.57998234	0.47462836	0.5253717	0.4375336	0.5624664	0.45562598	0.544374	0.35052782	0.6494722	0.46408865	0.5359114	0.4126367	0.58736336
0	1	0.7301874	0.26981258	0.48096478	0.5190352	0.49049008	0.5095099	0.5378023	0.46219772	0.52102274	0.4789773	0.4615051	0.5384949	0.48874906	0.511251	0.4726191	0.52738094
0	1	0.8088352	0.19116476	0.49799246	0.5020076	0.5241407	0.4758593	0.48379463	0.5162054	0.48879367	0.5112063	0.4657501	0.5342499	0.52462745	0.47537252	0.44880944	0.55119056
0	1	0.6977227	0.3022773	0.50948364	0.49051636	0.5052069	0.49479306	0.4954726	0.5045274	0.5186494	0.4813506	0.47468328	0.5253167	0.4958421	0.5041579	0.46758935	0.5324107
0	1	0.7441686	0.25583148	0.49523264	0.50476736	0.5165919	0.4834081	0.48223042	0.5177696	0.47981203	0.520188	0.47189677	0.52810323	0.5091054	0.49089465	0.44260877	0.55739117
1	0	0.7840784	0.21592161	0.5428556	0.4571444	0.56125396	0.43874604	0.530436	0.46956405	0.5153116	0.48468837	0.58107203	0.41892794	0.5307639	0.46923605	0.5519961	0.44800386
1	0	0.737822	0.262178	0.52646095	0.473539	0.5455758	0.4544242	0.5358915	0.4641085	0.5404732	0.4595268	0.5928026	0.40719745	0.5277567	0.47224328	0.57588726	0.4241127
1	0	0.6744096	0.3255904	0.46935627	0.5306437	0.4955905	0.50440955	0.49727526	0.5027247	0.50189185	0.49810818	0.50786483	0.4921351	0.4925491	0.5074509	0.59451866	0.4054813
1	0	0.6871068	0.31289315	0.48854333	0.5114567	0.49708974	0.5029103	0.47044215	0.5295578	0.48566374	0.5143362	0.50705713	0.49294287	0.47345394	0.52654606	0.5359289	0.46407112
1	0	0.5703651	0.42963493	0.47313666	0.52686334	0.49943525	0.50056475	0.48004436	0.5199556	0.48853427	0.5114657	0.4668946	0.53310543	0.45056212	0.5494379	0.4117691	0.5882309
1	0	0.6767612	0.32323885	0.47763127	0.52236867	0.50651705	0.49348295	0.5338104	0.46618962	0.48038456	0.5196155	0.52692145	0.47307855	0.48979783	0.5102022	0.5404572	0.45954278
1	0	0.40384114	0.5961588	0.4144437	0.58555627	0.4826238	0.5173762	0.49773124	0.50226873	0.46770582	0.53229415	0.52941495	0.47058505	0.48581183	0.5141882	0.49075174	0.50924826
1	0	0.5295006	0.4704994	0.43177092	0.5682291	0.48190892	0.518091	0.5025286	0.4974714	0.503533	0.49646696	0.5558537	0.44414628	0.5594163	0.4405837	0.58340466	0.41659528
1	0	0.3833399	0.6166601	0.5011092	0.49889082	0.49970174	0.50029826	0.48886353	0.5111365	0.45078042	0.5492196	0.49388158	0.5061184	0.48388025	0.5161198	0.44840825	0.5515917
1	0	0.47722638	0.5227736	0.45782214	0.54217786	0.5061408	0.49385914	0.4450066	0.5549934	0.37070012	0.6292999	0.44440764	0.55559236	0.4327694	0.56723064	0.39212555	0.60787445
0	1	0.29631126	0.7036888	0.53213364	0.4678664	0.5052877	0.49471223	0.48563677	0.5143632	0.4812838	0.51871616	0.5509854	0.44901463	0.5094828	0.49051717	0.5486573	0.45134273
0	1	0.15322731	0.84677273	0.52924985	0.47075018	0.5051075	0.49489248	0.5039673	0.4960327	0.44799966	0.55200034	0.50243884	0.49756116	0.49818194	0.50181806	0.44679454	0.55320543
0	1	0.43560082	0.56439924	0.5602935	0.43970644	0.5313918	0.46860823	0.4777743	0.52222574	0.49616164	0.50383836	0.5719147	0.4280853	0.5123348	0.48766518	0.4880761	0.5119239
0	1	0.46883476	0.53116524	0.55254316	0.44745684	0.5296993	0.4703006	0.5559261	0.44407395	0.5545202	0.4454798	0.603952	0.396048	0.57839555	0.42160442	0.5114556	0.48854446
0	1	0.5884287	0.41157132	0.5483704	0.45162958	0.51836234	0.48163763	0.53356	0.46644	0.50077915	0.4992208	0.5877658	0.41223422	0.5120951	0.4879049	0.6187937	0.38120627
0	1	0.4780084	0.5219916	0.55956393	0.44043607	0.5128017	0.4871983	0.50586855	0.49413142	0.45715165	0.54284835	0.5647334	0.4352666	0.4986473	0.5013527	0.5236443	0.47635567
0	1	0.13375385	0.8662461	0.5098397	0.49016026	0.48167747	0.5183225	0.4631856	0.5368144	0.3838555	0.61614454	0.41949773	0.5805023	0.44713375	0.5528662	0.41439885	0.58560115
0	1	0.21907978	0.78092027	0.48862714	0.51137286	0.48555484	0.5144451	0.4871865	0.51281345	0.3853848	0.6146152	0.446718	0.55328196	0.4245789	0.5754211	0.4524921	0.54750794
0	1	0.18135133	0.8186487	0.3605506	0.6394494	0.49168715	0.5083129	0.4062634	0.59373665	0.28496495	0.715035	0.38019717	0.6198029	0.4078769	0.5921231	0.2675285	0.7324715
0	1	0.16177474	0.83822525	0.3589419	0.6410581	0.4973272	0.5026728	0.40436748	0.59563255	0.2749558	0.7250442	0.27907848	0.7209215	0.3825273	0.61747277	0.28275922	0.7172408
1	0	0.74356633	0.2564337	0.49332485	0.5066751	0.5287879	0.47121206	0.52361363	0.47638637	0.47315857	0.5268414	0.49605352	0.5039465	0.48998126	0.51001877	0.56350785	0.43649215
1	0	0.7119547	0.2880453	0.49559838	0.5044016	0.4973469	0.50265306	0.5048457	0.49515426	0.47180676	0.52819324	0.4982517	0.50174826	0.46555442	0.5344456	0.42759025	0.57240975
1	0	0.65643376	0.3435662	0.4396488	0.56035125	0.49471328	0.50528675	0.45476478	0.5452353	0.46544674	0.5345533	0.47220272	0.5277973	0.4392328	0.5607672	0.47564012	0.5243598
1	0	0.5366924	0.4633076	0.44329348	0.5567065	0.4834868	0.51651317	0.45255053	0.54744947	0.42390466	0.57609534	0.41002446	0.5899755	0.45650563	0.54349434	0.49242476	0.5075752
1	0	0.5409698	0.45903015	0.41641095	0.583589	0.4812989	0.5187011	0.46296448	0.5370355	0.4450533	0.5549467	0.4180136	0.58198637	0.44018057	0.55981946	0.5018746	0.49812534
1	0	0.52321017	0.47678983	0.4111999	0.58880013	0.49022967	0.5097704	0.44514626	0.5548538	0.3913155	0.6086845	0.36050913	0.63949084	0.4020521	0.59794796	0.37538388	0.6246161
1	0	0.64245194	0.35754803	0.4453054	0.55469465	0.5105171	0.4894829	0.47059226	0.5294078	0.41068196	0.58931804	0.51584065	0.48415932	0.45231894	0.54768103	0.4379031	0.5620969
1	0	0.3579909	0.64200914	0.38593775	0.6140623	0.4680186	0.53198147	0.40186998	0.59813	0.32513347	0.67486656	0.35823396	0.6417661	0.37849617	0.62150383	0.38556966	0.61443037
1	0	0.3350213	0.6649787	0.36076242	0.63923764	0.48912072	0.5108793	0.42691663	0.5730834	0.37765262	0.6223474	0.36406866	0.6359314	0.41344053	0.5865595	0.3443487	0.65565133
1	0	0.27461445	0.72538555	0.37554362	0.6244564	0.468318	0.531682	0.446248	0.55375206	0.30808377	0.6919163	0.35933647	0.64066356	0.38801014	0.6119899	0.44761962	0.5523804
0	1	0.714934	0.285066	0.5339866	0.46601337	0.4989109	0.5010891	0.57515234	0.4248477	0.49735066	0.5026493	0.6028898	0.3971102	0.53322625	0.46677375	0.6332507	0.36674932
0	1	0.40849233	0.5915077	0.42803577	0.5719642	0.48815122	0.5118488	0.49737963	0.5026204	0.48736393	0.5126361	0.4554862	0.54451376	0.44842818	0.55157185	0.50502795	0.49497208
0	1	0.27522895	0.7247711	0.43372712	0.5662729	0.5600766	0.43992344	0.5820675	0.41793254	0.5440741	0.45592582	0.5404906	0.45950934	0.54333246	0.45666754	0.5458538	0.45414624
0	1	0.22271019	0.7772898	0.4621534	0.5378466	0.5596032	0.44039676	0.5549019	0.4450981	0.46025863	0.5397414	0.5549546	0.44504544	0.5311695	0.46883053	0.6169973	0.38300264
0	1	0.19429186	0.80570817	0.38465545	0.6153445	0.48019052	0.51980954	0.39043614	0.6095638	0.44662505	0.55337495	0.39475292	0.6052471	0.4067634	0.5932366	0.37194645	0.6280535
0	1	0.48119622	0.5188038	0.5066211	0.49337888	0.49143305	0.508567	0.50548404	0.494516	0.47890806	0.52109194	0.55079293	0.44920704	0.54854524	0.45145482	0.5447881	0.4552119
0	1	0.46685117	0.5331488	0.5022375	0.4977625	0.47970963	0.5202904	0.48024437	0.51975566	0.5082098	0.49179018	0.4806089	0.51939106	0.536124	0.46387595	0.57108057	0.4289194
0	1	0.18697627	0.81302375	0.36060506	0.6393949	0.4752224	0.5247776	0.34956264	0.65043736	0.4556301	0.54436994	0.36347437	0.63652563	0.38007846	0.6199215	0.35379574	0.6462043
0	1	0.35819682	0.6418032	0.43752262	0.56247735	0.48106146	0.51893854	0.49518713	0.50481284	0.5012157	0.49878424	0.5011903	0.49880967	0.4657781	0.5342219	0.5127023	0.48729768
0	1	0.39743847	0.6025616	0.3743471	0.6256529	0.45880082	0.5411992	0.42370957	0.5762904	0.46693748	0.5330625	0.44294927	0.5570507	0.39325467	0.60674536	0.36824667	0.6317533
1	0	0.2962619	0.7037381	0.4024287	0.5975713	0.4861551	0.51384485	0.43788213	0.5621179	0.27725542	0.7227446	0.36705515	0.6329448	0.39353022	0.60646975	0.3435073	0.6564927
1	0	0.3859519	0.61404806	0.5108121	0.4891879	0.4902095	0.50979054	0.45369256	0.54630744	0.38782606	0.612174	0.42694628	0.5730537	0.42601618	0.5739838	0.45896477	0.5410352
1	0	0.5507978	0.44920215	0.4481671	0.55183285	0.51219267	0.48780733	0.4888426	0.5111574	0.4336713	0.5663287	0.44143194	0.55856806	0.4668807	0.5331193	0.49995938	0.50004065
1	0	0.6609233	0.33907673	0.53700006	0.46299997	0.5188744	0.4811256	0.495589	0.50441104	0.49012533	0.50987464	0.5127802	0.48721978	0.48945558	0.5105444	0.5315643	0.4684357
1	0	0.4379044	0.5620956	0.43843108	0.56156886	0.51146424	0.4885358	0.47239843	0.52760154	0.4067058	0.5932942	0.428789	0.57121104	0.43846303	0.5615369	0.43217897	0.5678211
1	0	0.5698254	0.4301746	0.5033345	0.49666548	0.5004349	0.49956506	0.46687657	0.5331234	0.44322217	0.55677783	0.46727088	0.53272915	0.47582826	0.5241717	0.5372619	0.4627381
1	0	0.42032304	0.5796769	0.4858156	0.5141844	0.5333895	0.46661052	0.49049488	0.5095051	0.46108168	0.5389184	0.4078378	0.5921622	0.46991342	0.5300866	0.48884806	0.51115197
1	0	0.5766468	0.42335322	0.5127869	0.48721308	0.49862236	0.5013777	0.4805787	0.51942134	0.4678941	0.5321059	0.4746935	0.5253065	0.45327482	0.5467252	0.44682533	0.5531747
1	0	0.3731571	0.62684286	0.37558907	0.624411	0.48858652	0.5114135	0.44709077	0.5529092	0.37905344	0.6209466	0.3942999	0.6057001	0.4001059	0.5998941	0.373249	0.626751
1	0	0.4479404	0.5520596	0.48144305	0.5185569	0.4963453	0.50365466	0.46839038	0.5316096	0.47302353	0.5269764	0.4376709	0.5623291	0.454196	0.545804	0.4579338	0.54206616
1	0	0.69591874	0.30408126	0.5955694	0.40443057	0.5645581	0.43544194	0.7531962	0.24680378	0.73476166	0.26523834	0.7717291	0.2282709	0.7874778	0.21252221	0.8513982	0.1486018
1	0	0.7999601	0.2000399	0.61386144	0.38613853	0.5552053	0.44479474	0.7479951	0.2520049	0.75161767	0.24838236	0.7659845	0.23401548	0.81816053	0.18183951	0.8504255	0.14957452
0	1	0.49938348	0.50061655	0.57487375	0.42512622	0.5727529	0.42724708	0.5815876	0.41841236	0.5227308	0.47726917	0.52890575	0.47109422	0.5669361	0.43306398	0.5829895	0.4170105
0	1	0.5384004	0.46159962	0.5924179	0.40758207	0.57038844	0.42961156	0.6343402	0.3656598	0.5318735	0.46812645	0.6108931	0.3891069	0.60665834	0.39334172	0.605711	0.394289
0	1	0.7590031	0.2409969	0.50969094	0.49030903	0.5022199	0.49778008	0.54146343	0.45853654	0.5515316	0.4484684	0.5671445	0.4328555	0.5351455	0.46485448	0.5784474	0.4215526
1	0	0.80735606	0.19264397	0.5399545	0.4600455	0.5259732	0.47402677	0.5919382	0.4080618	0.62136173	0.37863827	0.5899859	0.41001415	0.5777669	0.4222331	0.62260956	0.37739038
0	1	0.44662103	0.55337894	0.44579026	0.5542097	0.48029396	0.5197061	0.5265509	0.4734491	0.5183258	0.48167413	0.53373075	0.46626922	0.49617985	0.5038201	0.499945	0.500055
0	1	0.7684744	0.23152559	0.5550079	0.44499207	0.5201326	0.4798674	0.54776835	0.45223165	0.5433968	0.45660323	0.62325007	0.37674993	0.57751	0.42249	0.56949264	0.43050742
0	1	0.7833229	0.21667708	0.5412756	0.45872444	0.5227581	0.47724184	0.57340044	0.42659956	0.6211189	0.37888116	0.59925544	0.40074456	0.60169417	0.3983058	0.5768075	0.4231925
0	1	0.8412665	0.15873353	0.5758359	0.42416415	0.5394825	0.4605176	0.6507004	0.34929958	0.58830076	0.41169924	0.59421176	0.40578824	0.5831236	0.4168764	0.56941897	0.43058103
0	1	0.7693533	0.23064673	0.5249533	0.47504666	0.521988	0.47801206	0.5488674	0.45113263	0.5510344	0.4489656	0.6082645	0.3917355	0.5506588	0.44934112	0.5743073	0.42569274
0	1	0.73559105	0.264409	0.53358424	0.46641576	0.52434295	0.47565705	0.56760377	0.43239623	0.5570295	0.44297054	0.5719771	0.42802295	0.57705826	0.4229417	0.560714	0.43928596
0	1	0.55103433	0.44896567	0.5179229	0.48207715	0.50939876	0.49060124	0.5964661	0.40353382	0.73207074	0.26792932	0.55901873	0.44098133	0.558736	0.44126397	0.61111045	0.38888958
0	1	0.5355694	0.46443057	0.44582877	0.5541712	0.47155762	0.5284423	0.5047962	0.4952038	0.55288124	0.4471188	0.43379658	0.5662034	0.44972137	0.5502786	0.4875122	0.51248777
0	1	0.45980045	0.5401995	0.47922292	0.52077705	0.4922907	0.5077093	0.56347513	0.43652487	0.68169755	0.31830248	0.5272174	0.4727826	0.51344645	0.48655358	0.58878654	0.4112135
0	1	0.33903646	0.66096354	0.42421404	0.57578593	0.46104914	0.53895086	0.4992743	0.50072575	0.5117924	0.4882076	0.4448664	0.55513364	0.44434807	0.55565196	0.5327	0.46729997
0	1	0.43567684	0.5643231	0.5076021	0.4923979	0.49086812	0.5091319	0.57334626	0.42665374	0.69858366	0.3014163	0.5909071	0.40909287	0.5808928	0.4191072	0.59216696	0.40783304
0	1	0.35757822	0.64242184	0.4528028	0.5471972	0.45788488	0.5421151	0.53478336	0.46521664	0.57701963	0.42298037	0.45722347	0.5427765	0.46545753	0.53454244	0.4794275	0.5205725
0	1	0.6020762	0.3979238	0.5752728	0.42472723	0.48453796	0.51546204	0.5336757	0.46632433	0.5718935	0.4281065	0.63029057	0.3697094	0.5870063	0.41299373	0.598368	0.40163207
0	1	0.33546895	0.66453105	0.50176847	0.49823156	0.4722146	0.5277854	0.46748403	0.53251594	0.4590591	0.54094094	0.48413527	0.51586473	0.50359356	0.4964064	0.41395277	0.58604723
0	1	0.62031496	0.37968504	0.5843956	0.41560438	0.49890053	0.50109947	0.5360598	0.46394023	0.53880733	0.46119267	0.63590443	0.36409563	0.58747196	0.41252804	0.65313655	0.34686342
0	1	0.50799584	0.49200416	0.5166013	0.4833987	0.46893787	0.5310621	0.49225807	0.5077419	0.4468459	0.5531541	0.540973	0.459027	0.5107238	0.48927614	0.46096984	0.5390302
0	1	0.3113348	0.6886652	0.55735075	0.44264925	0.47178376	0.52821624	0.4996361	0.5003638	0.5035865	0.49641353	0.51985705	0.48014295	0.52963793	0.47036204	0.52226967	0.47773027
0	1	0.20612553	0.7938745	0.5005697	0.4994303	0.45766288	0.5423371	0.46277738	0.5372226	0.4243671	0.5756329	0.445882	0.55411804	0.46589234	0.5341077	0.44807547	0.5519245
0	1	0.6624935	0.33750644	0.5502114	0.44978863	0.47641465	0.5235853	0.52995497	0.47004506	0.5306636	0.46933636	0.5948849	0.40511516	0.54823256	0.4517674	0.54062337	0.45937663
0	1	0.30439687	0.69560313	0.513579	0.486421	0.47277817	0.5272218	0.48275575	0.5172442	0.4709951	0.5290049	0.5059884	0.49401155	0.48359412	0.5164059	0.4151059	0.58489406
0	1	0.55138415	0.44861585	0.5775967	0.42240325	0.48711035	0.5128897	0.59523493	0.404765	0.58602524	0.41397476	0.5916172	0.40838274	0.5807957	0.41920424	0.650842	0.34915796
0	1	0.21558686	0.7844131	0.51394	0.48606008	0.46929812	0.5307019	0.46030474	0.53969526	0.4742407	0.5257593	0.49499452	0.5050055	0.48832875	0.51167125	0.4685317	0.53146833
0	1	0.22151266	0.7784873	0.5028037	0.49719632	0.5066329	0.49336708	0.44176188	0.55823815	0.326351	0.6736491	0.37545794	0.62454206	0.44947112	0.5505289	0.48673466	0.5132653
0	1	0.5546866	0.44531333	0.52994233	0.4700576	0.5241486	0.4758514	0.5391629	0.46083713	0.489979	0.510021	0.45545056	0.54454947	0.50845504	0.49154496	0.45166644	0.5483336
0	1	0.54695606	0.453044	0.52065897	0.4793411	0.51136374	0.48863623	0.57056826	0.4294317	0.5126833	0.48731673	0.4970808	0.5029192	0.5093471	0.49065292	0.46912912	0.53087085
0	1	0.51326406	0.48673597	0.5097451	0.4902549	0.49892387	0.5010761	0.50105363	0.49894637	0.46637455	0.5336254	0.4635928	0.53640723	0.51199883	0.4880012	0.44409218	0.55590785
0	1	0.6636521	0.33634788	0.54835284	0.45164716	0.50920486	0.49079514	0.5226132	0.47738674	0.5191394	0.4808606	0.51851606	0.48148397	0.5312707	0.46872935	0.48126927	0.51873076
0	1	0.6165344	0.38346556	0.53966933	0.46033072	0.5072399	0.49276012	0.51173294	0.488267	0.4893205	0.51067954	0.4777324	0.5222676	0.51239467	0.48760533	0.50485265	0.49514738
0	1	0.721306	0.278694	0.55151826	0.4484818	0.54547435	0.45452568	0.5411309	0.4588691	0.5198081	0.48019195	0.54570526	0.45429474	0.54456353	0.4554365	0.5430424	0.45695758
0	1	0.5208103	0.47918975	0.54942936	0.4505707	0.55649275	0.44350725	0.5206133	0.47938666	0.501296	0.498704	0.49151123	0.50848883	0.5128545	0.48714548	0.51733714	0.48266286
1	0	0.32500985	0.6749901	0.4324969	0.5675031	0.6179964	0.38200364	0.5430613	0.4569387	0.44919258	0.5508074	0.45048425	0.5495158	0.4951753	0.5048247	0.5086237	0.4913763
1	0	0.70541066	0.29458934	0.51206267	0.48793727	0.58719754	0.41280246	0.6102659	0.38973412	0.514681	0.48531902	0.55423045	0.44576952	0.5795792	0.4204208	0.5697834	0.4302166
1	0	0.48522678	0.5147732	0.54245394	0.457546	0.50344956	0.49655044	0.530876	0.469124	0.49812225	0.5018777	0.53302526	0.4669747	0.5564789	0.4435211	0.5586468	0.44135317
1	0	0.77084446	0.22915551	0.5853106	0.41468942	0.5148818	0.4851182	0.54115355	0.45884645	0.58057934	0.41942066	0.6082063	0.3917938	0.59027505	0.40972492	0.5682133	0.43178666
1	0	0.6162941	0.38370594	0.56925356	0.43074644	0.51162106	0.48837897	0.54781365	0.45218635	0.5150433	0.48495668	0.5637971	0.43620282	0.58801484	0.41198513	0.60378724	0.39621282
1	0	0.7753319	0.22466813	0.5738702	0.4261298	0.5045335	0.49546644	0.5503025	0.44969752	0.5304992	0.46950078	0.57227993	0.42772007	0.57798743	0.42201257	0.51007605	0.48992392
1	0	0.7264395	0.27356046	0.53646046	0.46353954	0.5732981	0.42670193	0.5505779	0.4494221	0.53573173	0.46426827	0.58477217	0.4152278	0.616076	0.38392398	0.63593066	0.36406937
1	0	0.8333687	0.16663127	0.57575923	0.42424074	0.59099466	0.40900534	0.56172425	0.43827575	0.57296234	0.42703763	0.5754587	0.4245413	0.5887115	0.41128844	0.6408646	0.35913542
1	0	0.14978859	0.8502114	0.3251551	0.67484486	0.48236045	0.5176395	0.34545007	0.6545499	0.19647144	0.80352855	0.2670497	0.73295027	0.29624954	0.70375043	0.30610904	0.693891
1	0	0.78936344	0.2106365	0.560866	0.43913403	0.5641827	0.43581733	0.5977276	0.40227237	0.50479853	0.49520147	0.5560655	0.44393453	0.5325173	0.46748272	0.6147628	0.38523725
1	0	0.61752695	0.38247308	0.50259954	0.4974005	0.5347456	0.46525443	0.492157	0.507843	0.46288967	0.5371104	0.4770747	0.5229253	0.5042383	0.49576175	0.53026366	0.46973637
1	0	0.59385526	0.40614474	0.49426994	0.50573003	0.51866686	0.4813331	0.53269935	0.46730065	0.43388018	0.56611985	0.5081854	0.49181458	0.46237156	0.5376285	0.4891624	0.51083755
0	1	0.3878206	0.61217946	0.4059995	0.5940005	0.45820045	0.54179955	0.3790361	0.62096393	0.3268375	0.6731625	0.3060832	0.6939168	0.37474918	0.6252508	0.3059699	0.69403005
0	1	0.34547964	0.6545204	0.394578	0.605422	0.46187353	0.53812647	0.371955	0.628045	0.37820053	0.62179947	0.29446566	0.70553434	0.36535516	0.6346448	0.3440491	0.65595084
0	1	0.2711398	0.7288602	0.417095	0.582905	0.4593151	0.54068494	0.43911454	0.5608854	0.37965935	0.6203406	0.42321086	0.57678914	0.44952443	0.5504756	0.36706242	0.6329376
0	1	0.3185341	0.68146586	0.46584105	0.534159	0.46516153	0.53483844	0.43457916	0.5654208	0.4239291	0.57607085	0.42258498	0.577415	0.43449226	0.5655077	0.37409467	0.62590533
0	1	0.1548785	0.84512144	0.43082312	0.56917685	0.47111556	0.5288845	0.40273586	0.5972641	0.4357677	0.56423223	0.3764878	0.6235122	0.40849444	0.5915056	0.39140385	0.60859615
0	1	0.29814678	0.7018532	0.428889	0.571111	0.45267564	0.54732436	0.3894623	0.6105377	0.33480167	0.6651983	0.29057163	0.70942837	0.3350226	0.66497743	0.33742538	0.6625746
0	1	0.29154876	0.7084512	0.42953497	0.570465	0.46504027	0.53495973	0.43552414	0.56447583	0.41680342	0.5831965	0.40438345	0.5956165	0.43188387	0.5681162	0.46764764	0.5323523
0	1	0.2904037	0.70959634	0.47150534	0.5284946	0.47776878	0.5222312	0.45928654	0.5407134	0.44990373	0.5500963	0.41150004	0.58849996	0.4684873	0.53151274	0.43085125	0.5691487
0	1	0.46486118	0.5351388	0.49377465	0.50622535	0.50186014	0.49813992	0.47105506	0.5289449	0.45658216	0.5434179	0.47808972	0.5219103	0.48629293	0.5137071	0.46194318	0.5380568
0	1	0.3903336	0.60966647	0.49611732	0.50388265	0.49410668	0.5058933	0.4357733	0.5642266	0.46790823	0.53209174	0.4044625	0.5955375	0.46303928	0.5369607	0.4674524	0.5325476
0	1	0.40531728	0.59468275	0.50828874	0.49171126	0.5264445	0.47355545	0.45614794	0.54385203	0.4765685	0.5234315	0.4518099	0.5481901	0.4763497	0.52365035	0.4588657	0.5411343
0	1	0.25684738	0.7431526	0.5359623	0.46403772	0.5182221	0.48177788	0.42588577	0.5741142	0.48730752	0.51269245	0.432374	0.567626	0.4542778	0.5457222	0.43141535	0.5685847
0	1	0.37789848	0.62210155	0.49000224	0.5099978	0.5102759	0.4897241	0.45067	0.54933	0.46222264	0.53777736	0.42470393	0.57529604	0.46600717	0.5339928	0.45547003	0.54453003
0	1	0.28842014	0.71157986	0.4712214	0.5287786	0.5088254	0.49117455	0.40154594	0.59845406	0.45009628	0.54990375	0.31874102	0.681259	0.46838552	0.5316145	0.40527165	0.59472835
0	1	0.4262484	0.5737516	0.43135303	0.56864697	0.51388407	0.4861159	0.43926415	0.5607359	0.48802042	0.5119796	0.34531817	0.65468186	0.49925104	0.500749	0.45426017	0.5457398
0	1	0.48545974	0.51454026	0.5156992	0.48430073	0.5374785	0.46252146	0.51697075	0.48302925	0.48744738	0.5125527	0.44441363	0.55558634	0.5266411	0.4733589	0.44489357	0.55510646
0	1	0.33374766	0.6662523	0.32744524	0.67255473	0.46100476	0.5389952	0.38652351	0.61347646	0.41409275	0.5859072	0.25881943	0.74118054	0.31366804	0.6863319	0.31340256	0.6865974
0	1	0.26702648	0.7329735	0.44499236	0.5550077	0.5100809	0.48991913	0.49888486	0.50111514	0.4409284	0.5590716	0.37387636	0.62612367	0.4940108	0.50598913	0.460985	0.539015
0	1	0.288259	0.71174103	0.43296242	0.5670376	0.49102488	0.5089751	0.47233006	0.52766997	0.4019985	0.59800154	0.3483348	0.6516652	0.46917853	0.5308215	0.42495224	0.57504773
0	1	0.3442514	0.6557486	0.32389086	0.67610914	0.45861185	0.54138815	0.42526677	0.5747332	0.405021	0.59497905	0.2722585	0.72774154	0.29432082	0.7056792	0.3835079	0.6164921
0	1	0.21952493	0.780475	0.4486503	0.5513497	0.47878987	0.52121013	0.4809484	0.5190516	0.42648605	0.573514	0.30104095	0.69895905	0.42129564	0.57870436	0.39128903	0.60871094
0	1	0.47381	0.52619004	0.42007118	0.5799288	0.45399383	0.5460062	0.49379233	0.5062077	0.44039574	0.5596043	0.43575153	0.56424844	0.46192083	0.53807914	0.40686008	0.5931399
0	1	0.33287787	0.66712207	0.33057413	0.6694259	0.45754755	0.54245245	0.40349334	0.59650666	0.3006927	0.6993073	0.37638372	0.6236163	0.33090425	0.6690958	0.28985506	0.7101449
1	0	0.8983289	0.10167108	0.5193894	0.48061064	0.50691503	0.493085	0.6835469	0.3164531	0.63041604	0.36958393	0.73780745	0.2621926	0.6324139	0.36758608	0.60855144	0.3914486
1	0	0.9124728	0.08752724	0.5326111	0.467389	0.50897664	0.49102336	0.74878186	0.25121817	0.68756557	0.31243446	0.77286154	0.22713843	0.6340947	0.36590526	0.71324664	0.28675336
1	0	0.83344704	0.16655289	0.56484985	0.43515018	0.50592333	0.49407667	0.6544297	0.34557033	0.58541685	0.41458318	0.6144894	0.38551065	0.6609488	0.3390512	0.6090669	0.39093313
1	0	0.8137949	0.18620504	0.57057655	0.42942348	0.49709457	0.5029055	0.6781128	0.32188722	0.7224778	0.27752224	0.6578137	0.3421863	0.61886394	0.3811361	0.8005209	0.19947913
1	0	0.8022147	0.19778535	0.5715817	0.42841828	0.5021669	0.49783307	0.6625348	0.33746523	0.61875504	0.38124493	0.7187264	0.28127363	0.66284597	0.33715403	0.7208708	0.2791292
1	0	0.7842491	0.21575084	0.5602328	0.43976715	0.5074588	0.4925412	0.7012882	0.29871175	0.6754318	0.3245682	0.73429215	0.26570785	0.67653775	0.32346228	0.69404525	0.3059547
0	1	0.35123354	0.64876646	0.43535745	0.56464255	0.49640065	0.50359935	0.4582573	0.54174274	0.45753393	0.54246604	0.4437776	0.5562224	0.4950953	0.5049046	0.42709306	0.572907
0	1	0.30455488	0.6954451	0.38500154	0.61499846	0.4740929	0.5259071	0.38473806	0.6152619	0.31610522	0.6838948	0.34795558	0.6520445	0.4113258	0.5886742	0.36151484	0.63848513
0	1	0.61385506	0.386145	0.48727193	0.51272804	0.5438834	0.45611662	0.47444096	0.525559	0.50791883	0.49208114	0.45771542	0.5422846	0.49610528	0.50389475	0.49289	0.50710994
0	1	0.10865167	0.89134836	0.40607244	0.59392756	0.47848952	0.5215105	0.4229233	0.5770767	0.42641655	0.5735835	0.4326644	0.5673356	0.46633545	0.5336645	0.37067744	0.6293226
0	1	0.606899	0.393101	0.48950136	0.51049864	0.5512467	0.44875324	0.49828705	0.501713	0.5273692	0.47263074	0.48180398	0.51819605	0.49303928	0.5069607	0.5202039	0.47979614
0	1	0.38327536	0.6167246	0.44352835	0.5564716	0.50773776	0.4922622	0.43103305	0.5689669	0.4588806	0.5411194	0.4854345	0.5145655	0.45610857	0.54389143	0.43893334	0.5610666
1	0	0.43360564	0.5663943	0.44781587	0.55218416	0.5588633	0.44113678	0.44442326	0.55557674	0.26265088	0.73734915	0.41476044	0.5852396	0.42834032	0.5716596	0.430359	0.56964105
1	0	0.34584498	0.654155	0.44052923	0.5594708	0.5295385	0.47046152	0.4710368	0.52896315	0.3582331	0.6417669	0.4389683	0.5610317	0.49291277	0.50708723	0.45192027	0.5480797
1	0	0.4417392	0.5582608	0.47222123	0.5277788	0.5433555	0.45664448	0.49430493	0.50569504	0.37331155	0.6266885	0.45333597	0.54666406	0.5436998	0.45630023	0.42136505	0.578635
0	1	0.45271447	0.5472855	0.41874906	0.58125097	0.5473325	0.45266744	0.43504164	0.5649584	0.3156157	0.6843843	0.4154028	0.5845972	0.38989115	0.6101089	0.38170356	0.61829644
1	0	0.39211753	0.6078825	0.47558266	0.52441734	0.5242577	0.47574228	0.46778286	0.53221714	0.42517602	0.57482404	0.39061055	0.6093895	0.5132528	0.4867472	0.50967544	0.49032456
1	0	0.3437318	0.65626824	0.4454289	0.5545711	0.54307646	0.45692354	0.48989376	0.5101062	0.35048708	0.6495129	0.49480814	0.50519186	0.47753048	0.5224695	0.41286883	0.58713114
1	0	0.37549287	0.6245071	0.42936763	0.57063234	0.5307274	0.46927258	0.44594297	0.554057	0.3265396	0.6734604	0.33916992	0.6608301	0.48902	0.51097995	0.46321392	0.5367861
0	1	0.42269787	0.57730216	0.4295088	0.57049125	0.55099976	0.44900027	0.44600937	0.5539906	0.27538422	0.7246158	0.36687547	0.6331246	0.43951526	0.5604847	0.42486966	0.5751303
1	0	0.37523773	0.6247623	0.43007204	0.569928	0.5288021	0.4711979	0.4593337	0.5406663	0.30686426	0.6931358	0.38931617	0.6106838	0.4599395	0.54006046	0.42375478	0.57624525
1	0	0.38203788	0.6179621	0.43666947	0.56333053	0.5476054	0.45239466	0.42402625	0.57597375	0.27494246	0.72505754	0.38774306	0.61225694	0.41235337	0.5876466	0.41713983	0.5828601
0	1	0.3826168	0.61738324	0.4972663	0.5027337	0.47327673	0.5267233	0.46544313	0.53455687	0.4895244	0.51047564	0.5556906	0.4443094	0.46275392	0.53724605	0.48762175	0.5123783
0	1	0.20701134	0.79298866	0.41372365	0.58627635	0.46484593	0.53515404	0.40093195	0.599068	0.38868874	0.6113113	0.24772322	0.7522768	0.37747243	0.62252754	0.39424267	0.60575736
0	1	0.29078493	0.7092151	0.4984512	0.50154877	0.48364562	0.5163543	0.46459576	0.5354042	0.4272849	0.57271516	0.4758445	0.52415544	0.49276757	0.5072324	0.45764253	0.54235744
0	1	0.22604184	0.7739582	0.38654175	0.6134582	0.4646224	0.5353776	0.411223	0.58877695	0.30866194	0.6913381	0.3131032	0.6868968	0.3688335	0.6311665	0.30908456	0.69091547
0	1	0.20579304	0.794207	0.44117472	0.5588253	0.45793018	0.5420698	0.48159352	0.5184065	0.38185275	0.61814725	0.4298191	0.57018083	0.4116552	0.5883448	0.44502395	0.55497605
0	1	0.8398467	0.16015328	0.55682963	0.44317037	0.5011881	0.4988119	0.5376733	0.46232668	0.5192576	0.4807424	0.5724258	0.4275742	0.5677884	0.43221158	0.56828785	0.43171218
0	1	0.29504752	0.7049525	0.33961713	0.6603828	0.45872587	0.54127413	0.29622966	0.7037704	0.34819037	0.6518097	0.35985646	0.6401436	0.2853403	0.7146597	0.37345257	0.62654746
0	1	0.09221783	0.90778214	0.27085072	0.7291493	0.4640851	0.53591496	0.31856313	0.6814369	0.24900071	0.7509993	0.23847754	0.7615224	0.25946394	0.74053603	0.27017853	0.72982144
0	1	0.30884778	0.6911522	0.51560605	0.48439395	0.53142077	0.46857923	0.44255617	0.5574438	0.45404172	0.54595834	0.51511663	0.48488337	0.4768859	0.5231141	0.48606145	0.51393855
0	1	0.29750377	0.7024962	0.5471105	0.4528895	0.53884476	0.4611552	0.48128286	0.51871717	0.4310966	0.5689034	0.49967238	0.50032765	0.49418765	0.50581235	0.52295977	0.4770403
0	1	0.28315365	0.7168463	0.50640297	0.493597	0.510016	0.489984	0.45021027	0.5497897	0.4010825	0.5989175	0.42936903	0.5706309	0.45918173	0.54081833	0.47366783	0.5263322
0	1	0.27064362	0.7293564	0.5471794	0.45282057	0.55195004	0.44804996	0.566322	0.4336779	0.4655924	0.5344076	0.5447946	0.45520535	0.51183355	0.48816648	0.49902457	0.50097543
0	1	0.30428237	0.6957176	0.52762437	0.47237566	0.47760025	0.5223998	0.4170409	0.58295906	0.41649643	0.58350354	0.5316045	0.46839544	0.44077793	0.5592221	0.45786443	0.5421356
0	1	0.23061693	0.7693831	0.48884988	0.5111502	0.47097594	0.52902406	0.42381412	0.5761859	0.4074767	0.5925233	0.43399996	0.56600004	0.4062844	0.5937156	0.35865825	0.64134175
1	0	0.72615564	0.2738444	0.53377426	0.4662258	0.51131654	0.48868343	0.51612145	0.48387855	0.49692917	0.50307083	0.5301506	0.4698494	0.5093425	0.4906575	0.568717	0.431283
1	0	0.7129479	0.28705207	0.5159461	0.48405385	0.5187481	0.4812519	0.48370206	0.516298	0.49221238	0.5077876	0.5250743	0.47492567	0.5407826	0.45921746	0.50022334	0.49977672
1	0	0.72091246	0.27908757	0.5641663	0.43583366	0.5477991	0.45220083	0.52113503	0.47886503	0.5100599	0.48994014	0.61673665	0.3832633	0.6383518	0.36164814	0.7378105	0.26218954
1	0	0.63001645	0.36998355	0.53370404	0.46629596	0.5370848	0.46291518	0.4901362	0.5098638	0.49300855	0.50699145	0.4919654	0.5080346	0.58009535	0.41990465	0.5905989	0.40940115
1	0	0.7850947	0.2149053	0.56009495	0.4399051	0.518173	0.481827	0.58471286	0.41528714	0.5117883	0.4882117	0.5820965	0.4179035	0.5967763	0.4032237	0.659782	0.340218
1	0	0.73565567	0.26434436	0.53583175	0.46416822	0.53252757	0.46747243	0.54256314	0.4574369	0.49553168	0.5044683	0.51618373	0.48381627	0.59721583	0.40278414	0.5403796	0.45962048
1	0	0.76695	0.23304993	0.52864075	0.47135928	0.487245	0.51275504	0.53173286	0.46826714	0.5292681	0.47073188	0.5198895	0.48011056	0.5425269	0.45747316	0.51623523	0.48376477
1	0	0.6093964	0.3906036	0.52511513	0.47488484	0.51638	0.48362002	0.48343801	0.516562	0.49283376	0.5071662	0.41299573	0.58700424	0.53037614	0.46962383	0.53818697	0.46181306
1	0	0.7644373	0.23556264	0.53753114	0.46246883	0.4931744	0.5068256	0.5136642	0.4863358	0.4894287	0.5105713	0.57535255	0.42464745	0.60545766	0.39454234	0.53607935	0.46392065
1	0	0.6695584	0.33044162	0.5304399	0.46956012	0.49325868	0.50674134	0.50414264	0.49585733	0.48751307	0.51248693	0.43604058	0.5639594	0.53678197	0.46321803	0.51509434	0.4849057
1	0	0.77656865	0.2234314	0.57125455	0.42874545	0.5081465	0.4918535	0.5506855	0.44931448	0.5136718	0.4863282	0.6001142	0.39988574	0.6295828	0.37041715	0.60655546	0.39344454
1	0	0.665554	0.334446	0.53015065	0.4698493	0.48353755	0.51646245	0.5169526	0.48304743	0.50678957	0.4932104	0.5687009	0.43129906	0.5340124	0.4659876	0.56168634	0.43831366
1	0	0.7017511	0.2982489	0.52576435	0.47423565	0.51491904	0.485081	0.52638793	0.47361207	0.5018422	0.4981578	0.48449242	0.51550764	0.50926495	0.49073502	0.5119422	0.4880578
1	0	0.7913206	0.2086794	0.5392432	0.46075672	0.5343963	0.46560374	0.49735957	0.5026404	0.4648231	0.53517693	0.5036728	0.49632716	0.56251514	0.43748483	0.56196374	0.43803626
1	0	0.5399821	0.46001792	0.55677766	0.44322234	0.49652782	0.5034722	0.4598438	0.5401562	0.48254535	0.5174546	0.46529883	0.53470117	0.4955577	0.5044423	0.4972651	0.5027349
1	0	0.60884774	0.39115223	0.5752389	0.42476112	0.49446797	0.5055321	0.50024724	0.4997528	0.50966424	0.49033576	0.52367485	0.47632518	0.51751214	0.4824879	0.5448355	0.45516452
1	0	0.6279002	0.37209988	0.5487234	0.45127663	0.5291723	0.47082767	0.501136	0.49886402	0.4825141	0.51748586	0.46695003	0.53305	0.5177034	0.48229665	0.5893773	0.4106227
1	0	0.6129658	0.38703418	0.55474603	0.44525397	0.51388174	0.48611826	0.48216394	0.51783603	0.4883742	0.5116258	0.49954787	0.50045216	0.48934552	0.5106545	0.4890249	0.51097506
0	1	0.696117	0.30388302	0.5047248	0.4952752	0.4961439	0.5038561	0.5756043	0.42439568	0.5707599	0.4292401	0.55386686	0.44613317	0.51541686	0.48458314	0.54555076	0.45444927
1	0	0.8165425	0.18345748	0.62072164	0.37927836	0.5511537	0.44884625	0.65508795	0.34491202	0.66131353	0.33868647	0.7278491	0.27215084	0.6715527	0.32844728	0.74556285	0.25443718
0	1	0.6584874	0.34151256	0.50745755	0.49254245	0.49624297	0.50375706	0.5330377	0.46696222	0.5582272	0.44177285	0.5727476	0.4272524	0.5213541	0.47864592	0.574049	0.425951
1	0	0.7495886	0.25041136	0.59110343	0.4088966	0.5036895	0.49631047	0.6152409	0.38475913	0.6407108	0.3592892	0.69488233	0.30511767	0.63686293	0.36313713	0.6162578	0.38374227
0	1	0.40833426	0.5916658	0.41618535	0.5838147	0.4892009	0.51079905	0.48672107	0.51327896	0.4330361	0.56696385	0.47692907	0.52307093	0.44481996	0.5551801	0.33812863	0.6618714
1	0	0.62093997	0.37906006	0.5645858	0.4354142	0.5202254	0.4797746	0.6111661	0.38883385	0.5240922	0.4759078	0.56558037	0.43441963	0.62988454	0.37011543	0.62611806	0.37388194
0	1	0.48343533	0.5165647	0.42573223	0.57426775	0.48036596	0.519634	0.48778355	0.51221645	0.47167024	0.5283298	0.4846145	0.5153855	0.46216387	0.5378361	0.45510504	0.544895
0	1	0.717972	0.28202805	0.5968125	0.40318748	0.5195112	0.48048875	0.6273151	0.37268487	0.65083134	0.34916863	0.69188195	0.30811808	0.6393474	0.3606526	0.70371675	0.29628322
0	1	0.4654663	0.53453374	0.47474188	0.5252581	0.49160904	0.5083909	0.50874186	0.49125814	0.48877522	0.5112248	0.48938844	0.51061153	0.48140663	0.5185933	0.48239163	0.51760834
0	1	0.6141373	0.38586268	0.58130765	0.4186923	0.52309686	0.47690314	0.5622975	0.43770248	0.53327185	0.4667282	0.6362958	0.36370426	0.59182173	0.4081782	0.63449174	0.3655083
1	0	0.9273925	0.07260755	0.5456908	0.45430923	0.5314575	0.46854255	0.53458476	0.46541524	0.51875263	0.4812473	0.5567978	0.44320214	0.5819118	0.41808823	0.57441074	0.42558923
1	0	0.90877694	0.09122311	0.5077275	0.4922725	0.49776816	0.50223184	0.57418346	0.4258165	0.5657111	0.43428892	0.6444514	0.3555486	0.5514533	0.44854668	0.59262586	0.40737414
0	1	0.7144177	0.28558233	0.51663953	0.48336047	0.5376674	0.46233264	0.5297522	0.4702478	0.4998135	0.5001865	0.5370413	0.46295872	0.5052803	0.49471968	0.5043388	0.4956612
0	1	0.5963704	0.40362957	0.4880342	0.5119658	0.5461929	0.45380712	0.5354464	0.4645536	0.47172403	0.52827597	0.49809805	0.5019019	0.51511574	0.4848843	0.5680242	0.43197578
0	1	0.6292923	0.3707077	0.4918035	0.50819653	0.56171143	0.43828857	0.53466225	0.46533778	0.43670294	0.5632971	0.530201	0.46979904	0.50936025	0.49063972	0.5059418	0.4940582
0	1	0.36352617	0.63647383	0.39761466	0.60238534	0.51624364	0.48375636	0.46765304	0.5323469	0.3598816	0.64011836	0.4498579	0.5501421	0.3943906	0.60560936	0.45337966	0.54662037
0	1	0.5968281	0.40317184	0.49875712	0.50124294	0.53735715	0.4626429	0.53110963	0.46889037	0.46440887	0.5355911	0.5172879	0.48271206	0.4977995	0.50220054	0.52535695	0.47464305
0	1	0.38234407	0.61765593	0.44187686	0.5581231	0.5285967	0.47140324	0.48762813	0.51237184	0.39375082	0.60624915	0.44381025	0.5561898	0.430095	0.56990504	0.44798237	0.5520176
0	1	0.6400281	0.35997182	0.5192208	0.4807791	0.55759895	0.44240108	0.5498275	0.45017248	0.4103573	0.5896427	0.55463374	0.44536623	0.49598002	0.50402	0.51679283	0.48320717
0	1	0.35028228	0.6497177	0.4465786	0.55342144	0.5505672	0.44943276	0.48602077	0.5139792	0.41735205	0.582648	0.45835948	0.5416405	0.44164884	0.55835116	0.4352705	0.5647296
0	1	0.19606575	0.8039342	0.3136797	0.68632036	0.46294275	0.5370572	0.25438756	0.74561244	0.16248725	0.83751273	0.2806002	0.7193998	0.2544767	0.7455233	0.24689846	0.7531015
0	1	0.26314774	0.7368523	0.35158166	0.6484183	0.48622844	0.5137716	0.38366005	0.61634	0.3017454	0.6982545	0.33160925	0.6683908	0.37034047	0.62965953	0.250708	0.749292
0	1	0.26760858	0.73239136	0.36265928	0.63734066	0.4626334	0.53736657	0.37268186	0.62731814	0.2509461	0.7490539	0.34283587	0.6571641	0.3154471	0.6845529	0.37098515	0.62901485
0	1	0.17347765	0.8265223	0.38749614	0.6125039	0.49242595	0.507574	0.44493398	0.55506605	0.24819225	0.75180775	0.31979254	0.68020743	0.42712188	0.5728782	0.28964826	0.71035177
0	1	0.16212803	0.83787197	0.30229884	0.69770116	0.47802126	0.5219787	0.3150753	0.6849247	0.26652583	0.7334742	0.28020394	0.719796	0.29049256	0.70950747	0.23793973	0.7620602
0	1	0.21683897	0.783161	0.28711152	0.7128884	0.4638701	0.5361299	0.273461	0.726539	0.1648934	0.83510655	0.30134118	0.6986588	0.24261408	0.7573859	0.24248613	0.7575138
0	1	0.13342978	0.86657023	0.34555727	0.6544428	0.4727929	0.52720714	0.36135665	0.6386433	0.21428525	0.78571475	0.2636678	0.73633224	0.27990732	0.72009265	0.23254229	0.76745766
0	1	0.51033926	0.4896607	0.43463853	0.5653615	0.47015956	0.5298404	0.47936577	0.52063423	0.4676315	0.5323685	0.43636483	0.5636352	0.49870032	0.5012997	0.43702272	0.56297725
1	0	0.40005672	0.59994334	0.41602886	0.58397114	0.50525844	0.49474153	0.45502973	0.54497033	0.3062834	0.6937166	0.39976546	0.60023457	0.3995652	0.6004348	0.34776452	0.6522355
0	1	0.4194849	0.5805151	0.44511527	0.5548848	0.47882572	0.52117425	0.45508114	0.5449189	0.42716226	0.5728377	0.4415521	0.5584479	0.4499111	0.5500889	0.44956374	0.55043626
0	1	0.29986456	0.7001354	0.36197063	0.6380294	0.48123345	0.5187666	0.3501812	0.6498188	0.2824161	0.7175839	0.42462218	0.5753778	0.3258307	0.6741693	0.27460462	0.7253953
0	1	0.17237246	0.8276276	0.36789733	0.63210267	0.45889863	0.5411014	0.41143236	0.5885676	0.34683287	0.65316707	0.31245157	0.68754846	0.3594684	0.6405316	0.30067363	0.6993264
0	1	0.37581715	0.6241828	0.4985692	0.50143087	0.48544633	0.51455367	0.48867208	0.5113279	0.496825	0.503175	0.48032686	0.51967317	0.4916182	0.5083818	0.48951605	0.5104839
0	1	0.5929074	0.40709257	0.49845076	0.50154924	0.5037188	0.49628124	0.5394451	0.4605549	0.53442806	0.46557194	0.50457317	0.4954268	0.5128298	0.4871702	0.56426793	0.4357321
1	0	0.7965193	0.2034807	0.5384424	0.46155766	0.495424	0.50457597	0.51268876	0.4873113	0.5285365	0.47146353	0.52186805	0.47813195	0.54269975	0.4573002	0.58539456	0.4146054
1	0	0.752349	0.24765097	0.5231118	0.47688818	0.49617538	0.5038246	0.48989767	0.51010233	0.5361743	0.46382573	0.57815045	0.42184955	0.5230031	0.47699693	0.5299012	0.47009882
0	1	0.86114347	0.13885649	0.5441946	0.45580545	0.49813265	0.50186735	0.5374158	0.46258423	0.55240124	0.44759881	0.6412029	0.3587971	0.56418204	0.43581802	0.6290048	0.37099525
0	1	0.9364556	0.063544385	0.57578135	0.42421862	0.51071435	0.48928565	0.67334867	0.32665136	0.6624089	0.33759108	0.66929597	0.33070406	0.6075217	0.3924783	0.80425525	0.19574481
0	1	0.8040672	0.19593278	0.5538041	0.44619593	0.499497	0.500503	0.5714787	0.42852125	0.577058	0.42294195	0.6369085	0.36309153	0.5885613	0.41143867	0.6365343	0.36346573
0	1	0.9470846	0.052915376	0.57469517	0.4253048	0.56440675	0.4355933	0.6035239	0.3964761	0.5491162	0.45088378	0.68289286	0.3171071	0.6058914	0.39410862	0.6985588	0.30144116
0	1	0.8673445	0.13265555	0.57862294	0.4213771	0.5414687	0.45853138	0.5915786	0.40842137	0.59138334	0.40861672	0.6295267	0.37047327	0.6256942	0.37430578	0.701085	0.29891503
1	0	0.37580392	0.6241961	0.46538493	0.5346151	0.46367118	0.53632885	0.49811462	0.50188535	0.45913228	0.5408677	0.50248903	0.497511	0.4949942	0.5050058	0.49679822	0.5032018
1	0	0.58341765	0.41658232	0.53704137	0.46295857	0.4839639	0.51603615	0.5403619	0.4596381	0.5543243	0.44567567	0.6184226	0.38157737	0.5632142	0.43678582	0.5610946	0.43890542
1	0	0.44849154	0.5515085	0.44945532	0.5505446	0.46662316	0.5333769	0.48579034	0.5142097	0.5014576	0.49854246	0.5143235	0.48567653	0.47181726	0.52818274	0.5253025	0.4746974
1	0	0.543997	0.45600295	0.5036982	0.49630177	0.46965107	0.5303489	0.5104578	0.48954222	0.51922727	0.48077273	0.5852543	0.41474572	0.51103354	0.48896646	0.5505825	0.44941753
1	0	0.6242584	0.37574166	0.53496635	0.46503365	0.47372106	0.526279	0.6103677	0.38963225	0.53521776	0.4647822	0.608044	0.39195594	0.5423833	0.45761672	0.62656915	0.37343085
1	0	0.64364785	0.35635215	0.5526496	0.44735032	0.47741663	0.5225833	0.56895727	0.4310427	0.5646511	0.43534893	0.6243106	0.37568936	0.565755	0.43424502	0.5436347	0.45636526
1	0	0.5315402	0.46845978	0.4729189	0.52708113	0.46230164	0.5376983	0.5252831	0.47471696	0.49919036	0.5008096	0.5316168	0.46838316	0.45617482	0.5438252	0.57002395	0.42997602
0	1	0.37724644	0.6227536	0.42889124	0.57110876	0.4571886	0.5428114	0.44954526	0.55045474	0.44799918	0.5520009	0.42387447	0.57612556	0.44877324	0.55122674	0.4024111	0.59758896
1	0	0.5509048	0.44909522	0.4862108	0.5137892	0.4722711	0.5277289	0.49577567	0.5042243	0.45464817	0.54535186	0.52525437	0.47474563	0.50920576	0.49079427	0.6231736	0.37682638
1	0	0.4621945	0.5378055	0.4827781	0.5172219	0.47008842	0.5299116	0.49450007	0.5054999	0.4645547	0.53544533	0.5192675	0.4807325	0.46903864	0.53096133	0.44964087	0.55035913
0	1	0.4397006	0.5602994	0.39979073	0.6002093	0.47721186	0.5227881	0.41187266	0.5881273	0.4576742	0.54232585	0.38393074	0.6160692	0.41727135	0.5827286	0.38323218	0.6167678
0	1	0.59388894	0.40611106	0.49864364	0.5013564	0.4913248	0.50867516	0.4233327	0.57666725	0.49133664	0.50866336	0.5114023	0.48859763	0.4402597	0.55974025	0.4163921	0.5836079
0	1	0.33937517	0.66062486	0.4099417	0.5900583	0.48335636	0.5166436	0.42449817	0.57550186	0.40655375	0.59344625	0.40452555	0.5954744	0.4019795	0.5980205	0.38186282	0.61813724
0	1	0.42729443	0.5727056	0.4888748	0.5111252	0.49416026	0.50583977	0.42189628	0.5781037	0.47325894	0.526741	0.389102	0.61089796	0.43840343	0.5615966	0.4262286	0.5737714
0	1	0.71910167	0.28089833	0.518956	0.481044	0.49690786	0.50309217	0.48238692	0.5176131	0.48492506	0.51507497	0.5120119	0.48798814	0.5085722	0.49142775	0.47842857	0.52157146
1	0	0.7763391	0.22366084	0.5126872	0.4873128	0.5055445	0.49445552	0.5422073	0.45779273	0.49190202	0.50809795	0.5275239	0.4724761	0.5074762	0.49252376	0.47741723	0.52258277
0	1	0.77950937	0.22049068	0.48309484	0.5169052	0.48117828	0.5188217	0.48808032	0.5119197	0.50797284	0.49202713	0.5010682	0.49893185	0.5127839	0.48721611	0.45454597	0.545454
1	0	0.82605565	0.17394435	0.50731874	0.49268126	0.4860352	0.51396483	0.5481764	0.4518236	0.5202297	0.4797703	0.5280269	0.47197315	0.52102035	0.47897968	0.4858472	0.5141528
0	1	0.72338104	0.27661893	0.52887934	0.47112063	0.5133607	0.4866393	0.47860152	0.5213985	0.50289756	0.49710247	0.48602042	0.5139796	0.5239042	0.4760958	0.4484379	0.5515621
1	0	0.73612875	0.2638713	0.5324168	0.46758315	0.503586	0.496414	0.5123287	0.48767126	0.5130878	0.48691216	0.5358849	0.46411508	0.50978065	0.49021935	0.44078016	0.5592198
0	1	0.6893549	0.31064516	0.4840681	0.5159319	0.49215662	0.5078434	0.4755156	0.5244844	0.51704055	0.48295945	0.47696477	0.5230352	0.5210382	0.47896188	0.49516413	0.50483584
0	1	0.6971162	0.3028838	0.4993897	0.5006103	0.49060422	0.5093958	0.514083	0.48591697	0.50448	0.49551997	0.4597111	0.5402889	0.5095831	0.4904169	0.45664868	0.54335135
0	1	0.5700736	0.42992643	0.50700736	0.4929926	0.5021494	0.4978506	0.48317692	0.51682305	0.48407257	0.51592743	0.49753642	0.50246364	0.47723484	0.5227651	0.4383631	0.5616369
1	0	0.5754446	0.42455536	0.4255241	0.5744759	0.49117813	0.5088219	0.43043837	0.56956166	0.44804552	0.5519545	0.42742312	0.5725768	0.41670504	0.5832949	0.40674207	0.59325796
0	1	0.7024154	0.29758456	0.48492694	0.51507306	0.49762297	0.50237703	0.5127874	0.48721263	0.45985687	0.54014313	0.5121079	0.4878921	0.4601806	0.53981936	0.4486991	0.55130094
1	0	0.25997964	0.74002033	0.30053017	0.6994698	0.49560416	0.50439584	0.3566353	0.64336467	0.3268758	0.6731242	0.26979986	0.7302002	0.35436195	0.64563805	0.32789823	0.67210174
1	0	0.4923312	0.50766885	0.47510988	0.5248901	0.49403158	0.5059684	0.4003858	0.59961426	0.43476278	0.5652372	0.4365456	0.5634544	0.387772	0.61222804	0.36343756	0.6365624
1	0	0.61140573	0.38859424	0.53034896	0.46965107	0.5336248	0.4663752	0.50467706	0.49532297	0.50128925	0.49871075	0.45927587	0.5407241	0.53845847	0.46154156	0.48865795	0.51134205
1	0	0.4202288	0.5797712	0.4867845	0.5132155	0.50552493	0.49447507	0.45485345	0.5451465	0.42131457	0.57868546	0.35318923	0.64681077	0.4471643	0.5528357	0.4739423	0.52605766
1	0	0.80674565	0.19325438	0.56323045	0.43676952	0.60004526	0.3999547	0.586559	0.41344103	0.5441065	0.45589355	0.56004333	0.4399567	0.5406194	0.45938066	0.6080494	0.3919506
1	0	0.7177194	0.28228062	0.5440233	0.45597675	0.5540733	0.44592673	0.4841824	0.51581764	0.517967	0.48203304	0.5533006	0.44669944	0.50368416	0.49631587	0.5017279	0.4982721
1	0	0.31339243	0.68660754	0.4517554	0.5482446	0.4897841	0.51021594	0.29915264	0.7008474	0.32056648	0.6794335	0.3197732	0.68022674	0.39674562	0.6032544	0.3891221	0.6108779
1	0	0.46324763	0.53675234	0.43709412	0.56290585	0.48389074	0.5161093	0.41346738	0.5865326	0.42927104	0.57072896	0.34302264	0.6569774	0.45916364	0.5408364	0.36860594	0.631394
1	0	0.60919386	0.39080614	0.4316275	0.5683725	0.48550978	0.5144902	0.4448091	0.5551909	0.37245622	0.6275438	0.42475495	0.575245	0.44048595	0.55951405	0.49838895	0.50161105
1	0	0.38780504	0.612195	0.4321536	0.56784636	0.49331215	0.5066878	0.4002985	0.5997015	0.44644928	0.5535507	0.42253652	0.57746345	0.3419623	0.6580377	0.4224089	0.57759106
1	0	0.47626725	0.5237327	0.45993268	0.54006726	0.49669942	0.5033006	0.40519392	0.5948061	0.4067577	0.59324235	0.29100704	0.708993	0.45178136	0.5482186	0.36604297	0.633957
1	0	0.26728734	0.7327127	0.46731573	0.5326842	0.5087033	0.49129674	0.35030946	0.6496905	0.35207978	0.64792025	0.3441222	0.6558778	0.3837503	0.61624974	0.4029489	0.59705114
1	0	0.800187	0.199813	0.5641734	0.4358266	0.55157465	0.44842532	0.6068573	0.39314273	0.65944403	0.34055603	0.678227	0.321773	0.62070775	0.37929222	0.732719	0.267281
1	0	0.79476655	0.2052335	0.554679	0.445321	0.5438934	0.4561066	0.5692522	0.4307478	0.55302846	0.44697157	0.5545965	0.44540355	0.58943564	0.41056436	0.6272715	0.3727285
0	1	0.4941322	0.5058678	0.54983103	0.45016894	0.56831723	0.4316828	0.59781796	0.40218204	0.6711339	0.32886612	0.6497279	0.35027218	0.65841806	0.3415819	0.65706366	0.3429363
0	1	0.6353581	0.3646419	0.53049123	0.46950874	0.55121505	0.44878498	0.58616257	0.4138374	0.5535858	0.4464142	0.5853113	0.41468874	0.5892766	0.41072342	0.59226775	0.40773228
0	1	0.3958956	0.6041044	0.54246855	0.45753145	0.5668143	0.43318573	0.55416834	0.44583163	0.55760694	0.44239306	0.6463174	0.35368264	0.6180126	0.38198736	0.6030456	0.39695442
0	1	0.56223977	0.4377603	0.54091626	0.45908374	0.55085015	0.44914985	0.58465916	0.41534087	0.5514438	0.44855618	0.6239807	0.37601927	0.566631	0.43336898	0.5629135	0.43708652
0	1	0.3042253	0.69577473	0.49575695	0.504243	0.5155647	0.4844353	0.5495379	0.4504621	0.50249493	0.49750504	0.5164999	0.48350015	0.53003794	0.46996206	0.51953626	0.48046377
0	1	0.4879282	0.5120718	0.5199547	0.48004535	0.5249438	0.47505617	0.53000903	0.46999097	0.51592445	0.48407552	0.55520546	0.44479457	0.5725344	0.42746556	0.49772507	0.50227493
0	1	0.37536746	0.6246326	0.5117798	0.48822019	0.6155637	0.38443628	0.54502606	0.45497394	0.5176373	0.4823627	0.44995695	0.550043	0.5482775	0.45172253	0.53809047	0.46190953
1	0	0.49366844	0.5063315	0.40670627	0.5932937	0.49634185	0.5036581	0.43559927	0.56440073	0.51972574	0.48027426	0.49285173	0.5071482	0.4522766	0.5477235	0.4412463	0.55875367
1	0	0.36302215	0.63697785	0.4044116	0.5955884	0.49279585	0.5072042	0.41580114	0.58419883	0.42076105	0.57923895	0.4084087	0.5915913	0.43142354	0.56857646	0.36782613	0.63217384
1	0	0.44376078	0.5562392	0.44333774	0.5566622	0.49355987	0.50644016	0.4499105	0.55008954	0.47002944	0.5299705	0.45358992	0.5464101	0.48751396	0.51248604	0.37103745	0.6289625
0	1	0.24137187	0.75862813	0.4335556	0.5664444	0.5000841	0.49991593	0.47823867	0.5217613	0.45389342	0.5461066	0.4478621	0.5521379	0.47856635	0.52143365	0.38362536	0.6163746
0	1	0.2687685	0.7312316	0.37135753	0.6286425	0.47448346	0.5255165	0.42424217	0.57575786	0.41623232	0.58376765	0.38947928	0.6105207	0.45712978	0.5428702	0.39841488	0.60158515
0	1	0.30879915	0.6912008	0.41810736	0.58189267	0.49488768	0.5051123	0.4255169	0.5744831	0.4197193	0.58028066	0.43993166	0.5600683	0.4711506	0.52884936	0.43225002	0.56775
0	1	0.27320114	0.7267989	0.34477705	0.65522295	0.48663005	0.5133699	0.39051697	0.60948306	0.3924005	0.60759944	0.242813	0.75718695	0.38344523	0.6165548	0.2728236	0.72717637
1	0	0.4045535	0.5954465	0.46798342	0.53201663	0.51947707	0.48052296	0.42718196	0.57281804	0.351149	0.64885104	0.398215	0.60178494	0.43954095	0.560459	0.38217363	0.61782634
1	0	0.56803876	0.43196127	0.49593255	0.5040675	0.5439076	0.45609242	0.48146692	0.51853305	0.4638908	0.5361092	0.3853445	0.6146555	0.47811255	0.5218874	0.4920322	0.5079678
1	0	0.53266245	0.46733758	0.5095217	0.49047828	0.5303159	0.4696841	0.48279536	0.51720464	0.48939478	0.5106052	0.4578636	0.54213643	0.48848808	0.5115119	0.44576007	0.5542399
1	0	0.60762316	0.3923768	0.502872	0.49712798	0.53758264	0.4624174	0.51408553	0.48591444	0.5011035	0.4988965	0.5030951	0.4969049	0.50330186	0.4966981	0.5572653	0.44273472
0	1	0.4203099	0.5796901	0.42202893	0.5779711	0.4818411	0.5181589	0.42423385	0.57576615	0.30706432	0.6929357	0.33813882	0.66186124	0.43345854	0.5665415	0.37801898	0.621981
0	1	0.6214329	0.37856716	0.4517672	0.54823273	0.52147424	0.47852573	0.45887488	0.5411251	0.4399187	0.5600813	0.38342458	0.6165754	0.4537869	0.54621303	0.4705167	0.5294833
0	1	0.28757563	0.71242434	0.49056268	0.5094373	0.5186275	0.4813725	0.473166	0.526834	0.39333627	0.6066637	0.43326008	0.5667399	0.4683679	0.5316321	0.44849318	0.5515068
0	1	0.4389063	0.5610937	0.43319172	0.5668083	0.5134632	0.4865368	0.44139558	0.5586044	0.46484005	0.53516	0.3773339	0.6226661	0.44283512	0.55716485	0.44861212	0.5513879
0	1	0.43703553	0.56296444	0.46094757	0.5390524	0.49832144	0.5016785	0.4345729	0.5654271	0.36830387	0.63169616	0.34343603	0.656564	0.4565808	0.5434192	0.39058653	0.60941344
0	1	0.5564198	0.44358018	0.44797534	0.5520246	0.51890475	0.48109528	0.47145292	0.52854705	0.44863832	0.5513617	0.38504958	0.6149504	0.44435766	0.55564237	0.430516	0.56948394
0	1	0.49199018	0.5080098	0.4387949	0.56120515	0.48231664	0.5176834	0.47811076	0.5218892	0.51429504	0.48570496	0.50633377	0.49366626	0.46837986	0.53162014	0.47283608	0.5271639
0	1	0.19152746	0.8084726	0.29779693	0.70220304	0.463455	0.536545	0.23962861	0.7603714	0.17379043	0.82620955	0.22860675	0.7713932	0.29232606	0.7076739	0.25243804	0.74756193
0	1	0.40818623	0.59181374	0.5522014	0.44779867	0.5369355	0.46306446	0.5246274	0.4753726	0.4920737	0.5079263	0.573654	0.42634597	0.5115448	0.48845518	0.4977066	0.5022934
0	1	0.42862704	0.5713729	0.5395901	0.46040988	0.51926446	0.48073554	0.45829436	0.54170567	0.47242776	0.5275723	0.45935327	0.54064673	0.51237017	0.48762983	0.4055613	0.5944387
0	1	0.40865734	0.5913426	0.5487024	0.45129755	0.5269795	0.47302055	0.49422017	0.5057798	0.49026242	0.50973755	0.56263983	0.43736014	0.5098627	0.49013725	0.5204011	0.47959888
0	1	0.45671397	0.543286	0.52145386	0.47854617	0.5210848	0.47891527	0.4422387	0.5577614	0.48469135	0.5153086	0.44267666	0.55732334	0.48141506	0.5185849	0.4056248	0.59437513
0	1	0.34074688	0.6592531	0.53524745	0.46475255	0.4989896	0.5010104	0.5223061	0.4776939	0.47638094	0.52361906	0.5149759	0.4850241	0.49254248	0.50745755	0.4582496	0.54175043
0	1	0.40918377	0.59081626	0.5361827	0.4638173	0.52198577	0.47801426	0.45669824	0.54330176	0.5027373	0.4972627	0.44685715	0.55314285	0.48440662	0.5155934	0.46510035	0.53489965
0	1	0.44916347	0.5508365	0.55233955	0.4476605	0.53319	0.46681002	0.53686684	0.4631332	0.4986618	0.5013382	0.58009356	0.41990647	0.51874983	0.48125014	0.52589214	0.47410786
0	1	0.4607471	0.53925294	0.5269321	0.47306788	0.53190124	0.46809873	0.46539128	0.5346087	0.4933664	0.5066336	0.50621444	0.49378553	0.48983482	0.5101652	0.41360378	0.5863962
0	1	0.36515155	0.6348484	0.55483097	0.445169	0.54508907	0.45491096	0.5186977	0.48130235	0.49143687	0.50856316	0.5844709	0.41552907	0.5050725	0.49492753	0.52129334	0.47870666
0	1	0.4297267	0.5702733	0.52977824	0.47022173	0.53388846	0.4661115	0.47251394	0.5274861	0.47754908	0.5224509	0.49940103	0.50059897	0.49210626	0.50789374	0.432139	0.567861
0	1	0.7945393	0.20546074	0.48670143	0.5132986	0.5003893	0.4996107	0.5297866	0.47021338	0.45757994	0.54242	0.48035914	0.51964086	0.48784947	0.51215047	0.5363427	0.4636573
0	1	0.77393323	0.22606674	0.4811774	0.5188226	0.502138	0.49786198	0.4523828	0.5476172	0.44133508	0.55866486	0.47592577	0.52407426	0.45928094	0.5407191	0.40943983	0.59056014
0	1	0.8341673	0.16583271	0.52349424	0.4765058	0.51977307	0.48022696	0.57210416	0.42789584	0.4766223	0.52337766	0.5295024	0.47049755	0.5394916	0.4605084	0.48710728	0.5128927
0	1	0.7663917	0.23360828	0.47593054	0.5240695	0.49585047	0.5041495	0.5028219	0.49717808	0.4578878	0.54211223	0.463576	0.53642404	0.4839443	0.5160557	0.52616787	0.4738321
0	1	0.40085435	0.59914565	0.45763206	0.542368	0.46851227	0.5314877	0.46792483	0.53207517	0.44199285	0.5580071	0.49613562	0.50386435	0.47433704	0.52566296	0.45536545	0.5446345
0	1	0.51554173	0.48445827	0.45330358	0.5466964	0.4731691	0.526831	0.4982477	0.5017523	0.4594247	0.5405753	0.43102914	0.56897086	0.51267564	0.48732433	0.44124338	0.55875665
0	1	0.39516982	0.60483015	0.50652516	0.49347478	0.52712715	0.4728728	0.52851695	0.47148308	0.4303119	0.56968814	0.48081428	0.5191858	0.5150174	0.48498267	0.489499	0.51050097
0	1	0.31826407	0.68173593	0.42690533	0.57309467	0.48518568	0.5148143	0.47460434	0.5253957	0.4414012	0.55859876	0.48531073	0.51468927	0.48057282	0.5194272	0.41034305	0.58965695
0	1	0.40643105	0.593569	0.4665874	0.53341264	0.51099986	0.48900014	0.487141	0.512859	0.42126143	0.5787386	0.48273304	0.5172669	0.44078755	0.55921245	0.47782588	0.5221741
0	1	0.36573365	0.6342663	0.4401845	0.5598155	0.49816668	0.50183326	0.45815763	0.5418424	0.39056337	0.60943663	0.4864105	0.51358956	0.45917085	0.5408292	0.4342589	0.56574106
0	1	0.3724192	0.6275808	0.43981332	0.5601867	0.51192653	0.4880735	0.41680244	0.58319753	0.33945498	0.660545	0.44900873	0.5509913	0.4130419	0.5869581	0.39327142	0.60672855
0	1	0.29090852	0.7090915	0.38906816	0.6109319	0.49398768	0.5060124	0.44857246	0.55142754	0.34611374	0.6538863	0.4548224	0.5451776	0.42870986	0.57129014	0.4084721	0.59152794
0	1	0.13855481	0.86144525	0.3625468	0.63745326	0.46983153	0.5301685	0.40579948	0.5942005	0.23089674	0.7691033	0.3474072	0.6525928	0.3626125	0.6373876	0.3753777	0.62462234
0	1	0.40684673	0.5931533	0.40468428	0.5953157	0.49306297	0.5069371	0.42790228	0.5720977	0.41490003	0.5851	0.42208666	0.5779133	0.4226618	0.57733816	0.4056075	0.59439254
1	0	0.5563023	0.44369775	0.4663011	0.5336989	0.51981866	0.4801813	0.50911045	0.49088955	0.547106	0.45289403	0.5086339	0.49136606	0.50371236	0.49628767	0.5366937	0.4633063
0	1	0.80377215	0.19622785	0.572073	0.427927	0.54554534	0.45445466	0.63500196	0.364998	0.5578626	0.44213742	0.68041056	0.31958944	0.6298762	0.37012383	0.6496166	0.35038346
1	0	0.826766	0.17323396	0.48353022	0.5164697	0.5359131	0.46408686	0.58084995	0.41915002	0.58034956	0.4196504	0.52055234	0.47944763	0.5519447	0.44805533	0.59264195	0.40735805
0	1	0.8567323	0.14326768	0.5657215	0.4342785	0.57493114	0.42506886	0.627744	0.37225598	0.5476363	0.4523637	0.69225353	0.30774644	0.622563	0.37743706	0.5934615	0.40653846
1	0	0.77254444	0.22745556	0.5411485	0.45885152	0.511624	0.48837608	0.6620795	0.3379205	0.6695565	0.33044353	0.68861437	0.31138563	0.64925784	0.35074216	0.6683705	0.33162957
0	1	0.77499485	0.22500518	0.4961764	0.5038236	0.50900996	0.49099004	0.54364216	0.45635787	0.5820039	0.4179961	0.5982912	0.40170875	0.5990463	0.40095377	0.604713	0.395287
1	0	0.50649613	0.49350384	0.5085562	0.4914438	0.4833106	0.51668936	0.5129759	0.4870242	0.5599869	0.4400131	0.5882292	0.4117708	0.515685	0.48431495	0.5021464	0.49785355
0	1	0.644813	0.35518697	0.57912153	0.4208785	0.5214093	0.47859073	0.6172501	0.3827499	0.5311023	0.4688977	0.6077892	0.3922108	0.572003	0.42799696	0.5754224	0.4245776
1	0	0.8383489	0.16165105	0.5144125	0.48558748	0.54777765	0.45222235	0.6090785	0.39092153	0.56331366	0.4366863	0.5617666	0.43823335	0.5996454	0.4003546	0.72529364	0.27470636
1	0	0.56757283	0.43242717	0.38594225	0.6140577	0.4996475	0.5003525	0.5261337	0.47386628	0.5540912	0.44590878	0.5096045	0.49039546	0.45570824	0.5442918	0.57120514	0.4287949
1	0	0.85385156	0.14614846	0.51996446	0.48003557	0.53558624	0.46441376	0.62065077	0.37934917	0.5808905	0.41910952	0.57351977	0.42648023	0.5357033	0.46429673	0.63739055	0.36260948
1	0	0.8298984	0.17010158	0.4775431	0.52245694	0.5094271	0.4905729	0.52203715	0.4779628	0.55516255	0.44483742	0.44865844	0.5513416	0.4911419	0.50885814	0.5462677	0.45373234
1	0	0.6625082	0.33749178	0.48451737	0.5154826	0.49765486	0.5023452	0.52606493	0.47393513	0.5321126	0.46788737	0.5269209	0.4730791	0.5238401	0.47615984	0.52421427	0.47578573
1	0	0.84339505	0.15660496	0.53111523	0.46888474	0.56242216	0.43757784	0.5545385	0.44546148	0.54384226	0.4561577	0.614841	0.38515902	0.56278104	0.437219	0.6317166	0.36828342
1	0	0.34076157	0.65923846	0.31963733	0.6803627	0.4728698	0.5271301	0.4255732	0.5744268	0.2743275	0.7256725	0.3928446	0.60715544	0.35010394	0.6498961	0.36635372	0.63364625
1	0	0.6346049	0.3653951	0.3945403	0.6054597	0.4891716	0.51082844	0.44175854	0.5582415	0.4175417	0.5824583	0.42124596	0.578754	0.40966615	0.5903339	0.40859172	0.5914083
0	1	0.45631665	0.54368335	0.58040196	0.41959804	0.523128	0.476872	0.60709053	0.39290944	0.59458345	0.40541652	0.6097404	0.3902596	0.5645085	0.43549147	0.60090065	0.39909932
0	1	0.19762956	0.8023704	0.5352726	0.46472743	0.49588358	0.5041164	0.5146132	0.48538682	0.41501656	0.5849834	0.5138269	0.4861731	0.4699203	0.53007966	0.5561052	0.44389477
0	1	0.06929566	0.93070436	0.4996584	0.5003416	0.47504285	0.5249572	0.4473362	0.5526638	0.3616902	0.63830984	0.4250938	0.5749062	0.43150002	0.5685	0.45113593	0.54886407
0	1	0.047680702	0.95231926	0.5007228	0.4992772	0.4732322	0.52676785	0.46332785	0.5366722	0.37963632	0.6203637	0.4541618	0.5458382	0.4291765	0.57082343	0.40237877	0.59762126
0	1	0.03506175	0.9649383	0.53848237	0.46151757	0.4624555	0.5375444	0.4062955	0.59370446	0.36567134	0.63432866	0.45218182	0.5478182	0.40088418	0.5991158	0.40498355	0.5950164
0	1	0.010942896	0.9890571	0.45288417	0.5471158	0.44975778	0.55024225	0.38427326	0.6157267	0.26450846	0.7354916	0.42777213	0.5722279	0.374165	0.62583494	0.3430844	0.65691555
1	0	0.758593	0.241407	0.43404526	0.56595474	0.54510784	0.4548922	0.6108624	0.38913763	0.48261908	0.5173809	0.46760288	0.53239715	0.49319625	0.50680375	0.5570713	0.44292867
0	1	0.7148539	0.28514612	0.5342421	0.4657579	0.5642985	0.43570152	0.64567804	0.35432196	0.63124716	0.36875284	0.58168393	0.41831613	0.5217183	0.47828162	0.6551717	0.3448283
1	0	0.81368333	0.18631664	0.48776084	0.51223916	0.6132871	0.38671297	0.63422316	0.36577684	0.52509946	0.47490048	0.6099121	0.39008793	0.5195622	0.48043784	0.5907564	0.40924358
1	0	0.6396504	0.36034963	0.5368628	0.46313724	0.5933537	0.40664634	0.5939859	0.40601403	0.5863575	0.4136425	0.60808605	0.39191395	0.5320007	0.46799925	0.6650176	0.33498234
1	0	0.3713233	0.6286767	0.45288795	0.54711205	0.5502905	0.44970945	0.44673458	0.5532654	0.33812708	0.6618729	0.41174752	0.58825254	0.43302578	0.5669742	0.51327085	0.48672915
0	1	0.20500767	0.7949923	0.3631321	0.63686794	0.4998107	0.5001893	0.43187463	0.5681254	0.31946608	0.6805339	0.40623078	0.59376925	0.4563971	0.54360294	0.41942284	0.58057714
0	1	0.40744513	0.59255487	0.4027021	0.5972979	0.5111273	0.48887268	0.43117952	0.5688205	0.37831664	0.6216834	0.52015775	0.47984222	0.41989586	0.5801041	0.47439426	0.5256057
0	1	0.32855627	0.67144376	0.35397735	0.6460227	0.44790885	0.5520911	0.36608362	0.6339164	0.29706493	0.7029351	0.30995893	0.690041	0.32151747	0.6784826	0.35642916	0.6435708
0	1	0.42200783	0.57799214	0.3918342	0.6081658	0.4712069	0.5287931	0.37792864	0.6220714	0.31777	0.68223	0.4583936	0.5416064	0.34973982	0.6502602	0.35906526	0.64093477
0	1	0.17086598	0.829134	0.41524437	0.5847556	0.45755875	0.54244125	0.4218755	0.57812446	0.37327814	0.62672186	0.368144	0.631856	0.47668067	0.52331936	0.36501598	0.6349841
0	1	0.3098393	0.6901607	0.40552995	0.5944701	0.4987971	0.5012029	0.42033556	0.5796644	0.2763125	0.7236875	0.33799988	0.6620001	0.42077684	0.5792231	0.3814597	0.6185403
0	1	0.23687594	0.7631241	0.39638135	0.6036187	0.4512216	0.5487784	0.39071476	0.6092853	0.43596277	0.56403726	0.30630034	0.6936997	0.42097762	0.5790224	0.33890745	0.6610926
0	1	0.30071357	0.69928646	0.46274462	0.5372554	0.5155487	0.4844513	0.46752346	0.53247654	0.3176944	0.68230563	0.38768986	0.6123102	0.4406818	0.5593182	0.4308782	0.5691218
1	0	0.7411197	0.25888035	0.50739354	0.49260646	0.49703485	0.50296515	0.511918	0.48808202	0.4972691	0.5027309	0.523498	0.47650206	0.52662134	0.47337866	0.5142235	0.48577654
0	1	0.71947426	0.28052574	0.50532126	0.49467877	0.59164417	0.4083558	0.5168798	0.48312014	0.49720803	0.50279194	0.61549914	0.38450083	0.51751024	0.48248973	0.5576677	0.44233236
1	0	0.8435556	0.1564444	0.5391455	0.46085447	0.5303153	0.4696847	0.59970903	0.4002909	0.5302827	0.46971732	0.57796675	0.42203328	0.5666217	0.43337828	0.5775311	0.42246887
0	1	0.7547299	0.24527006	0.46521708	0.5347829	0.5867255	0.41327447	0.49415675	0.5058432	0.4485353	0.5514647	0.5047445	0.49525547	0.45470515	0.5452949	0.47553983	0.52446014
0	1	0.9290468	0.07095322	0.5519695	0.44803044	0.58613473	0.41386524	0.6681123	0.33188772	0.61255157	0.3874484	0.60592765	0.39407238	0.6087713	0.3912287	0.62853116	0.3714688
0	1	0.6462681	0.35373187	0.47521237	0.5247876	0.5697745	0.43022543	0.5068213	0.4931787	0.418809	0.58119106	0.4936967	0.5063033	0.46964195	0.5303581	0.46085918	0.53914076
0	1	0.8369724	0.16302752	0.5194803	0.4805197	0.5206517	0.4793483	0.5641766	0.4358234	0.520178	0.47982195	0.6108963	0.3891037	0.5659202	0.43407983	0.55902094	0.44097906
0	1	0.43756893	0.5624311	0.4454085	0.5545915	0.54544437	0.45455563	0.4672	0.53279996	0.48712856	0.51287144	0.4767717	0.52322835	0.5364395	0.46356046	0.49559548	0.5044045
0	1	0.2758245	0.7241755	0.49956357	0.5004364	0.5382902	0.46170977	0.5178001	0.48219994	0.47360647	0.52639353	0.54026574	0.4597343	0.53810686	0.4618931	0.49480852	0.5051915
0	1	0.3815888	0.6184112	0.46069002	0.53931	0.48834598	0.51165396	0.4900526	0.50994736	0.43381348	0.5661865	0.411462	0.588538	0.494628	0.505372	0.41622895	0.58377105
0	1	0.44219914	0.5578008	0.50807226	0.49192777	0.48249286	0.5175071	0.51352537	0.48647466	0.49206966	0.50793034	0.47262233	0.52737767	0.530686	0.46931395	0.49275646	0.5072435
0	1	0.22373398	0.776266	0.32262385	0.67737615	0.47016415	0.5298358	0.43213892	0.5678611	0.22434764	0.77565235	0.33814013	0.66185987	0.32946485	0.67053515	0.31540218	0.6845978
0	1	0.41764426	0.58235574	0.5350795	0.46492052	0.47910303	0.520897	0.488595	0.511405	0.47239617	0.52760386	0.46727338	0.53272665	0.549592	0.45040798	0.45220548	0.5477945
0	1	0.2899553	0.71004474	0.36702436	0.63297564	0.4862739	0.51372606	0.4105008	0.58949924	0.23586552	0.76413447	0.3601332	0.6398668	0.43495598	0.56504405	0.2771878	0.7228122
0	1	0.23202531	0.76797473	0.3392705	0.6607295	0.44553277	0.55446726	0.3435157	0.6564843	0.31700245	0.6829976	0.32242352	0.67757654	0.29050285	0.70949715	0.29203415	0.70796585
0	1	0.7762139	0.22378609	0.49960455	0.5003955	0.5025202	0.49747983	0.68384975	0.31615025	0.6466297	0.35337034	0.64334804	0.35665196	0.6520334	0.34796664	0.7937384	0.20626159
0	1	0.91412085	0.08587917	0.5019934	0.49800655	0.5245587	0.47544122	0.6722147	0.3277853	0.5883061	0.4116938	0.6388334	0.36116666	0.5675701	0.43242985	0.6330045	0.36699557
0	1	0.73429817	0.2657019	0.48117092	0.51882905	0.4971864	0.5028136	0.7168763	0.2831237	0.6672806	0.3327194	0.675308	0.32469198	0.62720513	0.37279484	0.8014331	0.19856696
0	1	0.80457306	0.19542696	0.5117057	0.48829436	0.52640635	0.47359365	0.654109	0.34589103	0.7474819	0.25251815	0.65144676	0.3485533	0.63508224	0.36491776	0.6665213	0.33347863
1	0	0.8006932	0.19930677	0.50094634	0.49905366	0.48071897	0.519281	0.55334824	0.4466518	0.55385906	0.44614094	0.5921664	0.40783355	0.5399549	0.4600451	0.618045	0.3819551
1	0	0.7231208	0.27687922	0.40999156	0.59000844	0.47717083	0.5228292	0.4701087	0.52989125	0.48553938	0.5144606	0.47193778	0.5280622	0.4501295	0.54987043	0.49710602	0.5028939
1	0	0.5860827	0.4139173	0.45950845	0.5404916	0.4759041	0.5240959	0.46920678	0.5307932	0.49194804	0.50805193	0.4878099	0.51219004	0.45743224	0.5425678	0.49352264	0.50647736
1	0	0.42308828	0.57691175	0.40261665	0.5973833	0.47701734	0.52298266	0.43844584	0.5615542	0.41582912	0.5841708	0.34659603	0.653404	0.40705794	0.592942	0.40893897	0.591061
1	0	0.53864187	0.46135816	0.41993743	0.5800625	0.4634272	0.5365728	0.43569842	0.56430155	0.47238442	0.5276156	0.41465285	0.5853472	0.39749917	0.6025008	0.4895224	0.5104776
1	0	0.5369833	0.4630167	0.44885722	0.55114275	0.49008954	0.5099105	0.4238028	0.57619715	0.46129623	0.5387038	0.34596604	0.65403396	0.4457511	0.55424887	0.4376933	0.5623067
1	0	0.37948132	0.6205187	0.46961263	0.5303874	0.47771627	0.52228373	0.5066089	0.49339107	0.4975986	0.5024014	0.57822263	0.42177734	0.48944736	0.51055264	0.5667091	0.43329096
1	0	0.46615094	0.53384906	0.42988297	0.570117	0.48790926	0.5120907	0.46612728	0.5338727	0.48887834	0.5111217	0.47062913	0.5293709	0.4506754	0.54932463	0.43699664	0.56300336
1	0	0.3249612	0.6750389	0.45229274	0.54770726	0.51274955	0.4872505	0.48268786	0.5173121	0.39205194	0.60794806	0.4678308	0.53216916	0.491005	0.508995	0.4177154	0.5822846
1	0	0.44233423	0.55766577	0.47387844	0.52612156	0.5266954	0.47330463	0.48946428	0.5105357	0.3954663	0.6045337	0.42544603	0.57455397	0.4886517	0.51134825	0.4389225	0.5610775
1	0	0.33638746	0.66361254	0.4516869	0.5483131	0.51455283	0.48544717	0.48434237	0.5156576	0.40411082	0.59588915	0.43858984	0.5614102	0.48336935	0.51663065	0.48946124	0.51053876
0	1	0.59928834	0.4007117	0.49455678	0.5054432	0.5082996	0.4917004	0.51568496	0.484315	0.56934047	0.43065953	0.5332027	0.46679735	0.52576685	0.47423315	0.50889045	0.49110952
0	1	0.5589857	0.44101426	0.497528	0.502472	0.5010771	0.49892288	0.49789163	0.5021084	0.48730356	0.51269644	0.4754675	0.5245325	0.5353225	0.4646775	0.46879917	0.5312008
0	1	0.3713429	0.6286571	0.3666155	0.6333845	0.46777907	0.5322209	0.42888013	0.5711199	0.44863194	0.55136806	0.44855183	0.55144817	0.3990398	0.60096014	0.3566314	0.6433686
0	1	0.1847019	0.81529814	0.39570886	0.60429114	0.4615683	0.5384317	0.4103681	0.5896319	0.3710556	0.6289444	0.37262228	0.62737775	0.4399955	0.56000453	0.380912	0.619088
0	1	0.1679851	0.8320149	0.36051163	0.6394884	0.4656821	0.5343179	0.36502758	0.63497245	0.25333303	0.74666697	0.33070084	0.6692991	0.3612995	0.6387005	0.3889507	0.6110493
0	1	0.28767356	0.7123264	0.41192123	0.5880788	0.4466107	0.5533893	0.42775673	0.5722433	0.43491447	0.56508553	0.35217345	0.6478266	0.42609122	0.5739088	0.34842306	0.651577
0	1	0.15651295	0.8434871	0.43223616	0.5677638	0.4603215	0.53967845	0.4508149	0.5491851	0.40312672	0.59687334	0.36205876	0.63794124	0.44462255	0.5553775	0.39337575	0.6066243
0	1	0.23209946	0.7679006	0.37910074	0.62089926	0.44436362	0.5556364	0.2465497	0.7534503	0.22609368	0.77390635	0.20047133	0.79952866	0.31421062	0.6857894	0.32358178	0.67641824
0	1	0.19021483	0.8097851	0.3697695	0.6302305	0.44790486	0.5520951	0.32864094	0.67135906	0.21483548	0.7851645	0.14997311	0.8500269	0.329814	0.670186	0.25839442	0.7416056
0	1	0.5886787	0.41132128	0.52214414	0.4778559	0.52344584	0.47655413	0.55005	0.44994995	0.5603921	0.4396079	0.5972357	0.40276432	0.5631646	0.43683544	0.6599392	0.3400607
0	1	0.60651535	0.39348468	0.48310357	0.51689637	0.5272221	0.47277784	0.5372015	0.46279848	0.6084082	0.39159185	0.4924494	0.5075506	0.5689825	0.43101755	0.5156737	0.4843263
0	1	0.52212065	0.47787935	0.47809795	0.5219021	0.5187308	0.48126912	0.5039465	0.49605355	0.49292386	0.50707614	0.49773654	0.5022635	0.53417784	0.46582213	0.5278644	0.47213563
0	1	0.41750887	0.58249116	0.41286355	0.5871364	0.5282484	0.4717516	0.51931626	0.48068377	0.50069445	0.49930558	0.41593966	0.5840604	0.46965408	0.5303459	0.4864546	0.5135454
0	1	0.43818417	0.5618158	0.44421044	0.55578953	0.49254882	0.5074512	0.483192	0.51680803	0.46811825	0.53188175	0.51219404	0.487806	0.49907026	0.5009297	0.42331082	0.5766892
0	1	0.6413143	0.35868567	0.4251957	0.5748043	0.5049209	0.4950791	0.46459907	0.5354009	0.45779175	0.54220825	0.44789112	0.5521089	0.4603073	0.5396927	0.45881745	0.5411826
0	1	0.61375564	0.38624442	0.49560788	0.50439215	0.5258042	0.4741958	0.5102746	0.48972544	0.4986476	0.5013524	0.5446022	0.4553978	0.51309365	0.48690638	0.5476614	0.45233852
0	1	0.5473299	0.45267007	0.45301744	0.5469825	0.5023164	0.49768355	0.502254	0.49774605	0.4930748	0.50692517	0.43183678	0.5681632	0.49132016	0.5086798	0.49255216	0.50744784
0	1	0.16701956	0.83298045	0.39106572	0.6089343	0.45641905	0.54358095	0.4380171	0.56198287	0.4268485	0.5731515	0.3881756	0.6118244	0.400018	0.59998196	0.42204785	0.57795215
0	1	0.2514208	0.74857914	0.3935619	0.6064381	0.4710566	0.5289434	0.48082212	0.5191779	0.41374022	0.5862598	0.39236572	0.60763425	0.45645487	0.5435451	0.46931863	0.5306814
0	1	0.6174799	0.38252005	0.52580035	0.4741997	0.53079855	0.46920145	0.6595478	0.34045222	0.55301285	0.4469871	0.63016737	0.36983258	0.56321245	0.43678758	0.611668	0.388332
0	1	0.5822878	0.41771218	0.46319818	0.5368018	0.49321017	0.50678986	0.58648723	0.4135128	0.7214488	0.27855125	0.61254936	0.38745064	0.54459274	0.45540726	0.5666564	0.4333436
0	1	0.38978302	0.610217	0.5027656	0.49723443	0.47466487	0.52533513	0.5655574	0.43444252	0.5893271	0.41067293	0.50571454	0.49428543	0.55813	0.44187	0.63807434	0.36192563
0	1	0.42697364	0.5730263	0.3900246	0.60997534	0.45379815	0.5462018	0.4736156	0.5263845	0.54313815	0.45686185	0.48289686	0.5171032	0.49703705	0.50296295	0.5765888	0.4234112
0	1	0.31153652	0.68846345	0.4306033	0.56939673	0.46962258	0.53037745	0.50578904	0.49421096	0.44374755	0.5562524	0.53706384	0.46293616	0.42443177	0.57556826	0.47120884	0.5287912
0	1	0.27514282	0.7248572	0.46345633	0.53654367	0.47564656	0.5243534	0.5476627	0.45233732	0.5353012	0.46469876	0.53889346	0.46110654	0.48972535	0.51027465	0.6149916	0.3850084
0	1	0.49003285	0.5099671	0.42637965	0.5736204	0.47547442	0.5245256	0.50189626	0.4981037	0.31175566	0.68824434	0.47055122	0.52944875	0.45685676	0.5431433	0.44844496	0.55155504
0	1	0.30734587	0.69265413	0.42435524	0.57564473	0.4807475	0.5192525	0.4822062	0.5177938	0.41067067	0.5893293	0.40761477	0.5923853	0.4560363	0.54396373	0.42949915	0.57050085
0	1	0.5874865	0.4125135	0.40620953	0.5937905	0.47303796	0.52696204	0.57594305	0.42405692	0.45212242	0.5478776	0.48416114	0.51583886	0.45434687	0.5456531	0.594717	0.40528297
0	1	0.34027317	0.65972686	0.4519067	0.54809326	0.46799994	0.53200006	0.5251957	0.4748043	0.48835617	0.5116438	0.46775544	0.5322445	0.54221416	0.45778584	0.53935814	0.4606419
0	1	0.43213463	0.5678654	0.5138995	0.48610044	0.47478306	0.52521694	0.5595023	0.44049773	0.5629617	0.43703833	0.6663462	0.33365384	0.5890374	0.41096255	0.5854561	0.41454396
0	1	0.2733927	0.7266073	0.3500701	0.64992994	0.45242324	0.5475767	0.35670474	0.6432953	0.41372374	0.58627623	0.4031088	0.5968912	0.3703001	0.62969995	0.34465393	0.6553461
0	1	0.23497677	0.76502323	0.4314102	0.5685898	0.45623398	0.543766	0.45347238	0.5465276	0.41453975	0.58546025	0.421504	0.578496	0.4348599	0.56514007	0.39531824	0.6046818
0	1	0.17691414	0.82308584	0.37609667	0.6239034	0.4721501	0.5278499	0.4272834	0.57271653	0.22129463	0.77870536	0.39661252	0.6033875	0.44381312	0.55618685	0.41527313	0.5847268
0	1	0.30854255	0.69145745	0.44692802	0.55307204	0.48570836	0.51429164	0.40118903	0.598811	0.315207	0.684793	0.3593294	0.6406706	0.41602033	0.58397967	0.37329468	0.6267053
0	1	0.16021171	0.83978826	0.34697077	0.6530292	0.461628	0.53837204	0.34850013	0.65149987	0.24957752	0.7504225	0.29249382	0.7075062	0.31151173	0.6884883	0.29231417	0.7076858
1	0	0.16309424	0.8369058	0.5261289	0.47387114	0.6134886	0.38651142	0.47633114	0.5236689	0.50184983	0.49815014	0.48624232	0.51375765	0.48651046	0.51348954	0.5116137	0.48838624
1	0	0.20974283	0.79025716	0.54161865	0.45838135	0.57897496	0.42102507	0.46727946	0.53272057	0.4706896	0.52931035	0.48484737	0.51515263	0.46849188	0.5315081	0.50323516	0.4967648
0	1	0.152555	0.847445	0.52454406	0.47545597	0.61579525	0.38420475	0.48363385	0.5163662	0.49662736	0.50337267	0.49795434	0.50204563	0.4897269	0.5102731	0.5158601	0.48413992
1	0	0.18831898	0.81168103	0.5408988	0.4591012	0.58225024	0.41774976	0.46480188	0.53519815	0.47386557	0.5261345	0.5008583	0.4991417	0.4688056	0.5311944	0.49522328	0.50477666
0	1	0.152555	0.847445	0.52454406	0.47545597	0.61579525	0.38420475	0.48363385	0.5163662	0.49662736	0.50337267	0.49795434	0.50204563	0.4897269	0.5102731	0.5158601	0.48413992
1	0	0.18831898	0.81168103	0.5408988	0.4591012	0.58225024	0.41774976	0.46480188	0.53519815	0.47386557	0.5261345	0.5008583	0.4991417	0.4688056	0.5311944	0.49522328	0.50477666
0	1	0.161945	0.838055	0.46604547	0.5339545	0.50793386	0.49206617	0.40689763	0.5931024	0.38944158	0.61055845	0.3792005	0.6207995	0.39899918	0.6010008	0.33654737	0.6634527
1	0	0.37731996	0.62268	0.510539	0.48946103	0.5499778	0.45002216	0.42425796	0.57574207	0.4888611	0.5111389	0.4453197	0.5546803	0.4652827	0.53471726	0.4578442	0.5421558
0	1	0.4932396	0.50676036	0.46874145	0.5312585	0.48524725	0.51475275	0.41380164	0.5861984	0.4349259	0.5650741	0.33338833	0.6666117	0.45572257	0.5442774	0.4030156	0.59698445
0	1	0.5421865	0.4578135	0.45816392	0.5418361	0.4933083	0.5066917	0.40155163	0.5984484	0.42048553	0.5795145	0.4391186	0.5608814	0.4357419	0.5642581	0.4230943	0.57690567
0	1	0.68664956	0.31335044	0.5048871	0.49511296	0.53223604	0.467764	0.5393175	0.46068254	0.52895886	0.4710411	0.51673394	0.4832661	0.54572666	0.4542733	0.5737642	0.42623585
0	1	0.7730255	0.22697446	0.5347008	0.46529913	0.55632603	0.443674	0.6122298	0.38777012	0.57864463	0.4213554	0.6194024	0.38059762	0.6071647	0.39283535	0.6335419	0.36645815
1	0	0.5425713	0.4574287	0.40801054	0.59198946	0.5131482	0.48685184	0.45889544	0.54110456	0.4996022	0.50039774	0.43467623	0.56532377	0.46966654	0.53033346	0.4741877	0.52581227
1	0	0.48335344	0.51664656	0.3812043	0.61879563	0.4916081	0.50839186	0.5010994	0.49890056	0.4866695	0.51333046	0.46830836	0.5316917	0.4467244	0.5532756	0.35819998	0.64180005
0	1	0.67841786	0.32158214	0.43866166	0.56133837	0.48980856	0.51019144	0.48367804	0.516322	0.48234463	0.5176554	0.4989203	0.5010797	0.42937732	0.5706227	0.39760715	0.60239285
1	0	0.5840117	0.4159883	0.5107346	0.48926532	0.50998104	0.49001896	0.49834022	0.50165975	0.52962244	0.4703776	0.57314456	0.42685547	0.5088607	0.49113935	0.44455135	0.55544865
0	1	0.44009605	0.5599039	0.4393141	0.56068593	0.4936013	0.5063987	0.44105178	0.5589482	0.4555933	0.5444068	0.4019055	0.5980945	0.4516815	0.54831856	0.3751459	0.624854
0	1	0.5340821	0.4659179	0.43336576	0.56663424	0.4888336	0.5111664	0.44186467	0.55813533	0.47088492	0.52911514	0.41484213	0.5851579	0.42726547	0.57273453	0.39526376	0.6047362
0	1	0.44443512	0.5555649	0.45158204	0.5484179	0.5042819	0.49571812	0.44504032	0.5549597	0.44814444	0.5518555	0.4097115	0.59028846	0.44726008	0.5527399	0.41102695	0.58897305
0	1	0.5900435	0.4099565	0.4638454	0.5361546	0.4996205	0.5003795	0.4599128	0.5400872	0.50159717	0.4984028	0.39946982	0.6005302	0.46189332	0.5381066	0.3735463	0.62645364
0	1	0.32185727	0.6781427	0.556282	0.44371796	0.5215621	0.47843787	0.5223682	0.47763184	0.49595356	0.50404644	0.5155965	0.48440352	0.53390646	0.4660935	0.59345293	0.4065471
0	1	0.37987497	0.62012506	0.54404706	0.455953	0.50386983	0.4961302	0.53682476	0.46317524	0.5321056	0.46789435	0.5301157	0.4698843	0.5595583	0.44044176	0.61559314	0.3844068
0	1	0.3368262	0.66317385	0.54797584	0.45202416	0.53064346	0.46935657	0.53167254	0.46832743	0.4975153	0.50248474	0.49475944	0.50524056	0.5187602	0.4812398	0.592416	0.40758404
1	0	0.21874115	0.7812588	0.5286433	0.47135666	0.50143534	0.49856466	0.48928946	0.5107106	0.4760147	0.52398527	0.46601167	0.5339883	0.5186994	0.48130056	0.48593402	0.514066
1	0	0.19603144	0.80396855	0.43454427	0.56545573	0.47717738	0.5228226	0.45276982	0.5472302	0.43091387	0.5690861	0.36111742	0.63888264	0.44534144	0.5546586	0.45369545	0.5463045
0	1	0.22668	0.77332	0.43551087	0.5644891	0.46545982	0.5345402	0.4783251	0.52167493	0.4632154	0.5367846	0.4218778	0.5781222	0.44103086	0.5589691	0.40509528	0.5949047
0	1	0.23844483	0.7615552	0.40846708	0.5915329	0.46292076	0.5370793	0.40553305	0.5944669	0.376125	0.62387496	0.2972725	0.70272744	0.4382407	0.5617593	0.27244306	0.72755694
0	1	0.34900644	0.6509936	0.35516456	0.6448355	0.44766787	0.5523321	0.4434393	0.55656064	0.3763197	0.6236803	0.34368512	0.65631485	0.2831499	0.71685004	0.2909472	0.7090528
0	1	0.92845774	0.071542345	0.5361258	0.46387425	0.55993706	0.44006294	0.63193	0.36807004	0.57411855	0.42588145	0.508314	0.491686	0.560434	0.43956602	0.6232932	0.3767068
1	0	0.929517	0.07048301	0.52895325	0.47104678	0.536186	0.46381408	0.6247894	0.37521058	0.54649204	0.45350796	0.5997518	0.40024826	0.5419265	0.45807347	0.50481343	0.49518654
0	1	0.9056416	0.09435836	0.49920395	0.500796	0.5150129	0.48498702	0.60565054	0.3943495	0.54228055	0.45771948	0.57215357	0.42784643	0.5270646	0.47293538	0.49929085	0.5007091
0	1	0.8425844	0.15741566	0.46961775	0.5303823	0.4878905	0.5121095	0.52776647	0.47223356	0.49120194	0.50879806	0.46363133	0.5363687	0.50191927	0.49808076	0.43365747	0.56634253
0	1	0.8658218	0.13417824	0.51862603	0.481374	0.5269562	0.4730438	0.5485787	0.45142135	0.4914288	0.5085712	0.4639911	0.5360089	0.509265	0.49073496	0.554005	0.44599497
0	1	0.90229076	0.09770929	0.48884085	0.5111592	0.5215107	0.47848928	0.50408334	0.49591663	0.53110397	0.46889603	0.5359828	0.4640172	0.5245006	0.47549942	0.46147153	0.5385285
1	0	0.7359341	0.26406586	0.49382898	0.50617105	0.4948325	0.5051675	0.47006303	0.52993697	0.43644288	0.5635571	0.5039809	0.49601915	0.53733164	0.46266836	0.49143484	0.5085651
1	0	0.74135643	0.25864357	0.5452248	0.45477518	0.5230149	0.47698513	0.56126875	0.4387313	0.5518505	0.4481495	0.6670719	0.33292812	0.6686009	0.33139914	0.59718055	0.40281942
1	0	0.73004186	0.26995814	0.5497285	0.4502715	0.5548656	0.44513437	0.53434557	0.46565446	0.5148058	0.48519418	0.56718385	0.4328162	0.64363486	0.35636514	0.6525069	0.34749305
1	0	0.79245174	0.20754829	0.5759405	0.4240595	0.62064344	0.37935653	0.67399716	0.32600278	0.63077855	0.36922145	0.8042387	0.19576132	0.7098568	0.2901432	0.7256594	0.2743406
1	0	0.8297557	0.17024426	0.5426402	0.45735982	0.4900824	0.5099176	0.5068193	0.49318063	0.5342847	0.4657153	0.6135783	0.38642174	0.62524015	0.37475982	0.69558704	0.30441296
1	0	0.49356553	0.5064345	0.5183377	0.4816623	0.5130485	0.48695147	0.5028411	0.49715889	0.5016	0.49839997	0.6343028	0.3656972	0.5520036	0.44799635	0.60646325	0.39353678
1	0	0.61784947	0.38215047	0.54532623	0.45467377	0.5296348	0.47036517	0.5415053	0.45849475	0.49879014	0.50120986	0.56660694	0.433393	0.56316817	0.43683186	0.53768855	0.46231145
0	1	0.30447558	0.69552445	0.5469218	0.4530782	0.50180066	0.4981993	0.463981	0.53601897	0.48570177	0.5142982	0.4936223	0.5063777	0.51393133	0.48606864	0.55233955	0.44766045
0	1	0.40742508	0.59257495	0.5605526	0.43944743	0.48745972	0.5125403	0.4997257	0.50027436	0.47150987	0.5284902	0.52478397	0.475216	0.51934177	0.48065823	0.5238998	0.47610018
0	1	0.3751894	0.62481064	0.6005095	0.39949045	0.5363885	0.46361148	0.54909277	0.45090717	0.62475413	0.37524587	0.6269669	0.37303308	0.60597146	0.3940285	0.6970419	0.30295804
0	1	0.30874258	0.6912574	0.59873563	0.40126434	0.51694995	0.48305005	0.5342446	0.46575546	0.64815205	0.35184795	0.58566093	0.4143391	0.620578	0.37942204	0.6630287	0.33697128
0	1	0.64649034	0.35350963	0.52754885	0.47245115	0.48081568	0.5191843	0.488631	0.511369	0.4622282	0.5377718	0.50976056	0.4902394	0.5368604	0.4631396	0.5536465	0.44635352
0	1	0.49385378	0.50614625	0.58778477	0.4122152	0.5280174	0.4719826	0.48804227	0.5119577	0.50673884	0.49326116	0.55141145	0.44858852	0.5298123	0.4701877	0.54868686	0.45131317
0	1	0.36505917	0.6349408	0.5693148	0.43068522	0.51692164	0.48307836	0.47446883	0.5255312	0.4990251	0.5009749	0.5485463	0.45145366	0.54343367	0.4565664	0.52818656	0.4718135
0	1	0.106902316	0.89309776	0.51963973	0.4803602	0.48593313	0.5140669	0.47668567	0.5233143	0.52361363	0.47638637	0.50470257	0.49529743	0.46204802	0.537952	0.5456867	0.4543133
1	0	0.2177344	0.7822656	0.31282666	0.6871733	0.47474077	0.5252592	0.35669854	0.6433015	0.36254898	0.637451	0.31665075	0.68334925	0.29918602	0.70081395	0.3051369	0.69486314
1	0	0.59743905	0.40256092	0.44008827	0.5599117	0.4859551	0.51404494	0.44859758	0.5514024	0.41302222	0.5869778	0.44769546	0.55230457	0.41262898	0.58737105	0.3608203	0.63917965
1	0	0.5053499	0.4946501	0.47672	0.52328	0.51014525	0.48985478	0.44179282	0.55820715	0.45272514	0.5472748	0.38833988	0.6116601	0.44821203	0.551788	0.37304223	0.6269577
1	0	0.44183475	0.5581652	0.42470264	0.57529736	0.4866365	0.5133635	0.3707334	0.62926656	0.4294813	0.5705187	0.39272016	0.60727984	0.40459263	0.5954073	0.39332485	0.60667515
1	0	0.5192176	0.4807824	0.46035606	0.539644	0.492677	0.50732297	0.4305208	0.5694792	0.42221543	0.57778454	0.34920654	0.6507935	0.4709127	0.5290873	0.41376653	0.58623344
0	1	0.4736808	0.5263192	0.42713788	0.57286215	0.50261116	0.49738884	0.4474206	0.55257946	0.4822285	0.51777154	0.36447105	0.635529	0.49324107	0.50675887	0.4071982	0.5928018
0	1	0.67272234	0.32727763	0.5240065	0.4759935	0.56958914	0.4304109	0.49674222	0.50325775	0.52817047	0.47182956	0.53834575	0.46165422	0.50033563	0.49966434	0.5762385	0.4237615
0	1	0.7475823	0.2524177	0.53781796	0.46218202	0.6251518	0.3748482	0.49803558	0.5019644	0.52324724	0.47675276	0.6401033	0.35989672	0.520975	0.47902504	0.57444286	0.42555714
0	1	0.75801456	0.24198547	0.48929793	0.5107021	0.5319275	0.4680724	0.48360983	0.51639014	0.49934167	0.50065833	0.439484	0.560516	0.48615178	0.5138482	0.44612545	0.55387455
0	1	0.7971148	0.2028852	0.4695334	0.5304666	0.52735823	0.47264177	0.47097775	0.5290223	0.47571957	0.5242805	0.52474093	0.47525907	0.47562677	0.52437323	0.45988154	0.54011846
0	1	0.7542221	0.24577795	0.5013374	0.49866256	0.5235094	0.47649062	0.552397	0.44760302	0.4669962	0.5330038	0.5521431	0.4478569	0.65184605	0.34815392	0.57859695	0.42140305
0	1	0.7416194	0.25838053	0.50779146	0.49220854	0.53778833	0.46221167	0.5460293	0.4539707	0.53394264	0.46605736	0.5277342	0.47226572	0.615266	0.384734	0.48671576	0.5132842
0	1	0.25515565	0.7448443	0.3594439	0.6405561	0.46526235	0.53473765	0.47570136	0.5242986	0.32417312	0.6758269	0.30587387	0.69412607	0.3816056	0.61839443	0.3880275	0.6119725
0	1	0.23791145	0.76208854	0.4207766	0.57922333	0.49172264	0.5082774	0.47760195	0.5223981	0.3945129	0.6054871	0.4047348	0.5952652	0.4085408	0.5914592	0.39573056	0.60426944
0	1	0.31933814	0.68066186	0.4217205	0.5782795	0.5133065	0.48669353	0.47829992	0.5217	0.32006097	0.679939	0.4794339	0.5205661	0.44210544	0.5578945	0.44967565	0.5503243
0	1	0.55594605	0.44405398	0.47294003	0.5270599	0.52206886	0.47793108	0.5286362	0.47136372	0.48220634	0.51779366	0.5945933	0.4054067	0.5108818	0.48911822	0.5001828	0.49981722
0	1	0.3366133	0.66338664	0.5209462	0.4790538	0.5063233	0.4936767	0.5084468	0.49155313	0.40174425	0.59825575	0.47327918	0.5267208	0.4466658	0.5533342	0.45547262	0.54452735
0	1	0.3784983	0.6215017	0.41940764	0.58059233	0.47545242	0.5245476	0.42806163	0.57193834	0.32764557	0.67235446	0.41641602	0.583584	0.3761658	0.62383413	0.3731885	0.6268115
1	0	0.7728188	0.22718118	0.5332304	0.4667696	0.5474933	0.45250672	0.5485983	0.45140165	0.5402737	0.4597262	0.56361896	0.43638104	0.6036651	0.39633492	0.5396007	0.4603994
1	0	0.6462725	0.35372746	0.4528103	0.5471897	0.5108566	0.48914334	0.5133377	0.4866623	0.44814175	0.55185825	0.4434518	0.55654824	0.51704466	0.48295537	0.45103547	0.54896456
1	0	0.6988485	0.30115154	0.47783816	0.52216184	0.5072732	0.4927268	0.5131326	0.48686746	0.5029849	0.49701512	0.51839876	0.48160124	0.51980054	0.48019946	0.5289303	0.47106975
1	0	0.42557734	0.57442266	0.43681037	0.5631896	0.50236076	0.4976392	0.48941436	0.51058567	0.4998836	0.50011635	0.4635232	0.5364768	0.46477538	0.53522456	0.57238305	0.42761698
1	0	0.7544015	0.24559857	0.5140834	0.48591664	0.50960135	0.49039868	0.5238662	0.47613385	0.5307663	0.4692337	0.54847586	0.4515241	0.5599759	0.44002408	0.5504386	0.4495614
1	0	0.69308347	0.3069166	0.45715663	0.5428434	0.48175895	0.51824105	0.48650557	0.51349443	0.5075411	0.4924589	0.501833	0.49816698	0.49080005	0.5092	0.45860663	0.5413934
0	1	0.7065089	0.29349115	0.5254062	0.47459385	0.51543856	0.48456144	0.5261431	0.47385693	0.538926	0.461074	0.5243099	0.4756901	0.5261917	0.47380835	0.47770742	0.52229255
0	1	0.6581313	0.3418687	0.5297494	0.47025058	0.5221934	0.47780663	0.5345957	0.4654042	0.53210855	0.46789142	0.47562712	0.5243729	0.49802652	0.50197345	0.52275	0.47725004
0	1	0.81794727	0.18205273	0.5287932	0.47120678	0.52747977	0.4725202	0.5486507	0.45134935	0.5069915	0.4930085	0.54304105	0.45695892	0.5700308	0.4299692	0.52740914	0.47259083
0	1	0.59485716	0.40514287	0.44757766	0.55242234	0.5126906	0.48730943	0.4550961	0.5449039	0.43514282	0.5648572	0.41193548	0.5880645	0.46737865	0.5326214	0.45372367	0.54627633
1	0	0.67958665	0.3204134	0.45924866	0.5407514	0.52531725	0.47468278	0.55950075	0.44049928	0.50565565	0.49434435	0.5273948	0.47260523	0.50570846	0.49429154	0.482155	0.517845
1	0	0.6884903	0.3115098	0.4638139	0.5361861	0.5313711	0.46862888	0.52305967	0.4769403	0.5450158	0.4549842	0.4850836	0.5149164	0.5187396	0.48126045	0.46561843	0.5343816
1	0	0.43824282	0.56175715	0.39360732	0.6063927	0.51554245	0.48445752	0.49282122	0.5071788	0.43866986	0.56133014	0.42458913	0.5754109	0.467203	0.532797	0.3880381	0.6119619
0	1	0.492427	0.50757307	0.35602167	0.6439783	0.5197395	0.4802605	0.39286435	0.6071357	0.39921454	0.6007855	0.35971817	0.6402818	0.399933	0.600067	0.33384565	0.6661543
0	1	0.40085703	0.59914297	0.4641657	0.5358343	0.54674894	0.4532511	0.49837402	0.50162596	0.48852137	0.5114786	0.43200696	0.56799304	0.5260705	0.47392952	0.47950637	0.5204936
0	1	0.26592654	0.73407346	0.42947277	0.57052726	0.49072942	0.50927055	0.4899761	0.5100239	0.47456878	0.5254312	0.4998162	0.50018376	0.4971943	0.50280577	0.4497386	0.5502614
0	1	0.38417983	0.61582017	0.41674984	0.58325016	0.5229043	0.4770957	0.4532401	0.5467599	0.4020719	0.59792805	0.34778255	0.65221745	0.4781896	0.52181035	0.35486877	0.64513123
0	1	0.21876493	0.78123504	0.39687318	0.6031269	0.5092368	0.4907632	0.46930006	0.53069997	0.433432	0.566568	0.41626355	0.5837365	0.51083016	0.48916978	0.3805914	0.6194086
0	1	0.8682534	0.13174653	0.5240022	0.47599778	0.52124655	0.47875345	0.55304134	0.44695866	0.5086761	0.4913239	0.60097	0.39903	0.5986162	0.40138382	0.68669	0.31331003
1	0	0.8157065	0.18429351	0.48443925	0.5155608	0.52792805	0.47207195	0.55378675	0.44621328	0.48843616	0.51156384	0.63116574	0.36883426	0.52615047	0.47384953	0.652982	0.34701803
0	1	0.80297756	0.19702245	0.48237896	0.51762104	0.5170148	0.48298517	0.51510483	0.48489514	0.540428	0.45957202	0.5541674	0.4458326	0.583549	0.41645095	0.71975005	0.28025
1	0	0.7124674	0.28753257	0.40154675	0.5984533	0.5140768	0.48592317	0.46763784	0.53236216	0.4097389	0.5902611	0.5158032	0.4841968	0.47010797	0.529892	0.5313076	0.4686924
0	1	0.8175706	0.1824294	0.5319391	0.4680609	0.52607	0.47392997	0.64743775	0.35256225	0.5594513	0.44054875	0.5896691	0.4103309	0.5997427	0.4002573	0.740627	0.25937304
1	0	0.73858374	0.26141632	0.43032032	0.5696797	0.52197134	0.47802868	0.48412427	0.51587576	0.4684453	0.5315547	0.49925834	0.50074166	0.4442767	0.5557233	0.5780875	0.4219125
0	1	0.83790165	0.16209838	0.53827536	0.4617246	0.53871495	0.4612851	0.54794085	0.4520592	0.5392692	0.46073076	0.5914151	0.40858486	0.66929185	0.33070815	0.7528868	0.24711323
1	0	0.6971562	0.3028438	0.4622608	0.5377392	0.53218246	0.46781757	0.50780016	0.49219987	0.48651764	0.5134824	0.5120473	0.48795265	0.511918	0.48808202	0.61474	0.38526002
0	1	0.70708144	0.2929185	0.47515413	0.5248459	0.5279474	0.47205263	0.5308271	0.46917284	0.46166706	0.5383329	0.55333704	0.44666302	0.5093685	0.4906315	0.62465733	0.37534264
1	0	0.58737785	0.41262215	0.4239146	0.5760854	0.5348265	0.46517348	0.4604937	0.53950626	0.39527273	0.6047272	0.44538683	0.5546131	0.45272902	0.547271	0.5815981	0.41840187
1	0	0.8614173	0.13858274	0.5561579	0.4438421	0.51912117	0.48087877	0.58889717	0.4111029	0.5284521	0.4715479	0.5717377	0.42826223	0.57870656	0.42129344	0.6101362	0.38986373
1	0	0.909304	0.090695955	0.5526002	0.44739982	0.59004134	0.40995872	0.61677486	0.38322514	0.62426996	0.37573004	0.5744398	0.42556018	0.5852976	0.41470245	0.72989696	0.27010307
1	0	0.56044316	0.4395568	0.5312973	0.4687027	0.49046212	0.5095379	0.47688147	0.5231185	0.4716779	0.52832216	0.46705908	0.532941	0.48985326	0.51014674	0.49242678	0.50757325
1	0	0.57363206	0.4263679	0.5517253	0.44827473	0.48430791	0.5156921	0.44651365	0.55348635	0.4987289	0.5012711	0.4426347	0.55736536	0.5102229	0.48977706	0.4107131	0.5892869
1	0	0.70416254	0.29583752	0.542337	0.45766306	0.48815355	0.5118464	0.50567245	0.49432755	0.4792017	0.5207983	0.5189095	0.48109046	0.5136905	0.48630953	0.5424769	0.45752305
1	0	0.69041324	0.3095867	0.5509701	0.44902992	0.49233097	0.5076691	0.4612505	0.5387495	0.5089292	0.4910708	0.48305002	0.51695	0.5047545	0.49524552	0.49482483	0.5051751
0	1	0.6757508	0.32424918	0.5520415	0.4479585	0.5030833	0.49691674	0.50564414	0.49435586	0.49658567	0.50341433	0.5274268	0.47257325	0.5201565	0.47984347	0.50046974	0.49953023
0	1	0.5311876	0.46881244	0.56293315	0.43706685	0.5041984	0.4958017	0.4625934	0.5374066	0.500621	0.499379	0.5054903	0.49450967	0.5269517	0.47304836	0.49914312	0.5008569
1	0	0.6661323	0.33386767	0.51465255	0.48534745	0.47383943	0.5261606	0.4742739	0.52572614	0.50167876	0.4983212	0.53112245	0.46887755	0.5103427	0.4896573	0.44934458	0.5506554
1	0	0.5087917	0.49120834	0.48211884	0.51788116	0.4692499	0.5307501	0.46218	0.53782004	0.44536516	0.55463487	0.40689293	0.5931071	0.480452	0.51954806	0.4399745	0.5600255
1	0	0.73785913	0.26214084	0.56046414	0.43953586	0.5144796	0.48552042	0.5617146	0.4382854	0.5250133	0.47498673	0.61425376	0.38574627	0.6086335	0.39136654	0.5438784	0.45612162
1	0	0.7359651	0.26403496	0.54774	0.45226	0.50085413	0.49914587	0.52023804	0.47976196	0.5361768	0.4638232	0.53020966	0.46979034	0.60121536	0.39878467	0.5065879	0.49341202
1	0	0.9383964	0.061603572	0.58537334	0.41462672	0.5960441	0.40395585	0.70192003	0.2980799	0.65228134	0.34771866	0.6178333	0.38216674	0.62227714	0.3777229	0.75909346	0.24090658
1	0	0.93986255	0.060137447	0.5634751	0.43652496	0.6028233	0.39717665	0.65324	0.34675997	0.651985	0.34801498	0.67868197	0.32131806	0.642642	0.35735798	0.7925725	0.20742752
1	0	0.8974092	0.10259083	0.56243306	0.43756694	0.60026693	0.39973307	0.68358666	0.3164133	0.7089255	0.29107454	0.6641575	0.33584255	0.6412336	0.35876635	0.72051054	0.2794895
1	0	0.90543216	0.094567895	0.58046544	0.41953453	0.58570397	0.41429606	0.6801291	0.31987086	0.6646967	0.33530325	0.5964182	0.40358177	0.6496503	0.35034966	0.7122486	0.28775138
1	0	0.9317591	0.06824084	0.56429774	0.43570226	0.58502215	0.41497788	0.60702235	0.39297763	0.6503538	0.34964615	0.66975707	0.33024293	0.61905485	0.38094518	0.72837865	0.27162132
1	0	0.9418433	0.058156684	0.57200855	0.4279915	0.60573596	0.394264	0.6411982	0.35880172	0.70095736	0.29904258	0.5808093	0.41919073	0.6154549	0.3845451	0.7132996	0.2867004
0	1	0.5114896	0.48851034	0.45999992	0.54000014	0.54370403	0.45629597	0.5452407	0.45475933	0.5414291	0.4585709	0.40821725	0.59178275	0.4476762	0.55232376	0.46833748	0.5316625
0	1	0.57582366	0.42417634	0.48544756	0.5145524	0.56735474	0.43264526	0.51308155	0.48691845	0.50199175	0.49800825	0.40754804	0.592452	0.496703	0.503297	0.4623664	0.5376336
0	1	0.5809941	0.41900584	0.52886677	0.47113323	0.63852054	0.36147943	0.52138567	0.47861433	0.42521033	0.57478964	0.6061231	0.39387685	0.50586045	0.49413955	0.4856303	0.5143697
0	1	0.47745773	0.52254224	0.47519207	0.52480793	0.5409643	0.4590357	0.45886642	0.5411336	0.24352603	0.75647396	0.42310518	0.5768948	0.46154594	0.53845406	0.4864364	0.51356363
0	1	0.1058495	0.8941505	0.4494499	0.55055004	0.51930046	0.4806996	0.44397238	0.55602765	0.29102337	0.7089766	0.42758754	0.5724125	0.38102913	0.6189709	0.3192479	0.68075204
0	1	0.093038306	0.9069616	0.42121837	0.57878166	0.5101968	0.4898032	0.3945892	0.60541075	0.23010355	0.7698964	0.3436567	0.6563433	0.38050747	0.61949253	0.3770456	0.6229544
0	1	0.57068425	0.42931572	0.47589585	0.5241041	0.50503075	0.49496922	0.5148658	0.4851342	0.45340094	0.5465991	0.49501282	0.5049872	0.4876927	0.5123073	0.4917802	0.5082198
0	1	0.766329	0.23367105	0.4364114	0.56358856	0.48490113	0.5150988	0.4738924	0.5261076	0.45527786	0.54472214	0.50818044	0.49181956	0.42645186	0.57354814	0.42988902	0.570111
0	1	0.6981615	0.3018385	0.5178363	0.48216373	0.52450585	0.47549418	0.64138067	0.35861933	0.63929063	0.36070934	0.57366186	0.42633817	0.54960984	0.45039016	0.728432	0.27156803
1	0	0.760601	0.23939906	0.5299615	0.47003847	0.5373235	0.46267655	0.62130594	0.37869406	0.64839476	0.35160524	0.6350725	0.3649275	0.50980353	0.49019644	0.52362704	0.476373
0	1	0.760486	0.23951395	0.47467965	0.5253203	0.5220664	0.47793356	0.48863223	0.5113678	0.5223821	0.47761795	0.5372839	0.46271613	0.48288247	0.5171175	0.5542181	0.44578186
0	1	0.5023952	0.49760482	0.34875408	0.65124595	0.48360503	0.516395	0.41748065	0.58251935	0.3536488	0.64635116	0.3433585	0.6566415	0.2886611	0.71133894	0.44122344	0.5587765
0	1	0.5571238	0.44287622	0.42142332	0.5785766	0.52043897	0.47956106	0.46500492	0.5349951	0.41463482	0.5853651	0.46825737	0.53174263	0.44816324	0.5518368	0.4317517	0.56824833
0	1	0.5714508	0.42854917	0.5206361	0.47936392	0.5595316	0.4404684	0.5273315	0.47266853	0.5080482	0.49195182	0.579734	0.42026597	0.5262476	0.47375235	0.5910415	0.40895846
0	1	0.8156079	0.1843921	0.44201103	0.557989	0.5526992	0.4473008	0.56471366	0.43528637	0.5072153	0.49278465	0.5630613	0.43693873	0.53718984	0.46281022	0.61550707	0.38449296
0	1	0.909226	0.09077403	0.5231387	0.47686124	0.64190733	0.35809273	0.60933226	0.39066777	0.53279823	0.4672017	0.54601246	0.45398754	0.5877648	0.4122352	0.6395868	0.36041316
0	1	0.62572837	0.37427163	0.39616805	0.603832	0.50713605	0.49286395	0.4054417	0.5945583	0.37751043	0.6224895	0.3801445	0.6198555	0.45134985	0.54865015	0.46960226	0.5303978
0	1	0.72565395	0.27434608	0.47027817	0.5297218	0.53321487	0.46678507	0.48750407	0.51249593	0.43650338	0.5634966	0.47570953	0.5242905	0.45067728	0.5493228	0.45239636	0.54760367
0	1	0.53446686	0.46553317	0.35700426	0.6429958	0.4950806	0.5049194	0.3953416	0.60465837	0.37621462	0.6237854	0.41100925	0.58899075	0.39064223	0.6093578	0.4303509	0.5696491
0	1	0.7241766	0.2758234	0.479132	0.520868	0.5263819	0.47361812	0.4802915	0.5197085	0.46564567	0.5343543	0.51100945	0.48899055	0.45876363	0.5412364	0.4204491	0.5795509
0	1	0.21917108	0.78082895	0.44302657	0.55697346	0.4823391	0.51766086	0.43443742	0.5655626	0.3606364	0.6393636	0.39520675	0.60479325	0.4402201	0.55977994	0.30668437	0.6933156
1	0	0.35474434	0.6452556	0.42719886	0.5728011	0.4848325	0.51516753	0.4207967	0.57920325	0.36634147	0.63365847	0.4009944	0.5990056	0.42238456	0.5776154	0.42445007	0.5755499
1	0	0.24262245	0.75737756	0.41398293	0.5860171	0.48025885	0.5197412	0.40507007	0.59492993	0.375629	0.624371	0.43847856	0.5615214	0.43268847	0.56731147	0.39598012	0.60401994
1	0	0.31396565	0.6860344	0.43363333	0.56636673	0.48573673	0.5142633	0.43540692	0.5645931	0.3776422	0.6223578	0.4141737	0.58582634	0.42570296	0.574297	0.45258114	0.5474189
0	1	0.3404761	0.6595239	0.4505457	0.54945433	0.48901677	0.5109832	0.46706915	0.53293085	0.36673945	0.63326055	0.37607276	0.62392724	0.4392139	0.56078607	0.43384072	0.5661593
1	0	0.20671585	0.7932842	0.3728623	0.62713766	0.47486702	0.52513295	0.40914282	0.59085715	0.2651099	0.7348901	0.37372822	0.62627184	0.35607624	0.6439237	0.3769371	0.6230629
1	0	0.1476263	0.8523737	0.37205297	0.62794703	0.4781348	0.5218652	0.39695123	0.60304874	0.313354	0.68664604	0.32693163	0.6730684	0.39213476	0.6078652	0.34033749	0.65966254
0	1	0.22347067	0.7765293	0.38776046	0.61223954	0.47689316	0.5231069	0.41810954	0.5818904	0.34079298	0.659207	0.36575365	0.63424635	0.3578556	0.64214444	0.4612391	0.5387609
0	1	0.21479642	0.7852036	0.4228072	0.57719284	0.48612618	0.5138738	0.4442954	0.5557046	0.37810892	0.6218911	0.42416358	0.5758364	0.41478372	0.5852163	0.34415177	0.6558482
1	0	0.8447652	0.1552348	0.57895327	0.42104676	0.56828403	0.43171594	0.6554061	0.34459385	0.6307095	0.36929053	0.63356775	0.36643228	0.6329134	0.36708662	0.60107315	0.39892685
1	0	0.7761595	0.22384052	0.5739887	0.4260113	0.618431	0.38156906	0.67467105	0.32532895	0.5652336	0.43476638	0.63395095	0.36604908	0.595761	0.404239	0.6477521	0.3522479
1	0	0.77216744	0.22783259	0.57009816	0.42990187	0.615091	0.384909	0.6162158	0.38378417	0.55810404	0.441896	0.60793805	0.39206192	0.6197577	0.38024223	0.66990405	0.33009598
1	0	0.7206819	0.27931806	0.58130896	0.41869104	0.63882816	0.3611718	0.6332937	0.36670637	0.6047397	0.39526027	0.6221502	0.37784976	0.61647034	0.3835297	0.6872088	0.31279117
1	0	0.75822914	0.24177088	0.5770121	0.4229879	0.56754	0.43246004	0.61884195	0.38115808	0.5831269	0.41687316	0.5579414	0.44205862	0.59844124	0.4015588	0.643279	0.356721
0	1	0.73146826	0.26853177	0.57440615	0.42559388	0.61526656	0.38473347	0.53608614	0.46391386	0.6044465	0.39555353	0.6205171	0.3794829	0.5532395	0.4467605	0.6296609	0.37033907
1	0	0.7187113	0.28128868	0.55523676	0.44476324	0.53898	0.46101996	0.5635	0.43649998	0.5108292	0.4891708	0.47444084	0.5255592	0.56121117	0.43878883	0.5743001	0.4256999
0	1	0.6767062	0.3232938	0.5317708	0.4682292	0.5090572	0.49094278	0.4999675	0.5000325	0.5099429	0.49005717	0.5623796	0.4376204	0.53719914	0.46280092	0.5790423	0.4209577
0	1	0.1716032	0.8283968	0.33245578	0.6675442	0.48150837	0.5184916	0.3849536	0.6150464	0.33293006	0.6670699	0.3213271	0.67867297	0.32859063	0.6714094	0.39336395	0.60663605
0	1	0.18745683	0.81254315	0.36865264	0.6313474	0.50160426	0.4983957	0.39475805	0.605242	0.22197826	0.77802175	0.29759943	0.70240057	0.38506645	0.6149336	0.27916905	0.7208309
0	1	0.23566003	0.7643399	0.37079966	0.6292003	0.47974187	0.5202581	0.36702204	0.63297796	0.34411904	0.6558809	0.4084058	0.59159416	0.32284337	0.6771566	0.4146313	0.58536875
0	1	0.08306287	0.9169372	0.28555164	0.71444833	0.50034595	0.49965408	0.36866388	0.6313361	0.12948938	0.87051064	0.24251378	0.7574862	0.29666895	0.703331	0.21302427	0.78697574
0	1	0.08605178	0.91394824	0.29828417	0.7017158	0.50598454	0.49401546	0.35898417	0.6410158	0.18825993	0.8117401	0.2469705	0.7530295	0.3143381	0.6856619	0.23377359	0.76622635
1	0	0.8471421	0.15285788	0.5620947	0.43790525	0.5231618	0.47683817	0.5614311	0.43856895	0.59442884	0.4055712	0.5810849	0.41891506	0.56887275	0.4311272	0.570657	0.42934301
1	0	0.81690204	0.18309793	0.543428	0.45657203	0.49769124	0.5023088	0.5674936	0.4325064	0.5750629	0.4249371	0.5964407	0.40355936	0.56886744	0.43113253	0.5917397	0.4082603
1	0	0.7705598	0.22944027	0.590431	0.409569	0.57407445	0.42592552	0.6195759	0.38042408	0.65697634	0.34302363	0.7172491	0.28275093	0.6534954	0.34650466	0.73677045	0.26322955
1	0	0.686206	0.31379402	0.59278595	0.40721405	0.5499028	0.45009714	0.59988964	0.40011036	0.59340876	0.40659124	0.6230364	0.3769636	0.5992103	0.40078962	0.68575186	0.31424814
1	0	0.6384463	0.3615537	0.5382529	0.4617471	0.4977606	0.5022394	0.48715556	0.51284444	0.49902743	0.50097257	0.4507624	0.5492376	0.503701	0.49629906	0.4945957	0.5054043
1	0	0.7101408	0.28985924	0.53881055	0.46118945	0.49958345	0.5004166	0.48144644	0.5185535	0.52266246	0.4773375	0.5210754	0.47892457	0.50855356	0.49144647	0.46965814	0.53034186
1	0	0.8476767	0.1523233	0.5681628	0.43183723	0.525624	0.47437602	0.56230754	0.4376925	0.54985696	0.45014307	0.67618614	0.32381386	0.56539446	0.43460554	0.6158873	0.38411266
1	0	0.8528019	0.14719807	0.56529564	0.43470436	0.5342045	0.46579552	0.5931607	0.40683934	0.6096822	0.39031774	0.5938225	0.40617752	0.5850745	0.41492558	0.7312002	0.2687998
1	0	0.9245795	0.07542055	0.5946158	0.40538415	0.57863384	0.42136616	0.6821976	0.31780243	0.7096641	0.29033586	0.73436016	0.2656398	0.65084136	0.3491587	0.7381207	0.26187932
1	0	0.894021	0.105978996	0.5814499	0.4185501	0.5428442	0.45715585	0.5987948	0.40120515	0.64695066	0.3530494	0.62080127	0.37919873	0.59613967	0.40386036	0.76971674	0.23028326
1	0	0.5452902	0.45470986	0.4975157	0.5024843	0.45213953	0.5478605	0.5926439	0.40735608	0.49273324	0.5072667	0.6167364	0.38326365	0.54635155	0.45364845	0.63043493	0.36956507
1	0	0.4062049	0.5937951	0.46908024	0.53091973	0.43513444	0.5648655	0.58511287	0.4148871	0.45568106	0.5443189	0.5268286	0.47317144	0.5709425	0.4290575	0.5224824	0.47751766
1	0	0.4403385	0.55966145	0.52099854	0.47900143	0.4749111	0.5250889	0.5056682	0.49433175	0.4977858	0.5022142	0.4905567	0.5094433	0.5016048	0.49839523	0.4841499	0.5158501
0	1	0.40487513	0.5951249	0.512735	0.487265	0.4654115	0.5345885	0.48771513	0.5122849	0.48685116	0.5131489	0.45202255	0.5479775	0.511215	0.48878503	0.4146411	0.5853589
1	0	0.35238937	0.6476106	0.50328	0.49672002	0.47184154	0.5281584	0.47467774	0.52532226	0.4985226	0.5014774	0.46584377	0.53415626	0.4963225	0.5036775	0.4750483	0.52495176
1	0	0.5144291	0.48557094	0.5584697	0.44153026	0.47926793	0.52073205	0.48192385	0.5180761	0.49219894	0.5078011	0.5193124	0.48068762	0.50699157	0.49300846	0.45965183	0.5403482
0	1	0.3273888	0.67261124	0.46021077	0.5397892	0.46566796	0.53433204	0.47645834	0.5235416	0.46788603	0.53211397	0.39618483	0.60381514	0.46234864	0.53765136	0.4361315	0.5638685
0	1	0.57360476	0.42639527	0.5486281	0.45137194	0.48823693	0.5117631	0.5034067	0.49659333	0.47723627	0.52276367	0.5627453	0.43725473	0.524527	0.47547302	0.49352214	0.5064779
0	1	0.46943837	0.5305616	0.5392278	0.46077222	0.49091485	0.5090852	0.49961093	0.50038904	0.5054685	0.4945315	0.47382987	0.52617013	0.50016445	0.49983558	0.59367067	0.40632936
0	1	0.3656864	0.6343136	0.4676193	0.5323807	0.45876244	0.54123753	0.46166605	0.53833395	0.4314387	0.5685613	0.4192641	0.58073586	0.46279112	0.53720886	0.46756107	0.53243893
0	1	0.20989594	0.79010403	0.47939083	0.5206092	0.46475878	0.5352412	0.46485496	0.5351451	0.45669973	0.5433003	0.42754975	0.5724502	0.46259063	0.53740937	0.45482445	0.5451755
0	1	0.45127913	0.54872084	0.5235253	0.47647467	0.4755099	0.52449006	0.49526465	0.50473535	0.46878612	0.5312138	0.46597794	0.53402203	0.48225328	0.51774675	0.4869622	0.5130378
1	0	0.6865672	0.31343278	0.467297	0.53270304	0.514891	0.48510897	0.5206035	0.4793965	0.4704607	0.5295392	0.50992906	0.490071	0.46622628	0.5337737	0.44355652	0.55644345
1	0	0.7456404	0.25435957	0.52109104	0.47890893	0.49138296	0.50861704	0.4936597	0.50634027	0.4920639	0.50793606	0.5180473	0.4819527	0.5393306	0.46066943	0.53559136	0.4644086
0	1	0.62391657	0.3760835	0.43562564	0.5643744	0.5030288	0.49697122	0.4996344	0.5003656	0.4855303	0.51446974	0.5169115	0.4830885	0.458259	0.541741	0.43005943	0.5699406
1	0	0.75121033	0.24878967	0.52187794	0.478122	0.49864727	0.5013527	0.49454919	0.5054508	0.4816068	0.5183932	0.55421376	0.44578624	0.5170932	0.48290685	0.49979958	0.5002004
0	1	0.47205362	0.52794635	0.4192526	0.58074737	0.49873123	0.50126874	0.5093744	0.49062562	0.46044737	0.5395526	0.5391394	0.46086064	0.47386405	0.526136	0.4273176	0.57268244
[truncated: 1,515 more rows]
