# Supplementary material for: A deep network DeepOpacityNet for detection of cataracts from color fundus photographs
Source: Commun Med (Lond). 2023 Dec 16;3:184. doi: 10.1038/s43856-023-00410-w (PMC10725427; doi:10.1038/s43856-023-00410-w)
Supplement: Supplementary file 5 — Supplementary Data 3 [file 43856_2023_410_MOESM5_ESM.csv]

Ground Truth	Ophthalmologist 1	Ophthalmologist 2	Ophthalmologist 3	DeepOpacityNet [Class 0]	DeepOpacityNet [Class 1]
0	0	0	0	0.88721097	0.112789005
0	0	1	0	0.6049253	0.39507473
0	0	1	0	0.4932303	0.5067697
0	0	0	0	0.91432816	0.085671864
0	0	0	0	0.6736947	0.32630533
0	0	0	0	0.72660726	0.2733928
0	0	1	0	0.7182938	0.2817062
0	0	0	0	0.4141336	0.5858664
0	1	0	1	0.6711866	0.32881337
0	0	0	0	0.81674385	0.18325615
0	0	0	0	0.48522678	0.5147732
0	0	0	0	0.8605027	0.13949734
0	0	1	1	0.81466556	0.18533443
0	1	1	0	0.6642288	0.3357712
0	0	1	0	0.5999573	0.4000427
0	0	0	0	0.61784947	0.38215047
0	0	0	0	0.7720783	0.22792172
0	1	0	0	0.6632701	0.3367299
0	0	0	0	0.76798475	0.23201525
0	0	0	0	0.915753	0.08424701
0	1	1	1	0.37909836	0.62090164
0	0	0	0	0.77743804	0.22256199
0	1	1	0	0.47633335	0.5236667
0	1	1	1	0.35238937	0.6476106
0	1	1	1	0.3591821	0.64081794
0	0	0	0	0.8724583	0.12754172
0	0	1	0	0.89062923	0.10937071
0	0	1	1	0.7241529	0.27584702
0	0	0	0	0.93626857	0.06373141
0	1	1	1	0.6245276	0.3754725
0	0	0	0	0.6093964	0.3906036
0	0	0	1	0.6228522	0.37714782
0	0	1	0	0.5507978	0.44920215
0	0	0	0	0.76043427	0.23956577
0	0	1	1	0.6387147	0.36128536
0	0	0	0	0.79181653	0.2081835
0	0	0	0	0.9281762	0.07182373
0	0	0	0	0.6547252	0.34527484
0	1	1	1	0.4290413	0.5709587
0	0	0	0	0.8920437	0.10795628
0	1	1	1	0.34691668	0.65308326
0	1	1	1	0.5889951	0.4110049
0	0	1	0	0.7359651	0.26403496
0	1	0	1	0.25769052	0.7423095
0	0	0	0	0.83497334	0.16502672
0	1	1	0	0.2637976	0.73620236
0	0	1	0	0.81959885	0.18040115
0	0	0	0	0.7705598	0.22944027
0	0	0	0	0.6108087	0.3891913
0	0	0	0	0.6034466	0.39655343
1	1	1	1	0.18614905	0.81385094
1	1	1	1	0.35974976	0.64025027
1	1	1	0	0.31783316	0.6821668
1	0	0	0	0.5384004	0.46159962
1	1	1	1	0.4874671	0.51253295
1	1	1	1	0.2551003	0.7448997
1	0	0	0	0.46372625	0.5362738
1	0	0	0	0.43124992	0.5687501
1	0	1	0	0.7506923	0.2493077
1	0	0	0	0.6971162	0.3028838
1	1	1	1	0.22414118	0.7758588
1	1	1	1	0.41765848	0.5823415
1	1	1	0	0.7441686	0.25583148
1	0	1	0	0.49893108	0.5010689
1	0	0	0	0.7050637	0.29493633
1	0	0	0	0.50025016	0.49974987
1	1	0	1	0.33284715	0.6671529
1	0	1	0	0.47597438	0.5240257
1	1	1	1	0.2562941	0.74370587
1	1	1	0	0.12630676	0.8736932
1	1	1	1	0.32990056	0.67009944
1	1	1	1	0.20152445	0.7984755
1	1	1	0	0.21876493	0.78123504
1	0	1	1	0.32352778	0.67647225
1	1	1	1	0.13589953	0.86410046
1	1	0	0	0.47992355	0.52007645
1	0	0	0	0.59928834	0.4007117
1	0	0	0	0.45043522	0.5495648
1	0	1	0	0.52451193	0.47548807
1	1	1	1	0.3713429	0.6286571
1	0	0	0	0.17787296	0.82212704
1	0	0	0	0.29159483	0.70840514
1	1	1	1	0.18355943	0.8164406
1	1	1	1	0.35410866	0.6458913
1	1	1	1	0.47381	0.52619004
1	1	1	1	0.23221421	0.7677858
1	1	0	1	0.4642498	0.5357502
1	1	1	1	0.26909205	0.7309079
1	0	1	0	0.7129043	0.28709576
1	0	1	1	0.29524884	0.7047512
1	1	1	0	0.27522895	0.7247711
1	0	0	0	0.54994816	0.45005187
1	0	1	0	0.6344029	0.36559716
1	1	1	1	0.24704535	0.7529547
1	1	0	0	0.21479642	0.7852036
1	1	1	1	0.52212065	0.47787935
1	1	1	1	0.7631216	0.23687837
1	1	1	1	0.72114164	0.2788584
1	0	0	0	0.30071357	0.69928646
1	1	1	1	0.21918717	0.78081286
