# Supplementary material for: A deep network DeepOpacityNet for detection of cataracts from color fundus photographs
Source: Commun Med (Lond). 2023 Dec 16;3:184. doi: 10.1038/s43856-023-00410-w (PMC10725427; doi:10.1038/s43856-023-00410-w)
Supplement: Supplementary file 6 — Supplementary Data 4 [file 43856_2023_410_MOESM6_ESM.csv]

Ground Truth	DeepOpacityNet	DenseNet201	InceptionResNetV2	InceptionV3	ResNet152V2	ResNet50	VGG16	XB3L3	XB4L3	XB5L3	Xception
[1,0]	[0.7940472960472107, 0.2059527337551117]	[0.6577803492546082, 0.342219740152359]	[0.6730512380599976, 0.32694870233535767]	[0.7066347002983093, 0.2933652997016907]	[0.7312490940093994, 0.2687509059906006]	[0.5815228819847107, 0.4184771478176117]	[0.5705113410949707, 0.4294886291027069]	[0.7891414761543274, 0.2108585238456726]	[0.7696974873542786, 0.23030252754688263]	[0.5784288644790649, 0.42157113552093506]	[0.6825365424156189, 0.3174634575843811]
[1,0]	[0.8660603165626526, 0.1339397132396698]	[0.6395273804664612, 0.36047255992889404]	[0.6360399127006531, 0.36396005749702454]	[0.6141204237937927, 0.3858795762062073]	[0.7016900777816772, 0.29830995202064514]	[0.5787053108215332, 0.4212946891784668]	[0.5503523349761963, 0.44964760541915894]	[0.9369064569473267, 0.06309353560209274]	[0.8413242697715759, 0.1586756855249405]	[0.7991356253623962, 0.20086444914340973]	[0.7255128026008606, 0.2744871973991394]
[0,1]	[0.26244476437568665, 0.737555205821991]	[0.43194323778152466, 0.5680567622184753]	[0.4620325267314911, 0.5379674434661865]	[0.4148627519607544, 0.5851372480392456]	[0.40022924542427063, 0.5997707843780518]	[0.46905460953712463, 0.5309453010559082]	[0.38846370577812195, 0.6115363240242004]	[0.18620352447032928, 0.8137964606285095]	[0.2235516905784607, 0.7764483094215393]	[0.07304219901561737, 0.9269577264785767]	[0.5483035445213318, 0.4516964852809906]
[0,1]	[0.3374297618865967, 0.6625702381134033]	[0.4287787079811096, 0.5712212920188904]	[0.40506482124328613, 0.5949351787567139]	[0.4032721221446991, 0.5967278480529785]	[0.39415788650512695, 0.605842113494873]	[0.4643596112728119, 0.5356404185295105]	[0.3921896517276764, 0.6078103184700012]	[0.31614920496940613, 0.6838508248329163]	[0.26436281204223633, 0.7356371879577637]	[0.13314154744148254, 0.8668584227561951]	[0.5504202842712402, 0.449579656124115]
[1,0]	[0.9151372313499451, 0.08486278355121613]	[0.6420238614082336, 0.35797616839408875]	[0.6381965279579163, 0.36180350184440613]	[0.6329671740531921, 0.3670327365398407]	[0.5790495872497559, 0.42095044255256653]	[0.5622554421424866, 0.4377446174621582]	[0.5734599828720093, 0.4265400469303131]	[0.9340195655822754, 0.0659804567694664]	[0.9251542091369629, 0.07484583556652069]	[0.8957178592681885, 0.10428217053413391]	[0.6454641222953796, 0.35453587770462036]
[1,0]	[0.9492784738540649, 0.05072154849767685]	[0.6766048073768616, 0.3233952224254608]	[0.667163610458374, 0.332836389541626]	[0.6804429292678833, 0.3195570707321167]	[0.760407567024231, 0.23959244787693024]	[0.5977579951286316, 0.4022420346736908]	[0.5632094144821167, 0.4367906153202057]	[0.9577756524085999, 0.04222441837191582]	[0.9368035197257996, 0.06319643557071686]	[0.9190439581871033, 0.08095600455999374]	[0.7650119066238403, 0.23498807847499847]
[1,0]	[0.4314502775669098, 0.5685497522354126]	[0.4363373816013336, 0.563662588596344]	[0.3384840190410614, 0.6615159511566162]	[0.3817351460456848, 0.6182648539543152]	[0.3563036322593689, 0.6436963081359863]	[0.4618118703365326, 0.538188099861145]	[0.42794397473335266, 0.5720559358596802]	[0.38661685585975647, 0.6133831143379211]	[0.19565744698047638, 0.80434250831604]	[0.090461365878582, 0.9095386862754822]	[0.4436434209346771, 0.5563566088676453]
[1,0]	[0.49100446701049805, 0.5089954733848572]	[0.4624670147895813, 0.5375329852104187]	[0.38851842284202576, 0.6114815473556519]	[0.34831079840660095, 0.6516891717910767]	[0.4236906170845032, 0.5763094425201416]	[0.4732494056224823, 0.5267506241798401]	[0.4405880570411682, 0.5594120025634766]	[0.49014484882354736, 0.5098551511764526]	[0.34715989232063293, 0.6528400778770447]	[0.11404571682214737, 0.8859543204307556]	[0.4187019467353821, 0.5812979936599731]
[1,0]	[0.8534666895866394, 0.1465333104133606]	[0.5493631362915039, 0.4506368339061737]	[0.5716113448143005, 0.42838868498802185]	[0.5935897827148438, 0.40641018748283386]	[0.5534154176712036, 0.446584552526474]	[0.5710994601249695, 0.42890051007270813]	[0.5747683048248291, 0.4252316951751709]	[0.8880338072776794, 0.11196620762348175]	[0.8688569664955139, 0.13114306330680847]	[0.8372214436531067, 0.1627785861492157]	[0.6233543753623962, 0.37664562463760376]
[1,0]	[0.867958128452301, 0.1320418268442154]	[0.5198923945426941, 0.4801075756549835]	[0.6128771901130676, 0.38712283968925476]	[0.587308406829834, 0.412691593170166]	[0.6197695136070251, 0.38023048639297485]	[0.5546178817749023, 0.44538208842277527]	[0.5476882457733154, 0.4523117244243622]	[0.8632709980010986, 0.13672895729541779]	[0.8700354099273682, 0.12996463477611542]	[0.8152163624763489, 0.18478363752365112]	[0.5761019587516785, 0.42389804124832153]
[1,0]	[0.6869566440582275, 0.31304335594177246]	[0.5832647681236267, 0.41673529148101807]	[0.5340292453765869, 0.4659707248210907]	[0.5549992918968201, 0.44500064849853516]	[0.5061726570129395, 0.49382734298706055]	[0.5036523938179016, 0.4963476359844208]	[0.5274112224578857, 0.47258874773979187]	[0.7191625237464905, 0.2808375060558319]	[0.7848570346832275, 0.21514293551445007]	[0.557434618473053, 0.4425654113292694]	[0.6170080304145813, 0.3829919695854187]
[1,0]	[0.7168474793434143, 0.2831525504589081]	[0.6155978441238403, 0.3844021260738373]	[0.60698401927948, 0.39301598072052]	[0.6078000068664551, 0.39219993352890015]	[0.5768598914146423, 0.4231400787830353]	[0.5119224786758423, 0.4880775511264801]	[0.5393049716949463, 0.4606950581073761]	[0.7400363683700562, 0.2599636912345886]	[0.6141242384910583, 0.38587579131126404]	[0.46217575669288635, 0.537824273109436]	[0.6661593914031982, 0.33384063839912415]
[1,0]	[0.9210454821586609, 0.07895448803901672]	[0.6077111959457397, 0.39228877425193787]	[0.6489294171333313, 0.3510706126689911]	[0.6653652191162109, 0.33463481068611145]	[0.6743143200874329, 0.32568567991256714]	[0.5611258149147034, 0.43887418508529663]	[0.5719191431999207, 0.42808088660240173]	[0.9470316171646118, 0.052968401461839676]	[0.9277462959289551, 0.07225364446640015]	[0.8544725179672241, 0.14552751183509827]	[0.7221885919570923, 0.2778114676475525]
[1,0]	[0.8479008674621582, 0.15209917724132538]	[0.703940212726593, 0.296059787273407]	[0.7082586288452148, 0.29174137115478516]	[0.6624630689620972, 0.3375369906425476]	[0.7615652084350586, 0.2384348213672638]	[0.525325357913971, 0.47467461228370667]	[0.5640898942947388, 0.43591004610061646]	[0.9362525939941406, 0.06374741345643997]	[0.8816186785697937, 0.1183813065290451]	[0.798966109752655, 0.20103389024734497]	[0.7394307255744934, 0.2605692744255066]
[1,0]	[0.822685718536377, 0.17731429636478424]	[0.6117446422576904, 0.3882553279399872]	[0.6072509288787842, 0.3927490711212158]	[0.6812557578086853, 0.3187442421913147]	[0.6486025452613831, 0.3513973653316498]	[0.5521281361579895, 0.4478718340396881]	[0.5782468914985657, 0.4217531085014343]	[0.8986532092094421, 0.10134676843881607]	[0.9108218550682068, 0.08917814493179321]	[0.8432993292808533, 0.15670065581798553]	[0.708907961845398, 0.29109203815460205]
[1,0]	[0.7830503582954407, 0.21694959700107574]	[0.638192892074585, 0.36180710792541504]	[0.6499348878860474, 0.350065141916275]	[0.6503204107284546, 0.3496796190738678]	[0.6614296436309814, 0.33857038617134094]	[0.5331110954284668, 0.4668888747692108]	[0.571533739566803, 0.428466260433197]	[0.87303626537323, 0.12696373462677002]	[0.8373780250549316, 0.16262197494506836]	[0.7963929176330566, 0.20360709726810455]	[0.6214415431022644, 0.3785584568977356]
[1,0]	[0.831264317035675, 0.16873568296432495]	[0.5637054443359375, 0.4362944960594177]	[0.5908206105232239, 0.4091793894767761]	[0.5505293011665344, 0.44947072863578796]	[0.560271680355072, 0.43972834944725037]	[0.5480103492736816, 0.45198968052864075]	[0.5457829833030701, 0.45421698689460754]	[0.7549266219139099, 0.2450733482837677]	[0.6938337683677673, 0.30616623163223267]	[0.5802596211433411, 0.41974037885665894]	[0.5906521081924438, 0.4093478322029114]
[1,0]	[0.8163398504257202, 0.18366016447544098]	[0.5836670994758606, 0.416332870721817]	[0.5863116383552551, 0.41368839144706726]	[0.5291361808776855, 0.4708637595176697]	[0.5489760637283325, 0.4510239362716675]	[0.562429666519165, 0.4375703036785126]	[0.5235013365745544, 0.47649866342544556]	[0.8100149035453796, 0.18998517096042633]	[0.7529657483100891, 0.2470342069864273]	[0.6215336918830872, 0.37846630811691284]	[0.6473302841186523, 0.35266968607902527]
[1,0]	[0.9328438639640808, 0.0671561062335968]	[0.5793303847312927, 0.42066967487335205]	[0.5058414936065674, 0.494158536195755]	[0.5516209602355957, 0.4483790397644043]	[0.5365983843803406, 0.46340158581733704]	[0.5411046743392944, 0.4588952958583832]	[0.5591509938240051, 0.44084903597831726]	[0.9307918548583984, 0.06920811533927917]	[0.9788572788238525, 0.021142710000276566]	[0.841738224029541, 0.15826180577278137]	[0.6501573920249939, 0.3498425781726837]
[1,0]	[0.9044641256332397, 0.09553591161966324]	[0.5759962201118469, 0.4240037798881531]	[0.55227130651474, 0.44772869348526]	[0.5994223952293396, 0.4005776345729828]	[0.5753530263900757, 0.4246470034122467]	[0.5105510950088501, 0.4894488453865051]	[0.5368930101394653, 0.46310698986053467]	[0.9206571578979492, 0.07934284210205078]	[0.8541973829269409, 0.1458025723695755]	[0.8285955190658569, 0.17140446603298187]	[0.5952932238578796, 0.404706746339798]
[1,0]	[0.8688370585441589, 0.13116289675235748]	[0.6348944902420044, 0.3651055693626404]	[0.6403210759162903, 0.3596789836883545]	[0.6875715255737305, 0.31242847442626953]	[0.6808633208274841, 0.31913667917251587]	[0.5862295031547546, 0.41377049684524536]	[0.572385847568512, 0.4276141822338104]	[0.9144054055213928, 0.08559463918209076]	[0.8703672289848328, 0.12963274121284485]	[0.7527360320091248, 0.24726398289203644]	[0.6895098090171814, 0.310490220785141]
[1,0]	[0.8115019202232361, 0.1884980946779251]	[0.6355087757110596, 0.36449119448661804]	[0.613314688205719, 0.386685311794281]	[0.6460813283920288, 0.3539187014102936]	[0.6502358317375183, 0.3497641086578369]	[0.5347127318382263, 0.4652872383594513]	[0.5330219268798828, 0.4669780731201172]	[0.8837090134620667, 0.11629101634025574]	[0.7655045390129089, 0.23449544608592987]	[0.6654439568519592, 0.3345560133457184]	[0.6666864156723022, 0.33331355452537537]
[1,0]	[0.7365578413009644, 0.26344215869903564]	[0.6320391297340393, 0.3679609000682831]	[0.5686741471290588, 0.43132585287094116]	[0.594782829284668, 0.40521717071533203]	[0.6085816621780396, 0.3914183974266052]	[0.5248064994812012, 0.4751935601234436]	[0.5573424696922302, 0.44265758991241455]	[0.8261358141899109, 0.1738642156124115]	[0.7977049946784973, 0.20229503512382507]	[0.7342419028282166, 0.26575809717178345]	[0.6886898875236511, 0.31131014227867126]
[1,0]	[0.8302265405654907, 0.16977350413799286]	[0.6406580805778503, 0.35934188961982727]	[0.6282085180282593, 0.37179145216941833]	[0.5937882661819458, 0.4062117040157318]	[0.5980569124221802, 0.4019431471824646]	[0.5500733256340027, 0.4499267339706421]	[0.5423300862312317, 0.45766985416412354]	[0.8871921896934509, 0.1128077581524849]	[0.8247509598731995, 0.17524906992912292]	[0.8178514838218689, 0.18214848637580872]	[0.7015843391418457, 0.2984156906604767]
[1,0]	[0.9299598336219788, 0.07004017382860184]	[0.6788011193275452, 0.32119888067245483]	[0.6056654453277588, 0.3943345844745636]	[0.6710322499275208, 0.32896775007247925]	[0.7272337675094604, 0.27276623249053955]	[0.6399543285369873, 0.3600456714630127]	[0.5791571140289307, 0.4208429157733917]	[0.9544779658317566, 0.0455220490694046]	[0.9224485754966736, 0.0775514617562294]	[0.9394019842147827, 0.06059803068637848]	[0.806709885597229, 0.19329014420509338]
[1,0]	[0.9410872459411621, 0.05891270190477371]	[0.6883013248443604, 0.31169867515563965]	[0.6970168352127075, 0.3029831647872925]	[0.640824019908905, 0.35917600989341736]	[0.7344986796379089, 0.26550132036209106]	[0.6429122090339661, 0.35708779096603394]	[0.5757899880409241, 0.42420998215675354]	[0.9581652283668518, 0.04183477163314819]	[0.9274708032608032, 0.07252915948629379]	[0.9728090167045593, 0.027191000059247017]	[0.7541957497596741, 0.24580423533916473]
[1,0]	[0.9394506216049194, 0.060549408197402954]	[0.6319202184677124, 0.36807981133461]	[0.6336658000946045, 0.3663341999053955]	[0.6820045113563538, 0.31799542903900146]	[0.7254452705383301, 0.2745547890663147]	[0.5908945798873901, 0.40910542011260986]	[0.5789260268211365, 0.4210740029811859]	[0.9538589119911194, 0.04614107683300972]	[0.9855836629867554, 0.014416403137147427]	[0.9329729676246643, 0.06702699512243271]	[0.6931379437446594, 0.3068619668483734]
[1,0]	[0.9202930331230164, 0.07970698922872543]	[0.5959577560424805, 0.40404221415519714]	[0.5958989858627319, 0.40410104393959045]	[0.6035986542701721, 0.3964012563228607]	[0.6823917627334595, 0.31760820746421814]	[0.5729951858520508, 0.42700478434562683]	[0.5759266018867493, 0.4240734279155731]	[0.9382777214050293, 0.061722271144390106]	[0.9528762698173523, 0.04712369665503502]	[0.9091777205467224, 0.09082228690385818]	[0.6598692536354065, 0.34013065695762634]
[1,0]	[0.9222055077552795, 0.07779449224472046]	[0.6622298359870911, 0.33777013421058655]	[0.6675707697868347, 0.33242926001548767]	[0.6822999715805054, 0.31769999861717224]	[0.6652811169624329, 0.3347189426422119]	[0.6049371361732483, 0.39506277441978455]	[0.5782256722450256, 0.42177432775497437]	[0.9656335115432739, 0.03436649218201637]	[0.9630777835845947, 0.036922186613082886]	[0.9378454089164734, 0.06215456500649452]	[0.7652748823165894, 0.23472513258457184]
[1,0]	[0.9455852508544922, 0.054414812475442886]	[0.6420649290084839, 0.3579350411891937]	[0.7276455760002136, 0.27235448360443115]	[0.6947164535522461, 0.3052835166454315]	[0.7648656964302063, 0.2351343184709549]	[0.6115542650222778, 0.38844573497772217]	[0.5719053149223328, 0.42809468507766724]	[0.9603028297424316, 0.03969714790582657]	[0.9681571125984192, 0.0318429172039032]	[0.9420380592346191, 0.05796194449067116]	[0.7790526151657104, 0.22094735503196716]
[0,1]	[0.671857476234436, 0.32814255356788635]	[0.5545359253883362, 0.44546404480934143]	[0.530327320098877, 0.4696727395057678]	[0.5518893003463745, 0.4481107294559479]	[0.5091734528541565, 0.4908265173435211]	[0.4925052523612976, 0.5074947476387024]	[0.5227482318878174, 0.47725173830986023]	[0.8046680688858032, 0.19533197581768036]	[0.8078218102455139, 0.19217821955680847]	[0.539857029914856, 0.4601430296897888]	[0.5669626593589783, 0.4330373704433441]
[1,0]	[0.8709815740585327, 0.12901845574378967]	[0.6077849864959717, 0.3922150731086731]	[0.5287348628044128, 0.4712650775909424]	[0.5551807284355164, 0.4448191821575165]	[0.5617130398750305, 0.43828698992729187]	[0.5125430226325989, 0.4874570369720459]	[0.5305458307266235, 0.46945416927337646]	[0.8929608464241028, 0.10703922063112259]	[0.9484643936157227, 0.05153557285666466]	[0.8349355459213257, 0.1650645136833191]	[0.5987164378166199, 0.40128353238105774]
[1,0]	[0.7269110679626465, 0.2730889320373535]	[0.556179940700531, 0.4438200891017914]	[0.4877314865589142, 0.5122684240341187]	[0.5375118255615234, 0.46248823404312134]	[0.4962539076805115, 0.5037460327148438]	[0.4876672029495239, 0.5123328566551208]	[0.5246195793151855, 0.47538048028945923]	[0.7060389518737793, 0.2939611077308655]	[0.7731995582580566, 0.22680050134658813]	[0.7009744644165039, 0.29902544617652893]	[0.5279862284660339, 0.47201383113861084]
[1,0]	[0.7653821706771851, 0.23461779952049255]	[0.5404141545295715, 0.45958587527275085]	[0.5242331027984619, 0.47576695680618286]	[0.5278378129005432, 0.4721621870994568]	[0.5539147257804871, 0.44608524441719055]	[0.4880758821964264, 0.5119240880012512]	[0.4955804944038391, 0.5044195652008057]	[0.7488121390342712, 0.25118783116340637]	[0.6153033375740051, 0.38469669222831726]	[0.6103501319885254, 0.3896498382091522]	[0.6304411292076111, 0.36955884099006653]
[0,1]	[0.6279762983322144, 0.37202367186546326]	[0.5456915497779846, 0.45430850982666016]	[0.4744117259979248, 0.52558833360672]	[0.5356706380844116, 0.4643293023109436]	[0.4578297734260559, 0.5421702861785889]	[0.48022380471229553, 0.5197762250900269]	[0.5181910395622253, 0.48180899024009705]	[0.5925840139389038, 0.4074159860610962]	[0.40420055389404297, 0.595799446105957]	[0.3235771954059601, 0.6764227747917175]	[0.5642764568328857, 0.43572360277175903]
[0,1]	[0.5562486052513123, 0.44375142455101013]	[0.5516504645347595, 0.4483495056629181]	[0.5637231469154358, 0.4362768530845642]	[0.5343466997146606, 0.4656533896923065]	[0.5325759649276733, 0.46742406487464905]	[0.4773731827735901, 0.5226268172264099]	[0.4977484345436096, 0.5022515058517456]	[0.5565425157546997, 0.44345757365226746]	[0.23355267941951752, 0.7664473056793213]	[0.21875940263271332, 0.7812405824661255]	[0.5978167057037354, 0.40218329429626465]
[0,1]	[0.5995612144470215, 0.40043875575065613]	[0.4817667007446289, 0.5182333588600159]	[0.39807456731796265, 0.6019254922866821]	[0.4389398694038391, 0.5610601305961609]	[0.47475823760032654, 0.5252417922019958]	[0.488690048456192, 0.5113099217414856]	[0.45795387029647827, 0.5420461893081665]	[0.6736360192298889, 0.32636401057243347]	[0.5050371289253235, 0.4949629008769989]	[0.3529891073703766, 0.6470108032226562]	[0.545584499835968, 0.4544154703617096]
[0,1]	[0.44093552231788635, 0.5590645670890808]	[0.4609985947608948, 0.5390014052391052]	[0.437864750623703, 0.5621352195739746]	[0.4907782971858978, 0.5092216730117798]	[0.4665737748146057, 0.5334262251853943]	[0.4740692675113678, 0.5259307622909546]	[0.46134018898010254, 0.5386598706245422]	[0.4620320796966553, 0.5379679799079895]	[0.1845225840806961, 0.8154774904251099]	[0.12842893600463867, 0.8715710639953613]	[0.5742226243019104, 0.4257774353027344]
[1,0]	[0.7406997680664062, 0.25930020213127136]	[0.5497658848762512, 0.4502341151237488]	[0.482930064201355, 0.5170698761940002]	[0.5114238262176514, 0.488576203584671]	[0.5111601948738098, 0.4888397455215454]	[0.5463896989822388, 0.45361030101776123]	[0.5447039604187012, 0.45529597997665405]	[0.7260395884513855, 0.2739603817462921]	[0.5404121279716492, 0.45958781242370605]	[0.41487953066825867, 0.5851203799247742]	[0.6147164106369019, 0.3852836489677429]
[1,0]	[0.6806312799453735, 0.3193686604499817]	[0.6329888105392456, 0.3670111894607544]	[0.5598021149635315, 0.44019782543182373]	[0.5520952939987183, 0.44790470600128174]	[0.6075063943862915, 0.3924936056137085]	[0.53965163230896, 0.46034836769104004]	[0.5600208640098572, 0.4399791359901428]	[0.6993652582168579, 0.3006347417831421]	[0.6146743893623352, 0.3853255808353424]	[0.5050094127655029, 0.4949905574321747]	[0.6736760139465332, 0.326323926448822]
[1,0]	[0.7400529980659485, 0.2599470019340515]	[0.45067301392555237, 0.5493269562721252]	[0.4637780487537384, 0.5362218618392944]	[0.4471084773540497, 0.5528915524482727]	[0.46070873737335205, 0.5392912030220032]	[0.5239734649658203, 0.4760265648365021]	[0.5053806900978088, 0.49461930990219116]	[0.7443658113479614, 0.2556341588497162]	[0.7018684148788452, 0.29813152551651]	[0.6751559972763062, 0.32484400272369385]	[0.526756227016449, 0.473243772983551]
[1,0]	[0.6224011182785034, 0.3775988221168518]	[0.47840332984924316, 0.5215966105461121]	[0.4240172207355499, 0.5759828090667725]	[0.43635180592536926, 0.5636481642723083]	[0.5061447620391846, 0.49385523796081543]	[0.5345810651779175, 0.46541884541511536]	[0.48748719692230225, 0.5125128030776978]	[0.6361719369888306, 0.36382803320884705]	[0.6243012547492981, 0.3756987452507019]	[0.5340416431427002, 0.46595826745033264]	[0.5428739786148071, 0.45712602138519287]
[1,0]	[0.7066263556480408, 0.29337364435195923]	[0.4810563623905182, 0.5189436078071594]	[0.39876386523246765, 0.60123610496521]	[0.3664444386959076, 0.63355553150177]	[0.4195861518383026, 0.580413818359375]	[0.4958195984363556, 0.5041804909706116]	[0.45680177211761475, 0.5431982278823853]	[0.5838676691055298, 0.4161323308944702]	[0.42499101161956787, 0.5750089883804321]	[0.33784618973731995, 0.6621537804603577]	[0.5160762071609497, 0.4839237928390503]
[1,0]	[0.5139410495758057, 0.48605895042419434]	[0.4352640211582184, 0.5647359490394592]	[0.31704047322273254, 0.6829594969749451]	[0.37551942467689514, 0.6244806051254272]	[0.3484477698802948, 0.6515522003173828]	[0.4578893780708313, 0.5421106219291687]	[0.4250507652759552, 0.574949324131012]	[0.6719385981559753, 0.32806140184402466]	[0.23121793568134308, 0.7687820196151733]	[0.21561886370182037, 0.7843811511993408]	[0.43609026074409485, 0.5639097094535828]
[1,0]	[0.527334451675415, 0.4726654887199402]	[0.49082228541374207, 0.5091776847839355]	[0.48800987005233765, 0.5119900703430176]	[0.4717367887496948, 0.5282632112503052]	[0.4431152045726776, 0.556884765625]	[0.4764411747455597, 0.5235587954521179]	[0.4772297143936157, 0.522770345211029]	[0.3771018981933594, 0.6228981614112854]	[0.39136195182800293, 0.6086380481719971]	[0.1466778665781021, 0.8533221483230591]	[0.5495357513427734, 0.45046427845954895]
[1,0]	[0.5677008628845215, 0.4322991669178009]	[0.6054975390434265, 0.3945024311542511]	[0.5002914667129517, 0.49970853328704834]	[0.5940769910812378, 0.405923068523407]	[0.5163161158561707, 0.48368382453918457]	[0.4908141493797302, 0.509185791015625]	[0.4829045236110687, 0.5170955061912537]	[0.5849300622940063, 0.41506996750831604]	[0.28800255060195923, 0.7119974493980408]	[0.2477729469537735, 0.7522271275520325]	[0.6301174759864807, 0.3698824644088745]
[1,0]	[0.8644589185714722, 0.1355411410331726]	[0.5806071162223816, 0.4193929433822632]	[0.6237953901290894, 0.3762046694755554]	[0.5873047709465027, 0.4126951992511749]	[0.6531882286071777, 0.3468117117881775]	[0.5511866211891174, 0.44881346821784973]	[0.5595806837081909, 0.4404192864894867]	[0.8398551940917969, 0.16014480590820312]	[0.7967350482940674, 0.20326495170593262]	[0.7900800108909607, 0.2099199891090393]	[0.7254583835601807, 0.2745416462421417]
[1,0]	[0.8028773069381714, 0.1971227377653122]	[0.5952552556991577, 0.4047447443008423]	[0.5741530060768127, 0.42584699392318726]	[0.5979576706886292, 0.40204232931137085]	[0.6570165157318115, 0.34298354387283325]	[0.5315060019493103, 0.4684940576553345]	[0.5447874069213867, 0.4552125930786133]	[0.8698269724845886, 0.13017302751541138]	[0.7210346460342407, 0.2789653241634369]	[0.7490665912628174, 0.2509334087371826]	[0.6709465384483337, 0.32905343174934387]
[1,0]	[0.654841423034668, 0.3451586067676544]	[0.5670726299285889, 0.4329273998737335]	[0.5366086363792419, 0.46339136362075806]	[0.6075636148452759, 0.39243635535240173]	[0.5456001162528992, 0.4543999135494232]	[0.48419681191444397, 0.5158031582832336]	[0.5261422395706177, 0.47385770082473755]	[0.6694316864013672, 0.3305683135986328]	[0.2421281337738037, 0.7578718662261963]	[0.3521678149700165, 0.6478322148323059]	[0.6566347479820251, 0.34336525201797485]
[1,0]	[0.6269344091415405, 0.3730655908584595]	[0.5906000733375549, 0.4093998968601227]	[0.5146854519844055, 0.4853145182132721]	[0.5944631695747375, 0.40553686022758484]	[0.5345963835716248, 0.46540364623069763]	[0.48768970370292664, 0.512310266494751]	[0.513945996761322, 0.4860539436340332]	[0.6306471228599548, 0.36935293674468994]	[0.3083914518356323, 0.6916085481643677]	[0.5123261213302612, 0.487673819065094]	[0.6178563237190247, 0.38214367628097534]
[0,1]	[0.49315527081489563, 0.506844699382782]	[0.46369725465774536, 0.5363027453422546]	[0.4595867395401001, 0.5404133200645447]	[0.3915881812572479, 0.6084117889404297]	[0.43141984939575195, 0.5685802102088928]	[0.48445993661880493, 0.5155400633811951]	[0.46599599719047546, 0.5340039730072021]	[0.292706698179245, 0.7072933316230774]	[0.2522892653942108, 0.7477107644081116]	[0.18052969872951508, 0.8194703459739685]	[0.500462532043457, 0.49953749775886536]
[0,1]	[0.4361761510372162, 0.5638238787651062]	[0.4558163285255432, 0.544183611869812]	[0.4646722376346588, 0.5353277325630188]	[0.4327952563762665, 0.5672047734260559]	[0.4747826159000397, 0.5252174139022827]	[0.47121402621269226, 0.5287860035896301]	[0.41454455256462097, 0.5854554176330566]	[0.32284826040267944, 0.6771516799926758]	[0.13593432307243347, 0.8640657067298889]	[0.15795236825942993, 0.8420476317405701]	[0.5351353287696838, 0.46486467123031616]
[1,0]	[0.6832797527313232, 0.316720187664032]	[0.5819829702377319, 0.41801705956459045]	[0.5557358860969543, 0.44426408410072327]	[0.6388572454452515, 0.36114275455474854]	[0.5170443058013916, 0.4829556941986084]	[0.5147104859352112, 0.4852895438671112]	[0.5332920551300049, 0.4667080044746399]	[0.6965192556381226, 0.30348071455955505]	[0.48638737201690674, 0.5136126279830933]	[0.5207626223564148, 0.4792373478412628]	[0.6275449395179749, 0.37245509028434753]
[1,0]	[0.6249068975448608, 0.3750930428504944]	[0.5678530335426331, 0.43214693665504456]	[0.5959425568580627, 0.4040573835372925]	[0.5945449471473694, 0.4054551124572754]	[0.5536731481552124, 0.44632688164711]	[0.47849905490875244, 0.5215008854866028]	[0.5244621634483337, 0.4755377769470215]	[0.6715183258056641, 0.3284817337989807]	[0.2929918169975281, 0.7070082426071167]	[0.5202658772468567, 0.4797341525554657]	[0.6888989806175232, 0.3111010193824768]
[1,0]	[0.8454720377922058, 0.15452797710895538]	[0.6419869065284729, 0.3580130934715271]	[0.6044451594352722, 0.3955548107624054]	[0.6814810633659363, 0.3185189366340637]	[0.6271033883094788, 0.37289661169052124]	[0.5755016803741455, 0.4244983494281769]	[0.5626331567764282, 0.4373668432235718]	[0.8273704648017883, 0.17262959480285645]	[0.7944885492324829, 0.2055114507675171]	[0.6143014430999756, 0.385698527097702]	[0.6588600873947144, 0.34113985300064087]
[1,0]	[0.8428774476051331, 0.15712255239486694]	[0.595177173614502, 0.40482279658317566]	[0.6300212144851685, 0.36997872591018677]	[0.6694719195365906, 0.33052805066108704]	[0.7089313268661499, 0.2910686433315277]	[0.5618342757225037, 0.43816569447517395]	[0.556387186050415, 0.44361287355422974]	[0.8762332797050476, 0.12376675009727478]	[0.8231419324874878, 0.176858052611351]	[0.7912863492965698, 0.20871365070343018]	[0.7668378353118896, 0.23316217958927155]
[1,0]	[0.6504853367805481, 0.3495147228240967]	[0.531033456325531, 0.4689665734767914]	[0.38341224193573, 0.6165878176689148]	[0.4455930292606354, 0.5544069409370422]	[0.518687903881073, 0.4813120365142822]	[0.47145774960517883, 0.5285422205924988]	[0.5132536292076111, 0.48674634099006653]	[0.7010409832000732, 0.29895904660224915]	[0.5643104314804077, 0.4356895089149475]	[0.38269296288490295, 0.6173070073127747]	[0.502252459526062, 0.4977474808692932]
[0,1]	[0.587101936340332, 0.4128979742527008]	[0.5650343894958496, 0.4349655508995056]	[0.4661238491535187, 0.5338762402534485]	[0.5075014233589172, 0.49249857664108276]	[0.48814964294433594, 0.5118503570556641]	[0.46511009335517883, 0.5348899364471436]	[0.49901658296585083, 0.5009833574295044]	[0.7232475876808167, 0.27675241231918335]	[0.43103325366973877, 0.5689667463302612]	[0.4617123305797577, 0.5382876992225647]	[0.5497874617576599, 0.4502125382423401]
[1,0]	[0.8123535513877869, 0.18764649331569672]	[0.5873396396636963, 0.4126603901386261]	[0.5226588249206543, 0.4773411452770233]	[0.5540482401847839, 0.4459517300128937]	[0.5647045969963074, 0.435295432806015]	[0.5412614941596985, 0.45873844623565674]	[0.5385560393333435, 0.4614439308643341]	[0.8737867474555969, 0.12621325254440308]	[0.9065024852752686, 0.09349749237298965]	[0.7265570759773254, 0.2734428942203522]	[0.6085507273674011, 0.3914492726325989]
[1,0]	[0.7917497754096985, 0.20825016498565674]	[0.5837326049804688, 0.41626739501953125]	[0.54208904504776, 0.4579108953475952]	[0.5825369358062744, 0.4174630641937256]	[0.5713223814964294, 0.4286775588989258]	[0.4992102086544037, 0.5007897615432739]	[0.520953893661499, 0.47904613614082336]	[0.8609908223152161, 0.13900917768478394]	[0.835102915763855, 0.1648970991373062]	[0.7286041975021362, 0.27139580249786377]	[0.5947546362876892, 0.4052453637123108]
[1,0]	[0.7541211843490601, 0.24587884545326233]	[0.5417690873146057, 0.45823097229003906]	[0.5047316551208496, 0.495268315076828]	[0.6199823617935181, 0.38001763820648193]	[0.48050305247306824, 0.5194969177246094]	[0.4943849742412567, 0.5056150555610657]	[0.54571533203125, 0.45428475737571716]	[0.7248890995979309, 0.2751109302043915]	[0.730546236038208, 0.2694537937641144]	[0.46988174319267273, 0.5301182270050049]	[0.5627508163452148, 0.4372491240501404]
[1,0]	[0.6457151174545288, 0.3542848229408264]	[0.5760297775268555, 0.42397013306617737]	[0.49626854062080383, 0.5037314891815186]	[0.5091370940208435, 0.4908629059791565]	[0.46039777994155884, 0.5396021604537964]	[0.4846966862678528, 0.515303373336792]	[0.5147549510002136, 0.4852450489997864]	[0.63376784324646, 0.3662322163581848]	[0.6229518055915833, 0.37704819440841675]	[0.3470020592212677, 0.6529979705810547]	[0.580417275428772, 0.41958269476890564]
[1,0]	[0.7784134745597839, 0.22158652544021606]	[0.545193612575531, 0.45480644702911377]	[0.5171576738357544, 0.48284226655960083]	[0.5426152348518372, 0.45738473534584045]	[0.5465253591537476, 0.45347461104393005]	[0.4954044818878174, 0.5045954585075378]	[0.5242943167686462, 0.47570568323135376]	[0.7313541769981384, 0.26864585280418396]	[0.6014852523803711, 0.3985147476196289]	[0.5904871225357056, 0.40951281785964966]	[0.5693985819816589, 0.43060141801834106]
[1,0]	[0.83830326795578, 0.16169679164886475]	[0.5844301581382751, 0.4155697822570801]	[0.5574572086334229, 0.44254282116889954]	[0.63631671667099, 0.3636833131313324]	[0.6219814419746399, 0.3780185282230377]	[0.5110582113265991, 0.4889417886734009]	[0.5248493552207947, 0.4751507341861725]	[0.851091742515564, 0.14890825748443604]	[0.7103500366210938, 0.28964996337890625]	[0.6315523982048035, 0.36844760179519653]	[0.7208293676376343, 0.2791706323623657]
[1,0]	[0.669139564037323, 0.3308603763580322]	[0.580052375793457, 0.41994768381118774]	[0.531209409236908, 0.46879059076309204]	[0.5142412781715393, 0.4857587516307831]	[0.5678339600563049, 0.43216606974601746]	[0.5102723240852356, 0.489727646112442]	[0.5390147566795349, 0.4609852731227875]	[0.5766540169715881, 0.42334601283073425]	[0.48864105343818665, 0.5113589763641357]	[0.362527996301651, 0.6374719738960266]	[0.5818912982940674, 0.41810867190361023]
[1,0]	[0.7762740254402161, 0.2237260341644287]	[0.5468202233314514, 0.4531797766685486]	[0.5839537978172302, 0.4160461723804474]	[0.6149503588676453, 0.38504964113235474]	[0.6325589418411255, 0.3674410283565521]	[0.5212804675102234, 0.4787195324897766]	[0.5099241137504578, 0.4900757968425751]	[0.7742078900337219, 0.22579212486743927]	[0.6854690909385681, 0.3145309090614319]	[0.5430026054382324, 0.4569973647594452]	[0.6629374623298645, 0.3370625078678131]
[0,1]	[0.28094062209129333, 0.7190593481063843]	[0.2886008322238922, 0.7113991975784302]	[0.2709755301475525, 0.7290244698524475]	[0.2850310802459717, 0.7149689197540283]	[0.289414644241333, 0.710585355758667]	[0.440218985080719, 0.5597809553146362]	[0.3552640974521637, 0.6447359323501587]	[0.12002412229776382, 0.8799759149551392]	[0.009967328049242496, 0.9900326728820801]	[0.04071393236517906, 0.9592861533164978]	[0.22785529494285583, 0.7721447348594666]
[0,1]	[0.5086979269981384, 0.49130210280418396]	[0.45036032795906067, 0.5496396422386169]	[0.4941967725753784, 0.5058032870292664]	[0.3789141774177551, 0.6210858821868896]	[0.4652554392814636, 0.5347446203231812]	[0.47336345911026, 0.52663654088974]	[0.3924081325531006, 0.6075918674468994]	[0.3597218096256256, 0.640278160572052]	[0.4324772357940674, 0.5675227642059326]	[0.32870620489120483, 0.6712937951087952]	[0.5960297584533691, 0.40397024154663086]
[0,1]	[0.615861177444458, 0.3841388523578644]	[0.5291165709495544, 0.47088345885276794]	[0.5090463161468506, 0.490953654050827]	[0.4939407706260681, 0.5060592293739319]	[0.4790480136871338, 0.5209519863128662]	[0.4889296889305115, 0.5110703110694885]	[0.5255565643310547, 0.4744434058666229]	[0.57966148853302, 0.42033851146698]	[0.6944803595542908, 0.30551964044570923]	[0.3583090603351593, 0.6416909694671631]	[0.6271528005599976, 0.37284719944000244]
[1,0]	[0.6144130825996399, 0.3855869174003601]	[0.5334098935127258, 0.46659013628959656]	[0.5161613821983337, 0.48383858799934387]	[0.48397839069366455, 0.5160216093063354]	[0.43279320001602173, 0.567206859588623]	[0.48926082253456116, 0.5107390880584717]	[0.5015227198600769, 0.4984772801399231]	[0.5806339383125305, 0.41936609148979187]	[0.3843325674533844, 0.615667462348938]	[0.3673723340034485, 0.6326276063919067]	[0.5615360736846924, 0.43846386671066284]
[0,1]	[0.7041406631469727, 0.29585933685302734]	[0.593296229839325, 0.40670377016067505]	[0.5335102677345276, 0.4664897620677948]	[0.5872321724891663, 0.41276785731315613]	[0.5513902306556702, 0.44860976934432983]	[0.5322771072387695, 0.46772292256355286]	[0.5671079158782959, 0.4328921437263489]	[0.685714840888977, 0.31428518891334534]	[0.653846025466919, 0.3461539149284363]	[0.4170112907886505, 0.5829886794090271]	[0.5935090184211731, 0.40649092197418213]
[1,0]	[0.8922224640846252, 0.10777750611305237]	[0.5791203379631042, 0.42087969183921814]	[0.505711019039154, 0.49428895115852356]	[0.6668155193328857, 0.33318448066711426]	[0.5512678027153015, 0.4487321972846985]	[0.5083255767822266, 0.49167439341545105]	[0.5532448887825012, 0.446755051612854]	[0.9105104207992554, 0.08948957920074463]	[0.9028253555297852, 0.09717470407485962]	[0.8024661540985107, 0.19753381609916687]	[0.6248283386230469, 0.37517160177230835]
[1,0]	[0.8904274106025696, 0.10957255214452744]	[0.6864922046661377, 0.3135078251361847]	[0.6626496911048889, 0.33735033869743347]	[0.7042641639709473, 0.29573583602905273]	[0.7029837965965271, 0.2970161736011505]	[0.515703022480011, 0.4842970073223114]	[0.5684695243835449, 0.4315304458141327]	[0.9452165961265564, 0.05478339642286301]	[0.9496919512748718, 0.05030811205506325]	[0.8772148489952087, 0.12278518825769424]	[0.6948500275611877, 0.30515000224113464]
[0,1]	[0.6962456703186035, 0.3037542998790741]	[0.5875241160392761, 0.41247591376304626]	[0.594994843006134, 0.40500515699386597]	[0.5020913481712341, 0.4979085922241211]	[0.5646286010742188, 0.43537139892578125]	[0.4730633497238159, 0.5269366502761841]	[0.4893995225429535, 0.5106005072593689]	[0.6161029934883118, 0.38389694690704346]	[0.38264909386634827, 0.6173508763313293]	[0.5301713347434998, 0.46982863545417786]	[0.6401693224906921, 0.35983067750930786]
[0,1]	[0.7424389123916626, 0.2575610280036926]	[0.5643428564071655, 0.4356571435928345]	[0.5747365951538086, 0.4252634346485138]	[0.5762640833854675, 0.42373594641685486]	[0.5685965418815613, 0.43140342831611633]	[0.4967327117919922, 0.5032672882080078]	[0.5122153162956238, 0.48778459429740906]	[0.7743973135948181, 0.22560261189937592]	[0.5710561275482178, 0.4289438724517822]	[0.5029112696647644, 0.497088760137558]	[0.609810471534729, 0.390189528465271]
[0,1]	[0.33053332567214966, 0.6694666743278503]	[0.2957463264465332, 0.704253613948822]	[0.29255372285842896, 0.707446277141571]	[0.3063820004463196, 0.6936179399490356]	[0.2780238687992096, 0.721976101398468]	[0.4441526234149933, 0.5558473467826843]	[0.3741875886917114, 0.6258123517036438]	[0.25655919313430786, 0.7434408664703369]	[0.010480775497853756, 0.9895192384719849]	[0.044468194246292114, 0.9555318355560303]	[0.2780364751815796, 0.7219635248184204]
[0,1]	[0.7608903050422668, 0.23910970985889435]	[0.5816985964775085, 0.41830140352249146]	[0.6029167175292969, 0.3970832824707031]	[0.5452443957328796, 0.45475560426712036]	[0.5849749445915222, 0.4150250554084778]	[0.5465989112854004, 0.45340102910995483]	[0.5307177305221558, 0.4692822992801666]	[0.7850738167762756, 0.2149261236190796]	[0.6661064624786377, 0.3338935077190399]	[0.3945707380771637, 0.6054292321205139]	[0.57625812292099, 0.4237419068813324]
[1,0]	[0.7526607513427734, 0.24733923375606537]	[0.576173722743988, 0.4238262474536896]	[0.6483997106552124, 0.3516002893447876]	[0.5516539812088013, 0.4483460783958435]	[0.5935763716697693, 0.4064236283302307]	[0.5145840048789978, 0.48541608452796936]	[0.5476149320602417, 0.4523850679397583]	[0.7598492503166199, 0.24015071988105774]	[0.6809587478637695, 0.31904125213623047]	[0.5594651103019714, 0.4405348300933838]	[0.6041094064712524, 0.3958905041217804]
[0,1]	[0.8057451844215393, 0.19425484538078308]	[0.6024360060691833, 0.39756396412849426]	[0.6467873454093933, 0.3532126247882843]	[0.6236351728439331, 0.37636488676071167]	[0.6763401031494141, 0.32365989685058594]	[0.5277958512306213, 0.47220414876937866]	[0.5390936732292175, 0.46090635657310486]	[0.8707375526428223, 0.12926241755485535]	[0.7424583435058594, 0.25754162669181824]	[0.6686157584190369, 0.33138424158096313]	[0.6695616245269775, 0.33043843507766724]
[1,0]	[0.5302855968475342, 0.4697144329547882]	[0.5029488801956177, 0.49705109000205994]	[0.4893264174461365, 0.5106735825538635]	[0.4822019040584564, 0.517798125743866]	[0.5321711897850037, 0.46782878041267395]	[0.47978076338768005, 0.5202191472053528]	[0.46182355284690857, 0.5381764769554138]	[0.4476924240589142, 0.5523076057434082]	[0.28212183713912964, 0.7178781628608704]	[0.14674752950668335, 0.8532524108886719]	[0.5708441734313965, 0.42915573716163635]
[1,0]	[0.5145009756088257, 0.48549899458885193]	[0.49661874771118164, 0.5033812522888184]	[0.45318499207496643, 0.5468149781227112]	[0.45641282200813293, 0.5435872077941895]	[0.5422722697257996, 0.4577277600765228]	[0.46627670526504517, 0.5337232351303101]	[0.48787805438041687, 0.5121219158172607]	[0.5975003242492676, 0.4024997353553772]	[0.22003477811813354, 0.7799652218818665]	[0.17474651336669922, 0.825253427028656]	[0.5512943267822266, 0.44870567321777344]
[1,0]	[0.6538567543029785, 0.34614327549934387]	[0.5046297311782837, 0.4953703284263611]	[0.5226908326148987, 0.4773091673851013]	[0.5477020144462585, 0.45229801535606384]	[0.5310646891593933, 0.4689352810382843]	[0.4680997431278229, 0.5319002270698547]	[0.5244867205619812, 0.475513219833374]	[0.7041701078414917, 0.2958298921585083]	[0.57187819480896, 0.42812180519104004]	[0.43021589517593384, 0.5697841048240662]	[0.5278776288032532, 0.4721224009990692]
[1,0]	[0.8364000916481018, 0.1635998785495758]	[0.604055643081665, 0.3959442973136902]	[0.5444282293319702, 0.4555718004703522]	[0.5470432043075562, 0.45295679569244385]	[0.5630198121070862, 0.43698012828826904]	[0.4985983967781067, 0.5014016628265381]	[0.5451865196228027, 0.45481348037719727]	[0.9093923568725586, 0.09060762822628021]	[0.8287696242332458, 0.17123040556907654]	[0.7940709590911865, 0.2059290111064911]	[0.6375093460083008, 0.36249062418937683]
[1,0]	[0.7919872999191284, 0.20801275968551636]	[0.5946662425994873, 0.4053337872028351]	[0.537558913230896, 0.4624410569667816]	[0.6073034405708313, 0.3926965594291687]	[0.5539630651473999, 0.4460369944572449]	[0.5051393508911133, 0.49486061930656433]	[0.5466316342353821, 0.4533683657646179]	[0.7183181047439575, 0.2816818952560425]	[0.752841591835022, 0.247158482670784]	[0.7180278897285461, 0.28197208046913147]	[0.5970030426979065, 0.4029969274997711]
[1,0]	[0.8898647427558899, 0.1101352795958519]	[0.6034528017044067, 0.39654722809791565]	[0.6262751817703247, 0.3737247884273529]	[0.63020920753479, 0.36979082226753235]	[0.6088598370552063, 0.3911401629447937]	[0.5387725830078125, 0.4612274467945099]	[0.5511147975921631, 0.4488852024078369]	[0.9094279408454895, 0.09057202190160751]	[0.8786108493804932, 0.12138921022415161]	[0.8424370288848877, 0.1575630009174347]	[0.7138754725456238, 0.2861245274543762]
[1,0]	[0.750533938407898, 0.24946613609790802]	[0.573452889919281, 0.4265471398830414]	[0.530561089515686, 0.46943891048431396]	[0.5709489583969116, 0.42905110120773315]	[0.5938043594360352, 0.40619567036628723]	[0.5279002785682678, 0.4720997214317322]	[0.5560494065284729, 0.4439505934715271]	[0.758811354637146, 0.24118861556053162]	[0.7688195109367371, 0.23118053376674652]	[0.4648325443267822, 0.5351675152778625]	[0.7195109128952026, 0.28048908710479736]
[1,0]	[0.7600123882293701, 0.23998761177062988]	[0.5724074244499207, 0.42759260535240173]	[0.5278618335723877, 0.4721381664276123]	[0.6002205610275269, 0.39977946877479553]	[0.5761667490005493, 0.4238331913948059]	[0.5114468932151794, 0.4885530471801758]	[0.5357365608215332, 0.464263379573822]	[0.7060880661010742, 0.29391196370124817]	[0.6163976788520813, 0.3836022913455963]	[0.49930307269096375, 0.5006969571113586]	[0.6627249717712402, 0.33727511763572693]
[1,0]	[0.7154126763343811, 0.2845872938632965]	[0.5732375383377075, 0.4267624616622925]	[0.5057371854782104, 0.49426281452178955]	[0.5245588421821594, 0.4754411280155182]	[0.4700034260749817, 0.5299965143203735]	[0.49046388268470764, 0.50953608751297]	[0.5100069642066956, 0.48999297618865967]	[0.6954624652862549, 0.3045375347137451]	[0.6666893362998962, 0.33331066370010376]	[0.48765987157821655, 0.5123401880264282]	[0.5343155860900879, 0.4656844735145569]
[1,0]	[0.7097711563110352, 0.29022887349128723]	[0.5858607292175293, 0.4141393303871155]	[0.5856993198394775, 0.41430068016052246]	[0.5597975850105286, 0.44020241498947144]	[0.5845510959625244, 0.4154489040374756]	[0.48790764808654785, 0.5120923519134521]	[0.5185466408729553, 0.4814533591270447]	[0.715389609336853, 0.2846103608608246]	[0.5304600596427917, 0.46953991055488586]	[0.4573596715927124, 0.5426402688026428]	[0.6387321352958679, 0.36126795411109924]
[0,1]	[0.3934480547904968, 0.606552004814148]	[0.5002541542053223, 0.4997458755970001]	[0.39053067564964294, 0.6094693541526794]	[0.3944014012813568, 0.6055986285209656]	[0.34896883368492126, 0.6510311365127563]	[0.46102285385131836, 0.5389771461486816]	[0.43799805641174316, 0.5620019435882568]	[0.45195111632347107, 0.5480489134788513]	[0.1293143779039383, 0.8706855773925781]	[0.09526611119508743, 0.9047339558601379]	[0.437236487865448, 0.5627635717391968]
[0,1]	[0.8125040531158447, 0.18749594688415527]	[0.6151667237281799, 0.3848332166671753]	[0.5855076909065247, 0.41449230909347534]	[0.6072274446487427, 0.3927725851535797]	[0.5696568489074707, 0.43034324049949646]	[0.5584021210670471, 0.44159793853759766]	[0.566474437713623, 0.43352556228637695]	[0.7769889235496521, 0.22301103174686432]	[0.7643517851829529, 0.23564818501472473]	[0.6000872850418091, 0.39991268515586853]	[0.6060336828231812, 0.39396634697914124]
[0,1]	[0.7601298093795776, 0.23987014591693878]	[0.5824171900749207, 0.41758278012275696]	[0.5628582239151001, 0.4371418058872223]	[0.6136733889579773, 0.3863266110420227]	[0.6227697134017944, 0.37723037600517273]	[0.5005989074707031, 0.49940112233161926]	[0.516211211681366, 0.48378872871398926]	[0.7336368560791016, 0.2663631737232208]	[0.5032603144645691, 0.4967396557331085]	[0.4778384864330292, 0.5221614837646484]	[0.6163344979286194, 0.3836654722690582]
[1,0]	[0.943378746509552, 0.056621186435222626]	[0.6484280824661255, 0.3515719175338745]	[0.6002551317214966, 0.3997448682785034]	[0.6180980801582336, 0.38190194964408875]	[0.651709794998169, 0.3482901453971863]	[0.5767896771430969, 0.42321035265922546]	[0.5415774583816528, 0.4584225118160248]	[0.95518559217453, 0.04481442645192146]	[0.9462013840675354, 0.053798649460077286]	[0.9392691254615784, 0.060730814933776855]	[0.6959130167961121, 0.30408695340156555]
[1,0]	[0.8913964033126831, 0.1086035966873169]	[0.6681859493255615, 0.3318140208721161]	[0.6008641719818115, 0.3991357684135437]	[0.7174366116523743, 0.2825634479522705]	[0.701241672039032, 0.29875829815864563]	[0.5656119585037231, 0.43438801169395447]	[0.5549365878105164, 0.44506338238716125]	[0.9342345595359802, 0.06576547026634216]	[0.9179614186286926, 0.08203855156898499]	[0.8126720190048218, 0.18732798099517822]	[0.6755869388580322, 0.3244130313396454]
[1,0]	[0.904862642288208, 0.09513731300830841]	[0.6366608142852783, 0.3633391559123993]	[0.6850906610488892, 0.3149093687534332]	[0.6916648149490356, 0.30833518505096436]	[0.6638996005058289, 0.33610042929649353]	[0.5476085543632507, 0.45239144563674927]	[0.5686037540435791, 0.4313962459564209]	[0.9430320858955383, 0.05696786567568779]	[0.9493828415870667, 0.05061713978648186]	[0.8276512622833252, 0.1723487675189972]	[0.693403959274292, 0.3065960109233856]
[1,0]	[0.7403361201286316, 0.259663850069046]	[0.6141963005065918, 0.3858036696910858]	[0.6111487150192261, 0.3888513147830963]	[0.6246665120124817, 0.3753334581851959]	[0.5963336229324341, 0.4036664366722107]	[0.5304823517799377, 0.4695175886154175]	[0.5337114930152893, 0.4662885069847107]	[0.7201209664344788, 0.27987897396087646]	[0.6495876908302307, 0.3504122495651245]	[0.6592945456504822, 0.34070542454719543]	[0.6781862378120422, 0.32181379199028015]
[1,0]	[0.777912974357605, 0.22208702564239502]	[0.5951933860778809, 0.40480658411979675]	[0.5663411617279053, 0.4336588382720947]	[0.5913056135177612, 0.40869441628456116]	[0.5664939880371094, 0.43350595235824585]	[0.5146494507789612, 0.4853505790233612]	[0.5329558849334717, 0.4670441746711731]	[0.7913669347763062, 0.20863310992717743]	[0.6433690190315247, 0.35663095116615295]	[0.6677679419517517, 0.3322320282459259]	[0.6901394724845886, 0.309860497713089]
[1,0]	[0.5224825143814087, 0.4775175154209137]	[0.43519464135169983, 0.564805269241333]	[0.35537901520729065, 0.6446210145950317]	[0.3463635742664337, 0.6536364555358887]	[0.4246441125869751, 0.5753558874130249]	[0.47229593992233276, 0.527704119682312]	[0.35921621322631836, 0.6407837867736816]	[0.5177609324455261, 0.4822390675544739]	[0.43619459867477417, 0.5638054013252258]	[0.3956671953201294, 0.6043328046798706]	[0.37212228775024414, 0.6278777122497559]
[1,0]	[0.7149191498756409, 0.2850809097290039]	[0.46097660064697266, 0.5390233993530273]	[0.4167911112308502, 0.5832088589668274]	[0.3408285975456238, 0.659171462059021]	[0.4561733305454254, 0.543826699256897]	[0.47443750500679016, 0.525562584400177]	[0.3751402199268341, 0.6248596906661987]	[0.5978524088859558, 0.4021476209163666]	[0.6527202725410461, 0.34727978706359863]	[0.6053723096847534, 0.3946276605129242]	[0.394879013299942, 0.6051209568977356]
[1,0]	[0.7429017424583435, 0.2570982873439789]	[0.6221831440925598, 0.3778167963027954]	[0.579369306564331, 0.4206307530403137]	[0.6489083170890808, 0.3510916233062744]	[0.644830584526062, 0.3551694452762604]	[0.533298134803772, 0.46670183539390564]	[0.5672160387039185, 0.43278396129608154]	[0.7256303429603577, 0.2743696868419647]	[0.7153352499008179, 0.28466472029685974]	[0.5173049569129944, 0.4826950132846832]	[0.6347095966339111, 0.3652903735637665]
[1,0]	[0.7728402018547058, 0.227159783244133]	[0.6020254492759705, 0.39797458052635193]	[0.6516842246055603, 0.3483157753944397]	[0.6356187462806702, 0.36438116431236267]	[0.6720932722091675, 0.32790669798851013]	[0.5352969765663147, 0.4647029638290405]	[0.5650234818458557, 0.4349764585494995]	[0.7996271252632141, 0.20037296414375305]	[0.7321124076843262, 0.26788753271102905]	[0.66573166847229, 0.33426836133003235]	[0.7075361609458923, 0.29246386885643005]
[1,0]	[0.8393586874008179, 0.16064134240150452]	[0.6253269910812378, 0.37467294931411743]	[0.5904646515846252, 0.40953534841537476]	[0.707491397857666, 0.292508602142334]	[0.6486777663230896, 0.3513222336769104]	[0.5663371682167053, 0.4336628317832947]	[0.5790543556213379, 0.4209456145763397]	[0.8943778872489929, 0.1056220754981041]	[0.8682158589363098, 0.1317840814590454]	[0.747135579586029, 0.25286442041397095]	[0.7038819193840027, 0.2961180508136749]
[1,0]	[0.7927411198616028, 0.2072588950395584]	[0.6753748059272766, 0.3246252238750458]	[0.6403907537460327, 0.3596092760562897]	[0.6482155323028564, 0.35178443789482117]	[0.703244686126709, 0.29675528407096863]	[0.5504515171051025, 0.44954851269721985]	[0.554830014705658, 0.44516992568969727]	[0.8448770642280579, 0.15512290596961975]	[0.6122668981552124, 0.38773313164711]	[0.7514134049415588, 0.24858662486076355]	[0.6823713779449463, 0.3176286220550537]
[0,1]	[0.23736976087093353, 0.76263028383255]	[0.5723103284835815, 0.4276896119117737]	[0.5189411640167236, 0.48105889558792114]	[0.4814144968986511, 0.5185854434967041]	[0.445014089345932, 0.5549859404563904]	[0.48182588815689087, 0.5181741118431091]	[0.4818423092365265, 0.5181576609611511]	[0.1697419136762619, 0.8302580714225769]	[0.03081662580370903, 0.9691833853721619]	[0.06957021355628967, 0.9304298162460327]	[0.5817670822143555, 0.41823285818099976]
[0,1]	[0.38640135526657104, 0.613598644733429]	[0.49667230248451233, 0.5033277273178101]	[0.4289186894893646, 0.571081280708313]	[0.38290515542030334, 0.6170949339866638]	[0.4142422378063202, 0.5857577919960022]	[0.45915281772613525, 0.54084712266922]	[0.4632774591445923, 0.5367226004600525]	[0.3516184091567993, 0.6483815908432007]	[0.06565450131893158, 0.9343454837799072]	[0.05229192227125168, 0.9477081298828125]	[0.4532836377620697, 0.5467164516448975]
[1,0]	[0.8424022793769836, 0.15759778022766113]	[0.5607979893684387, 0.4392019808292389]	[0.5348994731903076, 0.46510055661201477]	[0.5595508217811584, 0.44044917821884155]	[0.521275520324707, 0.4787244498729706]	[0.5037550926208496, 0.4962449371814728]	[0.5518903136253357, 0.4481096565723419]	[0.8101750016212463, 0.18982498347759247]	[0.7909632325172424, 0.20903679728507996]	[0.6246562004089355, 0.37534382939338684]	[0.5861983299255371, 0.4138016998767853]
[1,0]	[0.8229756951332092, 0.17702428996562958]	[0.5440056324005127, 0.4559943377971649]	[0.6119051575660706, 0.38809481263160706]	[0.6087234020233154, 0.3912765383720398]	[0.5726878046989441, 0.4273121654987335]	[0.5101218819618225, 0.48987820744514465]	[0.5304560661315918, 0.4695439338684082]	[0.8377812504768372, 0.1622188240289688]	[0.6990370750427246, 0.3009629249572754]	[0.5616874098777771, 0.4383126199245453]	[0.6040194034576416, 0.3959806263446808]
[1,0]	[0.32818785309791565, 0.6718121767044067]	[0.46406057476997375, 0.5359394550323486]	[0.36821526288986206, 0.6317847371101379]	[0.3642447590827942, 0.6357553005218506]	[0.36002036929130554, 0.6399796009063721]	[0.4543992578983307, 0.5456007122993469]	[0.4101235866546631, 0.5898764133453369]	[0.2726885676383972, 0.7273114323616028]	[0.11447466164827347, 0.8855253458023071]	[0.05686885863542557, 0.9431310892105103]	[0.40711331367492676, 0.5928866267204285]
[1,0]	[0.5833210945129395, 0.4166788160800934]	[0.5227192640304565, 0.47728076577186584]	[0.4271988570690155, 0.5728011131286621]	[0.41104376316070557, 0.5889562368392944]	[0.45219799876213074, 0.5478019714355469]	[0.4730077385902405, 0.5269923210144043]	[0.4520261585712433, 0.5479738116264343]	[0.6511557698249817, 0.3488442301750183]	[0.46069633960723877, 0.5393036007881165]	[0.3653184771537781, 0.6346814632415771]	[0.49504801630973816, 0.5049519538879395]
[0,1]	[0.48165035247802734, 0.5183496475219727]	[0.5259938836097717, 0.47400611639022827]	[0.5490672588348389, 0.45093271136283875]	[0.5156152844429016, 0.48438477516174316]	[0.49974292516708374, 0.5002570748329163]	[0.4867827892303467, 0.5132172703742981]	[0.5044006109237671, 0.4955993592739105]	[0.46354934573173523, 0.5364506244659424]	[0.2145150601863861, 0.7854849100112915]	[0.22600586712360382, 0.7739941477775574]	[0.5391145944595337, 0.4608854055404663]
[0,1]	[0.5017052888870239, 0.49829474091529846]	[0.564775824546814, 0.43522417545318604]	[0.5208064317703247, 0.4791935384273529]	[0.5271580815315247, 0.47284191846847534]	[0.5433638691902161, 0.4566361904144287]	[0.4753318428993225, 0.5246680974960327]	[0.49787163734436035, 0.5021283626556396]	[0.6152831315994263, 0.38471683859825134]	[0.140361487865448, 0.859638512134552]	[0.24888132512569427, 0.7511187195777893]	[0.5693284869194031, 0.43067145347595215]
[0,1]	[0.268168568611145, 0.7318314909934998]	[0.4080258309841156, 0.5919741988182068]	[0.4411354660987854, 0.5588645339012146]	[0.3551751375198364, 0.6448248624801636]	[0.4102548360824585, 0.5897451639175415]	[0.4533577561378479, 0.5466422438621521]	[0.3482223153114319, 0.6517776846885681]	[0.18246962130069733, 0.8175303936004639]	[0.03278937563300133, 0.967210590839386]	[0.049745526164770126, 0.950254499912262]	[0.5141607522964478, 0.48583921790122986]
[1,0]	[0.7926310896873474, 0.20736894011497498]	[0.6203647255897522, 0.379635214805603]	[0.5594597458839417, 0.4405401945114136]	[0.5670543909072876, 0.4329456388950348]	[0.5943195223808289, 0.40568047761917114]	[0.5243900418281555, 0.4756099283695221]	[0.5357553362846375, 0.4642447233200073]	[0.8032805919647217, 0.1967194378376007]	[0.600915253162384, 0.39908474683761597]	[0.5975725650787354, 0.4024273753166199]	[0.7126892805099487, 0.28731074929237366]
[1,0]	[0.8625625371932983, 0.13743740320205688]	[0.6705777645111084, 0.3294222354888916]	[0.6215608716011047, 0.37843915820121765]	[0.6184122562408447, 0.3815877437591553]	[0.7047866582870483, 0.29521337151527405]	[0.5553944110870361, 0.4446055591106415]	[0.5316275358200073, 0.46837249398231506]	[0.8834049701690674, 0.11659502983093262]	[0.7259109020233154, 0.27408912777900696]	[0.7381519079208374, 0.2618480324745178]	[0.7802698612213135, 0.21973012387752533]
[1,0]	[0.7138954997062683, 0.2861044704914093]	[0.4883878827095032, 0.5116121768951416]	[0.36534157395362854, 0.6346584558486938]	[0.4946582317352295, 0.5053417086601257]	[0.4221528172492981, 0.5778472423553467]	[0.5115348100662231, 0.48846521973609924]	[0.5012255311012268, 0.4987744092941284]	[0.7294760942459106, 0.27052393555641174]	[0.5791619420051575, 0.42083802819252014]	[0.45651549100875854, 0.5434845089912415]	[0.5382018685340881, 0.46179813146591187]
[1,0]	[0.7110884785652161, 0.28891149163246155]	[0.5252280235290527, 0.47477203607559204]	[0.41318127512931824, 0.5868187546730042]	[0.44537386298179626, 0.5546261072158813]	[0.4511841833591461, 0.5488157868385315]	[0.49562183022499084, 0.5043782591819763]	[0.517277717590332, 0.48272231221199036]	[0.7189087867736816, 0.28109121322631836]	[0.5849334597587585, 0.41506651043891907]	[0.6072524785995483, 0.3927474319934845]	[0.5186236500740051, 0.4813762903213501]
[1,0]	[0.6084012985229492, 0.3915987014770508]	[0.5249596834182739, 0.4750402867794037]	[0.48810386657714844, 0.5118960738182068]	[0.5448549389839172, 0.4551451504230499]	[0.5174543261528015, 0.4825457036495209]	[0.4937625527381897, 0.5062373876571655]	[0.5099159479141235, 0.49008405208587646]	[0.5012729167938232, 0.49872708320617676]	[0.5789141058921814, 0.4210858941078186]	[0.3803916275501251, 0.6196083426475525]	[0.5966982841491699, 0.40330174565315247]
[1,0]	[0.5875309109687805, 0.4124690890312195]	[0.6073377132415771, 0.39266228675842285]	[0.530541718006134, 0.4694582521915436]	[0.5362720489501953, 0.4637279808521271]	[0.5169440507888794, 0.4830560088157654]	[0.5024797916412354, 0.49752020835876465]	[0.5169633030891418, 0.48303675651550293]	[0.6066981554031372, 0.3933018445968628]	[0.3589622676372528, 0.6410377025604248]	[0.3458213210105896, 0.6541786789894104]	[0.6046613454818726, 0.39533865451812744]
[0,1]	[0.3417145609855652, 0.6582854390144348]	[0.4975191652774811, 0.5024808049201965]	[0.44807159900665283, 0.5519284605979919]	[0.3958112597465515, 0.6041886806488037]	[0.449396014213562, 0.550603985786438]	[0.47096800804138184, 0.5290319919586182]	[0.4466400444507599, 0.5533599257469177]	[0.31181198358535767, 0.6881880164146423]	[0.12379349768161774, 0.8762064576148987]	[0.14399036765098572, 0.8560096025466919]	[0.4880891740322113, 0.5119108557701111]
[0,1]	[0.02531604841351509, 0.9746840000152588]	[0.2993629574775696, 0.7006370425224304]	[0.33116650581359863, 0.6688335537910461]	[0.3119644820690155, 0.6880354881286621]	[0.22927731275558472, 0.7707226872444153]	[0.4418115019798279, 0.5581884980201721]	[0.36851903796195984, 0.6314809322357178]	[0.0022619457449764013, 0.9977380037307739]	[0.00038188666803762317, 0.9996180534362793]	[0.021472103893756866, 0.978527843952179]	[0.21726094186306, 0.7827390432357788]
[1,0]	[0.6784824728965759, 0.32151755690574646]	[0.630023717880249, 0.369976282119751]	[0.6146919131278992, 0.38530805706977844]	[0.6510055065155029, 0.34899452328681946]	[0.5857098698616028, 0.414290189743042]	[0.5242748260498047, 0.4757251441478729]	[0.5465036630630493, 0.45349639654159546]	[0.7079207897186279, 0.29207921028137207]	[0.6812766194343567, 0.3187233805656433]	[0.4080871641635895, 0.5919128060340881]	[0.6644880175590515, 0.33551207184791565]
[1,0]	[0.6181221008300781, 0.3818778693675995]	[0.6448494791984558, 0.35515058040618896]	[0.6323503851890564, 0.3676495850086212]	[0.6171690225601196, 0.382830947637558]	[0.5490963459014893, 0.45090365409851074]	[0.5044602155685425, 0.4955398440361023]	[0.5520045757293701, 0.44799548387527466]	[0.6447118520736694, 0.3552880585193634]	[0.40774980187416077, 0.5922501683235168]	[0.4623918831348419, 0.5376080870628357]	[0.6362800598144531, 0.3637199103832245]
[1,0]	[0.36151978373527527, 0.6384801864624023]	[0.5015897154808044, 0.4984103739261627]	[0.467154324054718, 0.5328456163406372]	[0.5028278231620789, 0.49717220664024353]	[0.43174871802330017, 0.5682512521743774]	[0.46585866808891296, 0.5341413021087646]	[0.4830256998538971, 0.5169743895530701]	[0.22070467472076416, 0.7792953848838806]	[0.07231754064559937, 0.9276825189590454]	[0.10829868912696838, 0.891701340675354]	[0.5137959718704224, 0.48620399832725525]
[1,0]	[0.7718428373336792, 0.2281571328639984]	[0.5959306359291077, 0.4040693938732147]	[0.5537186861038208, 0.4462813138961792]	[0.5692684650421143, 0.43073150515556335]	[0.5983620882034302, 0.4016379117965698]	[0.5079249739646912, 0.49207502603530884]	[0.5420016050338745, 0.4579983353614807]	[0.8249505758285522, 0.17504943907260895]	[0.8141081929206848, 0.18589185178279877]	[0.6654974222183228, 0.3345026671886444]	[0.6584635972976685, 0.34153643250465393]
[1,0]	[0.7482894062995911, 0.25171056389808655]	[0.5941084623336792, 0.4058915376663208]	[0.5800521969795227, 0.41994786262512207]	[0.5605971217155457, 0.43940287828445435]	[0.6411080956459045, 0.35889187455177307]	[0.5146557092666626, 0.4853442907333374]	[0.5385833978652954, 0.4614166021347046]	[0.7982531785964966, 0.20174677670001984]	[0.7131946682929993, 0.28680533170700073]	[0.5752398371696472, 0.4247601628303528]	[0.6632209420204163, 0.33677902817726135]
[0,1]	[0.5472185611724854, 0.4527813792228699]	[0.593467652797699, 0.406532347202301]	[0.572792112827301, 0.4272078573703766]	[0.6144052147865295, 0.38559478521347046]	[0.5649868249893188, 0.43501314520835876]	[0.5053175091743469, 0.49468252062797546]	[0.5177521705627441, 0.48224779963493347]	[0.6323683857917786, 0.3676316738128662]	[0.47882357239723206, 0.5211763978004456]	[0.3306429982185364, 0.6693570017814636]	[0.6411166787147522, 0.3588832914829254]
[1,0]	[0.8781500458717346, 0.12184998393058777]	[0.5119730234146118, 0.4880269467830658]	[0.5098292231559753, 0.4901707172393799]	[0.5155729651451111, 0.4844270348548889]	[0.5701119899749756, 0.4298880696296692]	[0.5069777965545654, 0.4930221736431122]	[0.5533730983734131, 0.4466269016265869]	[0.8243694305419922, 0.17563052475452423]	[0.8160073757171631, 0.18399262428283691]	[0.7874975204467773, 0.21250241994857788]	[0.5955814719200134, 0.4044185280799866]
[1,0]	[0.8801721930503845, 0.11982778459787369]	[0.5313486456871033, 0.4686514139175415]	[0.5370864272117615, 0.4629136323928833]	[0.5136662125587463, 0.4863337576389313]	[0.5719107389450073, 0.42808932065963745]	[0.528049111366272, 0.4719509482383728]	[0.529203474521637, 0.47079652547836304]	[0.8718957304954529, 0.12810423970222473]	[0.7868920564651489, 0.2131078988313675]	[0.754294753074646, 0.24570521712303162]	[0.5459117889404297, 0.4540881812572479]
[0,1]	[0.5557036399841309, 0.44429638981819153]	[0.6582236886024475, 0.3417763113975525]	[0.5823681354522705, 0.4176318943500519]	[0.6786603331565857, 0.3213396966457367]	[0.6237590312957764, 0.3762410581111908]	[0.5336458683013916, 0.466354101896286]	[0.5649233460426331, 0.43507668375968933]	[0.661807119846344, 0.33819282054901123]	[0.28372514247894287, 0.7162747979164124]	[0.4032914638519287, 0.5967084765434265]	[0.724828839302063, 0.275171160697937]
[0,1]	[0.7537156939506531, 0.24628424644470215]	[0.6462366580963135, 0.3537633419036865]	[0.5545021295547485, 0.4454978406429291]	[0.574720025062561, 0.4252799451351166]	[0.5974385142326355, 0.4025614857673645]	[0.5150994658470154, 0.484900563955307]	[0.5379403829574585, 0.4620596468448639]	[0.7882372736930847, 0.21176274120807648]	[0.2933236360549927, 0.7066763639450073]	[0.527190625667572, 0.47280940413475037]	[0.6236416697502136, 0.3763582706451416]
[1,0]	[0.8067216277122498, 0.19327834248542786]	[0.6258248686790466, 0.374175101518631]	[0.6608051657676697, 0.3391948342323303]	[0.6454176306724548, 0.3545823097229004]	[0.6739043593406677, 0.3260956108570099]	[0.5367853045463562, 0.4632146656513214]	[0.5487406253814697, 0.45125940442085266]	[0.8282358646392822, 0.1717640906572342]	[0.7353531122207642, 0.264646977186203]	[0.7484462261199951, 0.2515537738800049]	[0.6808050274848938, 0.3191949725151062]
[1,0]	[0.7705724239349365, 0.22942756116390228]	[0.5839661359786987, 0.41603389382362366]	[0.5722860097885132, 0.4277139902114868]	[0.5514524579048157, 0.44854748249053955]	[0.5727951526641846, 0.42720481753349304]	[0.49559301137924194, 0.5044069886207581]	[0.5276539921760559, 0.4723460376262665]	[0.8392070531845093, 0.16079293191432953]	[0.6958440542221069, 0.30415594577789307]	[0.676183819770813, 0.3238161504268646]	[0.6472936868667603, 0.35270631313323975]
[1,0]	[0.53304523229599, 0.46695476770401]	[0.5047453045845032, 0.49525460600852966]	[0.4556466341018677, 0.5443533658981323]	[0.40158870816230774, 0.5984112620353699]	[0.4661675691604614, 0.5338323712348938]	[0.5014916658401489, 0.4985082745552063]	[0.45701202750205994, 0.5429879426956177]	[0.4806823134422302, 0.5193176865577698]	[0.5105689764022827, 0.4894310534000397]	[0.31689587235450745, 0.6831040978431702]	[0.5600751042366028, 0.4399248957633972]
[1,0]	[0.6156285405158997, 0.38437145948410034]	[0.6326730251312256, 0.367326945066452]	[0.5338068604469299, 0.46619319915771484]	[0.5936388373374939, 0.4063611626625061]	[0.556128740310669, 0.44387122988700867]	[0.5097161531448364, 0.4902838170528412]	[0.5188692808151245, 0.48113077878952026]	[0.6197237372398376, 0.38027626276016235]	[0.39512282609939575, 0.6048771142959595]	[0.3143623173236847, 0.6856376528739929]	[0.5777280330657959, 0.42227187752723694]
[0,1]	[0.4105120897293091, 0.5894879102706909]	[0.6035637855529785, 0.39643630385398865]	[0.5578203797340393, 0.4421795904636383]	[0.6049423813819885, 0.3950575888156891]	[0.5168555974960327, 0.4831444323062897]	[0.4854913651943207, 0.5145086050033569]	[0.5279507637023926, 0.47204914689064026]	[0.3199330270290375, 0.6800669431686401]	[0.08157860487699509, 0.9184213280677795]	[0.16016900539398193, 0.8398309946060181]	[0.6259961724281311, 0.3740037977695465]
[1,0]	[0.7435243725776672, 0.256475567817688]	[0.6495082378387451, 0.3504917323589325]	[0.630312442779541, 0.3696874976158142]	[0.6303032040596008, 0.36969679594039917]	[0.7557162642478943, 0.24428370594978333]	[0.5278738737106323, 0.47212621569633484]	[0.5332390069961548, 0.46676093339920044]	[0.8408610224723816, 0.1591390073299408]	[0.8064103722572327, 0.19358965754508972]	[0.7629179358482361, 0.2370820790529251]	[0.7132944464683533, 0.2867055833339691]
[0,1]	[0.5545302629470825, 0.4454697072505951]	[0.49694132804870605, 0.503058671951294]	[0.41507047414779663, 0.5849295258522034]	[0.4278513491153717, 0.5721485614776611]	[0.4546789228916168, 0.5453211069107056]	[0.47691941261291504, 0.523080587387085]	[0.46997734904289246, 0.5300227403640747]	[0.4165011942386627, 0.5834987759590149]	[0.6270820498466492, 0.37291792035102844]	[0.24060456454753876, 0.7593953609466553]	[0.5642808079719543, 0.43571919202804565]
[1,0]	[0.9285823702812195, 0.07141758501529694]	[0.6351345181465149, 0.3648654818534851]	[0.6544451713562012, 0.3455548584461212]	[0.6895202398300171, 0.3104798197746277]	[0.6561592221260071, 0.34384074807167053]	[0.6190557479858398, 0.38094431161880493]	[0.5881325006484985, 0.41186752915382385]	[0.9256559610366821, 0.07434404641389847]	[0.9544088840484619, 0.04559115320444107]	[0.9249759912490845, 0.0750240683555603]	[0.6919793486595154, 0.3080206513404846]
[1,0]	[0.931059718132019, 0.06894025951623917]	[0.6289459466934204, 0.3710540533065796]	[0.6377722024917603, 0.36222782731056213]	[0.6605460047721863, 0.3394539952278137]	[0.7275221347808838, 0.2724778950214386]	[0.5845259428024292, 0.415473997592926]	[0.5725256204605103, 0.42747440934181213]	[0.9676190614700317, 0.03238096088171005]	[0.9662370085716248, 0.03376295790076256]	[0.9553544521331787, 0.04464557021856308]	[0.6845128536224365, 0.31548717617988586]
[1,0]	[0.9325742721557617, 0.06742575764656067]	[0.6602999567985535, 0.3397000730037689]	[0.6495621800422668, 0.3504379093647003]	[0.6590985059738159, 0.3409014046192169]	[0.7104945778846741, 0.2895054221153259]	[0.6106094121932983, 0.38939058780670166]	[0.5656237006187439, 0.43437623977661133]	[0.9337849020957947, 0.0662151426076889]	[0.9231309294700623, 0.07686909288167953]	[0.8951929807662964, 0.10480708628892899]	[0.7823706865310669, 0.2176293581724167]
[1,0]	[0.9262539744377136, 0.07374607771635056]	[0.6611345410346985, 0.3388654589653015]	[0.685539722442627, 0.31446027755737305]	[0.6288188099861145, 0.3711811900138855]	[0.7913362383842468, 0.20866379141807556]	[0.6164594888687134, 0.3835405707359314]	[0.5741596221923828, 0.4258403480052948]	[0.944283127784729, 0.05571692809462547]	[0.9393122792243958, 0.060687754303216934]	[0.9423027634620667, 0.057697225362062454]	[0.7792090773582458, 0.22079092264175415]
[1,0]	[0.15363337099552155, 0.8463666439056396]	[0.3907378315925598, 0.6092621684074402]	[0.3492204248905182, 0.6507796049118042]	[0.32755133509635925, 0.6724485754966736]	[0.29437753558158875, 0.7056224942207336]	[0.4473329186439514, 0.5526670217514038]	[0.3819177448749542, 0.6180822253227234]	[0.05627920851111412, 0.943720817565918]	[0.0072519113309681416, 0.9927480816841125]	[0.03449764475226402, 0.9655023813247681]	[0.38278254866600037, 0.6172174215316772]
[1,0]	[0.325481116771698, 0.674518883228302]	[0.5293618440628052, 0.47063806653022766]	[0.4426863193511963, 0.5573137402534485]	[0.4065471887588501, 0.5934528112411499]	[0.4105144739151001, 0.5894855260848999]	[0.4505922794342041, 0.5494076609611511]	[0.450616717338562, 0.549383282661438]	[0.19960254430770874, 0.8003974556922913]	[0.04061588644981384, 0.9593840837478638]	[0.03415968269109726, 0.9658402800559998]	[0.4522898197174072, 0.547710120677948]
[1,0]	[0.5899273753166199, 0.4100726246833801]	[0.4742657542228699, 0.5257342457771301]	[0.38212060928344727, 0.6178794503211975]	[0.44755157828330994, 0.5524484515190125]	[0.40791332721710205, 0.592086672782898]	[0.4747583866119385, 0.5252415537834167]	[0.48146167397499084, 0.5185382962226868]	[0.44434845447540283, 0.5556515455245972]	[0.26753324270248413, 0.7324667572975159]	[0.21573536098003387, 0.7842646837234497]	[0.5668258666992188, 0.43317410349845886]
[1,0]	[0.41277962923049927, 0.5872203707695007]	[0.47945117950439453, 0.5205487608909607]	[0.34533756971359253, 0.6546623706817627]	[0.39392754435539246, 0.6060723662376404]	[0.4666662812232971, 0.5333336591720581]	[0.46524515748023987, 0.5347548127174377]	[0.46544748544692993, 0.5345525741577148]	[0.3877629041671753, 0.6122371554374695]	[0.07774820178747177, 0.92225182056427]	[0.1384401172399521, 0.8615598678588867]	[0.49909675121307373, 0.5009032487869263]
[1,0]	[0.22142010927200317, 0.7785798907279968]	[0.3444980978965759, 0.6555019021034241]	[0.376146137714386, 0.6238539218902588]	[0.23954209685325623, 0.7604578733444214]	[0.2869185507297516, 0.713081419467926]	[0.44146981835365295, 0.5585301518440247]	[0.3833051025867462, 0.6166948676109314]	[0.16642776131629944, 0.8335722088813782]	[0.012269293889403343, 0.9877306818962097]	[0.026018286123871803, 0.9739816784858704]	[0.311075896024704, 0.6889241933822632]
[0,1]	[0.2684888541698456, 0.731511116027832]	[0.48962584137916565, 0.510374128818512]	[0.4296042323112488, 0.5703957080841064]	[0.4539177715778351, 0.5460821986198425]	[0.4373863637447357, 0.5626136064529419]	[0.457772821187973, 0.5422272086143494]	[0.4240279793739319, 0.5759719610214233]	[0.09788180142641068, 0.9021182060241699]	[0.00854902621358633, 0.9914509654045105]	[0.15395385026931763, 0.8460462093353271]	[0.48085981607437134, 0.5191401839256287]
[0,1]	[0.2592293620109558, 0.7407706379890442]	[0.532461404800415, 0.4675385653972626]	[0.4585161507129669, 0.5414838790893555]	[0.38918283581733704, 0.6108171343803406]	[0.43563976883888245, 0.5643602013587952]	[0.4562099277973175, 0.5437899827957153]	[0.43515413999557495, 0.564845860004425]	[0.12687988579273224, 0.873120129108429]	[0.008002206683158875, 0.9919977784156799]	[0.11004308611154556, 0.8899568915367126]	[0.4834871292114258, 0.5165128111839294]
[0,1]	[0.6494998931884766, 0.3505001664161682]	[0.48942989110946655, 0.5105700492858887]	[0.3882063329219818, 0.6117936968803406]	[0.48048821091651917, 0.5195118188858032]	[0.37861183285713196, 0.6213881969451904]	[0.47456270456314087, 0.5254372954368591]	[0.4810088872909546, 0.5189910531044006]	[0.6220169067382812, 0.37798312306404114]	[0.5460989475250244, 0.45390114188194275]	[0.31203410029411316, 0.6879659295082092]	[0.5020860433578491, 0.4979139566421509]
[1,0]	[0.722906231880188, 0.277093768119812]	[0.49082791805267334, 0.5091720819473267]	[0.4380289316177368, 0.561971127986908]	[0.46224668622016907, 0.5377533435821533]	[0.49265894293785095, 0.5073410868644714]	[0.4820529818534851, 0.5179470181465149]	[0.460859090089798, 0.5391408801078796]	[0.7419284582138062, 0.2580716013908386]	[0.5608159303665161, 0.4391840398311615]	[0.4646657407283783, 0.5353342890739441]	[0.5680829286575317, 0.4319170415401459]
[0,1]	[0.8378560543060303, 0.1621440052986145]	[0.627499520778656, 0.3725004494190216]	[0.6121284365653992, 0.3878716230392456]	[0.5766091346740723, 0.42339086532592773]	[0.6404275298118591, 0.35957247018814087]	[0.5185399055480957, 0.4814601242542267]	[0.5491510033607483, 0.4508490264415741]	[0.8729124069213867, 0.1270875334739685]	[0.8672805428504944, 0.1327195018529892]	[0.6643421053886414, 0.33565792441368103]	[0.6944382190704346, 0.3055618107318878]
[0,1]	[0.7690313458442688, 0.23096860945224762]	[0.5993119478225708, 0.4006880819797516]	[0.5841033458709717, 0.4158967435359955]	[0.6441018581390381, 0.3558981418609619]	[0.6328778266906738, 0.36712220311164856]	[0.5096735954284668, 0.4903263747692108]	[0.5332023501396179, 0.4667975902557373]	[0.8552860617637634, 0.144713893532753]	[0.6264404058456421, 0.3735595643520355]	[0.6277878880500793, 0.37221208214759827]	[0.692543089389801, 0.30745694041252136]
[1,0]	[0.7492251992225647, 0.2507748007774353]	[0.52070152759552, 0.47929850220680237]	[0.45770397782325745, 0.5422960519790649]	[0.5312837362289429, 0.4687162935733795]	[0.46087464690208435, 0.5391253232955933]	[0.493850439786911, 0.5061496496200562]	[0.5247945189476013, 0.47520557045936584]	[0.7309213280677795, 0.26907867193222046]	[0.7296176552772522, 0.2703824043273926]	[0.5128051042556763, 0.4871949255466461]	[0.5385238528251648, 0.46147608757019043]
[1,0]	[0.8825885653495789, 0.11741139739751816]	[0.5801241397857666, 0.4198759198188782]	[0.49702998995780945, 0.5029699802398682]	[0.553479015827179, 0.44652101397514343]	[0.5129051208496094, 0.4870949387550354]	[0.4923238456249237, 0.5076761245727539]	[0.526764452457428, 0.47323551774024963]	[0.8738899827003479, 0.12611007690429688]	[0.7936135530471802, 0.20638641715049744]	[0.7487900853157043, 0.25120988488197327]	[0.6256257891654968, 0.3743741810321808]
[0,1]	[0.23347485065460205, 0.7665252089500427]	[0.34322187304496765, 0.6567781567573547]	[0.2571737766265869, 0.7428262233734131]	[0.25273340940475464, 0.7472665905952454]	[0.3067012131214142, 0.6932987570762634]	[0.44848158955574036, 0.5515183806419373]	[0.3737749457359314, 0.6262250542640686]	[0.3278942406177521, 0.6721057295799255]	[0.034651979804039, 0.9653480648994446]	[0.028259670361876488, 0.9717403650283813]	[0.3243490755558014, 0.6756508946418762]
[0,1]	[0.2678735554218292, 0.7321264147758484]	[0.3215929865837097, 0.6784070134162903]	[0.22665280103683472, 0.7733472585678101]	[0.24733509123325348, 0.7526648640632629]	[0.23514191806316376, 0.7648580074310303]	[0.4388207793235779, 0.5611792206764221]	[0.3820013999938965, 0.6179986000061035]	[0.3577794134616852, 0.6422205567359924]	[0.02067769318819046, 0.9793222546577454]	[0.026164675131440163, 0.9738353490829468]	[0.2735365033149719, 0.7264634966850281]
[1,0]	[0.7323544025421143, 0.26764559745788574]	[0.6167972087860107, 0.38320279121398926]	[0.5636772513389587, 0.43632277846336365]	[0.5596672892570496, 0.44033265113830566]	[0.6184776425361633, 0.38152235746383667]	[0.5064729452133179, 0.49352702498435974]	[0.534186065196991, 0.4658139646053314]	[0.7557510137557983, 0.24424901604652405]	[0.7376232147216797, 0.2623767852783203]	[0.6423482298851013, 0.35765179991722107]	[0.588173508644104, 0.41182655096054077]
[1,0]	[0.8233115673065186, 0.17668837308883667]	[0.5976549386978149, 0.4023450016975403]	[0.6153830885887146, 0.3846169114112854]	[0.5914278626441956, 0.40857207775115967]	[0.6109540462493896, 0.38904595375061035]	[0.5103316903114319, 0.4896683096885681]	[0.5189409255981445, 0.48105907440185547]	[0.8658490777015686, 0.13415098190307617]	[0.7307507991790771, 0.26924920082092285]	[0.6357246041297913, 0.36427539587020874]	[0.618341326713562, 0.3816585838794708]
[1,0]	[0.8237833976745605, 0.17621652781963348]	[0.5538194179534912, 0.4461805820465088]	[0.5046970844268799, 0.4953029155731201]	[0.5100100636482239, 0.48998987674713135]	[0.4530235230922699, 0.5469764471054077]	[0.4975299835205078, 0.502470076084137]	[0.5225750803947449, 0.4774249494075775]	[0.8722478151321411, 0.12775221467018127]	[0.8313668370246887, 0.16863314807415009]	[0.7641195058822632, 0.23588044941425323]	[0.527387261390686, 0.47261273860931396]
[1,0]	[0.787729024887085, 0.21227099001407623]	[0.5461484789848328, 0.45385152101516724]	[0.38956645131111145, 0.6104335784912109]	[0.49247631430625916, 0.5075236558914185]	[0.5026791095733643, 0.49732089042663574]	[0.47964122891426086, 0.520358681678772]	[0.5260962843894958, 0.47390374541282654]	[0.8855094313621521, 0.11449061334133148]	[0.746732234954834, 0.25326773524284363]	[0.6250548362731934, 0.37494513392448425]	[0.5842819213867188, 0.41571804881095886]
[1,0]	[0.8677579164505005, 0.1322421133518219]	[0.6274183988571167, 0.3725815415382385]	[0.6543304324150085, 0.34566956758499146]	[0.5982376337051392, 0.40176236629486084]	[0.6793071627616882, 0.32069283723831177]	[0.5609654188156128, 0.4390346109867096]	[0.5620896220207214, 0.43791037797927856]	[0.8500705361366272, 0.14992952346801758]	[0.9364379048347473, 0.06356209516525269]	[0.8311610221862793, 0.1688389778137207]	[0.7119740843772888, 0.2880259156227112]
[1,0]	[0.8863002061843872, 0.1136997789144516]	[0.6519388556480408, 0.34806111454963684]	[0.6794403791427612, 0.32055962085723877]	[0.6700855493545532, 0.32991448044776917]	[0.7281858325004578, 0.2718141973018646]	[0.5442994236946106, 0.4557006061077118]	[0.5642126202583313, 0.4357874393463135]	[0.9004536271095276, 0.09954642504453659]	[0.9397051930427551, 0.06029482185840607]	[0.8844327926635742, 0.11556723713874817]	[0.7610952854156494, 0.238904669880867]
[0,1]	[0.19440042972564697, 0.8055995106697083]	[0.30681031942367554, 0.6931896209716797]	[0.25086721777915955, 0.7491327524185181]	[0.2742061913013458, 0.725793719291687]	[0.3379490077495575, 0.6620510220527649]	[0.4462180733680725, 0.5537819266319275]	[0.3772343397140503, 0.6227657198905945]	[0.15784059464931488, 0.8421593904495239]	[0.007100884336978197, 0.9928990602493286]	[0.012789959087967873, 0.9872100353240967]	[0.27346092462539673, 0.7265390157699585]
[0,1]	[0.5456686615943909, 0.45433130860328674]	[0.6006199717521667, 0.39938002824783325]	[0.5633028745651245, 0.4366970956325531]	[0.5001296997070312, 0.49987033009529114]	[0.4956960678100586, 0.5043038725852966]	[0.4759944975376129, 0.5240054726600647]	[0.4963304102420807, 0.5036696195602417]	[0.485739529132843, 0.5142604112625122]	[0.13424696028232574, 0.8657529950141907]	[0.17974936962127686, 0.8202506303787231]	[0.601144015789032, 0.39885595440864563]
[1,0]	[0.885671079158783, 0.11432889848947525]	[0.6258395314216614, 0.374160498380661]	[0.618316113948822, 0.38168394565582275]	[0.6589194536209106, 0.34108054637908936]	[0.6295564770698547, 0.3704436123371124]	[0.5328478217124939, 0.4671522080898285]	[0.564464271068573, 0.435535728931427]	[0.9206114411354065, 0.07938849925994873]	[0.9417905807495117, 0.05820940434932709]	[0.8682342171669006, 0.13176573812961578]	[0.6591138243675232, 0.3408862054347992]
[1,0]	[0.8411141633987427, 0.15888585150241852]	[0.5715353488922119, 0.42846474051475525]	[0.5723603963851929, 0.42763957381248474]	[0.6419482827186584, 0.35805168747901917]	[0.5139713883399963, 0.48602867126464844]	[0.5063920617103577, 0.49360790848731995]	[0.5692801475524902, 0.43071985244750977]	[0.8771740794181824, 0.12282587587833405]	[0.9259223341941833, 0.07407763600349426]	[0.8162480592727661, 0.18375195562839508]	[0.6716594099998474, 0.3283405900001526]
[1,0]	[0.7293202877044678, 0.27067968249320984]	[0.6037073731422424, 0.39629265666007996]	[0.596002459526062, 0.403997540473938]	[0.614641547203064, 0.3853584825992584]	[0.611844003200531, 0.3881560266017914]	[0.4957888126373291, 0.5042111873626709]	[0.5461990833282471, 0.45380091667175293]	[0.8043746948242188, 0.19562532007694244]	[0.7345751523971558, 0.26542484760284424]	[0.6880186200141907, 0.31198135018348694]	[0.6117590665817261, 0.3882409632205963]
[1,0]	[0.5111339092254639, 0.48886606097221375]	[0.5450264811515808, 0.45497357845306396]	[0.5481867790222168, 0.451813280582428]	[0.5705715417861938, 0.42942848801612854]	[0.5158384442329407, 0.4841615855693817]	[0.4804896116256714, 0.5195104479789734]	[0.523381769657135, 0.4766181707382202]	[0.509958803653717, 0.49004119634628296]	[0.13666932284832, 0.8633307218551636]	[0.21146853268146515, 0.7885314226150513]	[0.5785195231437683, 0.4214805066585541]
[1,0]	[0.655193567276001, 0.3448065221309662]	[0.5003805160522461, 0.4996194541454315]	[0.4333888292312622, 0.5666111707687378]	[0.4270443618297577, 0.5729556679725647]	[0.4381931722164154, 0.561806857585907]	[0.49168893694877625, 0.5083110332489014]	[0.49167191982269287, 0.5083280801773071]	[0.6546833515167236, 0.345316618680954]	[0.617836594581604, 0.38216349482536316]	[0.43402165174484253, 0.5659783482551575]	[0.5809390544891357, 0.41906094551086426]
[0,1]	[0.4320482313632965, 0.5679517984390259]	[0.4741959869861603, 0.5258039832115173]	[0.32416874170303345, 0.6758313179016113]	[0.41373857855796814, 0.586261510848999]	[0.412870317697525, 0.5871296525001526]	[0.47852227091789246, 0.5214776992797852]	[0.4578324258327484, 0.5421675443649292]	[0.41436681151390076, 0.5856332182884216]	[0.4022448658943176, 0.5977550745010376]	[0.21975475549697876, 0.7802452445030212]	[0.4847385585308075, 0.5152614116668701]
[1,0]	[0.9121886491775513, 0.0878114178776741]	[0.6703082323074341, 0.32969173789024353]	[0.6900556683540344, 0.3099443316459656]	[0.6560570597648621, 0.3439429700374603]	[0.6756795048713684, 0.324320524930954]	[0.5941164493560791, 0.4058836102485657]	[0.5821414589881897, 0.4178585410118103]	[0.9468896389007568, 0.05311034992337227]	[0.976504385471344, 0.023495692759752274]	[0.890382707118988, 0.10961729288101196]	[0.7279837727546692, 0.2720161974430084]
[1,0]	[0.9308793544769287, 0.0691206231713295]	[0.7310094237327576, 0.2689906060695648]	[0.7286166548728943, 0.2713833451271057]	[0.7504557371139526, 0.24954424798488617]	[0.7961482405662537, 0.20385171473026276]	[0.5922141671180725, 0.4077858030796051]	[0.5645466446876526, 0.43545326590538025]	[0.955617368221283, 0.044382624328136444]	[0.9739643931388855, 0.026035595685243607]	[0.9238952994346619, 0.07610475271940231]	[0.7999513149261475, 0.20004864037036896]
[1,0]	[0.7877997756004333, 0.21220022439956665]	[0.5806463956832886, 0.4193536043167114]	[0.5572455525398254, 0.44275444746017456]	[0.5484892129898071, 0.45151078701019287]	[0.503771960735321, 0.49622800946235657]	[0.48182177543640137, 0.5181781649589539]	[0.5203860402107239, 0.4796139895915985]	[0.7614671587944031, 0.23853281140327454]	[0.5986148715019226, 0.401385098695755]	[0.6626952290534973, 0.3373047709465027]	[0.5460877418518066, 0.45391222834587097]
[1,0]	[0.7885429263114929, 0.21145708858966827]	[0.5749256610870361, 0.42507439851760864]	[0.5167275667190552, 0.4832724332809448]	[0.5219383835792542, 0.47806164622306824]	[0.6049893498420715, 0.39501070976257324]	[0.4868669807910919, 0.5131330490112305]	[0.5023801922798157, 0.4976198375225067]	[0.8646755814552307, 0.1353243887424469]	[0.6315171718597412, 0.3684828281402588]	[0.6177603006362915, 0.3822396993637085]	[0.5806031823158264, 0.4193967580795288]
[1,0]	[0.8030913472175598, 0.19690865278244019]	[0.5414345264434814, 0.45856544375419617]	[0.4824494421482086, 0.5175505876541138]	[0.5672631859779358, 0.4327368140220642]	[0.47108086943626404, 0.5289191603660583]	[0.5181044936180115, 0.4818955063819885]	[0.5320485830307007, 0.46795138716697693]	[0.7472317218780518, 0.25276827812194824]	[0.81767737865448, 0.1823226362466812]	[0.6919270753860474, 0.30807289481163025]	[0.6530604362487793, 0.3469395339488983]
[1,0]	[0.7995179891586304, 0.20048202574253082]	[0.5864735245704651, 0.41352638602256775]	[0.540074348449707, 0.4599255621433258]	[0.5837221741676331, 0.4162778854370117]	[0.5347740650177002, 0.4652259349822998]	[0.520274817943573, 0.4797251522541046]	[0.5172374248504639, 0.4827626347541809]	[0.7511796951293945, 0.24882028996944427]	[0.5462279319763184, 0.45377209782600403]	[0.5766761302947998, 0.4233238995075226]	[0.6889246106147766, 0.3110754191875458]
[1,0]	[0.7360697388648987, 0.26393020153045654]	[0.516982913017273, 0.4830171465873718]	[0.5115033388137817, 0.48849669098854065]	[0.4692915380001068, 0.5307084321975708]	[0.5456129908561707, 0.45438694953918457]	[0.5068792700767517, 0.4931206703186035]	[0.506605327129364, 0.4933947026729584]	[0.5960144400596619, 0.4039855897426605]	[0.5306218862533569, 0.4693780839443207]	[0.4137091338634491, 0.5862908959388733]	[0.5363125205039978, 0.4636875092983246]
[1,0]	[0.6373449563980103, 0.36265501379966736]	[0.5248292684555054, 0.47517073154449463]	[0.4723736643791199, 0.5276263356208801]	[0.4346422553062439, 0.5653577446937561]	[0.5104549527168274, 0.48954513669013977]	[0.5122087597846985, 0.4877912700176239]	[0.5014588236808777, 0.49854111671447754]	[0.5254743695259094, 0.47452566027641296]	[0.43797463178634644, 0.5620253086090088]	[0.47750142216682434, 0.5224986672401428]	[0.5957854390144348, 0.4042145907878876]
[1,0]	[0.4800306558609009, 0.5199694037437439]	[0.5266909599304199, 0.4733090102672577]	[0.49093759059906006, 0.5090624094009399]	[0.5126913785934448, 0.48730865120887756]	[0.4912998080253601, 0.5087001323699951]	[0.47213953733444214, 0.5278605222702026]	[0.4690023362636566, 0.5309976935386658]	[0.4545021951198578, 0.5454978346824646]	[0.08450464904308319, 0.9154953360557556]	[0.08033600449562073, 0.9196639657020569]	[0.5976334810256958, 0.402366578578949]
[1,0]	[0.4561198651790619, 0.5438802242279053]	[0.6095308065414429, 0.3904692232608795]	[0.6255543828010559, 0.3744456171989441]	[0.6352645754814148, 0.3647354245185852]	[0.5671140551567078, 0.43288594484329224]	[0.47973915934562683, 0.5202608704566956]	[0.48599672317504883, 0.5140032768249512]	[0.4784977436065674, 0.5215022563934326]	[0.07221194356679916, 0.9277880787849426]	[0.12967896461486816, 0.8703210949897766]	[0.6303812265396118, 0.3696187734603882]
[1,0]	[0.8264595866203308, 0.173540398478508]	[0.5927887558937073, 0.4072112739086151]	[0.55191969871521, 0.44808030128479004]	[0.5504734516143799, 0.44952648878097534]	[0.5799432992935181, 0.4200567603111267]	[0.48332181572914124, 0.5166781544685364]	[0.5296391248703003, 0.4703608751296997]	[0.883131742477417, 0.1168682873249054]	[0.8380268216133118, 0.16197322309017181]	[0.8112492561340332, 0.1887507438659668]	[0.6282646059989929, 0.37173542380332947]
[1,0]	[0.7977250814437866, 0.20227490365505219]	[0.6009321808815002, 0.39906781911849976]	[0.5914719700813293, 0.40852805972099304]	[0.6098996996879578, 0.3901003301143646]	[0.594869077205658, 0.4051309823989868]	[0.49671801924705505, 0.5032820105552673]	[0.5100140571594238, 0.48998600244522095]	[0.8231287002563477, 0.17687131464481354]	[0.664898157119751, 0.33510181307792664]	[0.7437211871147156, 0.2562788426876068]	[0.6445560455322266, 0.3554440140724182]
[1,0]	[0.8903874158859253, 0.10961253941059113]	[0.6389282941818237, 0.3610716760158539]	[0.5288882851600647, 0.4711117148399353]	[0.5305899977684021, 0.4694099426269531]	[0.6091958284378052, 0.3908042311668396]	[0.5980434417724609, 0.40195658802986145]	[0.5553419589996338, 0.4446580410003662]	[0.9297274351119995, 0.07027259469032288]	[0.9192225337028503, 0.08077741414308548]	[0.867765486240387, 0.13223454356193542]	[0.6639466285705566, 0.33605334162712097]
[1,0]	[0.8800791501998901, 0.11992087215185165]	[0.6324959397315979, 0.3675040602684021]	[0.626124382019043, 0.3738756477832794]	[0.6084026098251343, 0.3915974199771881]	[0.6032021641731262, 0.39679786562919617]	[0.5372046232223511, 0.46279534697532654]	[0.5707287788391113, 0.42927128076553345]	[0.9363025426864624, 0.06369741261005402]	[0.9466894865036011, 0.05331055447459221]	[0.832065999507904, 0.16793406009674072]	[0.6686670780181885, 0.3313329517841339]
[0,1]	[0.0883960872888565, 0.9116038680076599]	[0.3970450162887573, 0.6029549837112427]	[0.3263174593448639, 0.6736825108528137]	[0.2402021884918213, 0.7597977519035339]	[0.29468658566474915, 0.7053133845329285]	[0.44307607412338257, 0.5569239258766174]	[0.3684050738811493, 0.6315948963165283]	[0.009064922109246254, 0.9909350275993347]	[0.00048239727038890123, 0.999517560005188]	[0.03899263218045235, 0.9610073566436768]	[0.3373032212257385, 0.6626967787742615]
[0,1]	[0.6654808521270752, 0.3345191180706024]	[0.5452287197113037, 0.4547713100910187]	[0.5681468844413757, 0.4318530857563019]	[0.5645703673362732, 0.4354296326637268]	[0.5194697976112366, 0.4805302321910858]	[0.48507583141326904, 0.5149242281913757]	[0.5190843343734741, 0.48091569542884827]	[0.686534583568573, 0.3134654462337494]	[0.3198188245296478, 0.6801812052726746]	[0.40472525358200073, 0.595274806022644]	[0.6189948916435242, 0.3810051381587982]
[1,0]	[0.889651358127594, 0.11034868657588959]	[0.5249950885772705, 0.4750048816204071]	[0.5538929104804993, 0.4461071789264679]	[0.5309053659439087, 0.4690946936607361]	[0.5749104619026184, 0.425089567899704]	[0.49688103795051575, 0.5031188726425171]	[0.546567440032959, 0.45343250036239624]	[0.8640172481536865, 0.1359827220439911]	[0.7683594226837158, 0.2316405326128006]	[0.7937248349189758, 0.20627513527870178]	[0.6139455437660217, 0.3860544264316559]
[1,0]	[0.8511924743652344, 0.1488075852394104]	[0.5844895243644714, 0.4155104160308838]	[0.5506454110145569, 0.4493545889854431]	[0.5322546362876892, 0.467745304107666]	[0.5052120685577393, 0.49478787183761597]	[0.49563589692115784, 0.5043641924858093]	[0.521644115447998, 0.47835588455200195]	[0.8360275626182556, 0.1639724224805832]	[0.5364672541618347, 0.4635326862335205]	[0.7340423464775085, 0.26595765352249146]	[0.6321792602539062, 0.36782076954841614]
[1,0]	[0.3737226128578186, 0.6262774467468262]	[0.42588990926742554, 0.5741101503372192]	[0.3364708125591278, 0.6635291576385498]	[0.29564571380615234, 0.7043543457984924]	[0.37279272079467773, 0.627207338809967]	[0.45148706436157227, 0.548512876033783]	[0.41341787576675415, 0.5865821242332458]	[0.314665824174881, 0.6853341460227966]	[0.07743248343467712, 0.9225674867630005]	[0.07529418170452118, 0.9247058629989624]	[0.36442309617996216, 0.6355769038200378]
[1,0]	[0.6891800761222839, 0.31081992387771606]	[0.571677565574646, 0.4283224046230316]	[0.5063846111297607, 0.4936154782772064]	[0.5987261533737183, 0.40127381682395935]	[0.4995291531085968, 0.500470757484436]	[0.49203160405158997, 0.5079683661460876]	[0.5317788124084473, 0.46822109818458557]	[0.7252310514450073, 0.2747689485549927]	[0.6458814144134521, 0.35411861538887024]	[0.48227164149284363, 0.5177283883094788]	[0.6309463381767273, 0.3690537214279175]
[1,0]	[0.7482446432113647, 0.25175538659095764]	[0.6085626482963562, 0.39143726229667664]	[0.5762306451797485, 0.42376938462257385]	[0.5872005224227905, 0.41279953718185425]	[0.5879380106925964, 0.4120619595050812]	[0.5071638822555542, 0.4928361177444458]	[0.5489519238471985, 0.4510481059551239]	[0.7802438735961914, 0.21975615620613098]	[0.5505117774009705, 0.4494882822036743]	[0.543120801448822, 0.4568791687488556]	[0.6585207581520081, 0.34147927165031433]
[0,1]	[0.572555422782898, 0.42744460701942444]	[0.512758731842041, 0.48724129796028137]	[0.37656745314598083, 0.6234325766563416]	[0.43014708161354065, 0.569852888584137]	[0.4109939634799957, 0.5890060663223267]	[0.47387030720710754, 0.5261297225952148]	[0.4517558813095093, 0.548244059085846]	[0.5254429578781128, 0.4745570421218872]	[0.4150708317756653, 0.5849292278289795]	[0.19922327995300293, 0.8007767200469971]	[0.522327721118927, 0.4776723384857178]
[0,1]	[0.5735015273094177, 0.4264984428882599]	[0.5019280910491943, 0.49807190895080566]	[0.4350643455982208, 0.5649356245994568]	[0.4650828540325165, 0.5349171161651611]	[0.427854061126709, 0.5721459984779358]	[0.48865899443626404, 0.5113410353660583]	[0.5246436595916748, 0.4753563404083252]	[0.4482121169567108, 0.5517878532409668]	[0.48506230115890503, 0.5149376392364502]	[0.21391497552394867, 0.7860850095748901]	[0.5167716145515442, 0.4832283854484558]
[1,0]	[0.8713693022727966, 0.12863072752952576]	[0.5824117660522461, 0.4175882041454315]	[0.5248962640762329, 0.4751036465167999]	[0.4875794053077698, 0.512420654296875]	[0.5674712657928467, 0.4325287640094757]	[0.5060611963272095, 0.4939388036727905]	[0.5468330979347229, 0.4531668424606323]	[0.8290568590164185, 0.17094308137893677]	[0.83059161901474, 0.16940836608409882]	[0.7492683529853821, 0.25073155760765076]	[0.5754462480545044, 0.4245537519454956]
[1,0]	[0.8223466873168945, 0.17765331268310547]	[0.5908917784690857, 0.4091082513332367]	[0.5879347920417786, 0.41206517815589905]	[0.5391961932182312, 0.46080389618873596]	[0.5941983461380005, 0.4058017134666443]	[0.5345516204833984, 0.4654484689235687]	[0.5293416380882263, 0.47065842151641846]	[0.7980117201805115, 0.20198826491832733]	[0.6512063145637512, 0.348793625831604]	[0.6412791013717651, 0.3587208390235901]	[0.6657562255859375, 0.3342437446117401]
[1,0]	[0.8614010214805603, 0.13859902322292328]	[0.5600734949111938, 0.4399265646934509]	[0.485664039850235, 0.5143359303474426]	[0.5221010446548462, 0.4778990149497986]	[0.4720364809036255, 0.5279634594917297]	[0.5216025710105896, 0.47839733958244324]	[0.5603110790252686, 0.43968895077705383]	[0.8765915632247925, 0.12340837717056274]	[0.9561648368835449, 0.043835192918777466]	[0.670632004737854, 0.329367995262146]	[0.602862536907196, 0.39713746309280396]
[1,0]	[0.9191474318504333, 0.08085253834724426]	[0.624085545539856, 0.37591442465782166]	[0.5763393044471741, 0.4236607551574707]	[0.6378561854362488, 0.3621438145637512]	[0.6953173279762268, 0.3046826720237732]	[0.5269400477409363, 0.4730599820613861]	[0.5564054846763611, 0.4435945749282837]	[0.9337414503097534, 0.06625860929489136]	[0.9290471076965332, 0.070952869951725]	[0.8527169227600098, 0.14728309214115143]	[0.6838873028755188, 0.3161127269268036]
[0,1]	[0.6808807253837585, 0.31911924481391907]	[0.502088725566864, 0.49791133403778076]	[0.43305832147598267, 0.5669417381286621]	[0.46417224407196045, 0.5358277559280396]	[0.4395827651023865, 0.5604172348976135]	[0.473785936832428, 0.526214063167572]	[0.4704402983188629, 0.5295597910881042]	[0.688143789768219, 0.311856210231781]	[0.6743045449256897, 0.3256954848766327]	[0.5669325590133667, 0.4330674409866333]	[0.571364164352417, 0.428635835647583]
[1,0]	[0.6198133826255798, 0.380186527967453]	[0.4795416593551636, 0.5204583406448364]	[0.3927745521068573, 0.6072254180908203]	[0.41712990403175354, 0.5828700661659241]	[0.390996515750885, 0.609003484249115]	[0.4841626286506653, 0.5158374309539795]	[0.47204306721687317, 0.5279569029808044]	[0.5789571404457092, 0.42104288935661316]	[0.600424587726593, 0.39957544207572937]	[0.38110214471817017, 0.6188978552818298]	[0.5085819363594055, 0.49141809344291687]
[1,0]	[0.8306650519371033, 0.16933496296405792]	[0.5995435118675232, 0.4004565179347992]	[0.6030246615409851, 0.3969753384590149]	[0.5920063257217407, 0.4079936146736145]	[0.5613427758216858, 0.4386572241783142]	[0.529008686542511, 0.470991313457489]	[0.5405718684196472, 0.45942816138267517]	[0.8343102931976318, 0.16568973660469055]	[0.8430911898612976, 0.1569088101387024]	[0.7131946086883545, 0.2868053913116455]	[0.6647210121154785, 0.3352788984775543]
[1,0]	[0.8307105898857117, 0.16928936541080475]	[0.634863555431366, 0.36513641476631165]	[0.642309844493866, 0.3576901853084564]	[0.6552351713180542, 0.3447648286819458]	[0.7352133393287659, 0.26478660106658936]	[0.5328080654144287, 0.4671919047832489]	[0.5330780744552612, 0.4669218957424164]	[0.8934018015861511, 0.10659822076559067]	[0.7991400361061096, 0.2008599489927292]	[0.7817486524581909, 0.2182513028383255]	[0.7015061378479004, 0.2984938621520996]
[1,0]	[0.7802888751029968, 0.21971110999584198]	[0.6084796190261841, 0.39152035117149353]	[0.599078357219696, 0.40092164278030396]	[0.6413711309432983, 0.3586288392543793]	[0.5537952780723572, 0.4462047815322876]	[0.5256146788597107, 0.47438541054725647]	[0.5628652572631836, 0.437134712934494]	[0.8089693784713745, 0.1910306066274643]	[0.8062695264816284, 0.19373050332069397]	[0.4697243571281433, 0.5302755832672119]	[0.606737494468689, 0.39326250553131104]
[1,0]	[0.8155626058578491, 0.1844373494386673]	[0.6177722811698914, 0.38222771883010864]	[0.5607325434684753, 0.43926751613616943]	[0.6185353994369507, 0.3814646005630493]	[0.6662802696228027, 0.3337197005748749]	[0.520265519618988, 0.4797344505786896]	[0.537911593914032, 0.46208834648132324]	[0.8778395056724548, 0.12216054648160934]	[0.8255923986434937, 0.17440764605998993]	[0.6833840608596802, 0.31661590933799744]	[0.6064167022705078, 0.3935832977294922]
[1,0]	[0.8856297731399536, 0.11437027156352997]	[0.6027003526687622, 0.397299587726593]	[0.5921791195869446, 0.4078208804130554]	[0.5995180010795593, 0.40048202872276306]	[0.6297472715377808, 0.37025272846221924]	[0.5393460988998413, 0.4606539309024811]	[0.5699330568313599, 0.4300669729709625]	[0.8572825789451599, 0.1427173763513565]	[0.9119183421134949, 0.0880817174911499]	[0.7971961498260498, 0.20280390977859497]	[0.6431430578231812, 0.35685697197914124]
[1,0]	[0.8392624855041504, 0.16073749959468842]	[0.5781629681587219, 0.42183709144592285]	[0.5417211055755615, 0.45827892422676086]	[0.5633391737937927, 0.4366607666015625]	[0.6008171439170837, 0.39918282628059387]	[0.5280828475952148, 0.47191715240478516]	[0.5697932243347168, 0.4302067756652832]	[0.8444564938545227, 0.1555434763431549]	[0.8995888233184814, 0.10041116923093796]	[0.7260908484458923, 0.27390918135643005]	[0.6875472068786621, 0.3124527931213379]
[1,0]	[0.9347890615463257, 0.0652109831571579]	[0.5751358866691589, 0.42486414313316345]	[0.5745213627815247, 0.42547860741615295]	[0.5865625143051147, 0.41343745589256287]	[0.6269330978393555, 0.37306690216064453]	[0.5483827590942383, 0.45161718130111694]	[0.5583523511886597, 0.44164755940437317]	[0.9381836652755737, 0.06181627884507179]	[0.9466100335121155, 0.05338995158672333]	[0.9366739988327026, 0.06332600116729736]	[0.575441837310791, 0.4245581328868866]
[1,0]	[0.8794062733650208, 0.12059369683265686]	[0.5768660306930542, 0.4231340289115906]	[0.5653600692749023, 0.43463996052742004]	[0.5736467838287354, 0.42635324597358704]	[0.5981506109237671, 0.40184932947158813]	[0.519257128238678, 0.4807429313659668]	[0.5530957579612732, 0.4469042420387268]	[0.9217929244041443, 0.0782070979475975]	[0.9116345047950745, 0.08836547285318375]	[0.8607742190361023, 0.13922584056854248]	[0.5402158498764038, 0.45978420972824097]
[1,0]	[0.6921609044075012, 0.3078390955924988]	[0.5406322479248047, 0.4593677222728729]	[0.5424289703369141, 0.45757102966308594]	[0.4738025963306427, 0.5261974334716797]	[0.5176839232444763, 0.48231613636016846]	[0.49999794363975525, 0.5000020861625671]	[0.470918208360672, 0.5290817618370056]	[0.4557890295982361, 0.5442110300064087]	[0.5678291320800781, 0.4321708083152771]	[0.3119749426841736, 0.6880250573158264]	[0.5263849496841431, 0.4736150801181793]
[0,1]	[0.47381627559661865, 0.5261837244033813]	[0.5498315691947937, 0.45016834139823914]	[0.5753117799758911, 0.4246882200241089]	[0.5248982310295105, 0.4751017689704895]	[0.6116049885749817, 0.3883949816226959]	[0.4839029908180237, 0.5160969495773315]	[0.5029608011245728, 0.49703913927078247]	[0.45082879066467285, 0.5491712093353271]	[0.23746900260448456, 0.7625309824943542]	[0.16047990322113037, 0.8395200967788696]	[0.5591908693313599, 0.44080907106399536]
[1,0]	[0.9058958292007446, 0.09410420805215836]	[0.5819109082221985, 0.41808903217315674]	[0.5177775025367737, 0.48222246766090393]	[0.5414996147155762, 0.45850035548210144]	[0.5612292289733887, 0.43877077102661133]	[0.5593496561050415, 0.44065040349960327]	[0.5663419961929321, 0.43365806341171265]	[0.9223583936691284, 0.07764159142971039]	[0.9625885486602783, 0.03741138055920601]	[0.8277238607406616, 0.17227616906166077]	[0.6458041071891785, 0.3541959226131439]
[1,0]	[0.9153690934181213, 0.08463092148303986]	[0.6007136702537537, 0.39928632974624634]	[0.5755602121353149, 0.42443978786468506]	[0.6073983907699585, 0.3926016390323639]	[0.6712660193443298, 0.32873398065567017]	[0.582105815410614, 0.4178941547870636]	[0.5638654828071594, 0.4361344575881958]	[0.9609999656677246, 0.039000093936920166]	[0.9544122815132141, 0.04558777064085007]	[0.9267644286155701, 0.07323556393384933]	[0.7389561533927917, 0.26104381680488586]
[1,0]	[0.8832090497016907, 0.11679097265005112]	[0.5868510007858276, 0.41314899921417236]	[0.5771055817604065, 0.4228944480419159]	[0.6491729021072388, 0.35082709789276123]	[0.6446839570999146, 0.35531604290008545]	[0.5275867581367493, 0.47241324186325073]	[0.5391094088554382, 0.46089062094688416]	[0.8101922273635864, 0.18980777263641357]	[0.9071797728538513, 0.0928201675415039]	[0.7475356459617615, 0.2524643838405609]	[0.611470639705658, 0.38852936029434204]
[1,0]	[0.8488584756851196, 0.15114156901836395]	[0.6279125213623047, 0.3720874786376953]	[0.5898587107658386, 0.4101412892341614]	[0.6627504229545593, 0.3372495472431183]	[0.6871508359909058, 0.31284916400909424]	[0.5159731507301331, 0.48402687907218933]	[0.5386466383934021, 0.4613533914089203]	[0.8609334826469421, 0.13906651735305786]	[0.8570442199707031, 0.14295578002929688]	[0.7672401070594788, 0.23275989294052124]	[0.6660335063934326, 0.333966463804245]
[1,0]	[0.6568722128868103, 0.3431278169155121]	[0.5488983392715454, 0.4511016607284546]	[0.4535259008407593, 0.5464741587638855]	[0.5345371961593628, 0.4654628038406372]	[0.47798028588294983, 0.5220196843147278]	[0.49848347902297974, 0.5015164613723755]	[0.4964897632598877, 0.5035102367401123]	[0.5297951698303223, 0.4702048897743225]	[0.5609496235847473, 0.4390503168106079]	[0.273151695728302, 0.7268482446670532]	[0.5998396277427673, 0.4001603424549103]
[1,0]	[0.6175333857536316, 0.3824666738510132]	[0.5193963646888733, 0.48060357570648193]	[0.4634765386581421, 0.5365234613418579]	[0.4873998761177063, 0.5126000642776489]	[0.4900556802749634, 0.5099442601203918]	[0.48482218384742737, 0.515177845954895]	[0.47836804389953613, 0.5216318964958191]	[0.5407035946846008, 0.45929640531539917]	[0.2730262875556946, 0.7269737124443054]	[0.1817876398563385, 0.8182123899459839]	[0.5551508665084839, 0.4448491036891937]
[0,1]	[0.19471929967403412, 0.8052807450294495]	[0.2768496572971344, 0.723150372505188]	[0.24170537292957306, 0.7582945823669434]	[0.2209998071193695, 0.7790002226829529]	[0.2643267512321472, 0.735673189163208]	[0.44733405113220215, 0.5526660084724426]	[0.3754056990146637, 0.6245942711830139]	[0.1544390320777893, 0.8455609679222107]	[0.017398245632648468, 0.9826017618179321]	[0.03652750700712204, 0.9634724855422974]	[0.2652163803577423, 0.7347836494445801]
[0,1]	[0.3915395140647888, 0.608460545539856]	[0.38153380155563354, 0.6184661984443665]	[0.31156837940216064, 0.6884316205978394]	[0.33641278743743896, 0.663587212562561]	[0.3460698127746582, 0.6539302468299866]	[0.4602387249469757, 0.5397612452507019]	[0.38326191902160645, 0.6167380809783936]	[0.3228760361671448, 0.6771239638328552]	[0.06674402207136154, 0.9332560300827026]	[0.1812436431646347, 0.8187564015388489]	[0.4058908522129059, 0.5941091775894165]
[0,1]	[0.7754355669021606, 0.2245643436908722]	[0.5175550580024719, 0.4824449121952057]	[0.5031574368476868, 0.49684247374534607]	[0.48265427350997925, 0.5173457264900208]	[0.4863685369491577, 0.5136315226554871]	[0.4775463938713074, 0.5224536061286926]	[0.5149011611938477, 0.48509883880615234]	[0.7380478382110596, 0.26195216178894043]	[0.45770546793937683, 0.5422945618629456]	[0.6798579096794128, 0.32014206051826477]	[0.522124171257019, 0.47787582874298096]
[0,1]	[0.6464174389839172, 0.35358259081840515]	[0.5771095156669617, 0.4228905141353607]	[0.5644479393959045, 0.43555206060409546]	[0.5260714888572693, 0.4739284813404083]	[0.5558467507362366, 0.4441532790660858]	[0.49862149357795715, 0.50137859582901]	[0.5262021422386169, 0.47379785776138306]	[0.6796324849128723, 0.3203675150871277]	[0.3654816746711731, 0.6345183253288269]	[0.32090380787849426, 0.6790961623191833]	[0.6017387509346008, 0.398261159658432]
[1,0]	[0.8788162469863892, 0.12118371576070786]	[0.6166595816612244, 0.38334035873413086]	[0.5499682426452637, 0.4500318169593811]	[0.5712884664535522, 0.428711473941803]	[0.589206874370575, 0.4107930660247803]	[0.5385969281196594, 0.4614030718803406]	[0.5550849437713623, 0.4449150264263153]	[0.8942027688026428, 0.10579727590084076]	[0.9191179871559143, 0.08088203519582748]	[0.7858079075813293, 0.21419203281402588]	[0.5932776927947998, 0.4067222774028778]
[1,0]	[0.8957860469818115, 0.10421397536993027]	[0.6480790376663208, 0.3519209921360016]	[0.6594328284263611, 0.34056714177131653]	[0.7011698484420776, 0.29883018136024475]	[0.699930727481842, 0.30006927251815796]	[0.5462995767593384, 0.4537004232406616]	[0.543597936630249, 0.4564020037651062]	[0.9135692715644836, 0.08643070608377457]	[0.8909711837768555, 0.10902878642082214]	[0.8066756725311279, 0.19332437217235565]	[0.7740612030029297, 0.2259388118982315]
[0,1]	[0.2466425895690918, 0.753357470035553]	[0.2639283239841461, 0.7360716462135315]	[0.2289847880601883, 0.7710151672363281]	[0.22462037205696106, 0.7753797173500061]	[0.16033105552196503, 0.8396689891815186]	[0.43892574310302734, 0.5610742568969727]	[0.36465826630592346, 0.6353417038917542]	[0.11412402987480164, 0.8858759999275208]	[0.005668711382895708, 0.9943312406539917]	[0.02581085078418255, 0.9741891026496887]	[0.21643853187561035, 0.7835614085197449]
[0,1]	[0.36016014218330383, 0.6398398876190186]	[0.4210977256298065, 0.5789022445678711]	[0.36548295617103577, 0.6345170140266418]	[0.3564567267894745, 0.6435433626174927]	[0.34123367071151733, 0.6587663292884827]	[0.44612768292427063, 0.5538723468780518]	[0.43652403354644775, 0.5634759068489075]	[0.26585277915000916, 0.7341471910476685]	[0.026418374851346016, 0.9735816121101379]	[0.04574693739414215, 0.954253077507019]	[0.41086292266845703, 0.5891371369361877]
[1,0]	[0.5082750916481018, 0.4917249083518982]	[0.5655834674835205, 0.43441659212112427]	[0.4589669108390808, 0.5410330295562744]	[0.5639709234237671, 0.4360291063785553]	[0.4844152629375458, 0.5155847072601318]	[0.46872833371162415, 0.5312716960906982]	[0.5059515237808228, 0.494048535823822]	[0.4419004023075104, 0.558099627494812]	[0.20176267623901367, 0.7982373237609863]	[0.16034457087516785, 0.8396554589271545]	[0.5763053894042969, 0.4236946105957031]
[1,0]	[0.5995984673500061, 0.4004015028476715]	[0.6178306341171265, 0.38216936588287354]	[0.5206304788589478, 0.47936949133872986]	[0.5515157580375671, 0.44848424196243286]	[0.5542494058609009, 0.4457506239414215]	[0.47783491015434265, 0.5221651196479797]	[0.5159978866577148, 0.4840020537376404]	[0.6305758953094482, 0.369424045085907]	[0.29995736479759216, 0.7000426054000854]	[0.28738337755203247, 0.7126166224479675]	[0.6031208038330078, 0.3968791663646698]
[0,1]	[0.6335868835449219, 0.3664131164550781]	[0.5255871415138245, 0.4744129180908203]	[0.5216490030288696, 0.47835102677345276]	[0.42821812629699707, 0.5717818140983582]	[0.5364164710044861, 0.4635835587978363]	[0.478861004114151, 0.5211389660835266]	[0.499457448720932, 0.5005425214767456]	[0.5857391953468323, 0.4142608344554901]	[0.540937602519989, 0.4590624272823334]	[0.49195101857185364, 0.5080488920211792]	[0.5445679426193237, 0.45543205738067627]
[0,1]	[0.6779579520225525, 0.32204198837280273]	[0.5454522371292114, 0.45454782247543335]	[0.5612310767173767, 0.4387689232826233]	[0.49093225598335266, 0.509067714214325]	[0.5987185835838318, 0.4012814164161682]	[0.49692636728286743, 0.5030736923217773]	[0.4991047978401184, 0.5008952021598816]	[0.7112600803375244, 0.2887398898601532]	[0.450619637966156, 0.5493804216384888]	[0.49057090282440186, 0.5094290971755981]	[0.5802931785583496, 0.4197068512439728]
[1,0]	[0.9042222499847412, 0.09577775746583939]	[0.5772128701210022, 0.4227871894836426]	[0.5975540280342102, 0.4024460017681122]	[0.6491944789886475, 0.35080549120903015]	[0.6852075457572937, 0.3147925138473511]	[0.5639946460723877, 0.4360053539276123]	[0.5719172358512878, 0.42808276414871216]	[0.9519001841545105, 0.04809984192252159]	[0.9693514108657837, 0.030648598447442055]	[0.8896636366844177, 0.11033640056848526]	[0.7176495790481567, 0.28235042095184326]
[1,0]	[0.8993471264839172, 0.10065283626317978]	[0.6329790353775024, 0.36702099442481995]	[0.6296601891517639, 0.37033984065055847]	[0.5885198712348938, 0.4114801287651062]	[0.7048295736312866, 0.2951704263687134]	[0.5781081914901733, 0.4218917787075043]	[0.5691664814949036, 0.43083348870277405]	[0.9378060102462769, 0.06219400465488434]	[0.9513173699378967, 0.048682596534490585]	[0.9186350703239441, 0.08136498183012009]	[0.717526376247406, 0.2824735939502716]
[1,0]	[0.5192869901657104, 0.48071300983428955]	[0.46928131580352783, 0.5307187438011169]	[0.4047148823738098, 0.5952850580215454]	[0.42173346877098083, 0.5782665014266968]	[0.4526962637901306, 0.5473037362098694]	[0.49687671661376953, 0.5031232833862305]	[0.44167500734329224, 0.558324933052063]	[0.343230664730072, 0.656769335269928]	[0.3843257427215576, 0.6156742572784424]	[0.30679503083229065, 0.6932049989700317]	[0.5536112785339355, 0.44638872146606445]
[1,0]	[0.5832317471504211, 0.41676825284957886]	[0.49667638540267944, 0.5033235549926758]	[0.42848166823387146, 0.5715183615684509]	[0.41428521275520325, 0.5857147574424744]	[0.4727970063686371, 0.5272030234336853]	[0.48197802901268005, 0.5180219411849976]	[0.4509074091911316, 0.5490925908088684]	[0.49123525619506836, 0.5087647438049316]	[0.43969547748565674, 0.5603045225143433]	[0.3159480392932892, 0.6840519309043884]	[0.4877007007598877, 0.5122992396354675]
[0,1]	[0.7238043546676636, 0.2761956751346588]	[0.5710258483886719, 0.4289742410182953]	[0.507003128528595, 0.49299687147140503]	[0.5679428577423096, 0.43205711245536804]	[0.49587368965148926, 0.5041263699531555]	[0.4908355176448822, 0.5091643929481506]	[0.5288790464401245, 0.4711209833621979]	[0.7225891947746277, 0.2774107754230499]	[0.6549935340881348, 0.34500643610954285]	[0.5167528986930847, 0.4832470715045929]	[0.6066339015960693, 0.3933660089969635]
[0,1]	[0.6270285248756409, 0.3729715049266815]	[0.5033953189849854, 0.4966046214103699]	[0.4383537173271179, 0.5616462826728821]	[0.44020891189575195, 0.559791088104248]	[0.4177921414375305, 0.5822078585624695]	[0.4649716019630432, 0.5350283980369568]	[0.4853619933128357, 0.5146379470825195]	[0.699489176273346, 0.30051079392433167]	[0.2813391089439392, 0.7186608910560608]	[0.33517464995384216, 0.6648253202438354]	[0.5227504372596741, 0.4772495925426483]
[0,1]	[0.3138275742530823, 0.6861724853515625]	[0.3849426507949829, 0.6150572896003723]	[0.324807733297348, 0.6751922965049744]	[0.34806662797927856, 0.6519333720207214]	[0.35793203115463257, 0.6420679688453674]	[0.44356608390808105, 0.5564339756965637]	[0.421784371137619, 0.5782155394554138]	[0.3879392445087433, 0.6120607852935791]	[0.03466586396098137, 0.9653341770172119]	[0.05911032110452652, 0.9408896565437317]	[0.4111151695251465, 0.5888848304748535]
[1,0]	[0.8745164275169373, 0.12548355758190155]	[0.6066858172416687, 0.3933142423629761]	[0.5707799196243286, 0.4292200803756714]	[0.603412926197052, 0.3965870141983032]	[0.5619924068450928, 0.43800753355026245]	[0.5664389133453369, 0.4335610866546631]	[0.562929093837738, 0.43707093596458435]	[0.8821091055870056, 0.1178908497095108]	[0.9166314601898193, 0.08336848020553589]	[0.8513441681861877, 0.14865587651729584]	[0.603880763053894, 0.3961191773414612]
[1,0]	[0.8418619632720947, 0.15813803672790527]	[0.5740838050842285, 0.42591622471809387]	[0.479108065366745, 0.5208919048309326]	[0.5207955241203308, 0.4792044758796692]	[0.5177968740463257, 0.4822031557559967]	[0.5485039949417114, 0.45149609446525574]	[0.5517401099205017, 0.4482599198818207]	[0.8261785507202148, 0.17382146418094635]	[0.8269555568695068, 0.17304442822933197]	[0.6962862610816956, 0.30371376872062683]	[0.6214612126350403, 0.3785387873649597]
[1,0]	[0.8392726182937622, 0.1607273668050766]	[0.6196666955947876, 0.3803333640098572]	[0.6330472826957703, 0.3669527471065521]	[0.6188554763793945, 0.38114452362060547]	[0.5537706613540649, 0.4462292790412903]	[0.5477191805839539, 0.4522809088230133]	[0.5562700629234314, 0.44372987747192383]	[0.8239964246749878, 0.1760035753250122]	[0.8933457136154175, 0.10665436834096909]	[0.8057307600975037, 0.19426919519901276]	[0.6665281653404236, 0.3334718644618988]
[1,0]	[0.8247425556182861, 0.17525748908519745]	[0.6244882941246033, 0.37551170587539673]	[0.6176918148994446, 0.38230815529823303]	[0.6181756854057312, 0.3818243443965912]	[0.6388058662414551, 0.3611941635608673]	[0.5392123460769653, 0.46078765392303467]	[0.5332793593406677, 0.4667206406593323]	[0.8454948663711548, 0.1545051485300064]	[0.7895086407661438, 0.2104913592338562]	[0.7273624539375305, 0.2726375460624695]	[0.6670063734054565, 0.33299362659454346]
[0,1]	[0.4642610549926758, 0.5357389450073242]	[0.5971726775169373, 0.40282735228538513]	[0.5834625363349915, 0.41653749346733093]	[0.5575312972068787, 0.4424687325954437]	[0.5586227178573608, 0.44137734174728394]	[0.5133205652236938, 0.4866793751716614]	[0.5388752818107605, 0.4611246883869171]	[0.3662831485271454, 0.633716881275177]	[0.24943633377552032, 0.7505636811256409]	[0.1456427425146103, 0.8543572425842285]	[0.5498282313346863, 0.4501717686653137]
[1,0]	[0.936703085899353, 0.06329695880413055]	[0.601504921913147, 0.3984951376914978]	[0.5931921601295471, 0.4068078100681305]	[0.5923088192939758, 0.4076911509037018]	[0.5967276096343994, 0.4032723605632782]	[0.5816922783851624, 0.41830772161483765]	[0.5687459707260132, 0.4312540292739868]	[0.9467834234237671, 0.05321657285094261]	[0.9501698613166809, 0.0498301200568676]	[0.8842946290969849, 0.11570537835359573]	[0.6476812362670898, 0.35231876373291016]
[1,0]	[0.8920155763626099, 0.10798443853855133]	[0.5823066234588623, 0.4176934063434601]	[0.5570815205574036, 0.4429185092449188]	[0.5634772181510925, 0.43652281165122986]	[0.7087699174880981, 0.29123008251190186]	[0.5746350884437561, 0.4253648817539215]	[0.5587643980979919, 0.44123560190200806]	[0.920136570930481, 0.07986344397068024]	[0.9199689626693726, 0.08003106713294983]	[0.8634583353996277, 0.13654173910617828]	[0.6761168837547302, 0.3238830864429474]
[0,1]	[0.09894633293151855, 0.9010536670684814]	[0.28201383352279663, 0.7179861664772034]	[0.2737715244293213, 0.7262284159660339]	[0.23024748265743256, 0.769752562046051]	[0.2106284350156784, 0.7893715500831604]	[0.43802139163017273, 0.5619786381721497]	[0.3458741307258606, 0.6541259288787842]	[0.018182728439569473, 0.9818172454833984]	[0.0007381520117633045, 0.9992617964744568]	[0.029701462015509605, 0.9702985286712646]	[0.2806580662727356, 0.7193419933319092]
[1,0]	[0.9006257057189941, 0.09937432408332825]	[0.6368606090545654, 0.36313942074775696]	[0.6391521096229553, 0.36084794998168945]	[0.7234756946563721, 0.27652427554130554]	[0.5801021456718445, 0.41989779472351074]	[0.5553173422813416, 0.44468268752098083]	[0.5764607787132263, 0.4235391914844513]	[0.8920881152153015, 0.1079118400812149]	[0.9590579867362976, 0.04094194620847702]	[0.8822131156921387, 0.11778685450553894]	[0.6888071894645691, 0.3111928105354309]
[1,0]	[0.8543307781219482, 0.14566923677921295]	[0.6527166962623596, 0.34728333353996277]	[0.6662137508392334, 0.3337862193584442]	[0.696098268032074, 0.303901731967926]	[0.6777635812759399, 0.32223641872406006]	[0.5859150290489197, 0.4140850007534027]	[0.5619586706161499, 0.4380412995815277]	[0.8722966313362122, 0.12770333886146545]	[0.8791968822479248, 0.12080316990613937]	[0.7123823165893555, 0.28761768341064453]	[0.6960858702659607, 0.3039141595363617]
[1,0]	[0.7241834998130798, 0.2758164703845978]	[0.5452207922935486, 0.4547792673110962]	[0.5750445127487183, 0.42495542764663696]	[0.5956273674964905, 0.4043726325035095]	[0.5878549218177795, 0.41214507818222046]	[0.49215811491012573, 0.5078418850898743]	[0.5279273390769958, 0.47207263112068176]	[0.7601657509803772, 0.23983418941497803]	[0.7254416346549988, 0.2745583951473236]	[0.38856515288352966, 0.611434817314148]	[0.5812044739723206, 0.41879555583000183]
[1,0]	[0.6511926651000977, 0.34880727529525757]	[0.6068979501724243, 0.39310210943222046]	[0.5688254833221436, 0.4311745762825012]	[0.5476588606834412, 0.45234110951423645]	[0.5340628623962402, 0.46593716740608215]	[0.4889937937259674, 0.5110061764717102]	[0.5079287886619568, 0.4920712113380432]	[0.7252892851829529, 0.2747107446193695]	[0.5398775935173035, 0.4601224660873413]	[0.2980407774448395, 0.7019592523574829]	[0.5456616282463074, 0.4543384313583374]
[1,0]	[0.5114855766296387, 0.4885144531726837]	[0.42661359906196594, 0.5733864307403564]	[0.32469719648361206, 0.6753028035163879]	[0.36446431279182434, 0.6355356574058533]	[0.39839574694633484, 0.6016042828559875]	[0.4759673476219177, 0.5240326523780823]	[0.41415292024612427, 0.5858471393585205]	[0.36246630549430847, 0.6375337839126587]	[0.4494096040725708, 0.550590455532074]	[0.12479888647794724, 0.8752010464668274]	[0.4432477653026581, 0.5567523241043091]
[1,0]	[0.33778655529022217, 0.6622134447097778]	[0.38757479190826416, 0.6124252676963806]	[0.35113459825515747, 0.6488653421401978]	[0.32324373722076416, 0.6767562627792358]	[0.34630170464515686, 0.6536982655525208]	[0.45298364758491516, 0.5470163822174072]	[0.3609809875488281, 0.6390190124511719]	[0.25460535287857056, 0.7453946471214294]	[0.24204106628894806, 0.7579588890075684]	[0.11904611438512802, 0.8809539079666138]	[0.4088798761367798, 0.591120183467865]
[1,0]	[0.8740130662918091, 0.1259869635105133]	[0.6234777569770813, 0.3765222430229187]	[0.5026344656944275, 0.4973655939102173]	[0.6036539077758789, 0.3963461220264435]	[0.5080657005310059, 0.49193429946899414]	[0.5267082452774048, 0.4732917249202728]	[0.5295411944389343, 0.47045886516571045]	[0.8539948463439941, 0.14600515365600586]	[0.7567285299301147, 0.24327144026756287]	[0.6459625363349915, 0.35403743386268616]	[0.5904552936553955, 0.40954476594924927]
[1,0]	[0.8348290920257568, 0.16517096757888794]	[0.6227099299430847, 0.37729009985923767]	[0.5672381520271301, 0.4327618479728699]	[0.585912823677063, 0.41408708691596985]	[0.6011180877685547, 0.3988818824291229]	[0.5151379704475403, 0.48486196994781494]	[0.5308243632316589, 0.46917569637298584]	[0.8376152515411377, 0.16238471865653992]	[0.7168201804161072, 0.2831798791885376]	[0.5620219707489014, 0.437978059053421]	[0.6227037906646729, 0.37729617953300476]
[1,0]	[0.8664465546607971, 0.13355346024036407]	[0.6462715268135071, 0.3537284731864929]	[0.5733136534690857, 0.4266863763332367]	[0.6179994344711304, 0.382000595331192]	[0.6336907744407654, 0.3663092255592346]	[0.5269288420677185, 0.4730711281299591]	[0.5744947791099548, 0.42550522089004517]	[0.9202182292938232, 0.07978184521198273]	[0.9018862247467041, 0.09811379015445709]	[0.7880131006240845, 0.2119869589805603]	[0.6665965914726257, 0.33340343832969666]
[1,0]	[0.7814916372299194, 0.2185082882642746]	[0.6527007222175598, 0.3472993075847626]	[0.6127710342407227, 0.38722896575927734]	[0.6459835767745972, 0.35401651263237]	[0.6583690643310547, 0.3416309356689453]	[0.5154494047164917, 0.4845505952835083]	[0.5608301758766174, 0.43916988372802734]	[0.8801007270812988, 0.11989925056695938]	[0.6948466897010803, 0.30515336990356445]	[0.6310700178146362, 0.36893001198768616]	[0.6490234732627869, 0.35097643733024597]
[1,0]	[0.7205329537391663, 0.27946704626083374]	[0.4974188506603241, 0.5025810599327087]	[0.41875407099723816, 0.5812458992004395]	[0.4733753502368927, 0.5266246795654297]	[0.46713027358055115, 0.5328697562217712]	[0.4781615138053894, 0.5218384861946106]	[0.5029088258743286, 0.4970911145210266]	[0.616073489189148, 0.3839265704154968]	[0.5951744318008423, 0.4048255681991577]	[0.3224030137062073, 0.6775969862937927]	[0.5591431856155396, 0.44085684418678284]
[1,0]	[0.5655905604362488, 0.4344094693660736]	[0.5082401037216187, 0.49175989627838135]	[0.4616914391517639, 0.5383085012435913]	[0.4607454240322113, 0.5392546057701111]	[0.44635099172592163, 0.5536490678787231]	[0.4764862656593323, 0.5235137343406677]	[0.48351749777793884, 0.5164824724197388]	[0.4614833891391754, 0.538516640663147]	[0.2423098385334015, 0.7576901912689209]	[0.29386743903160095, 0.7061325907707214]	[0.5064880847930908, 0.493511825799942]
[0,1]	[0.5019448399543762, 0.498055100440979]	[0.5106556415557861, 0.4893443286418915]	[0.33659228682518005, 0.6634077429771423]	[0.4898947477340698, 0.510105311870575]	[0.4452134668827057, 0.5547865629196167]	[0.4662647843360901, 0.5337352752685547]	[0.4961361587047577, 0.5038638710975647]	[0.571270763874054, 0.42872923612594604]	[0.1124492809176445, 0.8875506520271301]	[0.07239486277103424, 0.927605152130127]	[0.5437201261520386, 0.4562798738479614]
[0,1]	[0.5222665667533875, 0.47773346304893494]	[0.5021917223930359, 0.4978082478046417]	[0.35145267844200134, 0.6485472917556763]	[0.4650883078575134, 0.5349116921424866]	[0.4081774652004242, 0.5918225646018982]	[0.4489678740501404, 0.5510321259498596]	[0.48403996229171753, 0.5159600377082825]	[0.6762875318527222, 0.32371243834495544]	[0.15416429936885834, 0.8458357453346252]	[0.15112781524658203, 0.8488721251487732]	[0.5026487112045288, 0.4973512291908264]
[1,0]	[0.6604366898536682, 0.3395633101463318]	[0.5889716744422913, 0.4110283851623535]	[0.5614018440246582, 0.4385981261730194]	[0.5423689484596252, 0.45763102173805237]	[0.5214072465896606, 0.47859281301498413]	[0.4937138557434082, 0.5062861442565918]	[0.5247283577919006, 0.47527167201042175]	[0.6552388668060303, 0.3447611331939697]	[0.45656818151474, 0.54343181848526]	[0.27409401535987854, 0.7259059548377991]	[0.499719500541687, 0.500280499458313]
[1,0]	[0.6586636304855347, 0.3413364291191101]	[0.5900511741638184, 0.40994885563850403]	[0.5072609782218933, 0.4927390515804291]	[0.5321092009544373, 0.46789076924324036]	[0.5218433141708374, 0.4781567454338074]	[0.4796382784843445, 0.5203617215156555]	[0.5255476236343384, 0.4744523763656616]	[0.6530467867851257, 0.34695324301719666]	[0.38951629400253296, 0.610483705997467]	[0.2876403033733368, 0.7123596668243408]	[0.6164335608482361, 0.3835664689540863]
[1,0]	[0.3913024961948395, 0.6086974143981934]	[0.4903213083744049, 0.5096787214279175]	[0.38395264744758606, 0.6160474419593811]	[0.3996272385120392, 0.6003727316856384]	[0.4194453954696655, 0.5805546045303345]	[0.4832970201969147, 0.5167030096054077]	[0.46436408162117004, 0.5356360077857971]	[0.3872150182723999, 0.6127850413322449]	[0.2859361171722412, 0.7140638828277588]	[0.17203962802886963, 0.8279603719711304]	[0.4748033881187439, 0.5251966118812561]
[0,1]	[0.6837745904922485, 0.31622546911239624]	[0.5487833023071289, 0.45121675729751587]	[0.4748460650444031, 0.5251539349555969]	[0.5011654496192932, 0.4988345205783844]	[0.516132652759552, 0.4838673770427704]	[0.47209441661834717, 0.5279055237770081]	[0.500433623790741, 0.49956637620925903]	[0.7225944995880127, 0.2774055600166321]	[0.5874989032745361, 0.4125010669231415]	[0.4891013503074646, 0.5108986496925354]	[0.5446592569351196, 0.45534074306488037]
[1,0]	[0.8342952728271484, 0.16570469737052917]	[0.526931643486023, 0.4730684459209442]	[0.5006977915763855, 0.4993022084236145]	[0.524468719959259, 0.4755311906337738]	[0.49747714400291443, 0.5025228261947632]	[0.48912811279296875, 0.510871946811676]	[0.537808358669281, 0.4621915817260742]	[0.8569663763046265, 0.1430336833000183]	[0.852630615234375, 0.1473693549633026]	[0.7564474940299988, 0.24355246126651764]	[0.6063050031661987, 0.3936949670314789]
[1,0]	[0.7802659273147583, 0.21973402798175812]	[0.5093851089477539, 0.49061495065689087]	[0.4754427373409271, 0.5245572924613953]	[0.5059601068496704, 0.494039922952652]	[0.4660557210445404, 0.533944308757782]	[0.47668230533599854, 0.5233176946640015]	[0.46530666947364807, 0.5346932411193848]	[0.7496312856674194, 0.25036871433258057]	[0.5774213671684265, 0.4225785732269287]	[0.46586912870407104, 0.5341308116912842]	[0.5538883805274963, 0.44611161947250366]
[0,1]	[0.6242815852165222, 0.37571847438812256]	[0.47564542293548584, 0.5243545770645142]	[0.40127694606781006, 0.5987230539321899]	[0.4212013781070709, 0.5787985920906067]	[0.4261060357093811, 0.5738939642906189]	[0.5050690770149231, 0.49493101239204407]	[0.4526892602443695, 0.5473107099533081]	[0.5829137563705444, 0.41708624362945557]	[0.5864073038101196, 0.41359269618988037]	[0.30267202854156494, 0.6973279714584351]	[0.4881526827812195, 0.5118473172187805]
[1,0]	[0.6211456656455994, 0.3788543939590454]	[0.5195908546447754, 0.4804092049598694]	[0.4173116683959961, 0.5826883316040039]	[0.4249277412891388, 0.575072169303894]	[0.49924761056900024, 0.5007523894309998]	[0.5192216038703918, 0.48077836632728577]	[0.4697473347187042, 0.5302526354789734]	[0.4687528908252716, 0.531247079372406]	[0.6421172618865967, 0.3578827381134033]	[0.28022393584251404, 0.7197760939598083]	[0.5139724612236023, 0.4860275387763977]
[1,0]	[0.7290915846824646, 0.270908385515213]	[0.652890145778656, 0.34710991382598877]	[0.6205965280532837, 0.3794035315513611]	[0.6019772887229919, 0.39802274107933044]	[0.556330680847168, 0.4436693489551544]	[0.5101971626281738, 0.4898028075695038]	[0.5506141781806946, 0.4493858218193054]	[0.7701775431632996, 0.22982250154018402]	[0.6354206204414368, 0.3645794093608856]	[0.42881104350090027, 0.5711889863014221]	[0.6661914587020874, 0.3338085412979126]
[1,0]	[0.7660889625549316, 0.23391102254390717]	[0.6379878520965576, 0.36201217770576477]	[0.6176925301551819, 0.3823074996471405]	[0.5426236391067505, 0.4573763310909271]	[0.550138533115387, 0.44986146688461304]	[0.5227565169334412, 0.4772435128688812]	[0.5313451886177063, 0.4686547815799713]	[0.8040577173233032, 0.19594226777553558]	[0.5472697615623474, 0.452730268239975]	[0.536713182926178, 0.463286817073822]	[0.5882272720336914, 0.4117726981639862]
[0,1]	[0.20499491691589355, 0.7950051426887512]	[0.34601232409477234, 0.6539876461029053]	[0.28374922275543213, 0.7162507772445679]	[0.2823798954486847, 0.7176200747489929]	[0.3258019685745239, 0.6741980314254761]	[0.4567210376262665, 0.5432789921760559]	[0.34630143642425537, 0.6536985039710999]	[0.14165762066841125, 0.8583424091339111]	[0.04648642614483833, 0.9535135626792908]	[0.059888292104005814, 0.9401116967201233]	[0.41710278391838074, 0.5828972458839417]
[0,1]	[0.3377912640571594, 0.6622086763381958]	[0.34483659267425537, 0.6551634073257446]	[0.4135856032371521, 0.5864143967628479]	[0.2880249321460724, 0.7119750380516052]	[0.34958600997924805, 0.650413990020752]	[0.4712134301662445, 0.5287865996360779]	[0.3580152094364166, 0.6419848203659058]	[0.35188767313957214, 0.6481122970581055]	[0.11990445852279663, 0.8800955414772034]	[0.06014994904398918, 0.9398500323295593]	[0.4318860173225403, 0.5681139230728149]
[1,0]	[0.43877139687538147, 0.5612285733222961]	[0.4253019690513611, 0.5746979713439941]	[0.3103874623775482, 0.6896125078201294]	[0.3245038390159607, 0.6754961609840393]	[0.3483368158340454, 0.6516631245613098]	[0.4714471399784088, 0.5285528302192688]	[0.3883951008319855, 0.6116048693656921]	[0.4514760375022888, 0.5485239624977112]	[0.21566921472549438, 0.7843307256698608]	[0.1422945261001587, 0.8577054738998413]	[0.42628052830696106, 0.5737195611000061]
[1,0]	[0.8444444537162781, 0.1555556058883667]	[0.557339608669281, 0.4426604211330414]	[0.4501928985118866, 0.5498071908950806]	[0.5664489269256592, 0.43355104327201843]	[0.5301895141601562, 0.46981045603752136]	[0.5155221819877625, 0.48447781801223755]	[0.5497032403945923, 0.4502967298030853]	[0.8761946558952332, 0.12380535900592804]	[0.8195417523384094, 0.18045830726623535]	[0.6109186410903931, 0.3890814185142517]	[0.6291067600250244, 0.3708932101726532]
[1,0]	[0.8801890015602112, 0.11981099098920822]	[0.5995050668716431, 0.40049493312835693]	[0.5579756498336792, 0.4420243203639984]	[0.6272322535514832, 0.37276777625083923]	[0.554023027420044, 0.44597697257995605]	[0.4978063404560089, 0.5021936893463135]	[0.5364581346511841, 0.4635418951511383]	[0.9237658977508545, 0.07623409479856491]	[0.9028164148330688, 0.09718359261751175]	[0.863448977470398, 0.13655103743076324]	[0.6885450482368469, 0.3114548921585083]
[1,0]	[0.803863525390625, 0.196136474609375]	[0.5715466141700745, 0.42845335602760315]	[0.5154563784599304, 0.4845436215400696]	[0.5253745317459106, 0.47462549805641174]	[0.4822133183479309, 0.5177866816520691]	[0.5006811618804932, 0.499318927526474]	[0.54786217212677, 0.45213782787323]	[0.7761461734771729, 0.22385387122631073]	[0.45233339071273804, 0.5476666688919067]	[0.6589318513870239, 0.34106817841529846]	[0.601102888584137, 0.3988972008228302]
[1,0]	[0.7700979113578796, 0.22990208864212036]	[0.5891118049621582, 0.4108881950378418]	[0.5729039907455444, 0.42709603905677795]	[0.6062004566192627, 0.3937995731830597]	[0.49508386850357056, 0.5049161911010742]	[0.4918302595615387, 0.5081697702407837]	[0.5140523314476013, 0.4859476387500763]	[0.7589626312255859, 0.24103739857673645]	[0.49299657344818115, 0.5070034265518188]	[0.3870866894721985, 0.6129132509231567]	[0.5636162161827087, 0.43638384342193604]
[0,1]	[0.4372962415218353, 0.5627037882804871]	[0.4496581554412842, 0.550341784954071]	[0.4091182053089142, 0.5908817648887634]	[0.4196062982082367, 0.5803937315940857]	[0.38435763120651245, 0.6156423687934875]	[0.47128382325172424, 0.5287161469459534]	[0.47298869490623474, 0.5270113348960876]	[0.22962148487567902, 0.7703785300254822]	[0.29225608706474304, 0.7077439427375793]	[0.1270802617073059, 0.8729197978973389]	[0.4884069263935089, 0.5115929841995239]
[0,1]	[0.4109652638435364, 0.5890347957611084]	[0.4289405643939972, 0.5710594058036804]	[0.3858085870742798, 0.6141914129257202]	[0.3618200421333313, 0.6381800174713135]	[0.4038660526275635, 0.5961340069770813]	[0.4601104259490967, 0.5398895144462585]	[0.40707898139953613, 0.5929209589958191]	[0.2999149262905121, 0.7000851035118103]	[0.31589990854263306, 0.6841000318527222]	[0.31114429235458374, 0.6888557076454163]	[0.4628210961818695, 0.5371788740158081]
[1,0]	[0.8006035089492798, 0.1993965357542038]	[0.5693021416664124, 0.43069782853126526]	[0.5083362460136414, 0.49166378378868103]	[0.5626406669616699, 0.43735936284065247]	[0.5699697136878967, 0.4300302565097809]	[0.524135947227478, 0.475864052772522]	[0.5509835481643677, 0.44901642203330994]	[0.8422824740409851, 0.15771745145320892]	[0.896015465259552, 0.1039845198392868]	[0.6587786674499512, 0.3412213921546936]	[0.6108850240707397, 0.38911497592926025]
[1,0]	[0.8181919455528259, 0.1818080097436905]	[0.5810474753379822, 0.41895249485969543]	[0.6114596724510193, 0.3885403275489807]	[0.6150767207145691, 0.3849232792854309]	[0.6025508642196655, 0.3974491059780121]	[0.5273825526237488, 0.47261738777160645]	[0.5576440095901489, 0.4423559904098511]	[0.8567334413528442, 0.14326654374599457]	[0.9003565907478333, 0.09964342415332794]	[0.697318434715271, 0.30268165469169617]	[0.6643730401992798, 0.3356269299983978]
[0,1]	[0.5055100321769714, 0.49448999762535095]	[0.629962682723999, 0.3700372874736786]	[0.5313569903373718, 0.4686430096626282]	[0.5958811640739441, 0.4041188061237335]	[0.49254047870635986, 0.5074595808982849]	[0.48664435744285583, 0.5133557319641113]	[0.5227890610694885, 0.4772109389305115]	[0.4128338098526001, 0.5871661901473999]	[0.227983757853508, 0.7720162272453308]	[0.11265097558498383, 0.887349009513855]	[0.622390627861023, 0.37760937213897705]
[1,0]	[0.550987720489502, 0.4490123391151428]	[0.5865813493728638, 0.41341865062713623]	[0.46092352271080017, 0.5390763878822327]	[0.49441930651664734, 0.5055807828903198]	[0.4520403742790222, 0.5479596257209778]	[0.4594818651676178, 0.540518045425415]	[0.4766874611377716, 0.5233125686645508]	[0.509024977684021, 0.4909750521183014]	[0.1414610743522644, 0.8585389256477356]	[0.19486092031002045, 0.8051390647888184]	[0.6053689122200012, 0.39463111758232117]
[1,0]	[0.7037529349327087, 0.29624709486961365]	[0.5286228656768799, 0.4713771641254425]	[0.4941948652267456, 0.5058051347732544]	[0.5030962228775024, 0.49690383672714233]	[0.5478731989860535, 0.45212680101394653]	[0.4830353260040283, 0.5169646739959717]	[0.5281345844268799, 0.4718654155731201]	[0.7049394845962524, 0.29506051540374756]	[0.70238196849823, 0.29761803150177]	[0.6166722178459167, 0.38332778215408325]	[0.5967304110527039, 0.4032696485519409]
[1,0]	[0.7063612937927246, 0.2936387360095978]	[0.537013053894043, 0.46298694610595703]	[0.5657389163970947, 0.4342610836029053]	[0.4921133518218994, 0.5078867077827454]	[0.6014053821563721, 0.39859461784362793]	[0.49980637431144714, 0.5001935958862305]	[0.5243192911148071, 0.47568073868751526]	[0.725654125213623, 0.27434593439102173]	[0.6368554830551147, 0.36314451694488525]	[0.5691195130348206, 0.43088048696517944]	[0.659763514995575, 0.34023645520210266]
[1,0]	[0.8376633524894714, 0.16233667731285095]	[0.6022708415985107, 0.3977290987968445]	[0.5523979663848877, 0.4476020038127899]	[0.5742908716201782, 0.4257091283798218]	[0.516775369644165, 0.48322463035583496]	[0.5028011202812195, 0.4971989393234253]	[0.5355043411254883, 0.4644956588745117]	[0.8426245450973511, 0.15737545490264893]	[0.8916938304901123, 0.1083061695098877]	[0.5719979405403137, 0.42800208926200867]	[0.6273764371871948, 0.37262359261512756]
[1,0]	[0.8188812732696533, 0.18111871182918549]	[0.6641551852226257, 0.3358447849750519]	[0.6529566049575806, 0.34704333543777466]	[0.6773859262466431, 0.32261407375335693]	[0.6460819840431213, 0.35391804575920105]	[0.4996497333049774, 0.500350296497345]	[0.5358526110649109, 0.46414732933044434]	[0.8680748343467712, 0.13192521035671234]	[0.746432900428772, 0.25356706976890564]	[0.5978809595108032, 0.4021190106868744]	[0.6968865394592285, 0.3031134605407715]
[1,0]	[0.9044091105461121, 0.09559084475040436]	[0.5928311347961426, 0.4071688652038574]	[0.5229973196983337, 0.47700271010398865]	[0.5987637042999268, 0.40123626589775085]	[0.5577374696731567, 0.44226253032684326]	[0.5494510531425476, 0.4505489468574524]	[0.5546708106994629, 0.4453291893005371]	[0.8913256525993347, 0.10867433995008469]	[0.8705794811248779, 0.12942053377628326]	[0.8012595176696777, 0.19874045252799988]	[0.6420853734016418, 0.35791459679603577]
[1,0]	[0.864096999168396, 0.1359030306339264]	[0.6105352640151978, 0.38946476578712463]	[0.5579478740692139, 0.44205209612846375]	[0.5661928653717041, 0.4338071346282959]	[0.5931617617607117, 0.40683823823928833]	[0.5178014636039734, 0.4821986258029938]	[0.5514436960220337, 0.4485563039779663]	[0.88942551612854, 0.11057446897029877]	[0.8880416750907898, 0.1119583323597908]	[0.7929591536521912, 0.20704084634780884]	[0.6460897326469421, 0.35391032695770264]
[1,0]	[0.7034668922424316, 0.29653310775756836]	[0.5338867902755737, 0.4661131203174591]	[0.5134410858154297, 0.4865589141845703]	[0.49705514311790466, 0.502944827079773]	[0.5167214274406433, 0.4832784831523895]	[0.5210168361663818, 0.4789831042289734]	[0.5328442454338074, 0.4671557545661926]	[0.6623775959014893, 0.3376224637031555]	[0.7603484392166138, 0.2396516054868698]	[0.37730610370635986, 0.6226938962936401]	[0.5745797157287598, 0.4254203140735626]
[1,0]	[0.5831913352012634, 0.4168086051940918]	[0.5438769459724426, 0.456123024225235]	[0.4320007860660553, 0.5679992437362671]	[0.4966637194156647, 0.5033362507820129]	[0.43854883313179016, 0.5614511370658875]	[0.4822436571121216, 0.5177563428878784]	[0.4979151785373688, 0.5020847916603088]	[0.5547237992286682, 0.4452762007713318]	[0.33928006887435913, 0.6607198715209961]	[0.18032577633857727, 0.8196741938591003]	[0.4952565133571625, 0.5047435164451599]
[1,0]	[0.7399291396141052, 0.2600708305835724]	[0.5104562640190125, 0.48954373598098755]	[0.46101894974708557, 0.5389810800552368]	[0.5026918649673462, 0.4973081648349762]	[0.4503299593925476, 0.5496699810028076]	[0.47129249572753906, 0.5287075042724609]	[0.5152099132537842, 0.48479002714157104]	[0.7069407105445862, 0.2930592894554138]	[0.5790612697601318, 0.42093876004219055]	[0.5553786754608154, 0.44462141394615173]	[0.5690865516662598, 0.43091344833374023]
[1,0]	[0.722775399684906, 0.2772245407104492]	[0.5514101982116699, 0.4485898017883301]	[0.5125281810760498, 0.4874718189239502]	[0.5394249558448792, 0.46057507395744324]	[0.5152921080589294, 0.48470792174339294]	[0.47898855805397034, 0.5210114121437073]	[0.4962729215621948, 0.50372713804245]	[0.7455511093139648, 0.25444889068603516]	[0.5526845455169678, 0.4473155438899994]	[0.5185920596122742, 0.4814079701900482]	[0.6235155463218689, 0.3764844536781311]
[0,1]	[0.1654677540063858, 0.8345322608947754]	[0.48058387637138367, 0.519416093826294]	[0.40407872200012207, 0.5959212183952332]	[0.3148115575313568, 0.6851885318756104]	[0.3504981994628906, 0.6495018005371094]	[0.45764458179473877, 0.542355477809906]	[0.41652539372444153, 0.5834746360778809]	[0.06862561404705048, 0.9313744306564331]	[0.004974300507456064, 0.9950256943702698]	[0.035729583352804184, 0.9642704129219055]	[0.3757587671279907, 0.6242411732673645]
[0,1]	[0.24035781621932983, 0.7596421837806702]	[0.5604869723320007, 0.4395129680633545]	[0.4926432967185974, 0.5073567032814026]	[0.5166435837745667, 0.48335641622543335]	[0.5350856781005859, 0.46491435170173645]	[0.4592736065387726, 0.540726363658905]	[0.4893943667411804, 0.5106056928634644]	[0.19300439953804016, 0.8069956302642822]	[0.00953433383256197, 0.9904656410217285]	[0.07149949669837952, 0.9285004734992981]	[0.5364137887954712, 0.4635862708091736]
[1,0]	[0.3364846110343933, 0.6635153889656067]	[0.452160120010376, 0.547839879989624]	[0.3754946291446686, 0.624505341053009]	[0.3774881660938263, 0.6225118637084961]	[0.38675323128700256, 0.613246738910675]	[0.4563067853450775, 0.5436932444572449]	[0.42865973711013794, 0.5713402032852173]	[0.2691133916378021, 0.7308866381645203]	[0.082297183573246, 0.917702853679657]	[0.07893849909305573, 0.9210614562034607]	[0.4700397253036499, 0.5299602150917053]
[1,0]	[0.9246333837509155, 0.07536661624908447]	[0.667209267616272, 0.33279070258140564]	[0.7318274974822998, 0.2681724429130554]	[0.693477988243103, 0.3065219521522522]	[0.6697676777839661, 0.33023229241371155]	[0.6111752986907959, 0.3888247013092041]	[0.5820263028144836, 0.41797366738319397]	[0.9501556754112244, 0.049844369292259216]	[0.9477393627166748, 0.05226060375571251]	[0.9448550343513489, 0.05514495074748993]	[0.7631784081459045, 0.23682162165641785]
[1,0]	[0.874954342842102, 0.12504570186138153]	[0.6762211918830872, 0.32377874851226807]	[0.6817499399185181, 0.31825003027915955]	[0.6570214629173279, 0.3429785966873169]	[0.648565948009491, 0.35143402218818665]	[0.5387794375419617, 0.4612205922603607]	[0.5439408421516418, 0.45605912804603577]	[0.9291182160377502, 0.07088177651166916]	[0.7916865944862366, 0.20831339061260223]	[0.9143087267875671, 0.08569125086069107]	[0.7774285078048706, 0.2225715070962906]
[1,0]	[0.881990373134613, 0.11800961196422577]	[0.637809693813324, 0.362190306186676]	[0.5767736434936523, 0.42322635650634766]	[0.6267894506454468, 0.3732105493545532]	[0.6137585639953613, 0.38624149560928345]	[0.5763102769851685, 0.42368966341018677]	[0.5589960813522339, 0.4410039484500885]	[0.915935218334198, 0.08406480401754379]	[0.9194062352180481, 0.0805937796831131]	[0.7346541881561279, 0.26534581184387207]	[0.682368278503418, 0.31763169169425964]
[1,0]	[0.8995915055274963, 0.10040854662656784]	[0.6836414933204651, 0.3163585066795349]	[0.6398020386695862, 0.36019793152809143]	[0.6721320152282715, 0.3278680145740509]	[0.6776355504989624, 0.3223644495010376]	[0.5410061478614807, 0.4589938819408417]	[0.5691213011741638, 0.4308786690235138]	[0.9375017285346985, 0.062498267740011215]	[0.9421296119689941, 0.057870376855134964]	[0.8845581412315369, 0.11544189602136612]	[0.7331820130348206, 0.26681798696517944]
[1,0]	[0.7246673703193665, 0.27533265948295593]	[0.5944200754165649, 0.40557995438575745]	[0.531501054763794, 0.4684988856315613]	[0.6453362107276917, 0.35466381907463074]	[0.611535370349884, 0.3884645998477936]	[0.5438345074653625, 0.4561655521392822]	[0.5478863716125488, 0.45211365818977356]	[0.8251843452453613, 0.17481565475463867]	[0.6119498014450073, 0.3880501389503479]	[0.5854524970054626, 0.41454750299453735]	[0.7324604988098145, 0.26753947138786316]
[1,0]	[0.728841245174408, 0.27115875482559204]	[0.606301486492157, 0.3936985433101654]	[0.5972539186477661, 0.4027460515499115]	[0.649417519569397, 0.35058242082595825]	[0.6605009436607361, 0.33949896693229675]	[0.5217393636703491, 0.4782606363296509]	[0.5500824451446533, 0.44991758465766907]	[0.7958633303642273, 0.2041366547346115]	[0.4283812642097473, 0.5716187357902527]	[0.520614743232727, 0.4793851971626282]	[0.735383152961731, 0.2646169066429138]
[1,0]	[0.8429305553436279, 0.15706944465637207]	[0.5714928507804871, 0.42850714921951294]	[0.5349105596542358, 0.4650894105434418]	[0.5748140811920166, 0.4251859188079834]	[0.5883935689926147, 0.41160643100738525]	[0.5302087068557739, 0.4697912931442261]	[0.548356831073761, 0.45164310932159424]	[0.8581480383872986, 0.14185203611850739]	[0.8797250986099243, 0.12027495354413986]	[0.6043885350227356, 0.395611435174942]	[0.6436291337013245, 0.3563708961009979]
[1,0]	[0.8088579773902893, 0.1911419928073883]	[0.5661712288856506, 0.43382877111434937]	[0.5127044320106506, 0.48729565739631653]	[0.5809972286224365, 0.4190027713775635]	[0.5533692836761475, 0.4466307461261749]	[0.4937598407268524, 0.5062401294708252]	[0.5285639762878418, 0.4714360237121582]	[0.8336406946182251, 0.1663593202829361]	[0.6906382441520691, 0.3093617856502533]	[0.508431077003479, 0.491568922996521]	[0.7381832003593445, 0.2618168294429779]
[1,0]	[0.8436609506607056, 0.15633903443813324]	[0.6114730834960938, 0.38852688670158386]	[0.5748186707496643, 0.4251813292503357]	[0.646460235118866, 0.35353967547416687]	[0.5522174835205078, 0.4477825462818146]	[0.5153412818908691, 0.48465871810913086]	[0.5585114359855652, 0.4414886236190796]	[0.8804102540016174, 0.11958973109722137]	[0.9019885659217834, 0.09801147878170013]	[0.6635658740997314, 0.33643412590026855]	[0.605628252029419, 0.39437174797058105]
[1,0]	[0.8626135587692261, 0.13738639652729034]	[0.6274527907371521, 0.3725472092628479]	[0.6158952713012695, 0.38410478830337524]	[0.6754955053329468, 0.32450446486473083]	[0.584466814994812, 0.415533185005188]	[0.5146151185035706, 0.48538485169410706]	[0.5590230226516724, 0.44097700715065]	[0.9130776524543762, 0.08692235499620438]	[0.8506438136100769, 0.1493561863899231]	[0.8328360915184021, 0.16716396808624268]	[0.6481982469558716, 0.35180172324180603]
[1,0]	[0.5598202347755432, 0.44017982482910156]	[0.44234398007392883, 0.5576559901237488]	[0.33072689175605774, 0.6692731380462646]	[0.37314751744270325, 0.6268525123596191]	[0.36272454261779785, 0.6372754573822021]	[0.472883015871048, 0.5271169543266296]	[0.40771329402923584, 0.5922867655754089]	[0.5226100087165833, 0.47738999128341675]	[0.4131729006767273, 0.5868270993232727]	[0.1797342598438263, 0.8202657103538513]	[0.4292333722114563, 0.5707666873931885]
[1,0]	[0.45439812541007996, 0.5456018447875977]	[0.4921687841415405, 0.5078312158584595]	[0.43041712045669556, 0.5695828795433044]	[0.43704912066459656, 0.562950849533081]	[0.41817301511764526, 0.5818269848823547]	[0.4648438096046448, 0.5351561307907104]	[0.4657166600227356, 0.5342833399772644]	[0.48189014196395874, 0.5181098580360413]	[0.17667457461357117, 0.8233254551887512]	[0.11302663385868073, 0.8869733214378357]	[0.5530175566673279, 0.4469825029373169]
[0,1]	[0.5128123164176941, 0.4871877133846283]	[0.4603857100009918, 0.5396143198013306]	[0.39130741357803345, 0.6086925864219666]	[0.35555464029312134, 0.6444454193115234]	[0.36953163146972656, 0.6304683089256287]	[0.4609746038913727, 0.5390253663063049]	[0.4690037667751312, 0.5309962034225464]	[0.5620391368865967, 0.43796083331108093]	[0.15201976895332336, 0.847980260848999]	[0.07597582787275314, 0.9240241050720215]	[0.411175400018692, 0.5888245701789856]
[0,1]	[0.44930070638656616, 0.5506992936134338]	[0.5286450982093811, 0.4713549315929413]	[0.4171091616153717, 0.5828909277915955]	[0.46218201518058777, 0.5378180146217346]	[0.444728821516037, 0.5552711486816406]	[0.44854867458343506, 0.5514513254165649]	[0.46053406596183777, 0.5394658446311951]	[0.5104195475578308, 0.48958051204681396]	[0.05116582661867142, 0.9488341808319092]	[0.06255604326725006, 0.9374440312385559]	[0.514550507068634, 0.48544949293136597]
[0,1]	[0.10157673805952072, 0.8984233140945435]	[0.3897486627101898, 0.610251247882843]	[0.4439252018928528, 0.556074857711792]	[0.36367887258529663, 0.6363211274147034]	[0.3666229844093323, 0.6333770751953125]	[0.44800010323524475, 0.5519999265670776]	[0.3815058767795563, 0.6184941530227661]	[0.021121788769960403, 0.9788781404495239]	[0.0013242956483736634, 0.9986756443977356]	[0.05360837280750275, 0.9463916420936584]	[0.3792422115802765, 0.6207578182220459]
[1,0]	[0.6907989978790283, 0.3092009723186493]	[0.483328253030777, 0.5166717171669006]	[0.38683179020881653, 0.6131682395935059]	[0.38580161333084106, 0.6141983866691589]	[0.4228247404098511, 0.5771752595901489]	[0.4630896747112274, 0.536910355091095]	[0.42844057083129883, 0.5715593695640564]	[0.7124626636505127, 0.2875373363494873]	[0.5259146094322205, 0.47408542037010193]	[0.4781073331832886, 0.5218926668167114]	[0.49501827359199524, 0.5049818158149719]
[1,0]	[0.7243103384971619, 0.27568966150283813]	[0.4397532045841217, 0.5602468252182007]	[0.3897562325000763, 0.6102437376976013]	[0.3677462041378021, 0.6322537660598755]	[0.3865312337875366, 0.6134687662124634]	[0.47112396359443665, 0.528876006603241]	[0.44937604665756226, 0.5506239533424377]	[0.8160214424133301, 0.18397855758666992]	[0.5831720232963562, 0.4168279469013214]	[0.5844372510910034, 0.41556277871131897]	[0.5715092420578003, 0.4284907281398773]
[0,1]	[0.46795570850372314, 0.5320443511009216]	[0.4820655882358551, 0.5179344415664673]	[0.45757821202278137, 0.542421817779541]	[0.332266628742218, 0.6677334308624268]	[0.3892419636249542, 0.6107580661773682]	[0.45739734172821045, 0.5426026582717896]	[0.42688626050949097, 0.573113739490509]	[0.4620242416858673, 0.5379757285118103]	[0.14303480088710785, 0.8569652438163757]	[0.07611069083213806, 0.9238892793655396]	[0.4294540286064148, 0.5705459713935852]
[0,1]	[0.44898679852485657, 0.5510132312774658]	[0.45899316668510437, 0.5410068035125732]	[0.3909669816493988, 0.6090329885482788]	[0.34912893176078796, 0.6508710980415344]	[0.35643741488456726, 0.6435626149177551]	[0.44700539112091064, 0.5529946088790894]	[0.4134089946746826, 0.5865910053253174]	[0.44261065125465393, 0.5573893785476685]	[0.08427558839321136, 0.9157243967056274]	[0.11688882857561111, 0.8831111788749695]	[0.45325225591659546, 0.5467477440834045]
[0,1]	[0.23744653165340424, 0.7625534534454346]	[0.5416125655174255, 0.45838746428489685]	[0.5288751721382141, 0.4711248278617859]	[0.43866434693336487, 0.561335563659668]	[0.4533552825450897, 0.5466447472572327]	[0.4682644307613373, 0.5317355990409851]	[0.4649568498134613, 0.5350431799888611]	[0.15780790150165558, 0.8421921133995056]	[0.012103943154215813, 0.9878960847854614]	[0.06870391964912415, 0.9312960505485535]	[0.5034325122833252, 0.4965675175189972]
[0,1]	[0.25969791412353516, 0.7403020858764648]	[0.4674586057662964, 0.5325413942337036]	[0.31896141171455383, 0.6810385584831238]	[0.3209795355796814, 0.6790204644203186]	[0.3520858585834503, 0.6479141712188721]	[0.4424690902233124, 0.55753093957901]	[0.42277097702026367, 0.5772290825843811]	[0.20230984687805176, 0.7976901531219482]	[0.015886057168245316, 0.9841139316558838]	[0.03129584342241287, 0.9687041640281677]	[0.38503745198249817, 0.6149625182151794]
[1,0]	[0.8423154950141907, 0.1576845645904541]	[0.5677962899208069, 0.4322037100791931]	[0.6116135716438293, 0.38838645815849304]	[0.608717679977417, 0.3912823796272278]	[0.5848230123519897, 0.41517701745033264]	[0.518218457698822, 0.48178163170814514]	[0.5352961421012878, 0.46470385789871216]	[0.8974246978759766, 0.10257536172866821]	[0.8999204039573669, 0.10007958859205246]	[0.7895437479019165, 0.21045620739459991]	[0.6358316540718079, 0.36416831612586975]
[1,0]	[0.8380768895149231, 0.1619230955839157]	[0.6516115069389343, 0.3483884930610657]	[0.585599958896637, 0.4144001007080078]	[0.6094899773597717, 0.39051005244255066]	[0.6627665758132935, 0.33723342418670654]	[0.5347172021865845, 0.46528276801109314]	[0.5412178039550781, 0.4587821960449219]	[0.9068883061408997, 0.09311166405677795]	[0.8751201629638672, 0.1248798593878746]	[0.794015645980835, 0.20598435401916504]	[0.6374558210372925, 0.3625442087650299]
[1,0]	[0.8788755536079407, 0.12112443149089813]	[0.6375716328620911, 0.36242836713790894]	[0.6475933194160461, 0.3524066209793091]	[0.67146235704422, 0.32853764295578003]	[0.6826364398002625, 0.31736359000205994]	[0.5321866869926453, 0.46781325340270996]	[0.5663049221038818, 0.4336950480937958]	[0.93513023853302, 0.06486974656581879]	[0.9211832880973816, 0.0788167342543602]	[0.8207972645759583, 0.17920270562171936]	[0.7411152720451355, 0.2588847577571869]
[1,0]	[0.41690200567245483, 0.5830979943275452]	[0.4263274669647217, 0.5736725330352783]	[0.4437049925327301, 0.5562949776649475]	[0.41614416241645813, 0.5838558673858643]	[0.4115423858165741, 0.5884575843811035]	[0.4836626350879669, 0.5163373947143555]	[0.4166346490383148, 0.5833653211593628]	[0.24518749117851257, 0.754812479019165]	[0.2818511426448822, 0.7181488871574402]	[0.13967029750347137, 0.8603297472000122]	[0.5003234148025513, 0.4996766149997711]
[0,1]	[0.5899244546890259, 0.41007551550865173]	[0.426653116941452, 0.5733469128608704]	[0.3303194046020508, 0.6696805953979492]	[0.40464863181114197, 0.5953513979911804]	[0.3827221989631653, 0.6172778010368347]	[0.4693834185600281, 0.5306165218353271]	[0.3904750645160675, 0.6095249652862549]	[0.5731744170188904, 0.4268256425857544]	[0.3309619128704071, 0.6690380573272705]	[0.2934406101703644, 0.706559419631958]	[0.48563408851623535, 0.5143659114837646]
[0,1]	[0.5671788454055786, 0.4328211545944214]	[0.4883699417114258, 0.5116299986839294]	[0.4595080018043518, 0.5404919385910034]	[0.40482211112976074, 0.595177948474884]	[0.468275785446167, 0.531724214553833]	[0.49899259209632874, 0.5010074377059937]	[0.4783457815647125, 0.5216542482376099]	[0.46993231773376465, 0.5300676822662354]	[0.5446163415908813, 0.45538368821144104]	[0.49502402544021606, 0.5049759745597839]	[0.5847458243370056, 0.4152541756629944]
[1,0]	[0.5902679562568665, 0.4097321331501007]	[0.5073236227035522, 0.49267640709877014]	[0.48064303398132324, 0.519356906414032]	[0.43038931488990784, 0.5696107149124146]	[0.48457637429237366, 0.515423595905304]	[0.4925782084465027, 0.5074217915534973]	[0.46602869033813477, 0.5339713096618652]	[0.5679544806480408, 0.4320455491542816]	[0.38051536679267883, 0.6194846630096436]	[0.4692043662071228, 0.5307956337928772]	[0.6189517974853516, 0.38104820251464844]
[1,0]	[0.8320579528808594, 0.16794203221797943]	[0.5727841854095459, 0.4272157549858093]	[0.4692077934741974, 0.5307921767234802]	[0.5795519948005676, 0.42044806480407715]	[0.5428772568702698, 0.4571227729320526]	[0.5046426653862, 0.49535736441612244]	[0.5326841473579407, 0.4673158526420593]	[0.831569254398346, 0.16843076050281525]	[0.7337340712547302, 0.2662658989429474]	[0.588489830493927, 0.4115102291107178]	[0.5546939373016357, 0.44530606269836426]
[1,0]	[0.8472149968147278, 0.15278497338294983]	[0.5961471199989319, 0.4038528800010681]	[0.5429348945617676, 0.4570651054382324]	[0.6321274638175964, 0.3678725063800812]	[0.5920403003692627, 0.4079597294330597]	[0.5141308903694153, 0.4858691394329071]	[0.5479171872138977, 0.4520827829837799]	[0.9010495543479919, 0.09895047545433044]	[0.8073068261146545, 0.19269318878650665]	[0.7595393061637878, 0.24046072363853455]	[0.5485627055168152, 0.4514373242855072]
[1,0]	[0.6031489968299866, 0.3968510329723358]	[0.5843619704246521, 0.4156380891799927]	[0.5678836703300476, 0.43211641907691956]	[0.547325849533081, 0.4526742100715637]	[0.5405061841011047, 0.45949387550354004]	[0.5017219185829163, 0.49827802181243896]	[0.548661470413208, 0.4513384699821472]	[0.5541073679924011, 0.4458925724029541]	[0.44959336519241333, 0.5504066348075867]	[0.4053937494754791, 0.5946062207221985]	[0.5684381723403931, 0.4315618872642517]
[0,1]	[0.6139705181121826, 0.3860294818878174]	[0.5901660919189453, 0.4098339378833771]	[0.5582935214042664, 0.44170647859573364]	[0.5633827447891235, 0.43661728501319885]	[0.5087050199508667, 0.4912949502468109]	[0.4862014055252075, 0.5137985944747925]	[0.5144901275634766, 0.4855099022388458]	[0.6705321073532104, 0.32946792244911194]	[0.35173580050468445, 0.6482641696929932]	[0.2880299687385559, 0.7119700908660889]	[0.632978081703186, 0.36702194809913635]
[1,0]	[0.6599183678627014, 0.3400815725326538]	[0.5146119594573975, 0.48538801074028015]	[0.4712868928909302, 0.528713047504425]	[0.4513448178768158, 0.5486552119255066]	[0.4434890151023865, 0.5565110445022583]	[0.4793859124183655, 0.5206141471862793]	[0.5085691809654236, 0.4914308190345764]	[0.6075844168663025, 0.3924155533313751]	[0.5462419390678406, 0.45375803112983704]	[0.4495581388473511, 0.5504418611526489]	[0.5030621290206909, 0.49693790078163147]
[1,0]	[0.6580302715301514, 0.34196972846984863]	[0.5223949551582336, 0.47760504484176636]	[0.5009230971336365, 0.4990769028663635]	[0.46868062019348145, 0.5313193202018738]	[0.4772663712501526, 0.5227336287498474]	[0.4948767125606537, 0.5051232576370239]	[0.5097800493240356, 0.4902198910713196]	[0.6527811288833618, 0.3472188711166382]	[0.4350097179412842, 0.564990222454071]	[0.3974308669567108, 0.6025691628456116]	[0.5573208332061768, 0.442679226398468]
[1,0]	[0.5051813125610352, 0.4948187470436096]	[0.414678692817688, 0.585321307182312]	[0.35817286372184753, 0.6418271660804749]	[0.3170801103115082, 0.6829198598861694]	[0.4333377480506897, 0.5666621923446655]	[0.47598403692245483, 0.5240159630775452]	[0.4389123022556305, 0.5610877275466919]	[0.4314875900745392, 0.5685123801231384]	[0.5282331109046936, 0.471766859292984]	[0.24945242702960968, 0.7505475282669067]	[0.47922736406326294, 0.5207725763320923]
[1,0]	[0.7024977207183838, 0.2975022494792938]	[0.4446117579936981, 0.5553882718086243]	[0.44637683033943176, 0.5536230802536011]	[0.4301528334617615, 0.5698472261428833]	[0.4279298782348633, 0.5720701217651367]	[0.4890599250793457, 0.5109400749206543]	[0.455104798078537, 0.5448952317237854]	[0.525918185710907, 0.47408172488212585]	[0.42528197169303894, 0.5747179985046387]	[0.43700796365737915, 0.5629920959472656]	[0.5707569122314453, 0.4292430579662323]
[1,0]	[0.8456990122795105, 0.15430094301700592]	[0.5873240828514099, 0.4126759171485901]	[0.5710695385932922, 0.4289305508136749]	[0.5921027660369873, 0.4078972339630127]	[0.6020118594169617, 0.39798811078071594]	[0.5508968830108643, 0.44910308718681335]	[0.5331408977508545, 0.4668591320514679]	[0.86835777759552, 0.1316422075033188]	[0.7773200869560242, 0.2226799726486206]	[0.611799955368042, 0.3882001042366028]	[0.6758187413215637, 0.32418128848075867]
[1,0]	[0.8913272619247437, 0.10867277532815933]	[0.6157242059707642, 0.38427579402923584]	[0.5993635058403015, 0.4006364643573761]	[0.6571515798568726, 0.34284842014312744]	[0.6144927740097046, 0.3855072259902954]	[0.5667402148246765, 0.4332597851753235]	[0.5451154112815857, 0.45488452911376953]	[0.9168898463249207, 0.08311009407043457]	[0.8816961646080017, 0.1183038204908371]	[0.8524070978164673, 0.14759288728237152]	[0.6887227892875671, 0.3112771809101105]
[1,0]	[0.8198625445365906, 0.18013745546340942]	[0.5581591129302979, 0.44184088706970215]	[0.5244970917701721, 0.47550293803215027]	[0.5388190150260925, 0.4611809253692627]	[0.5347821712493896, 0.4652177691459656]	[0.5285433530807495, 0.4714565873146057]	[0.5481377243995667, 0.45186224579811096]	[0.8263417482376099, 0.17365825176239014]	[0.8697538375854492, 0.1302461326122284]	[0.736104428768158, 0.26389560103416443]	[0.576389491558075, 0.4236104488372803]
[1,0]	[0.7628298401832581, 0.23717015981674194]	[0.593559741973877, 0.40644022822380066]	[0.5549622774124146, 0.44503775238990784]	[0.4968584477901459, 0.5031415820121765]	[0.5391800403594971, 0.46081992983818054]	[0.5329214930534363, 0.4670785069465637]	[0.5422344207763672, 0.4577656388282776]	[0.782626748085022, 0.2173733115196228]	[0.761328935623169, 0.23867103457450867]	[0.527553915977478, 0.47244614362716675]	[0.5596638917922974, 0.4403361976146698]
[1,0]	[0.4010971188545227, 0.5989029407501221]	[0.49385300278663635, 0.5061469078063965]	[0.4698907136917114, 0.5301092863082886]	[0.4230758547782898, 0.5769240856170654]	[0.49416813254356384, 0.5058318972587585]	[0.5733511447906494, 0.4266488254070282]	[0.5204448103904724, 0.4795551300048828]	[0.3587764501571655, 0.6412235498428345]	[0.35787808895111084, 0.6421219110488892]	[0.21760742366313934, 0.7823925614356995]	[0.6822414994239807, 0.3177584707736969]
[1,0]	[0.43234747648239136, 0.5676525235176086]	[0.5004249811172485, 0.4995749890804291]	[0.49311062693595886, 0.5068893432617188]	[0.5386812686920166, 0.4613186717033386]	[0.6077845096588135, 0.3922154903411865]	[0.6025611162185669, 0.3974388837814331]	[0.5017368793487549, 0.4982631504535675]	[0.4945981502532959, 0.5054019093513489]	[0.4579145908355713, 0.5420854091644287]	[0.2023884803056717, 0.7976115345954895]	[0.5158103108406067, 0.4841896593570709]
[1,0]	[0.7013342976570129, 0.29866576194763184]	[0.5781705379486084, 0.4218295216560364]	[0.5316009521484375, 0.4683989882469177]	[0.5131484866142273, 0.4868515133857727]	[0.49330976605415344, 0.506690263748169]	[0.4757193624973297, 0.5242806077003479]	[0.490550696849823, 0.509449303150177]	[0.7600359320640564, 0.23996399343013763]	[0.5450789332389832, 0.45492106676101685]	[0.2990378141403198, 0.7009621858596802]	[0.512840211391449, 0.4871598184108734]
[1,0]	[0.7297584414482117, 0.2702416181564331]	[0.576189398765564, 0.4238106310367584]	[0.5543085932731628, 0.44569143652915955]	[0.5503051280975342, 0.4496949017047882]	[0.47382959723472595, 0.5261704325675964]	[0.4729697108268738, 0.527030348777771]	[0.47935816645622253, 0.5206418633460999]	[0.8077859878540039, 0.1922140121459961]	[0.5235670208930969, 0.4764329791069031]	[0.3977534770965576, 0.6022465229034424]	[0.5615555047988892, 0.43844446539878845]
[1,0]	[0.7669000625610352, 0.23309996724128723]	[0.569067120552063, 0.4309329390525818]	[0.5415248870849609, 0.4584750831127167]	[0.5536236763000488, 0.44637632369995117]	[0.5358906388282776, 0.4641093909740448]	[0.5027630925178528, 0.49723687767982483]	[0.5343502759933472, 0.46564972400665283]	[0.7549223303794861, 0.24507766962051392]	[0.6993858814239502, 0.3006140887737274]	[0.6242365837097168, 0.3757634162902832]	[0.5737550854682922, 0.42624491453170776]
[1,0]	[0.7482520937919617, 0.25174784660339355]	[0.509973406791687, 0.4900265336036682]	[0.47150352597236633, 0.528496503829956]	[0.4900103509426117, 0.5099896192550659]	[0.48943570256233215, 0.5105642676353455]	[0.4689446985721588, 0.531055212020874]	[0.4796888530254364, 0.5203111171722412]	[0.7645430564880371, 0.2354569137096405]	[0.5078332424163818, 0.4921667277812958]	[0.6383607387542725, 0.36163920164108276]	[0.6000075936317444, 0.3999923765659332]
[0,1]	[0.8165149092674255, 0.18348507583141327]	[0.5893681645393372, 0.41063186526298523]	[0.6199386715888977, 0.38006138801574707]	[0.6043246388435364, 0.3956753611564636]	[0.5484026074409485, 0.4515973627567291]	[0.5362685322761536, 0.46373143792152405]	[0.5220375657081604, 0.4779623746871948]	[0.770685076713562, 0.22931496798992157]	[0.6065385937690735, 0.3934613764286041]	[0.5838202834129333, 0.41617968678474426]	[0.6743866801261902, 0.3256133198738098]
[0,1]	[0.679976224899292, 0.320023775100708]	[0.5431565046310425, 0.4568434953689575]	[0.5872719883918762, 0.4127280116081238]	[0.5041069388389587, 0.49589309096336365]	[0.5278627872467041, 0.4721372127532959]	[0.49337857961654663, 0.5066213607788086]	[0.5095475316047668, 0.4904524087905884]	[0.5334947109222412, 0.4665053188800812]	[0.4094564616680145, 0.5905435085296631]	[0.4462238550186157, 0.5537760853767395]	[0.5647852420806885, 0.4352147877216339]
[1,0]	[0.502282977104187, 0.497717022895813]	[0.4488346576690674, 0.5511654019355774]	[0.3920748233795166, 0.6079251170158386]	[0.370471715927124, 0.629528284072876]	[0.4151429831981659, 0.5848569869995117]	[0.46914294362068176, 0.5308570265769958]	[0.40164774656295776, 0.5983522534370422]	[0.4326018691062927, 0.5673981308937073]	[0.30387282371520996, 0.69612717628479]	[0.19594083726406097, 0.8040592074394226]	[0.4543013870716095, 0.5456986427307129]
[1,0]	[0.5300758481025696, 0.4699241816997528]	[0.4258413314819336, 0.5741586089134216]	[0.3292858898639679, 0.6707141399383545]	[0.40086427330970764, 0.59913569688797]	[0.35826361179351807, 0.6417363882064819]	[0.4566120505332947, 0.5433879494667053]	[0.38849329948425293, 0.6115066409111023]	[0.5756083726882935, 0.42439165711402893]	[0.36594244837760925, 0.6340575218200684]	[0.2091825157403946, 0.7908174991607666]	[0.4440799951553345, 0.5559200048446655]
[0,1]	[0.27657780051231384, 0.7234221696853638]	[0.5638987421989441, 0.4361013174057007]	[0.5521921515464783, 0.44780784845352173]	[0.5192244052886963, 0.4807755947113037]	[0.47251492738723755, 0.5274850130081177]	[0.47375965118408203, 0.5262404084205627]	[0.463748037815094, 0.536251962184906]	[0.12983308732509613, 0.8701668977737427]	[0.006443812046200037, 0.9935562014579773]	[0.07891397923231125, 0.9210860729217529]	[0.5918278098106384, 0.4081721901893616]
[1,0]	[0.851401150226593, 0.1485988348722458]	[0.6095578074455261, 0.3904421925544739]	[0.5917512774467468, 0.4082487225532532]	[0.6648460626602173, 0.3351539373397827]	[0.554802656173706, 0.44519731402397156]	[0.515227735042572, 0.48477232456207275]	[0.5659714937210083, 0.4340284466743469]	[0.884207546710968, 0.11579245328903198]	[0.8962059020996094, 0.10379410535097122]	[0.7678617835044861, 0.2321382313966751]	[0.6653029322624207, 0.33469703793525696]
[1,0]	[0.8774511218070984, 0.1225489005446434]	[0.6348469257354736, 0.36515313386917114]	[0.5653352737426758, 0.43466466665267944]	[0.612342119216919, 0.38765794038772583]	[0.6315550804138184, 0.3684448301792145]	[0.5102282762527466, 0.48977169394493103]	[0.5414458513259888, 0.45855414867401123]	[0.8993659019470215, 0.10063403844833374]	[0.7968409061431885, 0.20315909385681152]	[0.7923628091812134, 0.20763720571994781]	[0.6736338138580322, 0.32636621594429016]
[1,0]	[0.801217794418335, 0.19878220558166504]	[0.628076434135437, 0.3719235956668854]	[0.6309191584587097, 0.36908090114593506]	[0.6410846710205078, 0.35891541838645935]	[0.6217872500419617, 0.37821274995803833]	[0.508660614490509, 0.49133938550949097]	[0.5539612770080566, 0.44603869318962097]	[0.8231824636459351, 0.17681747674942017]	[0.8681566715240479, 0.13184334337711334]	[0.588092029094696, 0.41190803050994873]	[0.6704558730125427, 0.3295440673828125]
[1,0]	[0.7193681597709656, 0.2806318998336792]	[0.5722517967224121, 0.4277481436729431]	[0.5570415258407593, 0.4429584741592407]	[0.6143807768821716, 0.38561922311782837]	[0.5716102719306946, 0.4283897876739502]	[0.4817660450935364, 0.5182340145111084]	[0.5361930131912231, 0.46380701661109924]	[0.7797041535377502, 0.22029581665992737]	[0.46806037425994873, 0.5319396257400513]	[0.5987384915351868, 0.40126141905784607]	[0.6388751268386841, 0.3611248731613159]
[0,1]	[0.21297892928123474, 0.7870210409164429]	[0.5364140272140503, 0.4635859429836273]	[0.37506091594696045, 0.6249390840530396]	[0.33610305190086365, 0.6638969779014587]	[0.4121568500995636, 0.587843120098114]	[0.4572441279888153, 0.5427559018135071]	[0.4590524137020111, 0.5409476161003113]	[0.08353684097528458, 0.9164631366729736]	[0.00834095198661089, 0.9916591048240662]	[0.06417285650968552, 0.9358270764350891]	[0.4711984097957611, 0.528801679611206]
[0,1]	[0.6577178239822388, 0.34228217601776123]	[0.5981942415237427, 0.4018057882785797]	[0.5380292534828186, 0.4619707465171814]	[0.5623754262924194, 0.43762457370758057]	[0.5627171397209167, 0.43728283047676086]	[0.4854624271392822, 0.5145375728607178]	[0.5231881141662598, 0.47681182622909546]	[0.6860365867614746, 0.3139633536338806]	[0.4532628059387207, 0.5467371940612793]	[0.4713214933872223, 0.5286785364151001]	[0.6243274211883545, 0.3756726384162903]
[1,0]	[0.4941134452819824, 0.5058865547180176]	[0.41177898645401, 0.58822101354599]	[0.3375907838344574, 0.6624093055725098]	[0.30586346983909607, 0.6941365003585815]	[0.36359867453575134, 0.6364012956619263]	[0.4810258448123932, 0.5189741849899292]	[0.39208316802978516, 0.6079168319702148]	[0.49897634983062744, 0.5010236501693726]	[0.27854710817337036, 0.7214528322219849]	[0.2706066966056824, 0.7293933033943176]	[0.4247121214866638, 0.5752878785133362]
[1,0]	[0.6028978228569031, 0.3971022069454193]	[0.42707332968711853, 0.5729267001152039]	[0.3623906970024109, 0.6376092433929443]	[0.3963308036327362, 0.6036691665649414]	[0.4052766263484955, 0.5947233438491821]	[0.4649188816547394, 0.5350810289382935]	[0.4483272433280945, 0.5516727566719055]	[0.5648969411849976, 0.43510302901268005]	[0.44532525539398193, 0.5546747446060181]	[0.35071930289268494, 0.6492807269096375]	[0.3920856714248657, 0.6079142689704895]
[0,1]	[0.7210432291030884, 0.278956800699234]	[0.5504909753799438, 0.44950902462005615]	[0.5360497236251831, 0.4639502465724945]	[0.5136436820030212, 0.486356258392334]	[0.5313318371772766, 0.468668133020401]	[0.47405219078063965, 0.5259478092193604]	[0.4879697263240814, 0.512030303478241]	[0.6421860456466675, 0.3578139841556549]	[0.5058058500289917, 0.4941941499710083]	[0.4978269338607788, 0.5021730661392212]	[0.5090672373771667, 0.490932822227478]
[1,0]	[0.6539818644523621, 0.3460181653499603]	[0.5517812371253967, 0.44821879267692566]	[0.558663547039032, 0.44133642315864563]	[0.5347892642021179, 0.46521079540252686]	[0.5173094272613525, 0.48269060254096985]	[0.4876977503299713, 0.5123022198677063]	[0.5000496506690979, 0.4999504089355469]	[0.5776340365409851, 0.4223659932613373]	[0.38087502121925354, 0.6191250085830688]	[0.3439575731754303, 0.6560423970222473]	[0.5996211171150208, 0.40037885308265686]
[1,0]	[0.8404259085655212, 0.15957410633563995]	[0.6291600465774536, 0.3708399534225464]	[0.6179226040840149, 0.3820774555206299]	[0.6219832301139832, 0.3780168294906616]	[0.6151064038276672, 0.38489359617233276]	[0.605422854423523, 0.39457717537879944]	[0.5888221859931946, 0.4111778438091278]	[0.916378915309906, 0.08362109959125519]	[0.8919022083282471, 0.10809775441884995]	[0.8125742077827454, 0.18742580711841583]	[0.6981561183929443, 0.30184388160705566]
[1,0]	[0.8611933588981628, 0.13880665600299835]	[0.6328299641609192, 0.3671700060367584]	[0.5898830890655518, 0.410116970539093]	[0.6387091279029846, 0.3612908720970154]	[0.656622588634491, 0.3433775007724762]	[0.606646716594696, 0.3933531939983368]	[0.564694344997406, 0.435305655002594]	[0.9210684895515442, 0.0789315402507782]	[0.911712646484375, 0.088287353515625]	[0.861334502696991, 0.1386655569076538]	[0.6578766107559204, 0.3421233892440796]
[1,0]	[0.8438829183578491, 0.1561170518398285]	[0.5957247018814087, 0.4042753279209137]	[0.6144717931747437, 0.38552820682525635]	[0.6742593050003052, 0.32574063539505005]	[0.6301257610321045, 0.3698742091655731]	[0.5369495749473572, 0.4630504250526428]	[0.5622949004173279, 0.43770506978034973]	[0.8464797735214233, 0.15352019667625427]	[0.7734991908073425, 0.22650085389614105]	[0.7981435060501099, 0.20185650885105133]	[0.5817479491233826, 0.41825205087661743]
[1,0]	[0.8780378103256226, 0.12196219712495804]	[0.6633383631706238, 0.3366616368293762]	[0.6176033616065979, 0.3823966681957245]	[0.6202110648155212, 0.379788875579834]	[0.6274872422218323, 0.3725128173828125]	[0.5440462231636047, 0.45595377683639526]	[0.5430043339729309, 0.4569956958293915]	[0.9369528293609619, 0.06304718554019928]	[0.8440751433372498, 0.15592481195926666]	[0.8628507852554321, 0.13714918494224548]	[0.6271569728851318, 0.37284302711486816]
[1,0]	[0.6055819988250732, 0.39441803097724915]	[0.5703166127204895, 0.4296834170818329]	[0.5513157248497009, 0.4486842453479767]	[0.5739215016365051, 0.4260784387588501]	[0.5467130541801453, 0.45328691601753235]	[0.47680652141571045, 0.5231935381889343]	[0.5330415368080139, 0.46695849299430847]	[0.5606303811073303, 0.43936967849731445]	[0.2991209924221039, 0.7008790373802185]	[0.4716304540634155, 0.5283695459365845]	[0.5659087300300598, 0.4340912401676178]
[1,0]	[0.7555985450744629, 0.24440144002437592]	[0.6222899556159973, 0.3777100741863251]	[0.5563319325447083, 0.44366806745529175]	[0.5361782312393188, 0.4638218283653259]	[0.6221814155578613, 0.37781861424446106]	[0.5018324255943298, 0.4981675446033478]	[0.5521528124809265, 0.44784724712371826]	[0.8149774074554443, 0.18502265214920044]	[0.6905420422554016, 0.3094579875469208]	[0.6954220533370972, 0.30457788705825806]	[0.6373452544212341, 0.36265477538108826]
[0,1]	[0.26778650283813477, 0.7322134971618652]	[0.294365257024765, 0.7056347727775574]	[0.194133922457695, 0.8058660626411438]	[0.17442427575588226, 0.8255757093429565]	[0.2141028195619583, 0.7858971357345581]	[0.44274309277534485, 0.5572569370269775]	[0.3547183871269226, 0.6452816128730774]	[0.33032649755477905, 0.6696735620498657]	[0.06870843470096588, 0.9312915802001953]	[0.06780456006526947, 0.9321954846382141]	[0.3290703296661377, 0.6709297299385071]
[0,1]	[0.46656888723373413, 0.5334311127662659]	[0.566245436668396, 0.433754563331604]	[0.5205495357513428, 0.479450523853302]	[0.5063267350196838, 0.4936732351779938]	[0.5139527320861816, 0.48604729771614075]	[0.47642093896865845, 0.5235790610313416]	[0.49358126521110535, 0.506418764591217]	[0.37937912344932556, 0.620620846748352]	[0.09149490296840668, 0.9085050821304321]	[0.06023698300123215, 0.9397629499435425]	[0.5093591809272766, 0.4906408488750458]
[0,1]	[0.29127171635627747, 0.7087283134460449]	[0.5691479444503784, 0.4308519959449768]	[0.5237569212913513, 0.4762430787086487]	[0.4959663450717926, 0.5040336847305298]	[0.45826274156570435, 0.5417373180389404]	[0.4510176479816437, 0.5489823818206787]	[0.47206467390060425, 0.5279353260993958]	[0.21157945692539215, 0.788420557975769]	[0.010959639213979244, 0.9890403747558594]	[0.037842340767383575, 0.962157666683197]	[0.48210933804512024, 0.5178906917572021]
[1,0]	[0.9218952655792236, 0.07810473442077637]	[0.6570883393287659, 0.34291166067123413]	[0.6369895339012146, 0.363010436296463]	[0.6772888898849487, 0.32271113991737366]	[0.7355939745903015, 0.2644059956073761]	[0.5684307813644409, 0.4315691590309143]	[0.5769871473312378, 0.4230128824710846]	[0.9561465978622437, 0.04385341331362724]	[0.9708086252212524, 0.02919132076203823]	[0.9352917075157166, 0.06470831483602524]	[0.7519200444221497, 0.24807997047901154]
[1,0]	[0.9202987551689148, 0.0797012522816658]	[0.6815444827079773, 0.3184555172920227]	[0.6913390755653381, 0.30866092443466187]	[0.6614577174186707, 0.33854225277900696]	[0.7043086290359497, 0.2956913709640503]	[0.5711045265197754, 0.428895503282547]	[0.5461931228637695, 0.45380690693855286]	[0.9626511931419373, 0.03734881058335304]	[0.941439151763916, 0.05856085196137428]	[0.9481621980667114, 0.05183783918619156]	[0.7254453897476196, 0.27455464005470276]
[1,0]	[0.8096683025360107, 0.19033168256282806]	[0.4485716223716736, 0.5514283180236816]	[0.42943277955055237, 0.5705671906471252]	[0.4643726050853729, 0.5356273651123047]	[0.4596175253391266, 0.5403823852539062]	[0.5333602428436279, 0.4666397273540497]	[0.5055921673774719, 0.4944078326225281]	[0.6557895541191101, 0.3442104160785675]	[0.7357820272445679, 0.2642180323600769]	[0.5316198468208313, 0.4683802127838135]	[0.5003719329833984, 0.49962812662124634]
[1,0]	[0.741735577583313, 0.258264422416687]	[0.4429719150066376, 0.5570281147956848]	[0.40677523612976074, 0.5932247042655945]	[0.42357584834098816, 0.5764241814613342]	[0.44630759954452515, 0.5536924004554749]	[0.5195927619934082, 0.4804072082042694]	[0.5092610120773315, 0.49073898792266846]	[0.49877628684043884, 0.5012237429618835]	[0.4403606355190277, 0.5596393942832947]	[0.3730649948120117, 0.6269350647926331]	[0.5541126132011414, 0.44588738679885864]
[1,0]	[0.8556109070777893, 0.1443890482187271]	[0.6434821486473083, 0.35651788115501404]	[0.5673307180404663, 0.4326693117618561]	[0.5949981808662415, 0.40500184893608093]	[0.5897629857063293, 0.41023707389831543]	[0.5308526158332825, 0.4691474437713623]	[0.564010739326477, 0.4359893202781677]	[0.8465710282325745, 0.15342892706394196]	[0.8825631141662598, 0.11743689328432083]	[0.6252305507659912, 0.3747694194316864]	[0.6841295957565308, 0.315870463848114]
[1,0]	[0.858202338218689, 0.14179764688014984]	[0.6022626161575317, 0.3977372944355011]	[0.5688807368278503, 0.43111932277679443]	[0.5815695524215698, 0.4184304475784302]	[0.6304231882095337, 0.3695768117904663]	[0.5343390107154846, 0.46566104888916016]	[0.5546234846115112, 0.4453764855861664]	[0.8862543106079102, 0.11374568939208984]	[0.7560074329376221, 0.24399255216121674]	[0.7189821600914001, 0.28101786971092224]	[0.700994074344635, 0.299005925655365]
[1,0]	[0.6236419677734375, 0.3763580024242401]	[0.5952889919281006, 0.404710978269577]	[0.5085884928703308, 0.4914114475250244]	[0.5750970840454102, 0.42490294575691223]	[0.49244025349617004, 0.5075597763061523]	[0.4926573932170868, 0.5073426365852356]	[0.5412112474441528, 0.4587887227535248]	[0.666429877281189, 0.33357012271881104]	[0.7298948764801025, 0.27010512351989746]	[0.4039207994937897, 0.5960791707038879]	[0.5672311782836914, 0.43276888132095337]
[1,0]	[0.37506452202796936, 0.624935507774353]	[0.44773831963539124, 0.5522617101669312]	[0.37548011541366577, 0.6245198845863342]	[0.39408430457115173, 0.6059157848358154]	[0.4316738545894623, 0.5683261752128601]	[0.4551349878311157, 0.5448649525642395]	[0.43600133061408997, 0.5639986991882324]	[0.43911415338516235, 0.5608858466148376]	[0.132868230342865, 0.8671318292617798]	[0.14524325728416443, 0.8547567129135132]	[0.42953774333000183, 0.5704622268676758]
[1,0]	[0.8698378205299377, 0.13016222417354584]	[0.5584745407104492, 0.44152548909187317]	[0.48157548904418945, 0.5184245109558105]	[0.5811721682548523, 0.4188278615474701]	[0.49369025230407715, 0.5063096880912781]	[0.5359001755714417, 0.46409982442855835]	[0.5405322909355164, 0.45946773886680603]	[0.8915243148803711, 0.1084757074713707]	[0.9168184995651245, 0.08318144828081131]	[0.8336663842201233, 0.1663336157798767]	[0.6310409903526306, 0.3689590394496918]
[1,0]	[0.8836170434951782, 0.1163828894495964]	[0.6082034111022949, 0.39179661870002747]	[0.5772605538368225, 0.4227394461631775]	[0.585905134677887, 0.41409480571746826]	[0.6176251769065857, 0.3823748230934143]	[0.5540597438812256, 0.4459402561187744]	[0.5599367618560791, 0.4400632381439209]	[0.8962411880493164, 0.103758804500103]	[0.9461133480072021, 0.05388665571808815]	[0.8824748992919922, 0.1175251230597496]	[0.6339611411094666, 0.36603882908821106]
[1,0]	[0.8194379806518555, 0.18056197464466095]	[0.5831753015518188, 0.41682472825050354]	[0.5122254490852356, 0.48777449131011963]	[0.6041454672813416, 0.39585450291633606]	[0.5565003156661987, 0.4434996247291565]	[0.506995439529419, 0.49300453066825867]	[0.5389060974121094, 0.46109387278556824]	[0.8543356657028198, 0.14566434919834137]	[0.834221363067627, 0.16577862203121185]	[0.642672061920166, 0.3573279082775116]	[0.6105942726135254, 0.3894057273864746]
[1,0]	[0.8581662178039551, 0.1418338418006897]	[0.5947691202163696, 0.40523093938827515]	[0.5120731592178345, 0.4879269301891327]	[0.4947272837162018, 0.5052726864814758]	[0.5518993735313416, 0.44810062646865845]	[0.5079694390296936, 0.49203062057495117]	[0.5444514155387878, 0.45554855465888977]	[0.9040623307228088, 0.09593773633241653]	[0.9291905760765076, 0.07080940902233124]	[0.6914612650871277, 0.3085387945175171]	[0.6207377910614014, 0.379262238740921]
[1,0]	[0.9273483753204346, 0.07265163213014603]	[0.572734534740448, 0.427265465259552]	[0.6565356254577637, 0.3434644341468811]	[0.7240971922874451, 0.27590277791023254]	[0.6479941010475159, 0.35200589895248413]	[0.589939296245575, 0.4100606441497803]	[0.5797612071037292, 0.42023879289627075]	[0.9483752846717834, 0.05162465572357178]	[0.9562764167785645, 0.04372352734208107]	[0.8343210220336914, 0.1656789779663086]	[0.6335591077804565, 0.3664408028125763]
[1,0]	[0.9050636887550354, 0.09493628144264221]	[0.5976587533950806, 0.4023412764072418]	[0.6399562358856201, 0.3600437641143799]	[0.6421348452568054, 0.35786521434783936]	[0.7106761932373047, 0.2893237769603729]	[0.5672910213470459, 0.4327089488506317]	[0.5701439380645752, 0.4298560917377472]	[0.9331449270248413, 0.06685508042573929]	[0.936631441116333, 0.0633685365319252]	[0.8720126152038574, 0.12798739969730377]	[0.6936311721801758, 0.3063688576221466]
[1,0]	[0.9277999997138977, 0.07220005244016647]	[0.6774170398712158, 0.3225829601287842]	[0.6249386668205261, 0.37506136298179626]	[0.6980795860290527, 0.30192044377326965]	[0.6460862159729004, 0.353913813829422]	[0.5618470311164856, 0.4381529986858368]	[0.561373770236969, 0.4386261999607086]	[0.9599064588546753, 0.0400935634970665]	[0.9791772961616516, 0.020822672173380852]	[0.9213289618492126, 0.07867106795310974]	[0.6759348511695862, 0.32406511902809143]
[1,0]	[0.8943615555763245, 0.10563842952251434]	[0.6788715124130249, 0.3211285173892975]	[0.6945738196372986, 0.30542612075805664]	[0.6742880344390869, 0.3257119655609131]	[0.7548274993896484, 0.24517253041267395]	[0.567787230014801, 0.432212769985199]	[0.5505300760269165, 0.44947001338005066]	[0.9408107399940491, 0.059189323335886]	[0.9411816596984863, 0.058818355202674866]	[0.9155609011650085, 0.08443910628557205]	[0.7236534953117371, 0.27634647488594055]
[1,0]	[0.8700860738754272, 0.12991385161876678]	[0.5712701678276062, 0.428729772567749]	[0.46903863549232483, 0.5309613347053528]	[0.5970960855484009, 0.4029039144515991]	[0.5297545790672302, 0.4702453315258026]	[0.49243900179862976, 0.5075610280036926]	[0.5229542851448059, 0.4770457148551941]	[0.8911115527153015, 0.10888839513063431]	[0.7838476300239563, 0.2161523401737213]	[0.7610809206962585, 0.23891910910606384]	[0.614432156085968, 0.38556787371635437]
[1,0]	[0.5145196914672852, 0.48548024892807007]	[0.4953586161136627, 0.5046414136886597]	[0.47826087474823, 0.52173912525177]	[0.4653376638889313, 0.5346623659133911]	[0.49584606289863586, 0.5041539669036865]	[0.4765639305114746, 0.5234361290931702]	[0.4468304216861725, 0.5531695485115051]	[0.49817758798599243, 0.5018224716186523]	[0.33908119797706604, 0.6609187126159668]	[0.12542784214019775, 0.8745720982551575]	[0.583107054233551, 0.41689303517341614]
[1,0]	[0.4626047909259796, 0.5373952984809875]	[0.572644054889679, 0.42735588550567627]	[0.5448347330093384, 0.4551653265953064]	[0.6160502433776855, 0.38394975662231445]	[0.5612502098083496, 0.4387497901916504]	[0.4757623076438904, 0.5242377519607544]	[0.459503173828125, 0.540496826171875]	[0.5078722238540649, 0.4921277165412903]	[0.15548184514045715, 0.8445181250572205]	[0.2299254834651947, 0.7700744867324829]	[0.6262785792350769, 0.37372148036956787]
[1,0]	[0.6323634386062622, 0.36763665080070496]	[0.49399787187576294, 0.5060021281242371]	[0.4815158247947693, 0.5184841752052307]	[0.4822542667388916, 0.5177456736564636]	[0.5537325739860535, 0.4462674558162689]	[0.5158271789550781, 0.4841727316379547]	[0.5141840577125549, 0.48581594228744507]	[0.6027579307556152, 0.39724206924438477]	[0.4022795855998993, 0.5977204442024231]	[0.2047746479511261, 0.7952253818511963]	[0.5699717998504639, 0.4300282299518585]
[1,0]	[0.6141933798789978, 0.3858066499233246]	[0.4910580515861511, 0.5089419484138489]	[0.4637358486652374, 0.536264181137085]	[0.5031778812408447, 0.4968221187591553]	[0.4952540099620819, 0.5047460198402405]	[0.5253556966781616, 0.47464433312416077]	[0.47465604543685913, 0.5253440141677856]	[0.5223162770271301, 0.47768375277519226]	[0.2731325626373291, 0.7268673777580261]	[0.13108894228935242, 0.8689110279083252]	[0.583659827709198, 0.4163402020931244]
[1,0]	[0.8054167032241821, 0.19458328187465668]	[0.48858436942100525, 0.5114156603813171]	[0.4313203990459442, 0.5686795711517334]	[0.4638500511646271, 0.5361499786376953]	[0.472495973110199, 0.5275039672851562]	[0.5130335688591003, 0.48696640133857727]	[0.5095353722572327, 0.49046462774276733]	[0.8235669732093811, 0.1764330267906189]	[0.691062331199646, 0.308937668800354]	[0.6137446761131287, 0.38625526428222656]	[0.5334944725036621, 0.4665054976940155]
[1,0]	[0.621748685836792, 0.378251314163208]	[0.4787028431892395, 0.5212970972061157]	[0.4265056550502777, 0.5734943151473999]	[0.4561794102191925, 0.5438205599784851]	[0.46641361713409424, 0.533586323261261]	[0.47447365522384644, 0.5255263447761536]	[0.4647987484931946, 0.5352013111114502]	[0.6654685139656067, 0.3345314860343933]	[0.42170223593711853, 0.5782977342605591]	[0.30848783254623413, 0.6915121674537659]	[0.5106562972068787, 0.48934367299079895]
[1,0]	[0.4240412414073944, 0.575958788394928]	[0.5313907265663147, 0.4686093032360077]	[0.4963175356388092, 0.5036824345588684]	[0.4522484242916107, 0.5477516055107117]	[0.45742782950401306, 0.5425721406936646]	[0.47780463099479675, 0.5221952795982361]	[0.4885319471359253, 0.5114679932594299]	[0.28161823749542236, 0.7183817028999329]	[0.1631423681974411, 0.8368576169013977]	[0.07539862394332886, 0.9246013760566711]	[0.5046701431274414, 0.495329886674881]
[0,1]	[0.48526209592819214, 0.5147379636764526]	[0.5105975270271301, 0.48940250277519226]	[0.4743591845035553, 0.5256407856941223]	[0.4372701346874237, 0.5627298951148987]	[0.41287559270858765, 0.5871244072914124]	[0.4700062572956085, 0.5299937129020691]	[0.4489138722419739, 0.5510861277580261]	[0.3972802758216858, 0.602719783782959]	[0.19381897151470184, 0.806181013584137]	[0.1095108836889267, 0.8904891610145569]	[0.510802149772644, 0.48919785022735596]
[1,0]	[0.4984872043132782, 0.501512885093689]	[0.4321872591972351, 0.5678126811981201]	[0.3717348575592041, 0.6282652020454407]	[0.4219943583011627, 0.5780056715011597]	[0.40522950887680054, 0.5947704911231995]	[0.48509645462036133, 0.5149035453796387]	[0.41957035660743713, 0.5804296731948853]	[0.33768710494041443, 0.6623128652572632]	[0.34940141439437866, 0.6505985260009766]	[0.20016790926456451, 0.7998321056365967]	[0.5019330382347107, 0.4980669319629669]
[1,0]	[0.3384154736995697, 0.6615845561027527]	[0.42406001687049866, 0.5759400129318237]	[0.4099352955818176, 0.5900647044181824]	[0.38813209533691406, 0.6118679046630859]	[0.34965673089027405, 0.6503432393074036]	[0.451137512922287, 0.5488625168800354]	[0.3556045889854431, 0.6443954110145569]	[0.3571476936340332, 0.6428523063659668]	[0.24352510273456573, 0.7564749121665955]	[0.19699010252952576, 0.8030099272727966]	[0.5012878179550171, 0.4987121820449829]
[1,0]	[0.8745529651641846, 0.12544706463813782]	[0.5375909805297852, 0.462409108877182]	[0.4961704909801483, 0.5038294792175293]	[0.5137532949447632, 0.4862467050552368]	[0.49372121691703796, 0.5062787532806396]	[0.5241993069648743, 0.4758007228374481]	[0.5385931134223938, 0.461406946182251]	[0.8349497318267822, 0.16505025327205658]	[0.7789491415023804, 0.22105079889297485]	[0.6544128656387329, 0.3455871343612671]	[0.5981317162513733, 0.4018683135509491]
[1,0]	[0.8813340663909912, 0.11866597831249237]	[0.5941669344902039, 0.40583309531211853]	[0.5628553628921509, 0.4371446669101715]	[0.5517240166664124, 0.44827595353126526]	[0.491932213306427, 0.5080677270889282]	[0.5074814558029175, 0.4925185441970825]	[0.5089578032493591, 0.4910421669483185]	[0.8826423287391663, 0.11735764145851135]	[0.7714842557907104, 0.22851577401161194]	[0.8688879013061523, 0.13111206889152527]	[0.6142584085464478, 0.38574159145355225]
[0,1]	[0.18612857162952423, 0.813871443271637]	[0.4498184025287628, 0.55018150806427]	[0.3224295973777771, 0.6775704026222229]	[0.3106391131877899, 0.6893609166145325]	[0.3670239746570587, 0.6329761147499084]	[0.4556882381439209, 0.5443117022514343]	[0.4233013391494751, 0.5766986608505249]	[0.08666086196899414, 0.9133391380310059]	[0.004021817352622747, 0.9959781169891357]	[0.04253393039107323, 0.9574660658836365]	[0.4127296805381775, 0.5872703194618225]
[0,1]	[0.24192045629024506, 0.7580795288085938]	[0.447231262922287, 0.5527687072753906]	[0.35830041766166687, 0.6416996121406555]	[0.32899612188339233, 0.6710038185119629]	[0.39240753650665283, 0.6075925230979919]	[0.47136902809143066, 0.5286309719085693]	[0.46261119842529297, 0.537388801574707]	[0.24146442115306854, 0.7585355043411255]	[0.056186627596616745, 0.9438134431838989]	[0.06722851097583771, 0.9327715039253235]	[0.42457959055900574, 0.5754203796386719]
[1,0]	[0.52069091796875, 0.4793090224266052]	[0.4777292013168335, 0.5222707986831665]	[0.482026070356369, 0.5179739594459534]	[0.5320901870727539, 0.4679097831249237]	[0.5233410596847534, 0.4766589105129242]	[0.459609717130661, 0.5403903722763062]	[0.4645771384239197, 0.5354228615760803]	[0.5167452096939087, 0.4832548499107361]	[0.26099714636802673, 0.7390028238296509]	[0.4008532166481018, 0.5991467833518982]	[0.5063629746437073, 0.49363693594932556]
[1,0]	[0.887704074382782, 0.11229589581489563]	[0.5979511141777039, 0.40204885601997375]	[0.5774698853492737, 0.4225301742553711]	[0.6284633278846741, 0.37153661251068115]	[0.6126677989959717, 0.3873322308063507]	[0.5603441596031189, 0.4396558701992035]	[0.5313018560409546, 0.4686982035636902]	[0.9185631275177002, 0.0814368948340416]	[0.9694620966911316, 0.030537905171513557]	[0.8061702251434326, 0.19382980465888977]	[0.6381434798240662, 0.36185646057128906]
[1,0]	[0.904227077960968, 0.09577285498380661]	[0.625817596912384, 0.37418243288993835]	[0.567648708820343, 0.43235132098197937]	[0.5671919584274292, 0.4328080713748932]	[0.6330456137657166, 0.36695435643196106]	[0.518973708152771, 0.4810262620449066]	[0.5566396117210388, 0.44336041808128357]	[0.943320631980896, 0.0566793791949749]	[0.9686458706855774, 0.0313541479408741]	[0.921735405921936, 0.07826457172632217]	[0.5866560935974121, 0.41334396600723267]
[1,0]	[0.9265761375427246, 0.07342389225959778]	[0.599319338798523, 0.40068069100379944]	[0.5947222113609314, 0.405277818441391]	[0.6513435244560242, 0.34865644574165344]	[0.6011894345283508, 0.39881062507629395]	[0.6144364476203918, 0.3855636417865753]	[0.5724512338638306, 0.42754876613616943]	[0.9311959743499756, 0.06880403310060501]	[0.9475483894348145, 0.05245164781808853]	[0.8958469033241272, 0.1041531190276146]	[0.6415915489196777, 0.3584084212779999]
[1,0]	[0.9264713525772095, 0.07352860271930695]	[0.606719970703125, 0.393280029296875]	[0.5991705060005188, 0.4008295238018036]	[0.6981121301651001, 0.3018878996372223]	[0.6688426733016968, 0.3311573266983032]	[0.5755828022956848, 0.4244172275066376]	[0.536241352558136, 0.4637586772441864]	[0.9335053563117981, 0.06649460643529892]	[0.9205929040908813, 0.07940717041492462]	[0.8973665833473206, 0.10263344645500183]	[0.668858528137207, 0.33114147186279297]
[1,0]	[0.9379430413246155, 0.06205691769719124]	[0.6091047525405884, 0.3908952474594116]	[0.6088011860847473, 0.3911988139152527]	[0.6624011397361755, 0.33759886026382446]	[0.6736354231834412, 0.3263646066188812]	[0.600416362285614, 0.3995836079120636]	[0.5570085644721985, 0.4429914653301239]	[0.9444497227668762, 0.055550333112478256]	[0.9637092351913452, 0.03629080951213837]	[0.8737220764160156, 0.12627796828746796]	[0.6235261559486389, 0.3764737844467163]
[1,0]	[0.9146162867546082, 0.08538376539945602]	[0.6634590029716492, 0.33654096722602844]	[0.6636425852775574, 0.3363574743270874]	[0.6846381425857544, 0.3153618574142456]	[0.6726028919219971, 0.32739704847335815]	[0.5580334663391113, 0.44196656346321106]	[0.5529847145080566, 0.44701528549194336]	[0.9412375092506409, 0.05876249819993973]	[0.9420624375343323, 0.057937633246183395]	[0.9001688957214355, 0.09983114898204803]	[0.7056829333305359, 0.2943170666694641]
[1,0]	[0.7211906313896179, 0.27880942821502686]	[0.5240655541419983, 0.4759344756603241]	[0.4968181252479553, 0.5031819343566895]	[0.5184912085533142, 0.4815087616443634]	[0.5067768096923828, 0.4932231307029724]	[0.49630096554756165, 0.5036990642547607]	[0.4839107394218445, 0.5160892009735107]	[0.7590963244438171, 0.24090372025966644]	[0.681638240814209, 0.3183618187904358]	[0.44779008626937866, 0.5522099733352661]	[0.5487320423126221, 0.4512680172920227]
[1,0]	[0.8096389770507812, 0.19036099314689636]	[0.5824196934700012, 0.41758033633232117]	[0.5637277960777283, 0.43627220392227173]	[0.608972430229187, 0.391027569770813]	[0.552625834941864, 0.447374165058136]	[0.5078626275062561, 0.4921374022960663]	[0.5296930074691772, 0.47030705213546753]	[0.8330531716346741, 0.1669468730688095]	[0.8582372069358826, 0.14176273345947266]	[0.7017558217048645, 0.2982441782951355]	[0.6446719169616699, 0.3553279936313629]
[0,1]	[0.445351243019104, 0.5546486973762512]	[0.4819830358028412, 0.5180169939994812]	[0.4543182849884033, 0.5456817150115967]	[0.3339304029941559, 0.6660695672035217]	[0.33718860149383545, 0.6628114581108093]	[0.45034077763557434, 0.549659252166748]	[0.43715953826904297, 0.562840461730957]	[0.5052343606948853, 0.49476563930511475]	[0.08732035756111145, 0.9126796126365662]	[0.052361901849508286, 0.9476380944252014]	[0.4606083035469055, 0.5393916964530945]
[0,1]	[0.2941133379936218, 0.705886721611023]	[0.42281004786491394, 0.5771899819374084]	[0.26439979672431946, 0.7356001734733582]	[0.29121482372283936, 0.7087851762771606]	[0.34168121218681335, 0.6583187580108643]	[0.4559432864189148, 0.5440567135810852]	[0.365837037563324, 0.6341630220413208]	[0.2934608459472656, 0.7065391540527344]	[0.03449983522295952, 0.9655001163482666]	[0.03874218091368675, 0.9612578749656677]	[0.4244280159473419, 0.5755720734596252]
[1,0]	[0.4641176760196686, 0.5358823537826538]	[0.4453049600124359, 0.5546950697898865]	[0.2776428461074829, 0.7223571538925171]	[0.3607022166252136, 0.6392977833747864]	[0.35229170322418213, 0.6477082967758179]	[0.4512033760547638, 0.5487965941429138]	[0.36821404099464417, 0.6317859888076782]	[0.5968625545501709, 0.40313753485679626]	[0.12581290304660797, 0.8741871118545532]	[0.23415182530879974, 0.7658482193946838]	[0.4194399416446686, 0.580560028553009]
[1,0]	[0.6579985618591309, 0.34200137853622437]	[0.5809211730957031, 0.4190788269042969]	[0.5596374273300171, 0.4403626024723053]	[0.5783774256706238, 0.4216225743293762]	[0.5631744265556335, 0.43682554364204407]	[0.48865634202957153, 0.5113435983657837]	[0.5260589718818665, 0.47394099831581116]	[0.6670357584953308, 0.33296430110931396]	[0.593590259552002, 0.40640977025032043]	[0.4880307912826538, 0.5119692087173462]	[0.6595041751861572, 0.34049588441848755]
[1,0]	[0.7730904221534729, 0.22690950334072113]	[0.5787290334701538, 0.4212709069252014]	[0.5545371770858765, 0.44546279311180115]	[0.6239562034606934, 0.3760438561439514]	[0.5896493792533875, 0.41035062074661255]	[0.4925007224082947, 0.5074992775917053]	[0.5047551393508911, 0.49524495005607605]	[0.8408821225166321, 0.1591178923845291]	[0.6244822144508362, 0.3755178451538086]	[0.6443156003952026, 0.35568442940711975]	[0.5848265290260315, 0.4151735007762909]
[1,0]	[0.8497849702835083, 0.1502150297164917]	[0.5511199235916138, 0.44888007640838623]	[0.49902987480163574, 0.5009701251983643]	[0.5051385164260864, 0.4948614537715912]	[0.5357018709182739, 0.4642981290817261]	[0.5081697702407837, 0.4918302595615387]	[0.542574942111969, 0.457425057888031]	[0.8469927906990051, 0.15300717949867249]	[0.8377847671508789, 0.1622152030467987]	[0.7351583242416382, 0.26484164595603943]	[0.5553480386734009, 0.44465193152427673]
[1,0]	[0.8093507289886475, 0.19064925611019135]	[0.5602691173553467, 0.4397309124469757]	[0.5304966568946838, 0.46950337290763855]	[0.5835882425308228, 0.41641178727149963]	[0.5721524953842163, 0.4278474748134613]	[0.5018644332885742, 0.4981355369091034]	[0.524918258190155, 0.47508183121681213]	[0.8192381858825684, 0.18076181411743164]	[0.6357765793800354, 0.3642233610153198]	[0.5899742841720581, 0.4100257456302643]	[0.6182883977890015, 0.38171157240867615]
[1,0]	[0.7585168480873108, 0.24148313701152802]	[0.5690796971321106, 0.4309203028678894]	[0.502751350402832, 0.49724867939949036]	[0.5298635363578796, 0.4701364040374756]	[0.5008097887039185, 0.49919021129608154]	[0.47675633430480957, 0.5232436656951904]	[0.5154060125350952, 0.4845940172672272]	[0.7252798080444336, 0.274720162153244]	[0.6176404356956482, 0.38235965371131897]	[0.4880455434322357, 0.5119544267654419]	[0.585940420627594, 0.4140596389770508]
[1,0]	[0.761059582233429, 0.23894044756889343]	[0.5565369725227356, 0.443462997674942]	[0.5209230780601501, 0.47907689213752747]	[0.5512976050376892, 0.4487023949623108]	[0.5005499124526978, 0.49945002794265747]	[0.482888400554657, 0.517111599445343]	[0.500773549079895, 0.4992264211177826]	[0.8101313710212708, 0.18986865878105164]	[0.7087174654006958, 0.2912825345993042]	[0.6498512625694275, 0.3501487374305725]	[0.6013332009315491, 0.39866676926612854]
[1,0]	[0.9105574488639832, 0.08944256603717804]	[0.6185842156410217, 0.3814157545566559]	[0.6148499250411987, 0.3851500153541565]	[0.6822360157966614, 0.3177639842033386]	[0.7150948643684387, 0.2849051058292389]	[0.5810015201568604, 0.41899847984313965]	[0.5675005316734314, 0.4324994385242462]	[0.9076076149940491, 0.09239237755537033]	[0.9402365684509277, 0.05976342037320137]	[0.8735833764076233, 0.1264166384935379]	[0.7103080749511719, 0.2896919250488281]
[1,0]	[0.8921155333518982, 0.10788441449403763]	[0.6234161853790283, 0.3765838146209717]	[0.5807035565376282, 0.4192965030670166]	[0.6946716904640198, 0.3053283393383026]	[0.6407231688499451, 0.35927680134773254]	[0.559316098690033, 0.4406839609146118]	[0.5425670742988586, 0.45743292570114136]	[0.8932595252990723, 0.10674048215150833]	[0.9048200249671936, 0.09518004208803177]	[0.8309211730957031, 0.1690787672996521]	[0.718160092830658, 0.28183990716934204]
[1,0]	[0.7143470048904419, 0.2856530249118805]	[0.4905410408973694, 0.5094589591026306]	[0.4790540635585785, 0.5209460258483887]	[0.5627067685127258, 0.43729323148727417]	[0.4439433515071869, 0.5560566782951355]	[0.5259326696395874, 0.474067360162735]	[0.5209317803382874, 0.4790682792663574]	[0.5371938943862915, 0.4628061056137085]	[0.6603996753692627, 0.3396002948284149]	[0.32904040813446045, 0.6709595918655396]	[0.6100584864616394, 0.389941543340683]
[1,0]	[0.54875248670578, 0.45124754309654236]	[0.49284371733665466, 0.507156252861023]	[0.42932000756263733, 0.5706799030303955]	[0.4770365059375763, 0.5229634642601013]	[0.47627127170562744, 0.5237287282943726]	[0.49196964502334595, 0.5080304145812988]	[0.464776873588562, 0.535223126411438]	[0.3886259198188782, 0.6113740801811218]	[0.3614193797111511, 0.6385806202888489]	[0.24731895327568054, 0.7526810765266418]	[0.4916127622127533, 0.5083871483802795]
[1,0]	[0.8487464785575867, 0.15125355124473572]	[0.6167001724243164, 0.3832998275756836]	[0.6212424039840698, 0.37875762581825256]	[0.6926693320274353, 0.3073306083679199]	[0.6630470752716064, 0.3369528353214264]	[0.549292802810669, 0.45070719718933105]	[0.552452802658081, 0.44754716753959656]	[0.9132245779037476, 0.08677543699741364]	[0.9059975743293762, 0.09400239586830139]	[0.8756169080734253, 0.12438304722309113]	[0.7253414392471313, 0.27465853095054626]
[1,0]	[0.8248838782310486, 0.17511610686779022]	[0.6663640141487122, 0.33363598585128784]	[0.6560054421424866, 0.34399449825286865]	[0.6708048582077026, 0.32919514179229736]	[0.6516789197921753, 0.3483211100101471]	[0.5428829789161682, 0.4571170508861542]	[0.5527535676956177, 0.4472464323043823]	[0.9196650385856628, 0.08033489435911179]	[0.7459107041358948, 0.2540893256664276]	[0.7663740515708923, 0.23362596333026886]	[0.6866773962974548, 0.31332263350486755]
[1,0]	[0.8037161231040955, 0.19628383219242096]	[0.5402358770370483, 0.45976412296295166]	[0.4904160797595978, 0.5095838904380798]	[0.4770299196243286, 0.5229700207710266]	[0.4686959981918335, 0.5313040614128113]	[0.5202915668487549, 0.4797084331512451]	[0.5267524719238281, 0.4732475280761719]	[0.6924349069595337, 0.3075650930404663]	[0.7436483502388, 0.25635161995887756]	[0.6096877455711365, 0.39031222462654114]	[0.6516202092170715, 0.34837982058525085]
[1,0]	[0.6112325191497803, 0.3887674808502197]	[0.47731325030326843, 0.5226866602897644]	[0.4913008511066437, 0.5086991786956787]	[0.374850869178772, 0.6251490712165833]	[0.4181089401245117, 0.5818910002708435]	[0.4827966094017029, 0.5172033309936523]	[0.46274176239967346, 0.5372582674026489]	[0.5027861595153809, 0.49721384048461914]	[0.4289267659187317, 0.5710732340812683]	[0.37009236216545105, 0.6299076676368713]	[0.48667988181114197, 0.5133200883865356]
[1,0]	[0.7168689966201782, 0.28313103318214417]	[0.553161084651947, 0.4468388855457306]	[0.4940245449542999, 0.5059754252433777]	[0.6060879230499268, 0.3939121663570404]	[0.5135183334350586, 0.4864816665649414]	[0.49856802821159363, 0.5014320015907288]	[0.5432859063148499, 0.45671412348747253]	[0.689928412437439, 0.31007158756256104]	[0.6934511661529541, 0.3065488338470459]	[0.6380733847618103, 0.3619265556335449]	[0.587066113948822, 0.412933886051178]
[1,0]	[0.7347022294998169, 0.2652978301048279]	[0.5249286890029907, 0.4750712811946869]	[0.49548980593681335, 0.5045101642608643]	[0.49763795733451843, 0.502362072467804]	[0.4750343859195709, 0.5249655842781067]	[0.47235971689224243, 0.5276402831077576]	[0.49456173181533813, 0.5054382681846619]	[0.7513749003410339, 0.24862508475780487]	[0.6730532646179199, 0.32694676518440247]	[0.46645182371139526, 0.5335481762886047]	[0.4912428557872772, 0.5087571144104004]
[1,0]	[0.7993205189704895, 0.20067955553531647]	[0.6113618016242981, 0.3886382579803467]	[0.6123638153076172, 0.3876362442970276]	[0.5710101127624512, 0.4289899170398712]	[0.615186870098114, 0.384813129901886]	[0.513334333896637, 0.48666566610336304]	[0.5278677344322205, 0.47213226556777954]	[0.7838422060012817, 0.21615780889987946]	[0.7511495351791382, 0.248850479722023]	[0.676706075668335, 0.32329392433166504]	[0.649836540222168, 0.35016345977783203]
[1,0]	[0.8553577661514282, 0.1446422040462494]	[0.5731756687164307, 0.4268243908882141]	[0.6383572220802307, 0.3616428077220917]	[0.6343207955360413, 0.3656792938709259]	[0.6212592720985413, 0.37874072790145874]	[0.5067586302757263, 0.4932413697242737]	[0.535569429397583, 0.464430570602417]	[0.900615394115448, 0.09938462823629379]	[0.8216838836669922, 0.1783161163330078]	[0.79536372423172, 0.2046363204717636]	[0.7276259660720825, 0.2723740041255951]
[0,1]	[0.7871847748756409, 0.21281524002552032]	[0.5850924849510193, 0.41490745544433594]	[0.5127755999565125, 0.48722437024116516]	[0.6071457266807556, 0.39285433292388916]	[0.5451421141624451, 0.45485782623291016]	[0.5186582803726196, 0.4813416600227356]	[0.5264092683792114, 0.4735906720161438]	[0.8174720406532288, 0.18252797424793243]	[0.6222164034843445, 0.37778356671333313]	[0.485077440738678, 0.514922559261322]	[0.6175625920295715, 0.38243740797042847]
[1,0]	[0.854170024394989, 0.14582999050617218]	[0.5541129112243652, 0.44588711857795715]	[0.5303113460540771, 0.46968862414360046]	[0.6800681352615356, 0.31993186473846436]	[0.6091482043266296, 0.39085182547569275]	[0.5348265767097473, 0.4651733934879303]	[0.5437445640563965, 0.4562554955482483]	[0.8881683349609375, 0.11183164268732071]	[0.8272931575775146, 0.17270682752132416]	[0.7259114384651184, 0.2740885019302368]	[0.6981843113899231, 0.3018156886100769]
[0,1]	[0.23406982421875, 0.76593017578125]	[0.32478439807891846, 0.6752156019210815]	[0.24563764035701752, 0.7543624043464661]	[0.3020249605178833, 0.6979750990867615]	[0.3070981204509735, 0.6929019093513489]	[0.44460055232048035, 0.555399477481842]	[0.3364746868610382, 0.6635252833366394]	[0.13753904402256012, 0.8624609112739563]	[0.026206137612462044, 0.9737938642501831]	[0.018309827893972397, 0.9816901087760925]	[0.2569376528263092, 0.7430623769760132]
[1,0]	[0.34658071398735046, 0.6534192562103271]	[0.3769151568412781, 0.6230849027633667]	[0.35162290930747986, 0.6483770608901978]	[0.266398549079895, 0.733601450920105]	[0.33309000730514526, 0.6669100522994995]	[0.44364866614341736, 0.5563513040542603]	[0.36400148272514343, 0.6359984874725342]	[0.3510840833187103, 0.6489159464836121]	[0.13972899317741394, 0.8602710366249084]	[0.09321030229330063, 0.9067896604537964]	[0.39408430457115173, 0.6059157848358154]
[1,0]	[0.8908991813659668, 0.109100840985775]	[0.59788978099823, 0.40211012959480286]	[0.566197395324707, 0.43380260467529297]	[0.5737273693084717, 0.42627257108688354]	[0.6313822865486145, 0.3686177730560303]	[0.5317774415016174, 0.46822261810302734]	[0.5540727376937866, 0.44592729210853577]	[0.8408650159835815, 0.15913502871990204]	[0.8808529376983643, 0.11914712190628052]	[0.8013610243797302, 0.19863899052143097]	[0.6152508854866028, 0.3847491145133972]
[1,0]	[0.9195060729980469, 0.08049394935369492]	[0.6258732080459595, 0.3741267919540405]	[0.6114121675491333, 0.3885878324508667]	[0.6045070290565491, 0.3954929709434509]	[0.667205274105072, 0.3327946662902832]	[0.5788933634757996, 0.42110660672187805]	[0.5298849940299988, 0.47011497616767883]	[0.909541130065918, 0.09045885503292084]	[0.7853179574012756, 0.21468205749988556]	[0.8390660285949707, 0.1609339416027069]	[0.6880303025245667, 0.31196969747543335]
[1,0]	[0.6429426670074463, 0.3570573627948761]	[0.5456066131591797, 0.4543933570384979]	[0.4124375283718109, 0.5875624418258667]	[0.4561452865600586, 0.5438547134399414]	[0.5551369786262512, 0.4448630213737488]	[0.49813640117645264, 0.5018636584281921]	[0.5021402835845947, 0.49785977602005005]	[0.7245839238166809, 0.2754160761833191]	[0.5439021587371826, 0.45609790086746216]	[0.5185273885726929, 0.48147261142730713]	[0.5533546209335327, 0.4466453492641449]
[1,0]	[0.7198092341423035, 0.28019076585769653]	[0.633409857749939, 0.36659011244773865]	[0.6593066453933716, 0.3406933844089508]	[0.6422190070152283, 0.3577810525894165]	[0.5852780938148499, 0.4147219657897949]	[0.5140756964683533, 0.48592424392700195]	[0.5350481271743774, 0.46495184302330017]	[0.7870286107063293, 0.21297141909599304]	[0.5073015689849854, 0.49269843101501465]	[0.5141401290893555, 0.48585984110832214]	[0.635118842124939, 0.36488109827041626]
[0,1]	[0.18864792585372925, 0.8113520741462708]	[0.45410773158073425, 0.5458922386169434]	[0.4854637682437897, 0.5145362615585327]	[0.40297451615333557, 0.597025454044342]	[0.4437702000141144, 0.556229829788208]	[0.4556654691696167, 0.5443345308303833]	[0.4299923777580261, 0.5700076818466187]	[0.13742811977863312, 0.8625718951225281]	[0.03384152427315712, 0.9661584496498108]	[0.046614766120910645, 0.9533852338790894]	[0.47533541917800903, 0.5246645212173462]
[1,0]	[0.8821607828140259, 0.11783924698829651]	[0.6059557199478149, 0.39404428005218506]	[0.5315990447998047, 0.4684009552001953]	[0.6460018754005432, 0.35399818420410156]	[0.5636337399482727, 0.4363662898540497]	[0.5302841663360596, 0.46971583366394043]	[0.526698112487793, 0.4733019471168518]	[0.8734464049339294, 0.12655363976955414]	[0.8731579184532166, 0.12684209644794464]	[0.7267760634422302, 0.2732239067554474]	[0.6216186285018921, 0.3783813714981079]
[1,0]	[0.873477578163147, 0.12652236223220825]	[0.5873812437057495, 0.4126187264919281]	[0.5536781549453735, 0.44632187485694885]	[0.58393394947052, 0.41606608033180237]	[0.5420835018157959, 0.4579165279865265]	[0.5248114466667175, 0.47518861293792725]	[0.5309056639671326, 0.4690943658351898]	[0.9050765633583069, 0.0949234813451767]	[0.8396635055541992, 0.16033649444580078]	[0.7829736471176147, 0.21702636778354645]	[0.6172651648521423, 0.38273483514785767]
[1,0]	[0.8278457522392273, 0.1721542477607727]	[0.5964139103889465, 0.40358611941337585]	[0.63994961977005, 0.36005038022994995]	[0.6297352910041809, 0.37026476860046387]	[0.6413353085517883, 0.3586646616458893]	[0.5661343336105347, 0.4338657259941101]	[0.5624264478683472, 0.43757355213165283]	[0.8233463168144226, 0.1766536682844162]	[0.8178955912590027, 0.18210437893867493]	[0.5899913907051086, 0.41000860929489136]	[0.6552936434745789, 0.34470629692077637]
[1,0]	[0.7953173518180847, 0.20468264818191528]	[0.6664618253707886, 0.3335382640361786]	[0.6837354302406311, 0.3162645101547241]	[0.699341893196106, 0.30065813660621643]	[0.6542629599571228, 0.3457370102405548]	[0.548618495464325, 0.45138153433799744]	[0.5450197458267212, 0.4549802243709564]	[0.8673189878463745, 0.1326809823513031]	[0.7892221808433533, 0.21077777445316315]	[0.6374611258506775, 0.3625388443470001]	[0.7657566070556641, 0.23424333333969116]
[1,0]	[0.8999812006950378, 0.10001872479915619]	[0.6880949139595032, 0.31190505623817444]	[0.6229217648506165, 0.37707820534706116]	[0.6268467307090759, 0.3731532394886017]	[0.681023120880127, 0.31897684931755066]	[0.5888305902481079, 0.4111693501472473]	[0.5633969902992249, 0.43660300970077515]	[0.8957824110984802, 0.10421759635210037]	[0.8822665214538574, 0.11773348599672318]	[0.7467662692070007, 0.25323373079299927]	[0.731432318687439, 0.26856765151023865]
[1,0]	[0.9011702537536621, 0.09882978349924088]	[0.6444430351257324, 0.35555699467658997]	[0.6508519053459167, 0.3491480350494385]	[0.6373533606529236, 0.36264657974243164]	[0.7600924372673035, 0.23990757763385773]	[0.6021672487258911, 0.3978327214717865]	[0.544055163860321, 0.45594480633735657]	[0.9135168790817261, 0.08648315072059631]	[0.8595690131187439, 0.1404309719800949]	[0.8766093254089355, 0.12339060753583908]	[0.7391202449798584, 0.260879784822464]
[1,0]	[0.870347797870636, 0.12965215742588043]	[0.6114899516105652, 0.3885100483894348]	[0.5683037638664246, 0.43169623613357544]	[0.6231999397277832, 0.3768000304698944]	[0.5816522836685181, 0.4183477461338043]	[0.50520259141922, 0.4947974681854248]	[0.5477016568183899, 0.4522983431816101]	[0.8664290308952332, 0.13357093930244446]	[0.8535696864128113, 0.1464303582906723]	[0.7133027911186218, 0.2866972088813782]	[0.6657454967498779, 0.33425453305244446]
[1,0]	[0.8021863102912903, 0.19781376421451569]	[0.5503583550453186, 0.4496416449546814]	[0.5200919508934021, 0.4799080789089203]	[0.6212296485900879, 0.3787704110145569]	[0.6193599104881287, 0.38064005970954895]	[0.5042093992233276, 0.4957906901836395]	[0.5094850659370422, 0.49051499366760254]	[0.8748780488967896, 0.12512192130088806]	[0.6821154356002808, 0.3178845942020416]	[0.6809930205345154, 0.3190070390701294]	[0.6498876214027405, 0.3501123785972595]
[1,0]	[0.7945802807807922, 0.20541977882385254]	[0.5767446756362915, 0.4232553243637085]	[0.5116212964057922, 0.4883786737918854]	[0.5275501608848572, 0.47244980931282043]	[0.5709543824195862, 0.42904558777809143]	[0.506367564201355, 0.49363240599632263]	[0.5449986457824707, 0.4550014138221741]	[0.7726697325706482, 0.227330282330513]	[0.7793666124343872, 0.22063341736793518]	[0.6373116374015808, 0.3626883625984192]	[0.6214595437049866, 0.3785404860973358]
[1,0]	[0.7451075911521912, 0.25489240884780884]	[0.5893928408622742, 0.4106071889400482]	[0.5566840767860413, 0.44331592321395874]	[0.5629746913909912, 0.437025249004364]	[0.5135704874992371, 0.4864295423030853]	[0.5116704106330872, 0.48832955956459045]	[0.5094624161720276, 0.4905376136302948]	[0.8214348554611206, 0.1785651445388794]	[0.5471048951148987, 0.45289507508277893]	[0.5251691937446594, 0.47483086585998535]	[0.6532353758811951, 0.34676459431648254]
[0,1]	[0.29111355543136597, 0.708886444568634]	[0.38659048080444336, 0.6134095191955566]	[0.2898489832878113, 0.710150957107544]	[0.3120763301849365, 0.6879236698150635]	[0.32045453786849976, 0.6795454621315002]	[0.4455189108848572, 0.5544810891151428]	[0.3866105377674103, 0.6133894324302673]	[0.2772349715232849, 0.7227650880813599]	[0.039148297160863876, 0.9608516693115234]	[0.1013350859284401, 0.8986648917198181]	[0.3165375292301178, 0.6834625005722046]
[1,0]	[0.7628677487373352, 0.23713228106498718]	[0.5476370453834534, 0.45236289501190186]	[0.45839422941207886, 0.5416057705879211]	[0.5259272456169128, 0.47407275438308716]	[0.5332454442977905, 0.4667545258998871]	[0.506788969039917, 0.4932110607624054]	[0.5053781270980835, 0.49462181329727173]	[0.7759275436401367, 0.2240724116563797]	[0.7803729176521301, 0.2196270078420639]	[0.5468103885650635, 0.4531896710395813]	[0.5843448638916016, 0.4156551957130432]
[1,0]	[0.8168025016784668, 0.1831975281238556]	[0.6434382200241089, 0.3565618693828583]	[0.6068929433822632, 0.39310699701309204]	[0.5920247435569763, 0.40797528624534607]	[0.587310791015625, 0.4126892387866974]	[0.5113364458084106, 0.48866361379623413]	[0.530117928981781, 0.4698820412158966]	[0.8533084988594055, 0.14669150114059448]	[0.7173992395401001, 0.2826007306575775]	[0.6908432245254517, 0.3091568350791931]	[0.591168999671936, 0.4088309705257416]
[0,1]	[0.20060649514198303, 0.7993934750556946]	[0.34751516580581665, 0.6524848937988281]	[0.2567959427833557, 0.7432040572166443]	[0.2741587460041046, 0.725841224193573]	[0.27016058564186096, 0.7298394441604614]	[0.44568270444869995, 0.5543172955513]	[0.3547635078430176, 0.6452364325523376]	[0.06943365186452866, 0.9305663704872131]	[0.00487928232178092, 0.9951207041740417]	[0.03721895068883896, 0.9627810120582581]	[0.33704909682273865, 0.662950873374939]
[1,0]	[0.27150553464889526, 0.7284944653511047]	[0.327157199382782, 0.672842800617218]	[0.2698218822479248, 0.73017817735672]	[0.2660537660121918, 0.7339462637901306]	[0.2509152889251709, 0.7490847110748291]	[0.43999147415161133, 0.5600084662437439]	[0.3584977686405182, 0.6415022611618042]	[0.18531423807144165, 0.8146858215332031]	[0.019888712093234062, 0.980111300945282]	[0.03398510441184044, 0.9660149216651917]	[0.30131009221076965, 0.6986899375915527]
[0,1]	[0.7355626225471497, 0.26443737745285034]	[0.4990514814853668, 0.5009485483169556]	[0.5005600452423096, 0.4994399845600128]	[0.47475194931030273, 0.525248110294342]	[0.47989484667778015, 0.5201051831245422]	[0.48652058839797974, 0.5134794116020203]	[0.48211169242858887, 0.5178882479667664]	[0.6527466177940369, 0.34725338220596313]	[0.4947394132614136, 0.5052605271339417]	[0.4796478748321533, 0.5203520655632019]	[0.5615078806877136, 0.4384921193122864]
[1,0]	[0.9073081016540527, 0.09269186854362488]	[0.6505184173583984, 0.3494815528392792]	[0.6890559196472168, 0.310944139957428]	[0.6772226691246033, 0.32277730107307434]	[0.6960614919662476, 0.30393847823143005]	[0.5715296268463135, 0.4284703731536865]	[0.5755722522735596, 0.42442768812179565]	[0.868511438369751, 0.13148857653141022]	[0.895823061466217, 0.10417693853378296]	[0.8144025802612305, 0.18559743463993073]	[0.6919589042663574, 0.3080410957336426]
[1,0]	[0.9140861630439758, 0.08591379970312119]	[0.6664432287216187, 0.33355680108070374]	[0.6492347717285156, 0.3507652282714844]	[0.6802805066108704, 0.319719523191452]	[0.6844080090522766, 0.3155919909477234]	[0.5375565886497498, 0.46244341135025024]	[0.5525091886520386, 0.4474908113479614]	[0.9127419590950012, 0.08725804090499878]	[0.9107598066329956, 0.0892401710152626]	[0.8282872438430786, 0.17171281576156616]	[0.7183249592781067, 0.2816750407218933]
[1,0]	[0.5813087821006775, 0.4186911880970001]	[0.5979800820350647, 0.4020199775695801]	[0.5780497193336487, 0.4219503402709961]	[0.6507982611656189, 0.3492017388343811]	[0.5551765561103821, 0.44482341408729553]	[0.48028692603111267, 0.5197130441665649]	[0.5213807225227356, 0.4786193072795868]	[0.631189227104187, 0.36881086230278015]	[0.2635742723941803, 0.7364257574081421]	[0.14205700159072876, 0.8579429984092712]	[0.6760697960853577, 0.32393014430999756]
[0,1]	[0.4703236520290375, 0.5296763181686401]	[0.5943406224250793, 0.40565934777259827]	[0.4743826687335968, 0.5256173610687256]	[0.5300354361534119, 0.46996456384658813]	[0.5099650621414185, 0.49003490805625916]	[0.4676448404788971, 0.5323551297187805]	[0.46728360652923584, 0.5327163934707642]	[0.5613236427307129, 0.4386763870716095]	[0.1407393217086792, 0.8592606782913208]	[0.09442861378192902, 0.9055713415145874]	[0.516434907913208, 0.4835651218891144]
[1,0]	[0.9284772276878357, 0.0715227723121643]	[0.5995814204216003, 0.40041860938072205]	[0.5953148007392883, 0.40468525886535645]	[0.6487051248550415, 0.35129496455192566]	[0.7150483131408691, 0.28495168685913086]	[0.5933740735054016, 0.4066259562969208]	[0.5577557682991028, 0.44224417209625244]	[0.9210315346717834, 0.07896845787763596]	[0.9360770583152771, 0.06392288953065872]	[0.8809090852737427, 0.11909092217683792]	[0.7062972784042358, 0.2937026917934418]
[1,0]	[0.9193761944770813, 0.08062385767698288]	[0.5981214642524719, 0.4018785059452057]	[0.6652474403381348, 0.33475250005722046]	[0.6730408072471619, 0.3269592523574829]	[0.770455002784729, 0.22954493761062622]	[0.5865842700004578, 0.41341567039489746]	[0.5530781149864197, 0.44692182540893555]	[0.925572395324707, 0.07442763447761536]	[0.888988196849823, 0.11101182550191879]	[0.9063663482666016, 0.09363366663455963]	[0.6851675510406494, 0.3148324489593506]
[1,0]	[0.6823685765266418, 0.31763145327568054]	[0.4070049524307251, 0.5929951071739197]	[0.3423028290271759, 0.6576972007751465]	[0.384414941072464, 0.6155850887298584]	[0.44585686922073364, 0.5541430711746216]	[0.5057176351547241, 0.4942823648452759]	[0.3966875970363617, 0.6033123135566711]	[0.6061578392982483, 0.3938421607017517]	[0.6562813520431519, 0.34371858835220337]	[0.394746869802475, 0.6052531003952026]	[0.5881953239440918, 0.4118046164512634]
[1,0]	[0.710614025592804, 0.28938597440719604]	[0.430493026971817, 0.5695070028305054]	[0.4334697425365448, 0.5665302872657776]	[0.44245627522468567, 0.5575436949729919]	[0.4426925480365753, 0.5573074221611023]	[0.5103846192359924, 0.48961538076400757]	[0.4318867623806, 0.5681131482124329]	[0.6003093719482422, 0.39969056844711304]	[0.5243790745735168, 0.47562095522880554]	[0.4819691479206085, 0.5180308818817139]	[0.5210667848587036, 0.4789332151412964]
[1,0]	[0.6854753494262695, 0.31452468037605286]	[0.549954354763031, 0.4500455856323242]	[0.5030063390731812, 0.4969935715198517]	[0.5528466701507568, 0.44715335965156555]	[0.4999642074108124, 0.5000357627868652]	[0.4870184063911438, 0.512981653213501]	[0.5261980295181274, 0.47380200028419495]	[0.696031391620636, 0.3039686381816864]	[0.4678308069705963, 0.5321692228317261]	[0.46539419889450073, 0.5346058011054993]	[0.6167123913764954, 0.3832876682281494]
[1,0]	[0.6754588484764099, 0.3245411217212677]	[0.5429333448410034, 0.45706668496131897]	[0.5393479466438293, 0.46065208315849304]	[0.5289539694786072, 0.4710460603237152]	[0.5224770307540894, 0.47752299904823303]	[0.4837128221988678, 0.5162872076034546]	[0.49488118290901184, 0.5051187872886658]	[0.7118576765060425, 0.28814229369163513]	[0.20715977251529694, 0.7928402423858643]	[0.35228821635246277, 0.6477118134498596]	[0.5955199599266052, 0.4044800400733948]
[1,0]	[0.8862562775611877, 0.11374375969171524]	[0.6040137410163879, 0.39598628878593445]	[0.5774771571159363, 0.42252275347709656]	[0.5915517807006836, 0.4084482192993164]	[0.5771970748901367, 0.4228029251098633]	[0.5360621213912964, 0.4639378786087036]	[0.5648660659790039, 0.4351339638233185]	[0.8639941215515137, 0.13600586354732513]	[0.9213665723800659, 0.07863343507051468]	[0.7956438064575195, 0.20435616374015808]	[0.6504255533218384, 0.3495744466781616]
[1,0]	[0.8064506649971008, 0.19354933500289917]	[0.6185504198074341, 0.3814496099948883]	[0.6157810688018799, 0.3842189908027649]	[0.6470872759819031, 0.35291266441345215]	[0.6889063119888306, 0.3110937476158142]	[0.5176611542701721, 0.48233890533447266]	[0.5531986951828003, 0.4468013346195221]	[0.8586918711662292, 0.14130814373493195]	[0.8931294679641724, 0.10687050968408585]	[0.7627219557762146, 0.23727810382843018]	[0.6796969771385193, 0.3203030526638031]
[0,1]	[0.38036930561065674, 0.6196306943893433]	[0.2759200930595398, 0.7240798473358154]	[0.3116358816623688, 0.6883640885353088]	[0.1861191987991333, 0.8138808608055115]	[0.1926230788230896, 0.8073769807815552]	[0.4377402067184448, 0.5622597932815552]	[0.3528746962547302, 0.6471253037452698]	[0.30133575201034546, 0.6986643075942993]	[0.05086049437522888, 0.9491395354270935]	[0.02508796751499176, 0.9749119877815247]	[0.2744337320327759, 0.7255662679672241]
[1,0]	[0.3107943832874298, 0.6892055869102478]	[0.3425852358341217, 0.6574147939682007]	[0.3019809424877167, 0.6980189681053162]	[0.18593741953372955, 0.8140625953674316]	[0.24967381358146667, 0.7503262162208557]	[0.445963591337204, 0.5540364384651184]	[0.37284260988235474, 0.6271573901176453]	[0.35078176856040955, 0.6492183208465576]	[0.10173381119966507, 0.8982661962509155]	[0.028290942311286926, 0.9717090725898743]	[0.31697624921798706, 0.6830237507820129]
[1,0]	[0.6753084659576416, 0.3246915340423584]	[0.5546987056732178, 0.44530120491981506]	[0.5198172926902771, 0.4801826477050781]	[0.5233938694000244, 0.476606160402298]	[0.49995994567871094, 0.5000400543212891]	[0.4821150600910187, 0.5178849101066589]	[0.4895845055580139, 0.5104154944419861]	[0.6322670578956604, 0.3677330017089844]	[0.5770660042762756, 0.422933965921402]	[0.5403253436088562, 0.4596747159957886]	[0.6412638425827026, 0.35873615741729736]
[0,1]	[0.2169944792985916, 0.7830055952072144]	[0.2593137323856354, 0.7406862378120422]	[0.17810533940792084, 0.821894645690918]	[0.18111319839954376, 0.8188868165016174]	[0.2958695590496063, 0.7041303515434265]	[0.444025456905365, 0.555974543094635]	[0.34596723318099976, 0.6540327668190002]	[0.32385873794555664, 0.6761412620544434]	[0.03316320851445198, 0.9668368101119995]	[0.016961704939603806, 0.9830383062362671]	[0.23711755871772766, 0.76288241147995]
[0,1]	[0.15982119739055634, 0.8401787877082825]	[0.2768303453922272, 0.7231696844100952]	[0.2392933964729309, 0.7607066631317139]	[0.26825493574142456, 0.7317451238632202]	[0.2444213330745697, 0.7555786371231079]	[0.44085556268692017, 0.5591444373130798]	[0.3552483320236206, 0.6447517275810242]	[0.24246083199977875, 0.7575392127037048]	[0.024088844656944275, 0.9759111404418945]	[0.017866101115942, 0.9821339249610901]	[0.3054203987121582, 0.6945796608924866]
[1,0]	[0.93904709815979, 0.060952890664339066]	[0.5970162749290466, 0.4029836356639862]	[0.5626363754272461, 0.4373636245727539]	[0.6200745701789856, 0.3799254894256592]	[0.6736043095588684, 0.3263956606388092]	[0.5762075185775757, 0.42379245162010193]	[0.5873865485191345, 0.4126134514808655]	[0.9621115326881409, 0.0378885343670845]	[0.982036292552948, 0.01796368695795536]	[0.9434025287628174, 0.05659747123718262]	[0.6761964559555054, 0.32380348443984985]
[1,0]	[0.9298449158668518, 0.0701550617814064]	[0.6288074254989624, 0.37119260430336]	[0.6686366200447083, 0.3313634395599365]	[0.6643229722976685, 0.33567705750465393]	[0.6640274524688721, 0.3359725773334503]	[0.5611300468444824, 0.4388699531555176]	[0.5509725213050842, 0.44902756810188293]	[0.9413886666297913, 0.058611318469047546]	[0.9398936033248901, 0.060106392949819565]	[0.9336739182472229, 0.0663260668516159]	[0.6915701031684875, 0.30842986702919006]
[1,0]	[0.7908165454864502, 0.2091834545135498]	[0.5544009208679199, 0.44559913873672485]	[0.5635207891464233, 0.4364791810512543]	[0.5426236391067505, 0.4573763906955719]	[0.5753768086433411, 0.4246232807636261]	[0.49630820751190186, 0.5036917328834534]	[0.5207123160362244, 0.479287713766098]	[0.7676025032997131, 0.23239748179912567]	[0.7851149439811707, 0.21488498151302338]	[0.6456552147865295, 0.35434484481811523]	[0.6302345395088196, 0.3697655200958252]
[1,0]	[0.7370247840881348, 0.26297521591186523]	[0.5780730247497559, 0.4219270348548889]	[0.5271307229995728, 0.47286924719810486]	[0.5277782678604126, 0.4722217321395874]	[0.5171278715133667, 0.4828720986843109]	[0.5008314251899719, 0.4991685450077057]	[0.5125595927238464, 0.48744040727615356]	[0.7388429045677185, 0.2611570954322815]	[0.611039400100708, 0.3889606297016144]	[0.5726506114006042, 0.42734935879707336]	[0.652077317237854, 0.3479227125644684]
[1,0]	[0.938351571559906, 0.06164845451712608]	[0.6737838387489319, 0.3262161612510681]	[0.6115679740905762, 0.3884320557117462]	[0.6851561069488525, 0.31484389305114746]	[0.6793658137321472, 0.32063421607017517]	[0.571651816368103, 0.428348183631897]	[0.5713425874710083, 0.4286574721336365]	[0.938514232635498, 0.061485812067985535]	[0.9561725854873657, 0.043827399611473083]	[0.9088586568832397, 0.09114139527082443]	[0.7422215342521667, 0.25777846574783325]
[1,0]	[0.9398263692855835, 0.06017367169260979]	[0.6551156044006348, 0.34488439559936523]	[0.6328103542327881, 0.3671896457672119]	[0.694976806640625, 0.3050231337547302]	[0.6734457015991211, 0.3265543282032013]	[0.5635569095611572, 0.43644312024116516]	[0.5631340742111206, 0.4368659257888794]	[0.973708987236023, 0.02629098854959011]	[0.979904055595398, 0.02009596861898899]	[0.9501212239265442, 0.04987874999642372]	[0.724395215511322, 0.27560481429100037]
[1,0]	[0.7426232099533081, 0.2573767602443695]	[0.6221981048583984, 0.37780192494392395]	[0.5293300747871399, 0.4706698954105377]	[0.602886438369751, 0.3971135914325714]	[0.5954224467277527, 0.4045775234699249]	[0.5155761241912842, 0.4844239056110382]	[0.5554227232933044, 0.44457733631134033]	[0.7444218397140503, 0.2555781900882721]	[0.7047865390777588, 0.295213520526886]	[0.6374087929725647, 0.3625912666320801]	[0.6465582251548767, 0.35344183444976807]
[0,1]	[0.6580249071121216, 0.3419751524925232]	[0.5739269256591797, 0.4260731041431427]	[0.5697346925735474, 0.43026530742645264]	[0.5971137285232544, 0.4028862714767456]	[0.5575774908065796, 0.4424225687980652]	[0.49610987305641174, 0.5038900971412659]	[0.5292717814445496, 0.4707283079624176]	[0.7609947919845581, 0.2390051633119583]	[0.33836767077445984, 0.6616322994232178]	[0.4035266935825348, 0.5964733362197876]	[0.6186480522155762, 0.38135191798210144]
[1,0]	[0.3462289273738861, 0.6537711024284363]	[0.5064185261726379, 0.49358153343200684]	[0.4340360760688782, 0.5659639239311218]	[0.4956909120082855, 0.5043090581893921]	[0.40956494212150574, 0.5904350280761719]	[0.4651806354522705, 0.5348193645477295]	[0.5010687708854675, 0.49893125891685486]	[0.25364476442337036, 0.7463552951812744]	[0.05086322873830795, 0.9491367340087891]	[0.04260258004069328, 0.9573974013328552]	[0.5345989465713501, 0.4654010832309723]
[1,0]	[0.4352304935455322, 0.564769446849823]	[0.5206757187843323, 0.47932419180870056]	[0.4728974997997284, 0.5271024703979492]	[0.4801636040210724, 0.5198363661766052]	[0.4311901330947876, 0.5688098669052124]	[0.4497185945510864, 0.5502813458442688]	[0.5026293396949768, 0.4973706901073456]	[0.4008289575576782, 0.5991710424423218]	[0.08497117459774017, 0.9150288105010986]	[0.11098792403936386, 0.8890120983123779]	[0.5676234364509583, 0.43237659335136414]
[1,0]	[0.9595853686332703, 0.04041457921266556]	[0.6576172113418579, 0.3423827886581421]	[0.5501165986061096, 0.44988343119621277]	[0.632695198059082, 0.36730486154556274]	[0.6898540258407593, 0.31014594435691833]	[0.6482168436050415, 0.3517831563949585]	[0.5740970373153687, 0.4259030222892761]	[0.9785763621330261, 0.021423637866973877]	[0.9931447505950928, 0.0068552312441170216]	[0.9625271558761597, 0.037472885102033615]	[0.6635088324546814, 0.3364912271499634]
[1,0]	[0.967441976070404, 0.03255803883075714]	[0.6721265912055969, 0.3278733193874359]	[0.6296794414520264, 0.37032052874565125]	[0.6796762943267822, 0.32032373547554016]	[0.7303664684295654, 0.26963356137275696]	[0.5929624438285828, 0.40703749656677246]	[0.5722255706787109, 0.42777448892593384]	[0.9828292727470398, 0.0171707384288311]	[0.9911502599716187, 0.008849809877574444]	[0.9675849080085754, 0.03241508826613426]	[0.6670322418212891, 0.3329678177833557]
[0,1]	[0.6702499389648438, 0.32975006103515625]	[0.4770251214504242, 0.522974967956543]	[0.32670044898986816, 0.6732995510101318]	[0.3048737645149231, 0.6951262950897217]	[0.4023720324039459, 0.5976279377937317]	[0.5207749605178833, 0.4792250692844391]	[0.42465779185295105, 0.5753422379493713]	[0.5858889222145081, 0.41411101818084717]	[0.5087681412696838, 0.49123185873031616]	[0.19821131229400635, 0.8017886877059937]	[0.4311669170856476, 0.5688331127166748]
[1,0]	[0.8400068283081055, 0.1599932163953781]	[0.5244960188865662, 0.47550395131111145]	[0.4774484932422638, 0.5225515365600586]	[0.5048219561576843, 0.49517810344696045]	[0.4800374507904053, 0.51996248960495]	[0.4933844804763794, 0.5066154599189758]	[0.522885262966156, 0.477114737033844]	[0.7710224390029907, 0.2289775311946869]	[0.6541333198547363, 0.34586668014526367]	[0.653031587600708, 0.346968412399292]	[0.5242283940315247, 0.4757716655731201]
[1,0]	[0.8278185129165649, 0.17218150198459625]	[0.5770137906074524, 0.4229862093925476]	[0.5612006187438965, 0.4387994110584259]	[0.5659123659133911, 0.4340876042842865]	[0.530953049659729, 0.4690469801425934]	[0.5005077123641968, 0.49949225783348083]	[0.5327204465866089, 0.4672795236110687]	[0.8211510181427002, 0.178848996758461]	[0.5962055921554565, 0.4037943482398987]	[0.6045219302177429, 0.3954780697822571]	[0.6793592572212219, 0.3206407427787781]
[1,0]	[0.8400632739067078, 0.15993671119213104]	[0.6120832562446594, 0.38791683316230774]	[0.5925827622413635, 0.4074172377586365]	[0.5551291108131409, 0.44487088918685913]	[0.5639609098434448, 0.43603917956352234]	[0.5273460745811462, 0.47265392541885376]	[0.5609230995178223, 0.4390769600868225]	[0.8582680225372314, 0.14173194766044617]	[0.7705047726631165, 0.22949524223804474]	[0.6737870573997498, 0.32621288299560547]	[0.6746277809143066, 0.32537218928337097]
[1,0]	[0.8420065641403198, 0.15799345076084137]	[0.6321165561676025, 0.3678833544254303]	[0.601325273513794, 0.39867469668388367]	[0.6400994062423706, 0.359900563955307]	[0.669634222984314, 0.33036574721336365]	[0.5273470878601074, 0.4726529121398926]	[0.5575082302093506, 0.44249171018600464]	[0.8872284889221191, 0.11277148127555847]	[0.9121251702308655, 0.0878748744726181]	[0.8167638182640076, 0.18323613703250885]	[0.72968590259552, 0.27031409740448]
[1,0]	[0.8696240186691284, 0.13037601113319397]	[0.6160604357719421, 0.3839395344257355]	[0.6239137053489685, 0.3760862946510315]	[0.576541543006897, 0.42345842719078064]	[0.5938300490379333, 0.40616992115974426]	[0.5164023637771606, 0.48359769582748413]	[0.5464476943016052, 0.4535522758960724]	[0.877034068107605, 0.12296599894762039]	[0.9016636610031128, 0.09833638370037079]	[0.799474835395813, 0.2005251944065094]	[0.6300216317176819, 0.3699784278869629]
[1,0]	[0.7937337160110474, 0.20626632869243622]	[0.6054511666297913, 0.39454883337020874]	[0.5594282746315002, 0.44057172536849976]	[0.5987586379051208, 0.40124136209487915]	[0.5551047325134277, 0.44489532709121704]	[0.5108705759048462, 0.4891294240951538]	[0.5320091843605042, 0.46799081563949585]	[0.8356450796127319, 0.16435495018959045]	[0.7492724657058716, 0.25072750449180603]	[0.6281935572624207, 0.37180641293525696]	[0.5839397311210632, 0.41606032848358154]
[1,0]	[0.9147083163261414, 0.08529166132211685]	[0.6488907933235168, 0.35110917687416077]	[0.7095138430595398, 0.29048606753349304]	[0.6622703671455383, 0.3377295732498169]	[0.7078977227210999, 0.29210230708122253]	[0.6193352341651917, 0.38066476583480835]	[0.5679590106010437, 0.4320409595966339]	[0.9283020496368408, 0.07169792056083679]	[0.9517084956169128, 0.04829155281186104]	[0.8841249942779541, 0.11587505787611008]	[0.697013795375824, 0.30298614501953125]
[1,0]	[0.8880899548530579, 0.11191005259752274]	[0.6015112400054932, 0.39848875999450684]	[0.6141252517700195, 0.38587477803230286]	[0.6084983944892883, 0.39150163531303406]	[0.5848718285560608, 0.4151281416416168]	[0.5642715692520142, 0.43572837114334106]	[0.5747368335723877, 0.4252631962299347]	[0.8475254774093628, 0.15247449278831482]	[0.8590540885925293, 0.1409458965063095]	[0.7681387066841125, 0.23186126351356506]	[0.6386656761169434, 0.36133429408073425]
[0,1]	[0.2964794635772705, 0.7035204768180847]	[0.3931933641433716, 0.6068066358566284]	[0.31493955850601196, 0.6850605010986328]	[0.31232020258903503, 0.6876798272132874]	[0.3432767689228058, 0.6567232012748718]	[0.4719986021518707, 0.5280013680458069]	[0.3883882462978363, 0.6116117835044861]	[0.16612361371517181, 0.833876371383667]	[0.14835844933986664, 0.8516415357589722]	[0.0769786536693573, 0.9230213165283203]	[0.4036732614040375, 0.5963267087936401]
[0,1]	[0.3169766068458557, 0.6830233931541443]	[0.4521861672401428, 0.5478138327598572]	[0.30280935764312744, 0.6971906423568726]	[0.35891297459602356, 0.641086995601654]	[0.3564692437648773, 0.6435307860374451]	[0.46796390414237976, 0.5320361256599426]	[0.4388595521450043, 0.5611404180526733]	[0.23742501437664032, 0.7625749111175537]	[0.19858917593955994, 0.8014107942581177]	[0.13708828389644623, 0.8629117012023926]	[0.4348598122596741, 0.5651401877403259]
[1,0]	[0.6004221439361572, 0.39957791566848755]	[0.569005012512207, 0.4309949278831482]	[0.5073902010917664, 0.49260979890823364]	[0.6023498177528381, 0.3976501226425171]	[0.5759992599487305, 0.42400068044662476]	[0.484256386756897, 0.515743613243103]	[0.49390482902526855, 0.5060951709747314]	[0.6177166104316711, 0.38228335976600647]	[0.1922702044248581, 0.8077297806739807]	[0.1977805197238922, 0.8022195100784302]	[0.5746253132820129, 0.4253746569156647]
[1,0]	[0.789442241191864, 0.2105576992034912]	[0.5618293881416321, 0.43817058205604553]	[0.5285354852676392, 0.47146445512771606]	[0.5828128457069397, 0.4171872138977051]	[0.5282317996025085, 0.47176823019981384]	[0.5095255970954895, 0.4904744625091553]	[0.5631838440895081, 0.4368160665035248]	[0.8274151682853699, 0.1725848764181137]	[0.7771863341331482, 0.222813680768013]	[0.5607567429542542, 0.43924325704574585]	[0.6152046322822571, 0.3847953677177429]
[1,0]	[0.8130857944488525, 0.18691416084766388]	[0.6219292283058167, 0.37807080149650574]	[0.596764087677002, 0.40323594212532043]	[0.6588267087936401, 0.34117329120635986]	[0.5335708260536194, 0.466429203748703]	[0.5073609948158264, 0.4926390051841736]	[0.5640032291412354, 0.4359968602657318]	[0.8625952005386353, 0.13740484416484833]	[0.7490081787109375, 0.2509917616844177]	[0.6753988862037659, 0.3246011435985565]	[0.6576563715934753, 0.34234362840652466]
[1,0]	[0.7797507047653198, 0.22024929523468018]	[0.6462382674217224, 0.35376179218292236]	[0.5640025734901428, 0.4359973967075348]	[0.6788520812988281, 0.3211478888988495]	[0.6101309061050415, 0.38986915349960327]	[0.5296204686164856, 0.4703795313835144]	[0.5330944657325745, 0.4669055938720703]	[0.803203821182251, 0.19679611921310425]	[0.8500136733055115, 0.14998631179332733]	[0.5737445950508118, 0.4262554347515106]	[0.6828170418739319, 0.3171830177307129]
[1,0]	[0.7370500564575195, 0.2629499137401581]	[0.6036905646324158, 0.39630934596061707]	[0.5895103812217712, 0.41048961877822876]	[0.6395058631896973, 0.3604941666126251]	[0.6926153898239136, 0.30738458037376404]	[0.5248876214027405, 0.4751123785972595]	[0.5331018567085266, 0.4668981432914734]	[0.7935664653778076, 0.20643353462219238]	[0.7143895626068115, 0.2856104373931885]	[0.6767042279243469, 0.32329583168029785]	[0.6294208765029907, 0.37057915329933167]
[1,0]	[0.41390594840049744, 0.5860940217971802]	[0.5027208924293518, 0.4972791075706482]	[0.4649204909801483, 0.5350795388221741]	[0.4761359989643097, 0.5238640904426575]	[0.4283975660800934, 0.5716024041175842]	[0.47781792283058167, 0.522182047367096]	[0.46195998787879944, 0.5380399823188782]	[0.4726962149143219, 0.5273037552833557]	[0.1623772233724594, 0.8376228213310242]	[0.07845819741487503, 0.9215418100357056]	[0.5025836825370789, 0.49741628766059875]
[1,0]	[0.5664498209953308, 0.4335501790046692]	[0.5381749868392944, 0.4618249833583832]	[0.47824060916900635, 0.5217593908309937]	[0.4730311632156372, 0.5269688963890076]	[0.5071013569831848, 0.4928986430168152]	[0.46485501527786255, 0.5351450443267822]	[0.4876670241355896, 0.5123329758644104]	[0.6493074297904968, 0.35069260001182556]	[0.3274708092212677, 0.6725292801856995]	[0.3490380048751831, 0.6509619951248169]	[0.555780291557312, 0.4442196190357208]
[0,1]	[0.4129713773727417, 0.5870286822319031]	[0.516187846660614, 0.48381221294403076]	[0.38103583455085754, 0.6189641952514648]	[0.4310380518436432, 0.5689619779586792]	[0.3669000566005707, 0.6330999732017517]	[0.45532187819480896, 0.5446780920028687]	[0.46122920513153076, 0.538770854473114]	[0.31421008706092834, 0.685789942741394]	[0.07152610272169113, 0.928473949432373]	[0.10892879217863083, 0.8910711407661438]	[0.40464115142822266, 0.5953588485717773]
[0,1]	[0.36563006043434143, 0.6343699097633362]	[0.5663403272628784, 0.4336596727371216]	[0.4923466742038727, 0.5076533555984497]	[0.45413434505462646, 0.5458655953407288]	[0.4459265172481537, 0.5540734529495239]	[0.46188512444496155, 0.5381149053573608]	[0.4708673655986786, 0.529132604598999]	[0.27005988359451294, 0.7299401760101318]	[0.03871292248368263, 0.9612870216369629]	[0.09703165292739868, 0.9029682874679565]	[0.5430938005447388, 0.4569062888622284]
[1,0]	[0.5806549191474915, 0.41934508085250854]	[0.46640250086784363, 0.5335975289344788]	[0.3566419780254364, 0.6433579325675964]	[0.35251620411872864, 0.6474838256835938]	[0.4174206852912903, 0.5825793147087097]	[0.4598533511161804, 0.5401466488838196]	[0.4286387860774994, 0.5713611841201782]	[0.5552041530609131, 0.4447959363460541]	[0.4864964485168457, 0.5135035514831543]	[0.5071520209312439, 0.4928480088710785]	[0.467364102602005, 0.5326358675956726]
[0,1]	[0.10278607904911041, 0.897213876247406]	[0.35451868176460266, 0.645481288433075]	[0.25352755188941956, 0.7464724183082581]	[0.20286643505096436, 0.7971335649490356]	[0.2136102169752121, 0.7863898277282715]	[0.4501486122608185, 0.5498514175415039]	[0.3377087116241455, 0.6622912883758545]	[0.01970066875219345, 0.9802993535995483]	[0.0015022633597254753, 0.998497724533081]	[0.016603654250502586, 0.9833963513374329]	[0.22862787544727325, 0.7713721394538879]
[0,1]	[0.17660927772521973, 0.823390781879425]	[0.30649474263191223, 0.6935052275657654]	[0.24812869727611542, 0.7518712282180786]	[0.19544674456119537, 0.8045532703399658]	[0.24753692746162415, 0.7524630427360535]	[0.44155046343803406, 0.5584494471549988]	[0.36051374673843384, 0.6394862532615662]	[0.042982395738363266, 0.9570176601409912]	[0.002806553151458502, 0.9971935153007507]	[0.01702132448554039, 0.9829786419868469]	[0.2389749437570572, 0.761025071144104]
[1,0]	[0.48332053422927856, 0.5166795253753662]	[0.5156393051147461, 0.4843606650829315]	[0.40938517451286316, 0.5906147956848145]	[0.4129171073436737, 0.5870829224586487]	[0.3683183193206787, 0.6316816806793213]	[0.4651581645011902, 0.5348418951034546]	[0.44332441687583923, 0.5566754937171936]	[0.4918356239795685, 0.5081644058227539]	[0.14336971938610077, 0.8566303253173828]	[0.20428092777729034, 0.7957190871238708]	[0.42554086446762085, 0.5744591355323792]
[0,1]	[0.2811008393764496, 0.718899130821228]	[0.3686204254627228, 0.6313796043395996]	[0.29803702235221863, 0.7019630074501038]	[0.3513847589492798, 0.6486152410507202]	[0.37344297766685486, 0.6265570521354675]	[0.44786328077316284, 0.5521367192268372]	[0.3826293647289276, 0.61737060546875]	[0.20304898917675018, 0.7969510555267334]	[0.020178381353616714, 0.9798216819763184]	[0.02985198423266411, 0.9701480269432068]	[0.41446739435195923, 0.5855326056480408]
[0,1]	[0.2418910562992096, 0.758108913898468]	[0.5174849629402161, 0.48251500725746155]	[0.4512999355792999, 0.5487000942230225]	[0.38393309712409973, 0.6160669326782227]	[0.43948981165885925, 0.5605100989341736]	[0.47035661339759827, 0.5296433568000793]	[0.47215163707733154, 0.5278483629226685]	[0.1942501664161682, 0.805749773979187]	[0.029424792155623436, 0.970575213432312]	[0.09786134213209152, 0.9021387100219727]	[0.49948781728744507, 0.5005122423171997]
[0,1]	[0.2006937712430954, 0.7993062734603882]	[0.47642359137535095, 0.5235764384269714]	[0.4194220006465912, 0.5805779099464417]	[0.3767630457878113, 0.623236894607544]	[0.38743916153907776, 0.6125608682632446]	[0.4485574960708618, 0.5514425039291382]	[0.4189603328704834, 0.5810396671295166]	[0.0641542300581932, 0.9358457922935486]	[0.003948308527469635, 0.9960517287254333]	[0.07026734948158264, 0.9297326803207397]	[0.4320880174636841, 0.5679120421409607]
[1,0]	[0.9356454610824585, 0.06435453146696091]	[0.6375373601913452, 0.3624626696109772]	[0.6284399032592773, 0.37156015634536743]	[0.7397889494895935, 0.2602110803127289]	[0.706737756729126, 0.293262243270874]	[0.6066566705703735, 0.39334338903427124]	[0.5751121640205383, 0.42488786578178406]	[0.9650536179542542, 0.03494632616639137]	[0.9563180804252625, 0.04368189722299576]	[0.9458203315734863, 0.05417966842651367]	[0.7352637648582458, 0.26473623514175415]
[1,0]	[0.8965709209442139, 0.10342904925346375]	[0.6766576766967773, 0.3233422636985779]	[0.6543077826499939, 0.3456922173500061]	[0.6506668329238892, 0.34933316707611084]	[0.7979293465614319, 0.2020706832408905]	[0.5846215486526489, 0.4153784215450287]	[0.5637831687927246, 0.4362168610095978]	[0.9432437419891357, 0.05675628408789635]	[0.8821632862091064, 0.11783671379089355]	[0.8918196558952332, 0.10818040370941162]	[0.7005475759506226, 0.29945245385169983]
[1,0]	[0.8795595765113831, 0.12044034898281097]	[0.6047065854072571, 0.39529338479042053]	[0.6080909371376038, 0.391909122467041]	[0.564867377281189, 0.43513262271881104]	[0.6172748804092407, 0.3827251195907593]	[0.572537899017334, 0.4274621307849884]	[0.5615245699882507, 0.43847545981407166]	[0.8640475273132324, 0.13595248758792877]	[0.8672826290130615, 0.13271743059158325]	[0.6557831168174744, 0.34421685338020325]	[0.6970660090446472, 0.3029339909553528]
[1,0]	[0.8912698030471802, 0.10873021930456161]	[0.6082484722137451, 0.3917514681816101]	[0.6560084819793701, 0.3439915180206299]	[0.5852565765380859, 0.4147433638572693]	[0.7143975496292114, 0.2856024503707886]	[0.571696400642395, 0.428303599357605]	[0.554984450340271, 0.4450155198574066]	[0.8564287424087524, 0.14357125759124756]	[0.8691087365150452, 0.13089120388031006]	[0.7582122087478638, 0.241787850856781]	[0.6441896557807922, 0.35581034421920776]
[1,0]	[0.8514792323112488, 0.1485208421945572]	[0.6448327302932739, 0.3551672697067261]	[0.6674625277519226, 0.332537442445755]	[0.6848104596138, 0.31518954038619995]	[0.6616813540458679, 0.3383186161518097]	[0.5656533241271973, 0.43434664607048035]	[0.5791212916374207, 0.42087864875793457]	[0.8629575967788696, 0.13704240322113037]	[0.7837662100791931, 0.21623381972312927]	[0.7325437068939209, 0.2674562335014343]	[0.6924447417259216, 0.30755528807640076]
[1,0]	[0.892894983291626, 0.10710504651069641]	[0.6906362175941467, 0.3093637228012085]	[0.6888895034790039, 0.3111105263233185]	[0.6886045336723328, 0.31139546632766724]	[0.7350838780403137, 0.2649160921573639]	[0.6078238487243652, 0.39217615127563477]	[0.5768278241157532, 0.4231721758842468]	[0.9345332980155945, 0.06546670943498611]	[0.8861824870109558, 0.11381752043962479]	[0.8516666889190674, 0.14833331108093262]	[0.8450460433959961, 0.1549540013074875]
[1,0]	[0.855017900466919, 0.14498203992843628]	[0.608405590057373, 0.39159440994262695]	[0.6187657117843628, 0.3812342584133148]	[0.6202540397644043, 0.3797459304332733]	[0.6048790812492371, 0.39512088894844055]	[0.5400152802467346, 0.4599846601486206]	[0.5542823076248169, 0.4457176625728607]	[0.8588882088661194, 0.14111186563968658]	[0.8528015613555908, 0.14719842374324799]	[0.729695737361908, 0.27030426263809204]	[0.6924340128898621, 0.3075660467147827]
[1,0]	[0.8609874248504639, 0.13901261985301971]	[0.6280285120010376, 0.3719714879989624]	[0.6111986637115479, 0.38880136609077454]	[0.6108131408691406, 0.389186829328537]	[0.6569454073905945, 0.3430546522140503]	[0.5560722947120667, 0.44392770528793335]	[0.5501542687416077, 0.4498457908630371]	[0.9001295566558838, 0.09987049549818039]	[0.8850370645523071, 0.11496294289827347]	[0.7832141518592834, 0.21678589284420013]	[0.7166237235069275, 0.2833762764930725]
[1,0]	[0.8042750358581543, 0.19572493433952332]	[0.5927079319953918, 0.40729206800460815]	[0.5259292125701904, 0.4740707576274872]	[0.5827106237411499, 0.4172893762588501]	[0.5260447859764099, 0.4739552140235901]	[0.5104390382766724, 0.48956093192100525]	[0.5404700636863708, 0.4595298767089844]	[0.7526413798332214, 0.24735863506793976]	[0.676090657711029, 0.3239094018936157]	[0.5904846787452698, 0.4095153212547302]	[0.6463447213172913, 0.3536553382873535]
[1,0]	[0.8233217000961304, 0.17667829990386963]	[0.5859963297843933, 0.4140036106109619]	[0.6035471558570862, 0.39645281434059143]	[0.6250339150428772, 0.37496599555015564]	[0.5989060997962952, 0.40109390020370483]	[0.5158206820487976, 0.48417928814888]	[0.5429685711860657, 0.4570314884185791]	[0.8406980037689209, 0.1593019962310791]	[0.678425133228302, 0.321574866771698]	[0.7688658237457275, 0.23113419115543365]	[0.7154704928398132, 0.28452953696250916]
[1,0]	[0.8054201006889343, 0.1945798695087433]	[0.6162142753601074, 0.3837857246398926]	[0.568917453289032, 0.431082546710968]	[0.6028792858123779, 0.39712074398994446]	[0.5960893630981445, 0.40391069650650024]	[0.5245527029037476, 0.47544732689857483]	[0.5517570972442627, 0.44824284315109253]	[0.7621580958366394, 0.23784184455871582]	[0.8417739272117615, 0.15822602808475494]	[0.5721896290779114, 0.42781031131744385]	[0.6100249290466309, 0.38997507095336914]
[1,0]	[0.7093279957771301, 0.2906720042228699]	[0.6111354231834412, 0.38886457681655884]	[0.5073143243789673, 0.49268561601638794]	[0.5447683334350586, 0.45523160696029663]	[0.5405850410461426, 0.4594149589538574]	[0.5048372149467468, 0.4951627850532532]	[0.5469700694084167, 0.4530298411846161]	[0.7232031226158142, 0.2767968475818634]	[0.7967857122421265, 0.20321430265903473]	[0.5733319520950317, 0.4266680181026459]	[0.6310654282569885, 0.36893460154533386]
[1,0]	[0.5106974840164185, 0.48930245637893677]	[0.39653682708740234, 0.6034631729125977]	[0.3049619197845459, 0.6950380206108093]	[0.29453083872795105, 0.7054691314697266]	[0.36118006706237793, 0.6388199329376221]	[0.47756338119506836, 0.5224365592002869]	[0.39687395095825195, 0.603126049041748]	[0.5081026554107666, 0.491897314786911]	[0.38964414596557617, 0.6103559136390686]	[0.34060975909233093, 0.6593902111053467]	[0.49169230461120605, 0.5083077549934387]
[1,0]	[0.9276812672615051, 0.07231868803501129]	[0.6648911237716675, 0.3351089358329773]	[0.587916910648346, 0.41208308935165405]	[0.5808236002922058, 0.4191763699054718]	[0.6530787348747253, 0.34692126512527466]	[0.5455202460289001, 0.4544796943664551]	[0.573114812374115, 0.4268852472305298]	[0.9223913550376892, 0.07760864496231079]	[0.9407629370689392, 0.059237055480480194]	[0.8459354639053345, 0.15406453609466553]	[0.7234914898872375, 0.27650853991508484]
[1,0]	[0.9006330370903015, 0.0993669405579567]	[0.5856100916862488, 0.41438987851142883]	[0.6161031126976013, 0.3838968873023987]	[0.539427638053894, 0.46057239174842834]	[0.5882600545883179, 0.41173994541168213]	[0.545197069644928, 0.45480290055274963]	[0.5467049479484558, 0.4532950520515442]	[0.9293844103813171, 0.07061553001403809]	[0.8718891739845276, 0.1281108260154724]	[0.7945117354393005, 0.20548826456069946]	[0.7052661180496216, 0.29473385214805603]
[1,0]	[0.9034739136695862, 0.09652610123157501]	[0.6300427913665771, 0.36995720863342285]	[0.6199228167533875, 0.38007715344429016]	[0.571923017501831, 0.4280768930912018]	[0.598375141620636, 0.4016248285770416]	[0.5569684505462646, 0.44303157925605774]	[0.5675763487815857, 0.43242359161376953]	[0.8702330589294434, 0.12976689636707306]	[0.8026279807090759, 0.1973719745874405]	[0.7802218198776245, 0.21977822482585907]	[0.68989098072052, 0.3101089894771576]
[1,0]	[0.7991721630096436, 0.20082780718803406]	[0.6471083760261536, 0.3528916537761688]	[0.6363802552223206, 0.36361971497535706]	[0.5898502469062805, 0.4101497530937195]	[0.6660360097885132, 0.33396396040916443]	[0.5539084672927856, 0.44609153270721436]	[0.5505907535552979, 0.44940924644470215]	[0.8298326134681702, 0.17016732692718506]	[0.6642670035362244, 0.33573296666145325]	[0.7250218391418457, 0.2749781310558319]	[0.7056266069412231, 0.29437342286109924]
[1,0]	[0.29422515630722046, 0.7057748436927795]	[0.42239218950271606, 0.5776078104972839]	[0.3645067512989044, 0.635493278503418]	[0.30234295129776, 0.69765704870224]	[0.3157186806201935, 0.6842812299728394]	[0.45990562438964844, 0.5400943756103516]	[0.4156857430934906, 0.584314227104187]	[0.205951988697052, 0.794048011302948]	[0.07424944639205933, 0.9257505536079407]	[0.09231188148260117, 0.9076881408691406]	[0.39398738741874695, 0.6060126423835754]
[1,0]	[0.5040646195411682, 0.4959353804588318]	[0.5275038480758667, 0.4724961221218109]	[0.46300598978996277, 0.5369939208030701]	[0.46309369802474976, 0.5369063019752502]	[0.4140149652957916, 0.5859850645065308]	[0.4613187611103058, 0.5386812686920166]	[0.4814325273036957, 0.5185674428939819]	[0.436810702085495, 0.5631893277168274]	[0.13252034783363342, 0.8674796223640442]	[0.20219630002975464, 0.7978037595748901]	[0.5523351430892944, 0.4476648271083832]
[0,1]	[0.41654208302497864, 0.5834579467773438]	[0.4155595302581787, 0.5844405293464661]	[0.35142195224761963, 0.6485781073570251]	[0.26224464178085327, 0.7377553582191467]	[0.3472289443016052, 0.6527710556983948]	[0.4399838447570801, 0.5600160956382751]	[0.3857530355453491, 0.6142469048500061]	[0.3864474296569824, 0.6135525703430176]	[0.03749226778745651, 0.9625077247619629]	[0.05523090437054634, 0.9447691440582275]	[0.40178194642066956, 0.5982180237770081]
[0,1]	[0.36249658465385437, 0.637503445148468]	[0.4315594732761383, 0.5684405565261841]	[0.35668787360191345, 0.6433120965957642]	[0.36405330896377563, 0.6359466910362244]	[0.3944142758846283, 0.6055856943130493]	[0.4409101605415344, 0.5590898394584656]	[0.4365237355232239, 0.5634763240814209]	[0.37600216269493103, 0.6239978075027466]	[0.055047839879989624, 0.9449521899223328]	[0.05304935574531555, 0.9469506740570068]	[0.42867353558540344, 0.5713265538215637]
[1,0]	[0.595605194568634, 0.40439480543136597]	[0.6249175667762756, 0.375082403421402]	[0.6258883476257324, 0.37411168217658997]	[0.6199989318847656, 0.3800010085105896]	[0.6107638478279114, 0.3892362117767334]	[0.5150617361068726, 0.48493823409080505]	[0.5178931951522827, 0.48210686445236206]	[0.596501350402832, 0.4034986197948456]	[0.4092315137386322, 0.5907684564590454]	[0.4817068874835968, 0.5182931423187256]	[0.681150496006012, 0.31884950399398804]
[1,0]	[0.5339284539222717, 0.4660714566707611]	[0.5516082048416138, 0.448391854763031]	[0.5943708419799805, 0.40562915802001953]	[0.5524181723594666, 0.44758179783821106]	[0.525711715221405, 0.47428834438323975]	[0.4798661470413208, 0.5201338529586792]	[0.486897349357605, 0.513102650642395]	[0.47984954714775085, 0.5201504230499268]	[0.1510421186685562, 0.848957896232605]	[0.25663718581199646, 0.7433628439903259]	[0.5541966557502747, 0.44580337405204773]
[1,0]	[0.4700188636779785, 0.5299811363220215]	[0.6250110864639282, 0.37498894333839417]	[0.5010594129562378, 0.4989406168460846]	[0.5591439604759216, 0.440856009721756]	[0.4741842448711395, 0.5258157849311829]	[0.5107074975967407, 0.48929253220558167]	[0.5294374823570251, 0.4705624282360077]	[0.45245620608329773, 0.5475437641143799]	[0.4809490442276001, 0.5190508961677551]	[0.3160330057144165, 0.6839670538902283]	[0.5982396602630615, 0.4017603397369385]
[1,0]	[0.6734995245933533, 0.3265005052089691]	[0.6098388433456421, 0.3901611268520355]	[0.5202581882476807, 0.47974175214767456]	[0.5862011909484863, 0.41379886865615845]	[0.5556926131248474, 0.444307416677475]	[0.5305706858634949, 0.4694293141365051]	[0.5587566494941711, 0.44124338030815125]	[0.7041729688644409, 0.2958269715309143]	[0.7892393469810486, 0.2107606679201126]	[0.585700511932373, 0.41429951786994934]	[0.6867373585700989, 0.3132626712322235]
[1,0]	[0.8561552166938782, 0.14384478330612183]	[0.6024584174156189, 0.3975415825843811]	[0.5044625401496887, 0.49553748965263367]	[0.593018651008606, 0.40698134899139404]	[0.560621976852417, 0.4393780529499054]	[0.5282401442527771, 0.4717598259449005]	[0.5573950409889221, 0.4426049590110779]	[0.9078877568244934, 0.09211226552724838]	[0.7782400846481323, 0.22175991535186768]	[0.6616206765174866, 0.33837929368019104]	[0.6562840342521667, 0.343716025352478]
[1,0]	[0.9245579838752747, 0.07544200122356415]	[0.6004909873008728, 0.399509072303772]	[0.6181483268737793, 0.3818517029285431]	[0.6315673589706421, 0.3684326410293579]	[0.6884475350379944, 0.3115524351596832]	[0.5699670314788818, 0.43003302812576294]	[0.5761663913726807, 0.4238336682319641]	[0.9478626251220703, 0.05213732644915581]	[0.9185515642166138, 0.08144836872816086]	[0.8864425420761108, 0.11355745792388916]	[0.7253530025482178, 0.2746469974517822]
[0,1]	[0.19615598022937775, 0.8038439750671387]	[0.32580140233039856, 0.674198567867279]	[0.27847108244895935, 0.721528947353363]	[0.21702709794044495, 0.7829728722572327]	[0.2640732228755951, 0.7359268069267273]	[0.4399208724498749, 0.5600790977478027]	[0.32629823684692383, 0.673701822757721]	[0.0690615251660347, 0.9309384226799011]	[0.007176787126809359, 0.9928232431411743]	[0.03624333068728447, 0.9637566208839417]	[0.22818416357040405, 0.7718157768249512]
[0,1]	[0.3241818845272064, 0.6758180856704712]	[0.29473328590393066, 0.7052667140960693]	[0.26455312967300415, 0.7354468107223511]	[0.23078584671020508, 0.7692141532897949]	[0.2581103444099426, 0.7418896555900574]	[0.4405834674835205, 0.5594165325164795]	[0.3543120324611664, 0.6456879377365112]	[0.21602308750152588, 0.7839769124984741]	[0.016561508178710938, 0.9834384322166443]	[0.03305729478597641, 0.9669427275657654]	[0.2338855266571045, 0.7661144733428955]
[0,1]	[0.2790169417858124, 0.72098308801651]	[0.46882274746894836, 0.531177282333374]	[0.36092227697372437, 0.6390777230262756]	[0.34737515449523926, 0.6526248455047607]	[0.3362713158130646, 0.6637287139892578]	[0.44993022084236145, 0.5500697493553162]	[0.4101843237876892, 0.5898157358169556]	[0.13727517426013947, 0.862724781036377]	[0.010973780415952206, 0.9890262484550476]	[0.026402803137898445, 0.9735972285270691]	[0.40157756209373474, 0.5984224677085876]
[0,1]	[0.3399263024330139, 0.6600737571716309]	[0.34775716066360474, 0.6522428393363953]	[0.2302815318107605, 0.7697184681892395]	[0.25416749715805054, 0.7458325028419495]	[0.2760371267795563, 0.7239629030227661]	[0.4435950219631195, 0.5564049482345581]	[0.40024319291114807, 0.5997568368911743]	[0.25981834530830383, 0.7401816844940186]	[0.015829231590032578, 0.9841707348823547]	[0.0310774315148592, 0.9689225554466248]	[0.33950746059417725, 0.6604925394058228]
[1,0]	[0.530275285243988, 0.46972477436065674]	[0.450399249792099, 0.5496006608009338]	[0.4062141478061676, 0.5937858819961548]	[0.35025256872177124, 0.649747371673584]	[0.4573895335197449, 0.5426104664802551]	[0.5126261115074158, 0.48737388849258423]	[0.43061473965644836, 0.569385290145874]	[0.5084955096244812, 0.4915044903755188]	[0.6167689561843872, 0.3832310140132904]	[0.38094082474708557, 0.6190592646598816]	[0.5726373195648193, 0.42736271023750305]
[1,0]	[0.445777952671051, 0.554222047328949]	[0.4944956600666046, 0.5055044293403625]	[0.4063306450843811, 0.5936694145202637]	[0.4570722281932831, 0.5429278016090393]	[0.4644623398780823, 0.5355377197265625]	[0.5044569969177246, 0.495542973279953]	[0.4511892795562744, 0.5488107800483704]	[0.3896501958370209, 0.6103498339653015]	[0.4912455081939697, 0.5087544322013855]	[0.3630973696708679, 0.6369026899337769]	[0.480092316865921, 0.5199076533317566]
[1,0]	[0.6794041991233826, 0.32059574127197266]	[0.6053740382194519, 0.3946259617805481]	[0.619816780090332, 0.3801831603050232]	[0.6133313179016113, 0.3866686522960663]	[0.5948981046676636, 0.4051019251346588]	[0.5303859710693359, 0.4696139991283417]	[0.5531350374221802, 0.44686490297317505]	[0.6782987713813782, 0.32170119881629944]	[0.5650956034660339, 0.43490439653396606]	[0.43983328342437744, 0.5601667165756226]	[0.670842170715332, 0.3291577398777008]
[1,0]	[0.4066772162914276, 0.5933228135108948]	[0.5647904872894287, 0.43520957231521606]	[0.5352751016616821, 0.46472492814064026]	[0.516668438911438, 0.48333150148391724]	[0.5093263983726501, 0.49067357182502747]	[0.4699286222457886, 0.5300713777542114]	[0.5055924654006958, 0.4944075644016266]	[0.3563946783542633, 0.6436053514480591]	[0.07820123434066772, 0.9217987060546875]	[0.17250627279281616, 0.8274937868118286]	[0.5420722961425781, 0.4579277038574219]
[1,0]	[0.4552980959415436, 0.544701874256134]	[0.5870550274848938, 0.4129450023174286]	[0.5433256030082703, 0.4566744565963745]	[0.5911141037940979, 0.4088859260082245]	[0.4983246326446533, 0.5016753673553467]	[0.4895901083946228, 0.5104098916053772]	[0.5048100352287292, 0.49518996477127075]	[0.3154752254486084, 0.6845247745513916]	[0.2286885380744934, 0.7713115215301514]	[0.18117760121822357, 0.81882244348526]	[0.6279129981994629, 0.3720870018005371]
[1,0]	[0.33151528239250183, 0.668484628200531]	[0.6109434366226196, 0.389056533575058]	[0.576475203037262, 0.42352476716041565]	[0.6123552322387695, 0.38764476776123047]	[0.5152974128723145, 0.48470255732536316]	[0.46803757548332214, 0.5319623947143555]	[0.5199080109596252, 0.48009192943573]	[0.23355570435523987, 0.7664443254470825]	[0.04952937364578247, 0.9504706859588623]	[0.1293853372335434, 0.8706146478652954]	[0.6554828882217407, 0.3445170819759369]
[1,0]	[0.5372596383094788, 0.46274030208587646]	[0.5850767493247986, 0.4149233102798462]	[0.5691444277763367, 0.4308556318283081]	[0.5878476500511169, 0.41215240955352783]	[0.5543863773345947, 0.44561365246772766]	[0.5021339654922485, 0.49786603450775146]	[0.5481536388397217, 0.4518463611602783]	[0.47727274894714355, 0.5227272510528564]	[0.31391382217407227, 0.6860861778259277]	[0.2465188205242157, 0.7534811496734619]	[0.629416823387146, 0.3705832362174988]
[1,0]	[0.6144540905952454, 0.385545939207077]	[0.5860559344291687, 0.4139440357685089]	[0.613305389881134, 0.38669463992118835]	[0.5902488231658936, 0.40975117683410645]	[0.5900591611862183, 0.40994080901145935]	[0.5041635036468506, 0.4958364963531494]	[0.5532639026641846, 0.4467361271381378]	[0.6152883172035217, 0.38471177220344543]	[0.3549189567565918, 0.6450810432434082]	[0.33120012283325195, 0.668799877166748]	[0.6962326169013977, 0.3037674129009247]
[0,1]	[0.538755476474762, 0.46124452352523804]	[0.5477281808853149, 0.45227181911468506]	[0.4733290672302246, 0.5266709327697754]	[0.45319053530693054, 0.5468094348907471]	[0.49173539876937866, 0.5082646012306213]	[0.47645455598831177, 0.523545503616333]	[0.47016608715057373, 0.5298339128494263]	[0.5063239336013794, 0.493676096200943]	[0.4265677332878113, 0.5734322667121887]	[0.4567078948020935, 0.5432921051979065]	[0.5121076703071594, 0.4878922998905182]
[0,1]	[0.5183355808258057, 0.4816644787788391]	[0.5935863256454468, 0.406413733959198]	[0.5363115072250366, 0.4636884927749634]	[0.5940331220626831, 0.4059669077396393]	[0.5673417448997498, 0.4326583445072174]	[0.49125778675079346, 0.5087421536445618]	[0.5168423652648926, 0.4831576943397522]	[0.5235015153884888, 0.4764985144138336]	[0.18307560682296753, 0.8169243931770325]	[0.2880200743675232, 0.7119799256324768]	[0.5852909088134766, 0.41470909118652344]
[1,0]	[0.4605337977409363, 0.5394662022590637]	[0.46093660593032837, 0.5390634536743164]	[0.329408198595047, 0.6705918908119202]	[0.30400368571281433, 0.6959963440895081]	[0.3529110550880432, 0.6470890045166016]	[0.4602738320827484, 0.5397261381149292]	[0.41966453194618225, 0.5803354382514954]	[0.554574728012085, 0.4454253315925598]	[0.17062397301197052, 0.8293760418891907]	[0.15111537277698517, 0.8488845825195312]	[0.4190177619457245, 0.5809822678565979]
[1,0]	[0.4735317826271057, 0.5264682173728943]	[0.4884847402572632, 0.5115152597427368]	[0.3725859224796295, 0.6274141073226929]	[0.3767296373844147, 0.6232703328132629]	[0.41724294424057007, 0.5827570557594299]	[0.45003655552864075, 0.5499633550643921]	[0.4565470516681671, 0.5434529185295105]	[0.5847908854484558, 0.4152091145515442]	[0.16789962351322174, 0.8321003913879395]	[0.14246682822704315, 0.8575331568717957]	[0.41957491636276245, 0.5804251432418823]
[0,1]	[0.23877796530723572, 0.7612220048904419]	[0.36639031767845154, 0.6336096525192261]	[0.405585914850235, 0.5944140553474426]	[0.28765782713890076, 0.7123422026634216]	[0.3465498089790344, 0.6534501910209656]	[0.449429988861084, 0.550570011138916]	[0.3592822849750519, 0.6407176852226257]	[0.08217984437942505, 0.917820155620575]	[0.012471693567931652, 0.987528383731842]	[0.08627572655677795, 0.9137242436408997]	[0.4630225896835327, 0.5369774103164673]
[0,1]	[0.5759285092353821, 0.42407146096229553]	[0.46872296929359436, 0.5312770009040833]	[0.40148788690567017, 0.5985121130943298]	[0.4272884726524353, 0.5727115273475647]	[0.4509703516960144, 0.5490295886993408]	[0.4888424277305603, 0.5111576318740845]	[0.43196189403533936, 0.5680381059646606]	[0.4292886257171631, 0.5707113742828369]	[0.42650455236434937, 0.5734955072402954]	[0.21816681325435638, 0.7818331718444824]	[0.5815343856811523, 0.41846564412117004]
[0,1]	[0.2072117030620575, 0.7927883267402649]	[0.3288412094116211, 0.6711587905883789]	[0.27254727482795715, 0.7274526953697205]	[0.2613227665424347, 0.7386772632598877]	[0.29290783405303955, 0.7070921063423157]	[0.43854570388793945, 0.5614542961120605]	[0.3666238486766815, 0.6333761215209961]	[0.07171130180358887, 0.9282886981964111]	[0.0017089033499360085, 0.9982910752296448]	[0.03830358758568764, 0.961696445941925]	[0.26064977049827576, 0.7393502593040466]
[0,1]	[0.28981223702430725, 0.7101877927780151]	[0.38196244835853577, 0.6180375814437866]	[0.23336000740528107, 0.7666400074958801]	[0.16014325618743896, 0.8398568034172058]	[0.285183310508728, 0.714816689491272]	[0.4472166895866394, 0.5527833700180054]	[0.35478803515434265, 0.6452120542526245]	[0.35455796122550964, 0.6454419493675232]	[0.05108039081096649, 0.9489196538925171]	[0.01936212368309498, 0.9806379079818726]	[0.3098376989364624, 0.6901623010635376]
[0,1]	[0.31077754497528076, 0.6892224550247192]	[0.3871384561061859, 0.6128615140914917]	[0.31510159373283386, 0.6848983764648438]	[0.30392324924468994, 0.6960768103599548]	[0.35210081934928894, 0.6478992104530334]	[0.4413914084434509, 0.5586085319519043]	[0.3811788856983185, 0.6188211441040039]	[0.3477773368358612, 0.6522226929664612]	[0.05328556150197983, 0.9467145204544067]	[0.029169350862503052, 0.9708306789398193]	[0.3136197030544281, 0.6863803267478943]
[1,0]	[0.8263901472091675, 0.1736098676919937]	[0.548241138458252, 0.45175889134407043]	[0.48483073711395264, 0.5151693224906921]	[0.5114870667457581, 0.48851287364959717]	[0.49033138155937195, 0.5096686482429504]	[0.5174243450164795, 0.4825756549835205]	[0.504240870475769, 0.49575909972190857]	[0.6506806015968323, 0.34931936860084534]	[0.7835742831230164, 0.21642564237117767]	[0.4795241355895996, 0.5204758644104004]	[0.5440652966499329, 0.4559347331523895]
[1,0]	[0.7721576690673828, 0.2278423309326172]	[0.5826637744903564, 0.41733622550964355]	[0.5625483393669128, 0.43745163083076477]	[0.523730993270874, 0.47626903653144836]	[0.5456072688102722, 0.4543927311897278]	[0.5361143946647644, 0.463885635137558]	[0.522727906703949, 0.47727206349372864]	[0.7072667479515076, 0.29273322224617004]	[0.5992738008499146, 0.40072622895240784]	[0.4698609709739685, 0.5301390886306763]	[0.6051214337348938, 0.3948785364627838]
[0,1]	[0.3723846971988678, 0.6276152729988098]	[0.3298824429512024, 0.6701175570487976]	[0.22601616382598877, 0.7739838361740112]	[0.251712828874588, 0.7482872009277344]	[0.30457085371017456, 0.6954290866851807]	[0.4382573366165161, 0.5617426633834839]	[0.368411660194397, 0.631588339805603]	[0.3849552571773529, 0.6150447726249695]	[0.10008405148983002, 0.8999159336090088]	[0.28857383131980896, 0.7114261388778687]	[0.22763970494270325, 0.7723602652549744]
[0,1]	[0.48338836431503296, 0.5166115760803223]	[0.34908342361450195, 0.650916576385498]	[0.2802421450614929, 0.7197578549385071]	[0.29910099506378174, 0.7008990049362183]	[0.3588145673274994, 0.641185462474823]	[0.4495774209499359, 0.5504226088523865]	[0.35474100708961487, 0.6452589631080627]	[0.4375583529472351, 0.5624415874481201]	[0.058479100465774536, 0.9415209293365479]	[0.34976401925086975, 0.6502359509468079]	[0.3057880997657776, 0.6942119002342224]
[0,1]	[0.3944695293903351, 0.6055304408073425]	[0.44195735454559326, 0.558042585849762]	[0.3790986239910126, 0.6209014058113098]	[0.44870978593826294, 0.5512902736663818]	[0.45316001772880554, 0.5468399524688721]	[0.48981773853302, 0.51018226146698]	[0.40120700001716614, 0.5987929701805115]	[0.33956989645957947, 0.6604301333427429]	[0.3895290195941925, 0.6104709506034851]	[0.1959511637687683, 0.8040488362312317]	[0.4617336690425873, 0.5382663011550903]
[0,1]	[0.1869470626115799, 0.8130529522895813]	[0.45348823070526123, 0.5465117692947388]	[0.3849126398563385, 0.6150873303413391]	[0.40494459867477417, 0.595055341720581]	[0.4420807361602783, 0.5579192638397217]	[0.46468350291252136, 0.5353164672851562]	[0.3797335922718048, 0.6202663779258728]	[0.11651618033647537, 0.8834838271141052]	[0.010114390403032303, 0.9898855686187744]	[0.06633631139993668, 0.9336637258529663]	[0.48999541997909546, 0.5100045800209045]
[1,0]	[0.8612405061721802, 0.1387595236301422]	[0.6295778751373291, 0.3704220950603485]	[0.5728661417961121, 0.42713385820388794]	[0.5694870948791504, 0.4305129051208496]	[0.5451377034187317, 0.4548623561859131]	[0.5428450703620911, 0.45715489983558655]	[0.5401936769485474, 0.45980629324913025]	[0.8324695229530334, 0.16753049194812775]	[0.8378411531448364, 0.16215884685516357]	[0.7506690621376038, 0.24933090806007385]	[0.6168147921562195, 0.3831852674484253]
[0,1]	[0.8299154043197632, 0.17008458077907562]	[0.6345012784004211, 0.36549875140190125]	[0.48368290066719055, 0.5163170695304871]	[0.5608891248703003, 0.43911096453666687]	[0.4973951280117035, 0.5026049613952637]	[0.5114904046058655, 0.4885096251964569]	[0.5249163508415222, 0.4750836491584778]	[0.8628325462341309, 0.13716751337051392]	[0.8482571244239807, 0.1517428606748581]	[0.7706934809684753, 0.22930651903152466]	[0.5692580938339233, 0.4307418763637543]
[0,1]	[0.36602193117141724, 0.6339780688285828]	[0.38453543186187744, 0.6154646277427673]	[0.46467751264572144, 0.5353224873542786]	[0.29982084035873413, 0.7001791000366211]	[0.3706814646720886, 0.6293184757232666]	[0.47260361909866333, 0.5273963212966919]	[0.3815290331840515, 0.6184710264205933]	[0.24761642515659332, 0.7523836493492126]	[0.22918561100959778, 0.7708143591880798]	[0.16042736172676086, 0.8395726084709167]	[0.4663308560848236, 0.5336691737174988]
[0,1]	[0.3669666349887848, 0.6330333948135376]	[0.31368309259414673, 0.6863168478012085]	[0.3051367998123169, 0.6948632001876831]	[0.3206295967102051, 0.6793704032897949]	[0.333383172750473, 0.6666168570518494]	[0.4550974369049072, 0.5449025630950928]	[0.37543684244155884, 0.6245631575584412]	[0.23111148178577423, 0.768888533115387]	[0.06258612871170044, 0.9374138116836548]	[0.2531791925430298, 0.7468208074569702]	[0.4625162184238434, 0.537483811378479]
[1,0]	[0.44693389534950256, 0.553066074848175]	[0.5839255452156067, 0.41607439517974854]	[0.5459973812103271, 0.45400258898735046]	[0.5156788229942322, 0.48432114720344543]	[0.568977415561676, 0.4310225546360016]	[0.49720242619514465, 0.502797544002533]	[0.4997302293777466, 0.5002697706222534]	[0.3332584500312805, 0.6667415499687195]	[0.27300453186035156, 0.7269955277442932]	[0.19573673605918884, 0.8042632341384888]	[0.5753450989723206, 0.42465490102767944]
[0,1]	[0.4160967767238617, 0.5839031934738159]	[0.5590366125106812, 0.4409634470939636]	[0.5596315264701843, 0.4403684735298157]	[0.5579150915145874, 0.442084938287735]	[0.5139288902282715, 0.4860711097717285]	[0.49100959300994873, 0.5089903473854065]	[0.4966132640838623, 0.5033866763114929]	[0.36997848749160767, 0.6300215125083923]	[0.20748785138130188, 0.7925121784210205]	[0.12758375704288483, 0.8724161982536316]	[0.5756005644798279, 0.4243994653224945]
[1,0]	[0.9086119532585144, 0.091388039290905]	[0.6770206689834595, 0.32297930121421814]	[0.6526259779930115, 0.34737399220466614]	[0.6905744075775146, 0.30942559242248535]	[0.6761988401412964, 0.3238011300563812]	[0.5706145763397217, 0.42938539385795593]	[0.5730156302452087, 0.42698436975479126]	[0.9274047613143921, 0.07259517908096313]	[0.9077109694480896, 0.0922890305519104]	[0.8556343913078308, 0.14436563849449158]	[0.7047033905982971, 0.2952966094017029]
[1,0]	[0.9112337231636047, 0.08876627683639526]	[0.67021244764328, 0.32978761196136475]	[0.6733524799346924, 0.32664749026298523]	[0.6296223998069763, 0.37037762999534607]	[0.7705677151679993, 0.22943231463432312]	[0.6042453646659851, 0.3957546651363373]	[0.5687641501426697, 0.4312358498573303]	[0.9645339846611023, 0.03546600788831711]	[0.9415425062179565, 0.058457449078559875]	[0.9522609114646912, 0.04773913696408272]	[0.7661011219024658, 0.2338988482952118]
[1,0]	[0.704308807849884, 0.29569122195243835]	[0.640324592590332, 0.35967546701431274]	[0.6054978966712952, 0.39450204372406006]	[0.6456199288368225, 0.3543800413608551]	[0.5689606070518494, 0.4310394823551178]	[0.5083882212638855, 0.4916118085384369]	[0.5517023205757141, 0.4482977092266083]	[0.7230312824249268, 0.276968777179718]	[0.6795468926429749, 0.32045313715934753]	[0.6093063354492188, 0.39069369435310364]	[0.6907399296760559, 0.3092600703239441]
[1,0]	[0.7021729350090027, 0.2978270649909973]	[0.6165180206298828, 0.3834819495677948]	[0.5706042647361755, 0.42939573526382446]	[0.6749788522720337, 0.3250211477279663]	[0.5883878469467163, 0.4116121828556061]	[0.4950999319553375, 0.5049000978469849]	[0.5452567934989929, 0.4547431468963623]	[0.7678713798522949, 0.23212864995002747]	[0.5744085311889648, 0.42559149861335754]	[0.6820793151855469, 0.31792065501213074]	[0.7155627608299255, 0.28443729877471924]
[1,0]	[0.5415080785751343, 0.4584919214248657]	[0.5489988327026367, 0.4510011672973633]	[0.5005115866661072, 0.49948838353157043]	[0.5533832311630249, 0.4466167390346527]	[0.5913279056549072, 0.40867215394973755]	[0.48919445276260376, 0.5108055472373962]	[0.5260074138641357, 0.47399261593818665]	[0.5805869102478027, 0.41941308975219727]	[0.35836759209632874, 0.6416324377059937]	[0.3499852120876312, 0.6500147581100464]	[0.6344652771949768, 0.3655347526073456]
[1,0]	[0.4883590638637543, 0.5116410255432129]	[0.6191454529762268, 0.3808545470237732]	[0.590144693851471, 0.4098552465438843]	[0.588131844997406, 0.4118681848049164]	[0.5422841906547546, 0.45771583914756775]	[0.48780548572540283, 0.5121944546699524]	[0.52974933385849, 0.47025066614151]	[0.5607656836509705, 0.43923428654670715]	[0.21490918099880219, 0.7850908637046814]	[0.23074813187122345, 0.769251823425293]	[0.67649245262146, 0.32350754737854004]
[1,0]	[0.7860521078109741, 0.21394793689250946]	[0.5563110709190369, 0.44368892908096313]	[0.5288808941841125, 0.4711191952228546]	[0.5248770713806152, 0.47512292861938477]	[0.48005086183547974, 0.5199490785598755]	[0.5100818872451782, 0.4899181127548218]	[0.515450656414032, 0.484549343585968]	[0.7325577139854431, 0.2674422264099121]	[0.648032546043396, 0.351967453956604]	[0.5974531769752502, 0.40254685282707214]	[0.5988787412643433, 0.40112122893333435]
[1,0]	[0.7434922456741333, 0.2565077543258667]	[0.5368587374687195, 0.4631412625312805]	[0.45388662815093994, 0.5461133718490601]	[0.4809976816177368, 0.5190023183822632]	[0.4646557867527008, 0.5353442430496216]	[0.49659913778305054, 0.5034008622169495]	[0.5301918983459473, 0.46980810165405273]	[0.770103931427002, 0.22989603877067566]	[0.8047711253166199, 0.1952289342880249]	[0.6278271079063416, 0.37217292189598083]	[0.5771307945251465, 0.42286911606788635]
[0,1]	[0.08761812001466751, 0.9123818874359131]	[0.2796235978603363, 0.7203763723373413]	[0.30017849802970886, 0.6998215317726135]	[0.25155943632125854, 0.7484405040740967]	[0.2085094302892685, 0.7914905548095703]	[0.43837597966194153, 0.5616239905357361]	[0.367827832698822, 0.632172167301178]	[0.01725563034415245, 0.9827443957328796]	[0.0030508339405059814, 0.9969491362571716]	[0.03182331100106239, 0.9681766629219055]	[0.19579800963401794, 0.8042020201683044]
[1,0]	[0.8700969219207764, 0.12990303337574005]	[0.5989368557929993, 0.40106314420700073]	[0.6467627882957458, 0.3532371520996094]	[0.7021048665046692, 0.2978951036930084]	[0.6570329666137695, 0.34296703338623047]	[0.5914826393127441, 0.40851739048957825]	[0.5595189332962036, 0.4404810070991516]	[0.9342286586761475, 0.06577135622501373]	[0.9064461588859558, 0.09355390071868896]	[0.7376240491867065, 0.26237595081329346]	[0.7263004779815674, 0.27369946241378784]
[1,0]	[0.8206064105033875, 0.17939363420009613]	[0.5543304085731506, 0.44566959142684937]	[0.5791417956352234, 0.4208581745624542]	[0.6100916862487793, 0.3899082839488983]	[0.6012634634971619, 0.39873647689819336]	[0.5272349715232849, 0.4727650582790375]	[0.4973483681678772, 0.5026516914367676]	[0.8497950434684753, 0.15020501613616943]	[0.7716162800788879, 0.22838367521762848]	[0.6233177781105042, 0.3766822814941406]	[0.6580209732055664, 0.341979056596756]
[1,0]	[0.8767172694206238, 0.12328267097473145]	[0.6043180823326111, 0.3956819772720337]	[0.636271059513092, 0.36372897028923035]	[0.6237700581550598, 0.3762299418449402]	[0.6364942789077759, 0.3635057508945465]	[0.5633692741394043, 0.4366307556629181]	[0.5745643973350525, 0.4254355728626251]	[0.899951696395874, 0.10004828125238419]	[0.9126825928688049, 0.08731739968061447]	[0.8288145065307617, 0.17118555307388306]	[0.741763174533844, 0.258236825466156]
[1,0]	[0.864178478717804, 0.13582159578800201]	[0.6896808743476868, 0.31031906604766846]	[0.673673152923584, 0.32632678747177124]	[0.6889185309410095, 0.3110814690589905]	[0.7371128797531128, 0.2628871202468872]	[0.5790301561355591, 0.4209698438644409]	[0.5569995641708374, 0.4430004358291626]	[0.9193890690803528, 0.08061093837022781]	[0.8559216260910034, 0.144078329205513]	[0.8367891907691956, 0.16321086883544922]	[0.727053701877594, 0.2729463279247284]
[0,1]	[0.542151153087616, 0.45784884691238403]	[0.49964994192123413, 0.5003500580787659]	[0.4409727454185486, 0.5590271949768066]	[0.4835222065448761, 0.5164778232574463]	[0.456338107585907, 0.5436619520187378]	[0.47841113805770874, 0.5215888619422913]	[0.5061065554618835, 0.4938933849334717]	[0.4347620904445648, 0.5652379393577576]	[0.30945196747779846, 0.6905480623245239]	[0.15277910232543945, 0.8472208976745605]	[0.5234106183052063, 0.4765893518924713]
[0,1]	[0.6092703342437744, 0.3907296657562256]	[0.5519300103187561, 0.4480699300765991]	[0.5370690822601318, 0.46293094754219055]	[0.4961179196834564, 0.5038820505142212]	[0.48926040530204773, 0.5107396245002747]	[0.47992897033691406, 0.5200710296630859]	[0.48482781648635864, 0.5151721835136414]	[0.5993708968162537, 0.40062910318374634]	[0.28899383544921875, 0.7110061645507812]	[0.3037433624267578, 0.6962566375732422]	[0.5489064455032349, 0.4510936141014099]
[1,0]	[0.7290239930152893, 0.2709760069847107]	[0.5710493922233582, 0.42895057797431946]	[0.5380794405937195, 0.4619205892086029]	[0.5291575789451599, 0.4708423614501953]	[0.47861993312835693, 0.5213800072669983]	[0.510802149772644, 0.48919790983200073]	[0.5179091691970825, 0.4820908010005951]	[0.710959792137146, 0.2890402376651764]	[0.7792787551879883, 0.22072121500968933]	[0.5327684283256531, 0.4672316312789917]	[0.57097989320755, 0.4290201663970947]
[0,1]	[0.5179803371429443, 0.4820196032524109]	[0.6157415509223938, 0.3842584192752838]	[0.5116515159606934, 0.48834848403930664]	[0.5013078451156616, 0.4986920952796936]	[0.5058876276016235, 0.49411240220069885]	[0.48053592443466187, 0.5194640755653381]	[0.5085281133651733, 0.4914717972278595]	[0.5180310010910034, 0.4819689691066742]	[0.30222493410110474, 0.6977750658988953]	[0.3300788402557373, 0.6699211597442627]	[0.5449848175048828, 0.4550152122974396]
[0,1]	[0.3948018252849579, 0.6051982045173645]	[0.4867390990257263, 0.5132609009742737]	[0.4594581127166748, 0.5405418872833252]	[0.4449240565299988, 0.555076003074646]	[0.4241206645965576, 0.5758793354034424]	[0.44808128476142883, 0.5519188046455383]	[0.4283611476421356, 0.571638822555542]	[0.3400932848453522, 0.6599066853523254]	[0.10680864751338959, 0.8931912779808044]	[0.12090934813022614, 0.8790906071662903]	[0.5174076557159424, 0.48259237408638]
[0,1]	[0.11755289882421494, 0.8824471831321716]	[0.3139197528362274, 0.686080276966095]	[0.27451619505882263, 0.725483775138855]	[0.38173002004623413, 0.6182699799537659]	[0.36796340346336365, 0.632036566734314]	[0.46625012159347534, 0.5337498784065247]	[0.40433475375175476, 0.5956652760505676]	[0.010913228616118431, 0.9890867471694946]	[0.0017834689933806658, 0.998216450214386]	[0.006461325101554394, 0.9935386776924133]	[0.41343843936920166, 0.5865615606307983]
[1,0]	[0.6388573050498962, 0.361142635345459]	[0.5990938544273376, 0.40090611577033997]	[0.5445423722267151, 0.4554576575756073]	[0.6178421974182129, 0.3821577727794647]	[0.5555288195610046, 0.44447118043899536]	[0.5328426957130432, 0.4671572744846344]	[0.5262561440467834, 0.47374385595321655]	[0.6517190337181091, 0.34828102588653564]	[0.6028335094451904, 0.39716652035713196]	[0.46169713139533997, 0.5383028984069824]	[0.6406258344650269, 0.3593742549419403]
[1,0]	[0.7532153725624084, 0.24678458273410797]	[0.6217147707939148, 0.3782851994037628]	[0.639445960521698, 0.3605540692806244]	[0.6698552370071411, 0.3301447331905365]	[0.6839072704315186, 0.31609272956848145]	[0.528364360332489, 0.47163569927215576]	[0.5454359650611877, 0.45456406474113464]	[0.7987805008888245, 0.20121952891349792]	[0.6452929973602295, 0.3547069728374481]	[0.5593398213386536, 0.4406602680683136]	[0.6867934465408325, 0.3132064938545227]
[1,0]	[0.8012688755989075, 0.19873113930225372]	[0.567288339138031, 0.4327116310596466]	[0.4488987624645233, 0.5511012077331543]	[0.45864415168762207, 0.5413557887077332]	[0.4534909129142761, 0.5465091466903687]	[0.49473097920417786, 0.5052689909934998]	[0.5183213949203491, 0.4816785454750061]	[0.8089602589607239, 0.19103972613811493]	[0.7151021957397461, 0.2848977744579315]	[0.686434805393219, 0.313565194606781]	[0.5797999501228333, 0.42020002007484436]
[1,0]	[0.716546893119812, 0.2834530770778656]	[0.5804795622825623, 0.41952037811279297]	[0.4537200331687927, 0.546280026435852]	[0.5282654166221619, 0.47173452377319336]	[0.496211439371109, 0.5037885904312134]	[0.47341009974479675, 0.5265899300575256]	[0.5066441893577576, 0.4933558702468872]	[0.7075673341751099, 0.29243260622024536]	[0.540278434753418, 0.45972156524658203]	[0.5659574866294861, 0.4340425729751587]	[0.5955139398574829, 0.4044860601425171]
[1,0]	[0.8194316029548645, 0.18056845664978027]	[0.47338706254959106, 0.5266129374504089]	[0.5141116380691528, 0.48588836193084717]	[0.4126993715763092, 0.5873006582260132]	[0.4400842487812042, 0.5599157214164734]	[0.5191088318824768, 0.4808911979198456]	[0.46417316794395447, 0.5358268022537231]	[0.711992084980011, 0.2880079746246338]	[0.5716428160667419, 0.42835718393325806]	[0.5734788775444031, 0.42652109265327454]	[0.4753737449645996, 0.5246262550354004]
[1,0]	[0.7182602286338806, 0.281739741563797]	[0.48763805627822876, 0.5123618841171265]	[0.36117494106292725, 0.6388251185417175]	[0.37230435013771057, 0.6276956796646118]	[0.41951271891593933, 0.5804871916770935]	[0.4704557955265045, 0.5295442342758179]	[0.41234248876571655, 0.5876575112342834]	[0.6412123441696167, 0.3587876856327057]	[0.505622923374176, 0.49437713623046875]	[0.36729109287261963, 0.6327089071273804]	[0.4899941682815552, 0.5100057721138]
[1,0]	[0.8031848669052124, 0.1968151181936264]	[0.6590309143066406, 0.340969055891037]	[0.5978273153305054, 0.40217265486717224]	[0.6642411947250366, 0.3357588052749634]	[0.6186972856521606, 0.3813028037548065]	[0.5338373184204102, 0.46616268157958984]	[0.577503502368927, 0.422496497631073]	[0.8717293739318848, 0.12827064096927643]	[0.8684315085411072, 0.13156850636005402]	[0.7466334700584412, 0.25336647033691406]	[0.7125155925750732, 0.28748440742492676]
[1,0]	[0.8159211874008179, 0.18407882750034332]	[0.6589546203613281, 0.34104543924331665]	[0.6239771246910095, 0.3760228753089905]	[0.6049164533615112, 0.39508357644081116]	[0.6085138320922852, 0.3914862275123596]	[0.5141800045967102, 0.4858200252056122]	[0.5467876195907593, 0.4532124400138855]	[0.8619052171707153, 0.13809479773044586]	[0.7448897957801819, 0.2551102042198181]	[0.7089272141456604, 0.2910728454589844]	[0.6299967765808105, 0.37000322341918945]
[0,1]	[0.6155638098716736, 0.3844362497329712]	[0.5104323029518127, 0.4895676374435425]	[0.44730547070503235, 0.55269455909729]	[0.49111005663871765, 0.5088900327682495]	[0.44041210412979126, 0.5595878958702087]	[0.4846024513244629, 0.5153975486755371]	[0.4618682861328125, 0.5381317138671875]	[0.463482528924942, 0.5365175008773804]	[0.5304215550422668, 0.46957847476005554]	[0.3084023892879486, 0.691597580909729]	[0.5561384558677673, 0.44386160373687744]
[1,0]	[0.8321823477745056, 0.16781766712665558]	[0.6152216196060181, 0.38477838039398193]	[0.5463561415672302, 0.4536438584327698]	[0.5423523783683777, 0.4576476216316223]	[0.5787699818611145, 0.4212299585342407]	[0.4790017902851105, 0.5209981799125671]	[0.5146150588989258, 0.4853849411010742]	[0.7841627597808838, 0.21583719551563263]	[0.706317663192749, 0.2936823070049286]	[0.7337610125541687, 0.2662390470504761]	[0.5792880654335022, 0.4207119643688202]
[1,0]	[0.6956612467765808, 0.3043387830257416]	[0.5393608212471008, 0.46063920855522156]	[0.5143342614173889, 0.4856656789779663]	[0.5014137625694275, 0.49858617782592773]	[0.5093311071395874, 0.490668922662735]	[0.47003358602523804, 0.529966413974762]	[0.5028727054595947, 0.49712732434272766]	[0.6811772584915161, 0.3188227117061615]	[0.3703429698944092, 0.6296570301055908]	[0.3912569582462311, 0.6087430119514465]	[0.5905015468597412, 0.40949851274490356]
[1,0]	[0.9126594662666321, 0.08734056353569031]	[0.7154268622398376, 0.28457316756248474]	[0.5648037791252136, 0.4351962208747864]	[0.7250779271125793, 0.27492204308509827]	[0.66156005859375, 0.33843994140625]	[0.6102248430252075, 0.38977524638175964]	[0.5813053250312805, 0.41869470477104187]	[0.9642680287361145, 0.0357319712638855]	[0.937063992023468, 0.06293598562479019]	[0.9515131115913391, 0.048486918210983276]	[0.781087338924408, 0.21891267597675323]
[1,0]	[0.901441216468811, 0.09855885058641434]	[0.6928027272224426, 0.30719730257987976]	[0.6461326479911804, 0.35386738181114197]	[0.7101258039474487, 0.28987422585487366]	[0.6218037605285645, 0.37819623947143555]	[0.5924588441848755, 0.40754109621047974]	[0.5625349879264832, 0.43746504187583923]	[0.9435813426971436, 0.056418661028146744]	[0.9295424222946167, 0.07045762985944748]	[0.9072108864784241, 0.09278914332389832]	[0.7105750441551208, 0.2894248962402344]
[1,0]	[0.6921663880348206, 0.30783364176750183]	[0.5750402808189392, 0.4249596893787384]	[0.5785157084465027, 0.4214842915534973]	[0.5438011288642883, 0.45619890093803406]	[0.613472580909729, 0.38652747869491577]	[0.5103555917739868, 0.4896443486213684]	[0.5266361832618713, 0.4733637869358063]	[0.7856074571609497, 0.21439258754253387]	[0.48584964871406555, 0.5141503214836121]	[0.5896486639976501, 0.41035133600234985]	[0.6841922998428345, 0.31580767035484314]
[1,0]	[0.6506849527359009, 0.3493150472640991]	[0.5692744851112366, 0.4307255148887634]	[0.5968903303146362, 0.4031096398830414]	[0.6053971648216248, 0.39460280537605286]	[0.5054115653038025, 0.4945884644985199]	[0.4873104691505432, 0.5126895308494568]	[0.5252854228019714, 0.47471457719802856]	[0.6333780288696289, 0.3666219413280487]	[0.6463561654090881, 0.35364383459091187]	[0.2872822880744934, 0.7127176523208618]	[0.6612299084663391, 0.3387700915336609]
[1,0]	[0.8721808195114136, 0.12781915068626404]	[0.6488333344459534, 0.35116663575172424]	[0.6459345817565918, 0.3540654480457306]	[0.7125318646430969, 0.2874681353569031]	[0.629309356212616, 0.3706906735897064]	[0.552398145198822, 0.4476017951965332]	[0.5761662721633911, 0.4238336682319641]	[0.9060922861099243, 0.09390774369239807]	[0.8513980507850647, 0.14860190451145172]	[0.7690144181251526, 0.23098553717136383]	[0.7118145823478699, 0.2881854474544525]
[1,0]	[0.8792283535003662, 0.12077166140079498]	[0.6052665114402771, 0.3947334587574005]	[0.5375688076019287, 0.4624311923980713]	[0.5744180679321289, 0.4255819320678711]	[0.6482841968536377, 0.3517158031463623]	[0.5540911555290222, 0.4459087550640106]	[0.5682528018951416, 0.431747168302536]	[0.9142311811447144, 0.08576881885528564]	[0.9237899780273438, 0.07620998471975327]	[0.89710533618927, 0.10289458930492401]	[0.7018147706985474, 0.29818522930145264]
[1,0]	[0.6341081857681274, 0.36589181423187256]	[0.5921443104743958, 0.40785568952560425]	[0.6042309999465942, 0.3957689702510834]	[0.677304208278656, 0.322695791721344]	[0.6033247709274292, 0.3966751992702484]	[0.521335780620575, 0.4786641597747803]	[0.5514153838157654, 0.448584645986557]	[0.6680015325546265, 0.33199846744537354]	[0.5024999976158142, 0.4975000321865082]	[0.47597524523735046, 0.5240247845649719]	[0.6511437296867371, 0.34885624051094055]
[1,0]	[0.6129209399223328, 0.3870789706707001]	[0.6303111910820007, 0.36968880891799927]	[0.5627301335334778, 0.4372698664665222]	[0.6005335450172424, 0.39946645498275757]	[0.5771427154541016, 0.42285725474357605]	[0.499796986579895, 0.5002029538154602]	[0.5351768136024475, 0.4648231863975525]	[0.6757383942604065, 0.3242615759372711]	[0.2526884973049164, 0.7473114728927612]	[0.3647690713405609, 0.6352308988571167]	[0.6913059949874878, 0.30869409441947937]
[1,0]	[0.9410660266876221, 0.05893397703766823]	[0.6026416420936584, 0.39735838770866394]	[0.5789916515350342, 0.42100831866264343]	[0.6324439644813538, 0.36755597591400146]	[0.5777484774589539, 0.42225152254104614]	[0.5377811789512634, 0.46221885085105896]	[0.5725887417793274, 0.4274112284183502]	[0.9298375844955444, 0.07016242295503616]	[0.9540780186653137, 0.04592199996113777]	[0.9139115810394287, 0.08608844876289368]	[0.6217454075813293, 0.3782545328140259]
[1,0]	[0.9342507123947144, 0.06574933230876923]	[0.603518545627594, 0.3964814245700836]	[0.6097968816757202, 0.3902031183242798]	[0.6917902827262878, 0.30820971727371216]	[0.6904033422470093, 0.3095966577529907]	[0.5327711701393127, 0.46722885966300964]	[0.5595754981040955, 0.44042450189590454]	[0.944585382938385, 0.05541456118226051]	[0.9295060634613037, 0.07049393653869629]	[0.9114412069320679, 0.08855880051851273]	[0.6935688257217407, 0.30643120408058167]
[0,1]	[0.3964413106441498, 0.6035586595535278]	[0.5971434712409973, 0.4028565585613251]	[0.5235739350318909, 0.4764260947704315]	[0.5987732410430908, 0.4012267589569092]	[0.5274840593338013, 0.47251594066619873]	[0.47794821858406067, 0.5220518112182617]	[0.5153462886810303, 0.4846537113189697]	[0.306149959564209, 0.693850040435791]	[0.07515064626932144, 0.9248493313789368]	[0.10391297191381454, 0.8960870504379272]	[0.625540018081665, 0.3744599521160126]
[1,0]	[0.8752661943435669, 0.1247338056564331]	[0.5747835040092468, 0.4252164363861084]	[0.5761633515357971, 0.42383667826652527]	[0.5802298784255981, 0.41977012157440186]	[0.5720402598381042, 0.42795976996421814]	[0.515004575252533, 0.48499542474746704]	[0.5548335313796997, 0.4451664388179779]	[0.8957004547119141, 0.10429953783750534]	[0.9126760363578796, 0.08732399344444275]	[0.7797757983207703, 0.22022420167922974]	[0.622345507144928, 0.3776545226573944]
[1,0]	[0.8198448419570923, 0.18015515804290771]	[0.5951417088508606, 0.404858261346817]	[0.5539522767066956, 0.44604766368865967]	[0.551744818687439, 0.44825518131256104]	[0.5876837372779846, 0.41231629252433777]	[0.5099043846130371, 0.4900955855846405]	[0.5302677750587463, 0.46973222494125366]	[0.8739497065544128, 0.12605026364326477]	[0.7879672646522522, 0.21203270554542542]	[0.7406812906265259, 0.2593187093734741]	[0.6711924076080322, 0.3288075923919678]
[0,1]	[0.3956509530544281, 0.6043490767478943]	[0.37750035524368286, 0.6224995851516724]	[0.33832988142967224, 0.6616700887680054]	[0.2944730222225189, 0.7055270075798035]	[0.3425526022911072, 0.6574473977088928]	[0.4549710154533386, 0.5450289249420166]	[0.3744189143180847, 0.6255811452865601]	[0.418931782245636, 0.581068217754364]	[0.10557348281145096, 0.8944265246391296]	[0.1643933355808258, 0.8356066942214966]	[0.38797298073768616, 0.6120269894599915]
[0,1]	[0.4161345660686493, 0.5838654041290283]	[0.323236882686615, 0.676763117313385]	[0.2557899057865143, 0.7442100644111633]	[0.29868102073669434, 0.7013189792633057]	[0.27780526876449585, 0.7221947312355042]	[0.44367265701293945, 0.5563274025917053]	[0.36186662316322327, 0.6381334066390991]	[0.29554447531700134, 0.704455554485321]	[0.017648853361606598, 0.9823511838912964]	[0.06907704472541809, 0.9309229254722595]	[0.2379658967256546, 0.7620341181755066]
[0,1]	[0.6076768636703491, 0.3923231065273285]	[0.5459883213043213, 0.4540116488933563]	[0.5479716658592224, 0.4520283639431]	[0.5793395042419434, 0.42066049575805664]	[0.5132589340209961, 0.4867410361766815]	[0.49064895510673523, 0.5093510150909424]	[0.5341389775276184, 0.4658610224723816]	[0.5509306788444519, 0.4490693211555481]	[0.3881835639476776, 0.6118164658546448]	[0.3380518853664398, 0.6619481444358826]	[0.6197251081466675, 0.38027486205101013]
[0,1]	[0.5906732678413391, 0.4093267619609833]	[0.5720117092132568, 0.42798829078674316]	[0.573581874370575, 0.42641812562942505]	[0.5768006443977356, 0.4231993556022644]	[0.6056418418884277, 0.39435821771621704]	[0.5032175779342651, 0.49678242206573486]	[0.5314895510673523, 0.4685104787349701]	[0.6153217554092407, 0.38467827439308167]	[0.147769495844841, 0.8522304892539978]	[0.24696020781993866, 0.7530397772789001]	[0.7319127917289734, 0.2680871784687042]
[0,1]	[0.4671610891819, 0.5328388810157776]	[0.531577467918396, 0.4684225618839264]	[0.5203185677528381, 0.47968149185180664]	[0.4478026032447815, 0.5521973371505737]	[0.46215152740478516, 0.5378484725952148]	[0.47306445240974426, 0.5269355773925781]	[0.49166539311408997, 0.5083346366882324]	[0.34623584151268005, 0.6537641286849976]	[0.10823141038417816, 0.8917686343193054]	[0.18145450949668884, 0.8185454607009888]	[0.5482451915740967, 0.45175474882125854]
[0,1]	[0.28118768334388733, 0.7188122272491455]	[0.4761672616004944, 0.5238327980041504]	[0.45465636253356934, 0.5453436374664307]	[0.3806382119655609, 0.6193617582321167]	[0.40610435605049133, 0.593895673751831]	[0.44346359372138977, 0.5565364360809326]	[0.4185740649700165, 0.5814259648323059]	[0.35270705819129944, 0.6472929120063782]	[0.07495615631341934, 0.9250438213348389]	[0.044423677027225494, 0.9555763006210327]	[0.384674608707428, 0.615325391292572]
[0,1]	[0.36569347977638245, 0.6343064904212952]	[0.4559454619884491, 0.5440545678138733]	[0.33705681562423706, 0.6629431247711182]	[0.34439408779144287, 0.6556059718132019]	[0.3682991862297058, 0.6317008137702942]	[0.4494340717792511, 0.5505658984184265]	[0.3679458200931549, 0.6320542097091675]	[0.34316346049308777, 0.6568365693092346]	[0.12415431439876556, 0.8758456707000732]	[0.04480196535587311, 0.9551979899406433]	[0.48173201084136963, 0.5182679891586304]
[1,0]	[0.86655592918396, 0.13344413042068481]	[0.5902480483055115, 0.4097519516944885]	[0.5783743262290955, 0.42162570357322693]	[0.5808664560317993, 0.4191335439682007]	[0.6177641749382019, 0.3822358250617981]	[0.5632823705673218, 0.4367176294326782]	[0.5672476887702942, 0.4327523112297058]	[0.8894749283790588, 0.11052510142326355]	[0.8758691549301147, 0.12413085997104645]	[0.8294261693954468, 0.1705738604068756]	[0.6059283018112183, 0.3940717279911041]
[1,0]	[0.8903680443763733, 0.10963192582130432]	[0.6391255259513855, 0.3608744442462921]	[0.5850790143013, 0.41492095589637756]	[0.6316500306129456, 0.36834993958473206]	[0.6319140791893005, 0.36808595061302185]	[0.5432834625244141, 0.45671653747558594]	[0.5499374270439148, 0.4500625431537628]	[0.9143044352531433, 0.08569558709859848]	[0.8721721172332764, 0.1278279423713684]	[0.8592063188552856, 0.14079375565052032]	[0.6924418210983276, 0.30755814909935]
[0,1]	[0.029170114547014236, 0.9708299040794373]	[0.3326783776283264, 0.6673216223716736]	[0.2853150963783264, 0.7146849036216736]	[0.31075796484947205, 0.6892420649528503]	[0.2926054298877716, 0.707394540309906]	[0.44708845019340515, 0.5529115200042725]	[0.3683474361896515, 0.6316525936126709]	[0.003081390168517828, 0.9969186782836914]	[0.0003177283506374806, 0.9996823072433472]	[0.02261841483414173, 0.9773815870285034]	[0.26960450410842896, 0.7303955554962158]
[0,1]	[0.03372896462678909, 0.9662711024284363]	[0.30718493461608887, 0.6928151249885559]	[0.287771999835968, 0.7122279405593872]	[0.2677343487739563, 0.7322656512260437]	[0.274140328168869, 0.7258597016334534]	[0.44523102045059204, 0.5547690391540527]	[0.3689301013946533, 0.6310698986053467]	[0.003558969823643565, 0.9964410662651062]	[0.000406152248615399, 0.9995939135551453]	[0.024161674082279205, 0.9758383631706238]	[0.2799711227416992, 0.720028817653656]
[0,1]	[0.4276508092880249, 0.5723491311073303]	[0.5508112907409668, 0.4491887092590332]	[0.4246373176574707, 0.5753627419471741]	[0.5153223276138306, 0.48467767238616943]	[0.5064286589622498, 0.49357128143310547]	[0.47709983587265015, 0.5229001641273499]	[0.5221381187438965, 0.4778618812561035]	[0.43312403559684753, 0.5668758749961853]	[0.280702143907547, 0.7192978858947754]	[0.34678763151168823, 0.6532123684883118]	[0.5491122007369995, 0.4508878290653229]
[0,1]	[0.4251011908054352, 0.5748987793922424]	[0.49403491616249084, 0.5059650540351868]	[0.44427692890167236, 0.5557231307029724]	[0.398806631565094, 0.601193368434906]	[0.43533313274383545, 0.5646669268608093]	[0.45221659541130066, 0.547783374786377]	[0.45233672857284546, 0.5476632714271545]	[0.29311230778694153, 0.7068877220153809]	[0.04260608181357384, 0.9573939442634583]	[0.19512203335762024, 0.8048779964447021]	[0.5057998299598694, 0.4942002296447754]
[1,0]	[0.5575517416000366, 0.442448228597641]	[0.4859181344509125, 0.5140817761421204]	[0.40479904413223267, 0.5952008962631226]	[0.4084726572036743, 0.5915273427963257]	[0.4240419864654541, 0.5759580731391907]	[0.4854661226272583, 0.5145338773727417]	[0.42199647426605225, 0.5780035257339478]	[0.40258699655532837, 0.5974130630493164]	[0.4448568820953369, 0.5551431179046631]	[0.30988532304763794, 0.6901147365570068]	[0.5145608186721802, 0.4854392111301422]
[0,1]	[0.31134140491485596, 0.688658595085144]	[0.4710465669631958, 0.5289534330368042]	[0.4365113079547882, 0.5634886622428894]	[0.45258423686027527, 0.5474157929420471]	[0.40998202562332153, 0.5900179743766785]	[0.4722026586532593, 0.5277974009513855]	[0.4432729482650757, 0.5567271113395691]	[0.22539962828159332, 0.7746003270149231]	[0.1919594407081604, 0.8080406188964844]	[0.10893865674734116, 0.8910613059997559]	[0.5022859573364258, 0.4977140724658966]
[0,1]	[0.544488251209259, 0.45551177859306335]	[0.558803379535675, 0.44119662046432495]	[0.5173645615577698, 0.4826354384422302]	[0.5498919486999512, 0.4501080811023712]	[0.4948916733264923, 0.5051083564758301]	[0.5081945657730103, 0.49180543422698975]	[0.5368475317955017, 0.4631524085998535]	[0.4411122798919678, 0.5588877201080322]	[0.33689481019973755, 0.6631051898002625]	[0.18917308747768402, 0.81082683801651]	[0.5929939150810242, 0.4070061445236206]
[0,1]	[0.548829197883606, 0.45117077231407166]	[0.527492344379425, 0.47250765562057495]	[0.5082989931106567, 0.4917009472846985]	[0.4573095738887787, 0.5426904559135437]	[0.47405120730400085, 0.5259487628936768]	[0.4809550642967224, 0.5190448760986328]	[0.4848287105560303, 0.5151712894439697]	[0.5027530193328857, 0.4972469210624695]	[0.37238767743110657, 0.6276123523712158]	[0.21700607240200043, 0.7829938530921936]	[0.5929380655288696, 0.4070618748664856]
[0,1]	[0.26981908082962036, 0.7301809787750244]	[0.28692859411239624, 0.7130714058876038]	[0.2649792730808258, 0.7350207567214966]	[0.23756691813468933, 0.7624330520629883]	[0.318985253572464, 0.6810147166252136]	[0.44643428921699524, 0.5535657405853271]	[0.3317057192325592, 0.6682942509651184]	[0.29523277282714844, 0.7047672867774963]	[0.04276825860142708, 0.9572318196296692]	[0.358590304851532, 0.641409695148468]	[0.27108144760131836, 0.7289186120033264]
[0,1]	[0.22946618497371674, 0.7705338597297668]	[0.37134936451911926, 0.6286506056785583]	[0.3383086919784546, 0.6616913080215454]	[0.24157699942588806, 0.7584229707717896]	[0.45048171281814575, 0.5495182871818542]	[0.44992324709892273, 0.5500767827033997]	[0.3414619565010071, 0.6585380434989929]	[0.3609314560890198, 0.6390685439109802]	[0.0007030344568192959, 0.9992969036102295]	[0.32872268557548523, 0.6712772846221924]	[0.30769720673561096, 0.6923027634620667]
[1,0]	[0.22679045796394348, 0.7732095718383789]	[0.42393121123313904, 0.5760688185691833]	[0.4077845811843872, 0.5922154188156128]	[0.3911342918872833, 0.6088657379150391]	[0.4158504009246826, 0.5841495990753174]	[0.47014573216438293, 0.5298542976379395]	[0.3775716722011566, 0.622428297996521]	[0.12930452823638916, 0.8706954121589661]	[0.1411811113357544, 0.8588188886642456]	[0.30272990465164185, 0.6972700953483582]	[0.3974680006504059, 0.6025320291519165]
[1,0]	[0.07254596054553986, 0.9274541139602661]	[0.32830289006233215, 0.6716970801353455]	[0.31669700145721436, 0.6833030581474304]	[0.2232096791267395, 0.7767902612686157]	[0.24963770806789398, 0.7503623366355896]	[0.4475401043891907, 0.5524599552154541]	[0.3635844886302948, 0.6364154815673828]	[0.017992081120610237, 0.9820079207420349]	[0.001801877748221159, 0.9981980919837952]	[0.04051407426595688, 0.9594859480857849]	[0.3613279163837433, 0.6386721134185791]
[1,0]	[0.8737779259681702, 0.12622202932834625]	[0.6233037710189819, 0.37669625878334045]	[0.6180195212364197, 0.3819805085659027]	[0.5657863616943359, 0.4342136085033417]	[0.5788626670837402, 0.42113733291625977]	[0.600249171257019, 0.39975085854530334]	[0.5709421038627625, 0.42905789613723755]	[0.8736736178398132, 0.12632636725902557]	[0.8219176530838013, 0.17808234691619873]	[0.7249312996864319, 0.2750686705112457]	[0.6600420475006104, 0.33995792269706726]
[1,0]	[0.8388688564300537, 0.16113115847110748]	[0.6297784447669983, 0.3702215552330017]	[0.6465351581573486, 0.35346484184265137]	[0.5985878705978394, 0.40141209959983826]	[0.5997795462608337, 0.4002203941345215]	[0.5750815272331238, 0.42491844296455383]	[0.5697048902511597, 0.43029507994651794]	[0.8586448431015015, 0.14135517179965973]	[0.8212311863899231, 0.1787688285112381]	[0.7831648588180542, 0.2168351411819458]	[0.6656025052070618, 0.33439746499061584]
[1,0]	[0.8864802122116089, 0.11351978778839111]	[0.627652108669281, 0.3723478615283966]	[0.5896543264389038, 0.4103456139564514]	[0.6829178333282471, 0.31708216667175293]	[0.6146577596664429, 0.3853422701358795]	[0.5592142343521118, 0.44078582525253296]	[0.5720677971839905, 0.4279322028160095]	[0.9275014400482178, 0.07249848544597626]	[0.9642539024353027, 0.035746023058891296]	[0.8194194436073303, 0.18058054149150848]	[0.6728077530860901, 0.3271922767162323]
[1,0]	[0.8562487363815308, 0.14375127851963043]	[0.6527698040008545, 0.34723010659217834]	[0.6302691102027893, 0.3697308599948883]	[0.6383187770843506, 0.3616812527179718]	[0.6578248739242554, 0.34217509627342224]	[0.5752745270729065, 0.4247254431247711]	[0.5516480207443237, 0.44835200905799866]	[0.9114163517951965, 0.08858364820480347]	[0.9309350252151489, 0.06906501203775406]	[0.6968278884887695, 0.3031720817089081]	[0.7101743221282959, 0.2898257076740265]
[1,0]	[0.7631654739379883, 0.2368345558643341]	[0.6387819051742554, 0.36121803522109985]	[0.5922730565071106, 0.4077269434928894]	[0.6229680180549622, 0.37703192234039307]	[0.6287596821784973, 0.3712403178215027]	[0.574623167514801, 0.4253767430782318]	[0.5579302906990051, 0.44206973910331726]	[0.8195056319236755, 0.18049435317516327]	[0.7274189591407776, 0.2725810110569]	[0.5802785158157349, 0.4197215735912323]	[0.6440093517303467, 0.3559906780719757]
[1,0]	[0.7712875008583069, 0.2287125140428543]	[0.6415268778800964, 0.3584730923175812]	[0.6594948172569275, 0.34050512313842773]	[0.6711724996566772, 0.32882747054100037]	[0.7551069259643555, 0.2448931485414505]	[0.5842698216438293, 0.41573014855384827]	[0.5580869913101196, 0.441912978887558]	[0.8348788619041443, 0.16512112319469452]	[0.8123244643211365, 0.18767552077770233]	[0.659293532371521, 0.3407064378261566]	[0.7031368017196655, 0.2968631386756897]
[1,0]	[0.8995425701141357, 0.10045740753412247]	[0.6430174112319946, 0.35698264837265015]	[0.60120689868927, 0.39879310131073]	[0.6443155407905579, 0.3556845188140869]	[0.6126023530960083, 0.3873975872993469]	[0.5612825751304626, 0.43871739506721497]	[0.5734957456588745, 0.4265042245388031]	[0.9220063090324402, 0.07799366116523743]	[0.9201595783233643, 0.07984038442373276]	[0.8163183331489563, 0.1836816817522049]	[0.6837013959884644, 0.31629863381385803]
[1,0]	[0.8802269697189331, 0.1197730228304863]	[0.6560942530632019, 0.3439057469367981]	[0.6585771441459656, 0.3414228856563568]	[0.6253494620323181, 0.3746504783630371]	[0.6977213025093079, 0.3022787272930145]	[0.5399500131607056, 0.4600500166416168]	[0.5549523830413818, 0.44504761695861816]	[0.9245870113372803, 0.07541295140981674]	[0.9003384113311768, 0.09966160356998444]	[0.907245934009552, 0.092754065990448]	[0.7619674205780029, 0.23803263902664185]
[1,0]	[0.7907355427742004, 0.20926447212696075]	[0.6477363705635071, 0.3522636592388153]	[0.5904543995857239, 0.4095456600189209]	[0.5965380668640137, 0.4034619629383087]	[0.6305087804794312, 0.3694911599159241]	[0.519375741481781, 0.4806242883205414]	[0.5593010187149048, 0.4406989812850952]	[0.7809758186340332, 0.2190241664648056]	[0.6673814058303833, 0.3326185345649719]	[0.6725699305534363, 0.3274300992488861]	[0.7209470272064209, 0.2790529727935791]
[1,0]	[0.7929646968841553, 0.20703530311584473]	[0.6096288561820984, 0.3903711438179016]	[0.5965852737426758, 0.403414785861969]	[0.593296468257904, 0.4067035913467407]	[0.6910024881362915, 0.3089974820613861]	[0.5264432430267334, 0.473556786775589]	[0.5692199468612671, 0.4307800829410553]	[0.8494760394096375, 0.15052400529384613]	[0.7374976873397827, 0.2625023126602173]	[0.6980606913566589, 0.3019392788410187]	[0.6535107493400574, 0.34648919105529785]
[1,0]	[0.46886369585990906, 0.5311363339424133]	[0.549943208694458, 0.450056791305542]	[0.5480358600616455, 0.45196422934532166]	[0.5107786655426025, 0.48922133445739746]	[0.5252199172973633, 0.4747800827026367]	[0.4966669976711273, 0.5033330321311951]	[0.509331226348877, 0.49066880345344543]	[0.33837154507637024, 0.6616284847259521]	[0.330221563577652, 0.6697784662246704]	[0.5183047652244568, 0.4816952049732208]	[0.548117995262146, 0.4518820643424988]
[1,0]	[0.40018683671951294, 0.5998131036758423]	[0.5098584890365601, 0.49014148116111755]	[0.3887506127357483, 0.6112493872642517]	[0.4891519844532013, 0.5108480453491211]	[0.47056493163108826, 0.5294350981712341]	[0.48821720480918884, 0.5117827653884888]	[0.492190957069397, 0.5078091025352478]	[0.3817160725593567, 0.6182839274406433]	[0.26996633410453796, 0.7300336360931396]	[0.3576030731201172, 0.6423969268798828]	[0.621973991394043, 0.3780260384082794]
[0,1]	[0.5221786499023438, 0.4778212904930115]	[0.5576756000518799, 0.4423244297504425]	[0.4781006872653961, 0.5218992829322815]	[0.515831708908081, 0.4841683506965637]	[0.46309083700180054, 0.5369091629981995]	[0.4760189354419708, 0.5239810943603516]	[0.5102393627166748, 0.4897606372833252]	[0.6270653605461121, 0.3729346692562103]	[0.23814865946769714, 0.7618513703346252]	[0.1399640589952469, 0.8600358963012695]	[0.5415876507759094, 0.4584122896194458]
[0,1]	[0.5085909962654114, 0.49140897393226624]	[0.5699614882469177, 0.43003854155540466]	[0.49229148030281067, 0.5077085494995117]	[0.5749307870864868, 0.42506927251815796]	[0.44291549921035767, 0.5570845007896423]	[0.45671334862709045, 0.5432866811752319]	[0.5062001347541809, 0.49379992485046387]	[0.5380316376686096, 0.46196839213371277]	[0.138560950756073, 0.861439049243927]	[0.11620981246232986, 0.8837901949882507]	[0.5479910373687744, 0.4520089626312256]
[1,0]	[0.8232767581939697, 0.17672328650951385]	[0.643376350402832, 0.3566236197948456]	[0.6581422686576843, 0.3418576419353485]	[0.6877281665802002, 0.31227177381515503]	[0.649426281452179, 0.3505737781524658]	[0.5283868908882141, 0.47161316871643066]	[0.5349811911582947, 0.4650188386440277]	[0.9055682420730591, 0.09443178027868271]	[0.9331576824188232, 0.06684236228466034]	[0.8552067875862122, 0.14479319751262665]	[0.6905653476715088, 0.3094346821308136]
[1,0]	[0.5853462219238281, 0.41465383768081665]	[0.612125039100647, 0.3878749907016754]	[0.6161112189292908, 0.38388878107070923]	[0.6148768663406372, 0.38512304425239563]	[0.6817786693572998, 0.3182213604450226]	[0.5263072848320007, 0.4736926853656769]	[0.5088059902191162, 0.4911939799785614]	[0.692130982875824, 0.30786898732185364]	[0.5171574354171753, 0.4828425943851471]	[0.5137087106704712, 0.4862912893295288]	[0.7532437443733215, 0.24675627052783966]
[1,0]	[0.8550114631652832, 0.14498849213123322]	[0.6498465538024902, 0.350153386592865]	[0.6306080222129822, 0.3693920075893402]	[0.6269835233688354, 0.37301644682884216]	[0.6100795269012451, 0.38992050290107727]	[0.589760959148407, 0.41023901104927063]	[0.5795990824699402, 0.4204009175300598]	[0.8953104019165039, 0.10468963533639908]	[0.8464909195899963, 0.15350908041000366]	[0.7520321607589722, 0.2479678839445114]	[0.674292266368866, 0.32570770382881165]
[1,0]	[0.8368945717811584, 0.16310541331768036]	[0.6371885538101196, 0.36281144618988037]	[0.6163889765739441, 0.3836110532283783]	[0.6459096074104309, 0.35409030318260193]	[0.707912027835846, 0.29208800196647644]	[0.5576324462890625, 0.4423675835132599]	[0.5495597124099731, 0.45044028759002686]	[0.9080649018287659, 0.09193510562181473]	[0.8580032587051392, 0.14199668169021606]	[0.8034709692001343, 0.1965290755033493]	[0.744696855545044, 0.2553030848503113]
[1,0]	[0.715155839920044, 0.28484413027763367]	[0.6233491897583008, 0.3766508400440216]	[0.5513325333595276, 0.4486674964427948]	[0.5583181977272034, 0.441681832075119]	[0.5221439003944397, 0.4778561294078827]	[0.5276656746864319, 0.4723342955112457]	[0.5287874937057495, 0.4712124466896057]	[0.7416493892669678, 0.2583506107330322]	[0.7114452123641968, 0.28855475783348083]	[0.5035719871520996, 0.4964280128479004]	[0.587348222732544, 0.4126518666744232]
[1,0]	[0.7440539598464966, 0.25594601035118103]	[0.6463698744773865, 0.35363003611564636]	[0.5730260014533997, 0.42697402834892273]	[0.5786983966827393, 0.42130157351493835]	[0.5511435270309448, 0.44885653257369995]	[0.5320216417312622, 0.4679783582687378]	[0.5517570376396179, 0.44824302196502686]	[0.7891886234283447, 0.21081140637397766]	[0.7258893251419067, 0.2741106152534485]	[0.5651634335517883, 0.4348365366458893]	[0.6046202778816223, 0.39537978172302246]
[1,0]	[0.730994462966919, 0.26900553703308105]	[0.6137585639953613, 0.38624143600463867]	[0.564706563949585, 0.43529340624809265]	[0.6360251307487488, 0.3639748692512512]	[0.6183828115463257, 0.3816171884536743]	[0.5024309754371643, 0.4975690245628357]	[0.5470190048217773, 0.4529809057712555]	[0.825702428817749, 0.17429755628108978]	[0.5744683146476746, 0.42553168535232544]	[0.4852563440799713, 0.5147436261177063]	[0.6585512161254883, 0.3414488136768341]
[1,0]	[0.6681630611419678, 0.331836998462677]	[0.6130444407463074, 0.38695552945137024]	[0.6043021082878113, 0.39569780230522156]	[0.6041799783706665, 0.39581993222236633]	[0.5540855526924133, 0.4459144175052643]	[0.48468226194381714, 0.5153176784515381]	[0.5387486219406128, 0.4612513482570648]	[0.7551151514053345, 0.24488487839698792]	[0.4465057849884033, 0.5534942150115967]	[0.33558472990989685, 0.6644152402877808]	[0.5703994631767273, 0.4296005368232727]
[1,0]	[0.7399474382400513, 0.2600525915622711]	[0.4962635934352875, 0.5037363767623901]	[0.4352085292339325, 0.5647914409637451]	[0.4922776222229004, 0.5077223777770996]	[0.4791867434978485, 0.5208132863044739]	[0.5348455905914307, 0.46515440940856934]	[0.5113644003868103, 0.4886355400085449]	[0.6444671750068665, 0.35553279519081116]	[0.5070680379867554, 0.49293193221092224]	[0.544975996017456, 0.4550240933895111]	[0.5199947953224182, 0.4800052344799042]
[1,0]	[0.7096466422080994, 0.29035332798957825]	[0.5340737104415894, 0.4659263491630554]	[0.39408034086227417, 0.6059197187423706]	[0.49390122294425964, 0.5060988068580627]	[0.5196384787559509, 0.4803615212440491]	[0.5149341225624084, 0.4850659668445587]	[0.5060454607009888, 0.49395450949668884]	[0.6659349203109741, 0.3340650498867035]	[0.5168149471282959, 0.4831850826740265]	[0.38296183943748474, 0.6170381903648376]	[0.5902078151702881, 0.4097921848297119]
[1,0]	[0.8904789090156555, 0.1095210611820221]	[0.6221117973327637, 0.37788814306259155]	[0.6629612445831299, 0.33703869581222534]	[0.6775908470153809, 0.32240915298461914]	[0.6538633704185486, 0.3461366295814514]	[0.5743810534477234, 0.42561888694763184]	[0.5614835619926453, 0.43851643800735474]	[0.9215541481971741, 0.07844579964876175]	[0.9125886559486389, 0.0874112993478775]	[0.7771416306495667, 0.22285836935043335]	[0.6869233846664429, 0.31307658553123474]
[1,0]	[0.920232355594635, 0.07976765930652618]	[0.6805146932601929, 0.31948527693748474]	[0.634114682674408, 0.36588528752326965]	[0.6855058073997498, 0.31449419260025024]	[0.7036728858947754, 0.2963271737098694]	[0.5718360543251038, 0.42816394567489624]	[0.5655557513237, 0.43444421887397766]	[0.9407305121421814, 0.05926944315433502]	[0.9228535890579224, 0.07714643329381943]	[0.8699168562889099, 0.13008315861225128]	[0.6769830584526062, 0.3230169713497162]
[1,0]	[0.7773079872131348, 0.2226921021938324]	[0.6249985694885254, 0.3750014007091522]	[0.6089737415313721, 0.39102622866630554]	[0.6461662650108337, 0.35383373498916626]	[0.6343230605125427, 0.3656768798828125]	[0.5426681041717529, 0.45733189582824707]	[0.5579360723495483, 0.44206395745277405]	[0.7683475017547607, 0.23165251314640045]	[0.8176825642585754, 0.18231743574142456]	[0.6923028230667114, 0.3076971471309662]	[0.6991477608680725, 0.30085229873657227]
[1,0]	[0.773400604724884, 0.22659938037395477]	[0.5439615845680237, 0.45603835582733154]	[0.5661267638206482, 0.4338732659816742]	[0.6079157590866089, 0.3920842707157135]	[0.6505964994430542, 0.3494035005569458]	[0.5432267189025879, 0.4567732810974121]	[0.5300292372703552, 0.4699707627296448]	[0.8082476258277893, 0.1917523443698883]	[0.6690260171890259, 0.3309740126132965]	[0.5710638165473938, 0.4289361536502838]	[0.6418603658676147, 0.3581395745277405]
[1,0]	[0.633040189743042, 0.3669597804546356]	[0.5281503200531006, 0.4718497693538666]	[0.4875688850879669, 0.5124312043190002]	[0.525855302810669, 0.47414469718933105]	[0.5500191450119019, 0.44998082518577576]	[0.5001213550567627, 0.49987855553627014]	[0.5151000022888184, 0.48489996790885925]	[0.5510665774345398, 0.4489333927631378]	[0.5027164816856384, 0.4972835183143616]	[0.3445567786693573, 0.6554432511329651]	[0.6267085075378418, 0.3732914924621582]
[1,0]	[0.7743803858757019, 0.2256196290254593]	[0.5425814390182495, 0.4574185609817505]	[0.5873143076896667, 0.41268572211265564]	[0.5325030088424683, 0.46749696135520935]	[0.5531300902366638, 0.44686993956565857]	[0.5271794199943542, 0.4728204905986786]	[0.5262693166732788, 0.4737306237220764]	[0.6875256896018982, 0.3124742805957794]	[0.5672429800033569, 0.43275704979896545]	[0.6653565168380737, 0.33464348316192627]	[0.6649527549743652, 0.3350472152233124]
[1,0]	[0.38039737939834595, 0.6196025609970093]	[0.5322518944740295, 0.46774813532829285]	[0.4843965172767639, 0.5156034827232361]	[0.4719931483268738, 0.528006911277771]	[0.4344334304332733, 0.5655664801597595]	[0.45999497175216675, 0.5400049686431885]	[0.4965085983276367, 0.5034913420677185]	[0.31716015934944153, 0.6828398108482361]	[0.12088634818792343, 0.8791136741638184]	[0.11754868924617767, 0.8824513554573059]	[0.46077749133110046, 0.5392225384712219]
[1,0]	[0.4279032349586487, 0.5720967650413513]	[0.49459168314933777, 0.5054082870483398]	[0.544594407081604, 0.4554055631160736]	[0.428408682346344, 0.5715912580490112]	[0.43040186166763306, 0.5695981383323669]	[0.4667673408985138, 0.5332326889038086]	[0.4339136481285095, 0.5660864114761353]	[0.4184521734714508, 0.5815478563308716]	[0.14522305130958557, 0.854776918888092]	[0.15091069042682648, 0.8490893840789795]	[0.5797966718673706, 0.42020341753959656]
[0,1]	[0.6476640701293945, 0.3523359000682831]	[0.5358126759529114, 0.4641873836517334]	[0.4918241798877716, 0.5081758499145508]	[0.5414824485778809, 0.4585176110267639]	[0.5030313730239868, 0.4969685673713684]	[0.49589288234710693, 0.5041070580482483]	[0.5172691345214844, 0.482730895280838]	[0.7148587703704834, 0.285141259431839]	[0.3701123595237732, 0.6298876404762268]	[0.3151727020740509, 0.6848273277282715]	[0.638083815574646, 0.3619161546230316]
[0,1]	[0.7182180881500244, 0.2817818820476532]	[0.60379558801651, 0.3962044417858124]	[0.6184098124504089, 0.38159018754959106]	[0.5780560374259949, 0.42194390296936035]	[0.6582984924316406, 0.34170156717300415]	[0.5208476185798645, 0.4791524410247803]	[0.5300292372703552, 0.46997079253196716]	[0.7949985861778259, 0.20500139892101288]	[0.3971289098262787, 0.6028710603713989]	[0.41072899103164673, 0.5892710089683533]	[0.6831433773040771, 0.31685662269592285]
[0,1]	[0.22721970081329346, 0.7727803587913513]	[0.326249361038208, 0.6737505793571472]	[0.28741803765296936, 0.712581992149353]	[0.24111278355121613, 0.7588872313499451]	[0.3067024052143097, 0.6932976245880127]	[0.4414656460285187, 0.5585343837738037]	[0.36601218581199646, 0.6339877843856812]	[0.33850255608558655, 0.6614974737167358]	[0.03438529372215271, 0.9656147360801697]	[0.03414612635970116, 0.9658538699150085]	[0.2625192105770111, 0.7374808192253113]
[1,0]	[0.9311551451683044, 0.06884487718343735]	[0.6499279141426086, 0.35007211565971375]	[0.6942932605743408, 0.3057067394256592]	[0.6209602355957031, 0.3790397346019745]	[0.7338659763336182, 0.26613396406173706]	[0.5797087550163269, 0.42029130458831787]	[0.5641024112701416, 0.4358975291252136]	[0.9413628578186035, 0.058637164533138275]	[0.9694487452507019, 0.030551262199878693]	[0.9136393666267395, 0.0863606408238411]	[0.6724478602409363, 0.3275521993637085]
[1,0]	[0.9183463454246521, 0.08165370672941208]	[0.6230496168136597, 0.3769504129886627]	[0.689937949180603, 0.3100619912147522]	[0.6836283802986145, 0.3163716495037079]	[0.7801122665405273, 0.21988776326179504]	[0.5798280835151672, 0.42017194628715515]	[0.5568470358848572, 0.4431529939174652]	[0.9459558725357056, 0.05404416471719742]	[0.937461793422699, 0.06253822892904282]	[0.9168074131011963, 0.0831926017999649]	[0.7645619511604309, 0.2354380488395691]
[1,0]	[0.8933663368225098, 0.10663371533155441]	[0.5937005877494812, 0.4062994718551636]	[0.5780355930328369, 0.4219644069671631]	[0.6113691926002502, 0.388630747795105]	[0.5737805366516113, 0.4262194335460663]	[0.5214385390281677, 0.4785614013671875]	[0.5429169535636902, 0.4570830464363098]	[0.894824743270874, 0.1051752120256424]	[0.8835228085517883, 0.11647717654705048]	[0.8887572288513184, 0.11124275624752045]	[0.6497344374656677, 0.35026559233665466]
[1,0]	[0.8537784218788147, 0.1462215632200241]	[0.5961289405822754, 0.4038711488246918]	[0.5848187208175659, 0.4151812493801117]	[0.5681485533714294, 0.43185144662857056]	[0.5747385621070862, 0.4252614974975586]	[0.5247451663017273, 0.4752548635005951]	[0.5334423184394836, 0.46655768156051636]	[0.8987447023391724, 0.10125535726547241]	[0.8560965657234192, 0.14390338957309723]	[0.8526262044906616, 0.14737378060817719]	[0.6658312082290649, 0.33416879177093506]
[1,0]	[0.43321266770362854, 0.5667872428894043]	[0.3612968325614929, 0.6387031674385071]	[0.34827107191085815, 0.6517289280891418]	[0.2943844497203827, 0.7056155204772949]	[0.3371247947216034, 0.6628751158714294]	[0.4466501772403717, 0.5533498525619507]	[0.3529593348503113, 0.6470406651496887]	[0.41443052887916565, 0.5855695605278015]	[0.24228020012378693, 0.7577197551727295]	[0.09102542698383331, 0.9089745283126831]	[0.3659556806087494, 0.634044349193573]
[0,1]	[0.43512293696403503, 0.5648770928382874]	[0.39862996339797974, 0.6013700366020203]	[0.2954041361808777, 0.7045958638191223]	[0.34641194343566895, 0.653588056564331]	[0.3194485902786255, 0.6805514693260193]	[0.44473111629486084, 0.5552689433097839]	[0.3667701482772827, 0.6332299113273621]	[0.4481840431690216, 0.5518159866333008]	[0.22951364517211914, 0.7704862952232361]	[0.07036444544792175, 0.9296355247497559]	[0.39665156602859497, 0.603348433971405]
[1,0]	[0.8175365328788757, 0.18246346712112427]	[0.6220568418502808, 0.37794315814971924]	[0.5270673632621765, 0.4729326367378235]	[0.6176640391349792, 0.38233596086502075]	[0.5599390268325806, 0.44006094336509705]	[0.5118715763092041, 0.4881284534931183]	[0.5575338006019592, 0.44246625900268555]	[0.7978721857070923, 0.20212778449058533]	[0.8845146894454956, 0.1154853031039238]	[0.6607089638710022, 0.3392910063266754]	[0.6107010245323181, 0.3892989754676819]
[1,0]	[0.8411167860031128, 0.1588832139968872]	[0.6107221245765686, 0.3892779052257538]	[0.5832926034927368, 0.4167073965072632]	[0.6087927222251892, 0.3912072777748108]	[0.6417543292045593, 0.3582456409931183]	[0.5138331055641174, 0.4861668646335602]	[0.5517364740371704, 0.4482634961605072]	[0.8728333711624146, 0.12716656923294067]	[0.8827870488166809, 0.11721300333738327]	[0.7379876971244812, 0.2620122730731964]	[0.6941056251525879, 0.3058943450450897]
[1,0]	[0.8888307809829712, 0.11116918176412582]	[0.5913593173027039, 0.4086407423019409]	[0.6391623020172119, 0.3608376085758209]	[0.6590054631233215, 0.3409945070743561]	[0.6619850397109985, 0.33801501989364624]	[0.5689817070960999, 0.43101826310157776]	[0.5610106587409973, 0.4389893710613251]	[0.8612574338912964, 0.13874253630638123]	[0.8834577202796936, 0.11654221266508102]	[0.7898373603820801, 0.2101626694202423]	[0.6854914426803589, 0.3145086467266083]
[1,0]	[0.8593265414237976, 0.14067342877388]	[0.6423307061195374, 0.35766923427581787]	[0.6191679835319519, 0.3808320164680481]	[0.6382814049720764, 0.36171865463256836]	[0.7177854776382446, 0.28221452236175537]	[0.550589919090271, 0.449410080909729]	[0.54612797498703, 0.4538719654083252]	[0.8740691542625427, 0.1259307861328125]	[0.8625803589820862, 0.1374196708202362]	[0.8427867293357849, 0.1572132706642151]	[0.698728084564209, 0.301271915435791]
[1,0]	[0.4630220830440521, 0.5369778871536255]	[0.4431760907173157, 0.5568239092826843]	[0.403350293636322, 0.596649706363678]	[0.4160739481449127, 0.5839260220527649]	[0.3978918194770813, 0.6021082401275635]	[0.47656455636024475, 0.5234354734420776]	[0.4271504878997803, 0.5728495121002197]	[0.26684027910232544, 0.7331597208976746]	[0.22474578022956848, 0.7752541899681091]	[0.16757731139659882, 0.83242267370224]	[0.48564210534095764, 0.51435786485672]
[1,0]	[0.47175925970077515, 0.5282407402992249]	[0.45475509762763977, 0.5452449917793274]	[0.4080205261707306, 0.5919795036315918]	[0.4230208098888397, 0.5769791603088379]	[0.4469603896141052, 0.55303955078125]	[0.46687421202659607, 0.5331258177757263]	[0.41413143277168274, 0.5858685970306396]	[0.35382118821144104, 0.6461787819862366]	[0.1372314691543579, 0.8627685308456421]	[0.19732892513275146, 0.8026710748672485]	[0.47988930344581604, 0.5201106667518616]
[0,1]	[0.35908547043800354, 0.6409144997596741]	[0.32186439633369446, 0.6781356334686279]	[0.27847403287887573, 0.7215259671211243]	[0.29683586955070496, 0.7031641006469727]	[0.26847323775291443, 0.7315267324447632]	[0.4441200792789459, 0.5558798909187317]	[0.3619905114173889, 0.6380095481872559]	[0.11176055669784546, 0.8882394433021545]	[0.013997353613376617, 0.9860026836395264]	[0.07668822258710861, 0.9233117699623108]	[0.24760296940803528, 0.7523970007896423]
[0,1]	[0.6360700726509094, 0.3639299273490906]	[0.48756542801856995, 0.5124345421791077]	[0.47816044092178345, 0.5218394994735718]	[0.4587443470954895, 0.5412555932998657]	[0.4715843200683594, 0.5284156799316406]	[0.4603404998779297, 0.5396594405174255]	[0.4518599212169647, 0.5481400489807129]	[0.631765604019165, 0.36823442578315735]	[0.28736892342567444, 0.712631106376648]	[0.3888918161392212, 0.6111081838607788]	[0.4529789388179779, 0.5470210313796997]
[0,1]	[0.1520068645477295, 0.8479931950569153]	[0.2573106586933136, 0.7426893711090088]	[0.28701403737068176, 0.7129859924316406]	[0.24995830655097961, 0.750041663646698]	[0.2725536823272705, 0.7274463772773743]	[0.4458892345428467, 0.5541107654571533]	[0.33481210470199585, 0.6651879549026489]	[0.03722686320543289, 0.9627731442451477]	[0.002224765717983246, 0.9977752566337585]	[0.038884833455085754, 0.9611151218414307]	[0.3495718538761139, 0.6504281163215637]
[0,1]	[0.22253724932670593, 0.7774627804756165]	[0.41207149624824524, 0.5879284739494324]	[0.32616379857063293, 0.6738362312316895]	[0.33371347188949585, 0.6662865281105042]	[0.3465876579284668, 0.6534123420715332]	[0.4513285160064697, 0.5486714243888855]	[0.32731887698173523, 0.6726810932159424]	[0.12510977685451508, 0.8748902678489685]	[0.1127789244055748, 0.887221097946167]	[0.05884985625743866, 0.9411501884460449]	[0.4824061691761017, 0.5175938010215759]
[0,1]	[0.6924787163734436, 0.3075213134288788]	[0.5634897947311401, 0.43651026487350464]	[0.5367776155471802, 0.4632224142551422]	[0.5362916588783264, 0.4637083411216736]	[0.5273388624191284, 0.4726610779762268]	[0.5290526747703552, 0.47094741463661194]	[0.5582178831100464, 0.441782146692276]	[0.6761197447776794, 0.32388031482696533]	[0.598254382610321, 0.40174558758735657]	[0.3761288821697235, 0.6238711476325989]	[0.6092013120651245, 0.3907987177371979]
[1,0]	[0.7364495992660522, 0.26355043053627014]	[0.5662407279014587, 0.4337593615055084]	[0.5858519673347473, 0.4141480326652527]	[0.5726048350334167, 0.42739513516426086]	[0.5365707278251648, 0.4634292721748352]	[0.5196079015731812, 0.4803921580314636]	[0.5527684688568115, 0.4472315013408661]	[0.7413910031318665, 0.25860899686813354]	[0.6167417764663696, 0.383258193731308]	[0.5759020447731018, 0.4240979552268982]	[0.6144347786903381, 0.38556525111198425]
[1,0]	[0.7258521318435669, 0.2741478383541107]	[0.5880237221717834, 0.41197627782821655]	[0.5490118861198425, 0.45098814368247986]	[0.5632177591323853, 0.4367823004722595]	[0.5570138096809387, 0.44298622012138367]	[0.52534419298172, 0.47465580701828003]	[0.5414902567863464, 0.45850977301597595]	[0.7820332050323486, 0.21796679496765137]	[0.7345534563064575, 0.2654465436935425]	[0.5410299897193909, 0.45897001028060913]	[0.606964647769928, 0.3930353820323944]
[1,0]	[0.7423465251922607, 0.25765344500541687]	[0.6063491702079773, 0.3936508595943451]	[0.5688061714172363, 0.4311937689781189]	[0.6059843301773071, 0.3940156400203705]	[0.5938685536384583, 0.40613144636154175]	[0.5000593662261963, 0.4999406635761261]	[0.5445152521133423, 0.45548468828201294]	[0.7954998016357422, 0.2045001983642578]	[0.6504582166671753, 0.3495418131351471]	[0.45402416586875916, 0.5459758043289185]	[0.5971564054489136, 0.4028436243534088]
[1,0]	[0.734255313873291, 0.265744686126709]	[0.5354635119438171, 0.4645364582538605]	[0.5904988050460815, 0.40950122475624084]	[0.5653700232505798, 0.4346299171447754]	[0.5136709213256836, 0.4863290786743164]	[0.49588915705680847, 0.5041107535362244]	[0.5494863986968994, 0.4505135416984558]	[0.6889011263847351, 0.3110988438129425]	[0.7233963012695312, 0.27660369873046875]	[0.5698463320732117, 0.4301536977291107]	[0.5804160237312317, 0.4195839762687683]
[1,0]	[0.7828702926635742, 0.21712970733642578]	[0.5425708889961243, 0.4574291408061981]	[0.5279025435447693, 0.4720974564552307]	[0.5333108305931091, 0.4666891396045685]	[0.5172743201255798, 0.4827256500720978]	[0.4868742823600769, 0.5131257176399231]	[0.5141549706459045, 0.48584505915641785]	[0.8157125115394592, 0.1842874437570572]	[0.6437080502510071, 0.3562919795513153]	[0.6613144278526306, 0.338685542345047]	[0.5971558094024658, 0.4028441607952118]
[1,0]	[0.5255693793296814, 0.47443053126335144]	[0.5407881736755371, 0.4592117965221405]	[0.41158899664878845, 0.5884110331535339]	[0.4665970206260681, 0.5334029793739319]	[0.4074302315711975, 0.5925698280334473]	[0.4836171567440033, 0.5163828730583191]	[0.5049707889556885, 0.4950292110443115]	[0.4616013765335083, 0.5383986234664917]	[0.3474194407463074, 0.6525804996490479]	[0.2355407029390335, 0.7644592523574829]	[0.5901582837104797, 0.4098416566848755]
[0,1]	[0.4480947256088257, 0.5519053339958191]	[0.463440477848053, 0.536559522151947]	[0.37832537293434143, 0.6216745376586914]	[0.3764444887638092, 0.6235554814338684]	[0.34013617038726807, 0.6598638296127319]	[0.44496649503707886, 0.5550335049629211]	[0.43919986486434937, 0.5608001351356506]	[0.41953161358833313, 0.5804684162139893]	[0.059951577335596085, 0.9400484561920166]	[0.10889822244644165, 0.8911018371582031]	[0.4903320074081421, 0.5096679925918579]
[1,0]	[0.8484169244766235, 0.15158304572105408]	[0.5948107838630676, 0.40518927574157715]	[0.45528116822242737, 0.5447187423706055]	[0.5951169729232788, 0.4048829972743988]	[0.527224063873291, 0.47277599573135376]	[0.48962706327438354, 0.5103729963302612]	[0.5311328172683716, 0.4688671827316284]	[0.874484658241272, 0.12551528215408325]	[0.8499423265457153, 0.15005764365196228]	[0.8125917315483093, 0.18740829825401306]	[0.5599199533462524, 0.44008004665374756]
[1,0]	[0.8989259600639343, 0.10107406973838806]	[0.6244174838066101, 0.3755825459957123]	[0.5732602477073669, 0.4267396926879883]	[0.6149232387542725, 0.38507676124572754]	[0.6000245213508606, 0.399975448846817]	[0.5155509114265442, 0.4844491183757782]	[0.5422636270523071, 0.4577363431453705]	[0.935534656047821, 0.06446538865566254]	[0.8804811239242554, 0.11951889097690582]	[0.799099326133728, 0.20090068876743317]	[0.6609159111976624, 0.33908408880233765]
[1,0]	[0.34716543555259705, 0.6528345346450806]	[0.44833940267562866, 0.5516606569290161]	[0.3231154978275299, 0.6768845319747925]	[0.32372811436653137, 0.676271915435791]	[0.3650248050689697, 0.6349751949310303]	[0.4630011320114136, 0.5369989275932312]	[0.3812675178050995, 0.6187325119972229]	[0.33414995670318604, 0.665850043296814]	[0.19100748002529144, 0.8089925646781921]	[0.07655718922615051, 0.9234427809715271]	[0.43703508377075195, 0.5629648566246033]
[1,0]	[0.7772993445396423, 0.22270064055919647]	[0.5918687582015991, 0.4081312119960785]	[0.5312880873680115, 0.4687119126319885]	[0.5324051380157471, 0.46759483218193054]	[0.584907054901123, 0.41509297490119934]	[0.5062714219093323, 0.4937285780906677]	[0.5375151634216309, 0.46248480677604675]	[0.8121399283409119, 0.18786011636257172]	[0.7436027526855469, 0.2563972473144531]	[0.5837013721466064, 0.41629859805107117]	[0.597563624382019, 0.40243640542030334]
[1,0]	[0.7457109093666077, 0.25428903102874756]	[0.5787228345870972, 0.42127716541290283]	[0.5741130709648132, 0.42588701844215393]	[0.584420919418335, 0.4155791699886322]	[0.5723360776901245, 0.4276639223098755]	[0.48182785511016846, 0.5181722044944763]	[0.515465497970581, 0.48453453183174133]	[0.8096450567245483, 0.19035494327545166]	[0.5857723355293274, 0.41422760486602783]	[0.6105709671974182, 0.3894289433956146]	[0.6467977166175842, 0.3532022535800934]
[1,0]	[0.7087408304214478, 0.29125916957855225]	[0.5515159368515015, 0.4484840929508209]	[0.4716512858867645, 0.5283486843109131]	[0.497060090303421, 0.5029398798942566]	[0.5130912661552429, 0.4869087040424347]	[0.5052666068077087, 0.49473336338996887]	[0.5364366173744202, 0.46356335282325745]	[0.6656434535980225, 0.33435648679733276]	[0.513277530670166, 0.4867224097251892]	[0.46911874413490295, 0.5308812856674194]	[0.5880519151687622, 0.4119480848312378]
[1,0]	[0.7523473501205444, 0.24765263497829437]	[0.6207690238952637, 0.3792310059070587]	[0.5473085045814514, 0.45269155502319336]	[0.606682538986206, 0.39331749081611633]	[0.5582535862922668, 0.4417463541030884]	[0.48307329416275024, 0.5169267654418945]	[0.510138213634491, 0.48986172676086426]	[0.6961798071861267, 0.3038201928138733]	[0.5159851908683777, 0.48401474952697754]	[0.5946377515792847, 0.4053622782230377]	[0.7029946446418762, 0.2970053553581238]
[0,1]	[0.13907384872436523, 0.8609261512756348]	[0.27887436747550964, 0.7211256623268127]	[0.24111613631248474, 0.7588838338851929]	[0.21818865835666656, 0.7818114161491394]	[0.20334134995937347, 0.7966586947441101]	[0.43813052773475647, 0.5618693828582764]	[0.3308127224445343, 0.6691873073577881]	[0.021252308040857315, 0.9787477254867554]	[0.0011112933279946446, 0.9988886713981628]	[0.02319876290857792, 0.9768012762069702]	[0.25619781017303467, 0.7438021302223206]
[0,1]	[0.07498074322938919, 0.9250192046165466]	[0.31233346462249756, 0.6876665949821472]	[0.21872225403785706, 0.7812777161598206]	[0.2457720786333084, 0.7542279958724976]	[0.23912638425827026, 0.7608736157417297]	[0.43919456005096436, 0.5608054399490356]	[0.332873672246933, 0.6671263575553894]	[0.012334542348980904, 0.9876654148101807]	[0.001374853658489883, 0.9986251592636108]	[0.046356864273548126, 0.9536430835723877]	[0.31786832213401794, 0.6821316480636597]
[0,1]	[0.7898404598236084, 0.21015958487987518]	[0.6377204060554504, 0.36227959394454956]	[0.5354477167129517, 0.4645523130893707]	[0.6240379810333252, 0.3759619891643524]	[0.5595155358314514, 0.44048449397087097]	[0.5270352363586426, 0.4729647934436798]	[0.5519248843193054, 0.4480751156806946]	[0.847078800201416, 0.1529211848974228]	[0.9040102958679199, 0.0959896668791771]	[0.6380939483642578, 0.3619060814380646]	[0.6232694983482361, 0.3767305314540863]
[0,1]	[0.7940070033073425, 0.2059929519891739]	[0.6000761985778809, 0.39992380142211914]	[0.5723970532417297, 0.42760297656059265]	[0.6026689410209656, 0.3973310887813568]	[0.6008928418159485, 0.3991071283817291]	[0.4999775290489197, 0.5000225305557251]	[0.5196141600608826, 0.4803858697414398]	[0.8368560075759888, 0.16314399242401123]	[0.8770164251327515, 0.12298354506492615]	[0.6640599370002747, 0.33594009280204773]	[0.6855030655860901, 0.3144969344139099]
[1,0]	[0.9336206912994385, 0.06637929379940033]	[0.6076206564903259, 0.39237937331199646]	[0.6559008359909058, 0.3440991938114166]	[0.726504385471344, 0.2734956741333008]	[0.6810205578804016, 0.3189794719219208]	[0.5600841045379639, 0.4399159550666809]	[0.5680816769599915, 0.43191826343536377]	[0.9383835792541504, 0.06161639094352722]	[0.9459961652755737, 0.054003819823265076]	[0.8943265080451965, 0.10567349195480347]	[0.677788496017456, 0.32221150398254395]
[1,0]	[0.9354541897773743, 0.06454582512378693]	[0.6246063113212585, 0.37539368867874146]	[0.6908842921257019, 0.3091156482696533]	[0.7121181488037109, 0.2878818213939667]	[0.7618640661239624, 0.23813587427139282]	[0.5625427961349487, 0.43745723366737366]	[0.5417112708091736, 0.4582887589931488]	[0.9494405388832092, 0.050559498369693756]	[0.8983255624771118, 0.10167448222637177]	[0.9305506348609924, 0.06944936513900757]	[0.7393951416015625, 0.2606047987937927]
[1,0]	[0.8764662146568298, 0.12353377789258957]	[0.6349764466285706, 0.36502349376678467]	[0.5784795880317688, 0.4215204417705536]	[0.6451054215431213, 0.3548945486545563]	[0.6309803128242493, 0.36901965737342834]	[0.577093243598938, 0.42290669679641724]	[0.5751926898956299, 0.4248073399066925]	[0.9075417518615723, 0.09245825558900833]	[0.9567625522613525, 0.04323749989271164]	[0.8673896193504333, 0.13261038064956665]	[0.6069706678390503, 0.3930293321609497]
[1,0]	[0.8225000500679016, 0.17749997973442078]	[0.6424558758735657, 0.3575441241264343]	[0.5655971169471741, 0.4344029724597931]	[0.6450610756874084, 0.35493898391723633]	[0.6300424337387085, 0.3699575662612915]	[0.5944029688835144, 0.4055969715118408]	[0.5533029437065125, 0.4466971158981323]	[0.91157466173172, 0.08842530846595764]	[0.9393450021743774, 0.06065504997968674]	[0.8878960013389587, 0.11210398375988007]	[0.6407932639122009, 0.35920676589012146]
[1,0]	[0.8649355173110962, 0.13506455719470978]	[0.673178493976593, 0.3268214762210846]	[0.6413078904151917, 0.35869210958480835]	[0.6588018536567688, 0.3411981463432312]	[0.6410582661628723, 0.3589417040348053]	[0.5644654631614685, 0.4355345666408539]	[0.5530449748039246, 0.44695502519607544]	[0.9133568406105042, 0.08664314448833466]	[0.9073244333267212, 0.09267554432153702]	[0.8636557459831238, 0.13634425401687622]	[0.6028823852539062, 0.39711758494377136]
[0,1]	[0.7497463226318359, 0.25025370717048645]	[0.559036910533905, 0.44096314907073975]	[0.5248271822929382, 0.47517284750938416]	[0.63484126329422, 0.36515870690345764]	[0.4899531900882721, 0.5100468397140503]	[0.4897170960903168, 0.5102828741073608]	[0.5341994166374207, 0.46580058336257935]	[0.876410961151123, 0.12358896434307098]	[0.7390475869178772, 0.2609523832798004]	[0.5418750047683716, 0.45812490582466125]	[0.6830504536628723, 0.3169495761394501]
[0,1]	[0.7020635604858398, 0.29793640971183777]	[0.5870794653892517, 0.4129205644130707]	[0.6077529191970825, 0.3922470808029175]	[0.5775059461593628, 0.42249399423599243]	[0.536614716053009, 0.46338528394699097]	[0.4857344925403595, 0.5142654776573181]	[0.5383651852607727, 0.4616348445415497]	[0.8117334246635437, 0.18826663494110107]	[0.4496819078922272, 0.5503180623054504]	[0.42871788144111633, 0.571282148361206]	[0.6389617323875427, 0.3610382378101349]
[0,1]	[0.22096161544322968, 0.7790383696556091]	[0.4777714014053345, 0.5222285985946655]	[0.45315563678741455, 0.5468443632125854]	[0.408821165561676, 0.591178834438324]	[0.41083163022994995, 0.5891684293746948]	[0.47167450189590454, 0.5283255577087402]	[0.46060776710510254, 0.5393922328948975]	[0.14019902050495148, 0.8598009943962097]	[0.09896297752857208, 0.9010370373725891]	[0.10336267203092575, 0.8966373205184937]	[0.4996804893016815, 0.5003194808959961]
[0,1]	[0.3872707486152649, 0.6127292513847351]	[0.43613192439079285, 0.56386798620224]	[0.3840361535549164, 0.6159638166427612]	[0.38674524426460266, 0.613254725933075]	[0.36864373087882996, 0.6313562393188477]	[0.44229868054389954, 0.5577013492584229]	[0.4013668894767761, 0.5986330509185791]	[0.31534120440483093, 0.6846588253974915]	[0.03062150813639164, 0.9693785309791565]	[0.10455309599637985, 0.8954468369483948]	[0.4277324378490448, 0.5722675323486328]
[1,0]	[0.5656665563583374, 0.4343334138393402]	[0.4754894971847534, 0.5245104432106018]	[0.4396388828754425, 0.5603610873222351]	[0.45988398790359497, 0.540116012096405]	[0.4471184313297272, 0.5528815984725952]	[0.4904685616493225, 0.5095313787460327]	[0.447160005569458, 0.5528400540351868]	[0.4328097701072693, 0.5671902894973755]	[0.5850713849067688, 0.4149285852909088]	[0.28896716237068176, 0.7110328078269958]	[0.5516650080680847, 0.4483349621295929]
[1,0]	[0.5435285568237305, 0.45647141337394714]	[0.5214918255805969, 0.4785081446170807]	[0.47727862000465393, 0.5227213501930237]	[0.501011848449707, 0.49898818135261536]	[0.4402126371860504, 0.5597873330116272]	[0.4920443296432495, 0.5079556107521057]	[0.5009130239486694, 0.49908697605133057]	[0.4280523657798767, 0.5719476342201233]	[0.45024242997169495, 0.5497574806213379]	[0.35209712386131287, 0.6479028463363647]	[0.55031818151474, 0.4496818780899048]
[1,0]	[0.23863711953163147, 0.7613629102706909]	[0.3895072340965271, 0.6104927659034729]	[0.3686913251876831, 0.6313086152076721]	[0.39629891514778137, 0.6037009954452515]	[0.37700071930885315, 0.6229992508888245]	[0.4554288387298584, 0.5445711016654968]	[0.39568355679512024, 0.6043164134025574]	[0.15021510422229767, 0.8497848510742188]	[0.008508720435202122, 0.9914912581443787]	[0.04275333508849144, 0.9572466611862183]	[0.4057665169239044, 0.5942334532737732]
[1,0]	[0.6195844411849976, 0.38041552901268005]	[0.4666632115840912, 0.5333366990089417]	[0.46560585498809814, 0.5343942046165466]	[0.44570499658584595, 0.5542949438095093]	[0.42561471462249756, 0.5743852257728577]	[0.4847581684589386, 0.5152418613433838]	[0.4509678781032562, 0.5490321516990662]	[0.47812575101852417, 0.5218742489814758]	[0.5643351078033447, 0.43566492199897766]	[0.27845650911331177, 0.7215434908866882]	[0.4760160446166992, 0.5239839553833008]
[1,0]	[0.4334855079650879, 0.5665144920349121]	[0.44336774945259094, 0.5566322803497314]	[0.3604411482810974, 0.6395589113235474]	[0.37359628081321716, 0.6264036893844604]	[0.41067877411842346, 0.5893211960792542]	[0.47172850370407104, 0.528271496295929]	[0.3927129805088043, 0.6072870492935181]	[0.29287368059158325, 0.707126259803772]	[0.32425588369369507, 0.6757440567016602]	[0.2084091305732727, 0.7915908694267273]	[0.43371161818504333, 0.5662883520126343]
[0,1]	[0.20928047597408295, 0.7907195091247559]	[0.5174909234046936, 0.482509046792984]	[0.4761492908000946, 0.5238507390022278]	[0.5166752338409424, 0.48332470655441284]	[0.46545687317848206, 0.5345431566238403]	[0.4753638207912445, 0.5246361494064331]	[0.44145143032073975, 0.558548629283905]	[0.14489620923995972, 0.8551037311553955]	[0.04352279007434845, 0.956477165222168]	[0.0933874249458313, 0.9066125750541687]	[0.5853579640388489, 0.41464200615882874]
[0,1]	[0.3474295139312744, 0.6525705456733704]	[0.4611978530883789, 0.5388022065162659]	[0.3815305829048157, 0.6184694170951843]	[0.3454900085926056, 0.6545100212097168]	[0.3263499438762665, 0.6736500859260559]	[0.45158636569976807, 0.5484136343002319]	[0.4190821945667267, 0.5809177756309509]	[0.2983066439628601, 0.7016933560371399]	[0.0425657294690609, 0.9574342370033264]	[0.11485375463962555, 0.8851462602615356]	[0.480566143989563, 0.519433856010437]
[0,1]	[0.11447854340076447, 0.885521411895752]	[0.4637041985988617, 0.5362957715988159]	[0.44623103737831116, 0.5537689328193665]	[0.36046960949897766, 0.6395303010940552]	[0.3960881531238556, 0.6039118766784668]	[0.45561376214027405, 0.5443862080574036]	[0.4262055456638336, 0.5737944841384888]	[0.030188031494617462, 0.9698119759559631]	[0.0014689420349895954, 0.9985309839248657]	[0.026319220662117004, 0.973680853843689]	[0.46099328994750977, 0.5390067100524902]
[0,1]	[0.22720377147197723, 0.7727962136268616]	[0.5894601345062256, 0.4105398654937744]	[0.5077589154243469, 0.4922410845756531]	[0.517540454864502, 0.48245954513549805]	[0.5018812417984009, 0.49811869859695435]	[0.45656532049179077, 0.5434346199035645]	[0.48616915941238403, 0.513830840587616]	[0.11890120804309845, 0.8810988068580627]	[0.008752748370170593, 0.9912472367286682]	[0.05655055120587349, 0.9434494376182556]	[0.5641018152236938, 0.43589818477630615]
[1,0]	[0.7158545851707458, 0.28414541482925415]	[0.5643960237503052, 0.43560394644737244]	[0.4878949522972107, 0.5121050477027893]	[0.5754870176315308, 0.4245130717754364]	[0.5174622535705566, 0.48253774642944336]	[0.4842504560947418, 0.5157495737075806]	[0.5330783724784851, 0.4669216573238373]	[0.7420946359634399, 0.25790533423423767]	[0.6794030070304871, 0.32059696316719055]	[0.6769907474517822, 0.3230092227458954]	[0.6375991106033325, 0.3624008595943451]
[1,0]	[0.8001058101654053, 0.19989416003227234]	[0.5395854711532593, 0.4604145288467407]	[0.5208467245101929, 0.4791533350944519]	[0.5151742696762085, 0.4848257601261139]	[0.5160672664642334, 0.483932763338089]	[0.4871770441532135, 0.5128229856491089]	[0.4972555935382843, 0.5027443766593933]	[0.8315325975418091, 0.1684674322605133]	[0.6169767379760742, 0.38302329182624817]	[0.5917146801948547, 0.4082852900028229]	[0.625683605670929, 0.37431639432907104]
[0,1]	[0.4908234477043152, 0.5091766119003296]	[0.47962263226509094, 0.5203773379325867]	[0.3582131564617157, 0.6417869329452515]	[0.39777109026908875, 0.6022289395332336]	[0.43584132194519043, 0.5641586780548096]	[0.4774479866027832, 0.5225520730018616]	[0.4619494080543518, 0.5380505323410034]	[0.3867050111293793, 0.6132949590682983]	[0.2534727156162262, 0.7465273141860962]	[0.1660579890012741, 0.8339420557022095]	[0.5167838931083679, 0.48321613669395447]
[1,0]	[0.6097456812858582, 0.39025425910949707]	[0.5442888736724854, 0.45571112632751465]	[0.46664172410964966, 0.5333582162857056]	[0.4471975564956665, 0.5528024435043335]	[0.46848636865615845, 0.5315136313438416]	[0.48417744040489197, 0.5158225893974304]	[0.4774279296398163, 0.5225721597671509]	[0.5382894277572632, 0.46171054244041443]	[0.3253345191478729, 0.6746655106544495]	[0.2937772572040558, 0.7062227725982666]	[0.5753636956214905, 0.42463627457618713]
[1,0]	[0.18712973594665527, 0.8128702640533447]	[0.3455566465854645, 0.6544433832168579]	[0.2641766369342804, 0.735823392868042]	[0.2752746045589447, 0.7247253656387329]	[0.3146769404411316, 0.6853230595588684]	[0.44555437564849854, 0.5544456243515015]	[0.3812483847141266, 0.618751585483551]	[0.0885043516755104, 0.9114956259727478]	[0.0069455476477742195, 0.9930544495582581]	[0.02653011679649353, 0.9734698534011841]	[0.33451375365257263, 0.6654863357543945]
[0,1]	[0.24784114956855774, 0.7521588206291199]	[0.38596418499946594, 0.6140357851982117]	[0.3338339328765869, 0.6661660671234131]	[0.2726476192474365, 0.7273523807525635]	[0.34460529685020447, 0.6553947329521179]	[0.44094234704971313, 0.5590575933456421]	[0.40794306993484497, 0.592056930065155]	[0.14755356311798096, 0.852446436882019]	[0.009008828550577164, 0.9909911155700684]	[0.019756127148866653, 0.9802438020706177]	[0.34568673372268677, 0.654313325881958]
[0,1]	[0.7611754536628723, 0.23882456123828888]	[0.597967803478241, 0.40203216671943665]	[0.5133656859397888, 0.48663434386253357]	[0.5256780385971069, 0.47432196140289307]	[0.5389165282249451, 0.4610835015773773]	[0.5114117860794067, 0.48858821392059326]	[0.5492042303085327, 0.4507957398891449]	[0.7089834809303284, 0.29101651906967163]	[0.7670609354972839, 0.23293909430503845]	[0.49629005789756775, 0.5037099123001099]	[0.5789824724197388, 0.4210176169872284]
[1,0]	[0.6600053310394287, 0.3399946987628937]	[0.5734632611274719, 0.4265367090702057]	[0.5645963549613953, 0.43540361523628235]	[0.5065134167671204, 0.49348658323287964]	[0.5099369883537292, 0.4900630712509155]	[0.49779850244522095, 0.502201497554779]	[0.5569971799850464, 0.4430027902126312]	[0.5782951712608337, 0.42170482873916626]	[0.41884154081344604, 0.5811583995819092]	[0.3031598627567291, 0.6968401670455933]	[0.6138270497322083, 0.38617292046546936]
[1,0]	[0.9107500314712524, 0.08924996852874756]	[0.5928665399551392, 0.40713346004486084]	[0.5876158475875854, 0.41238412261009216]	[0.6359876990318298, 0.3640122413635254]	[0.5744951367378235, 0.4255048632621765]	[0.5494968295097351, 0.4505032002925873]	[0.5679840445518494, 0.43201595544815063]	[0.8792837858200073, 0.12071620672941208]	[0.9497103095054626, 0.05028971657156944]	[0.915420651435852, 0.08457934111356735]	[0.7402587532997131, 0.2597411870956421]
[1,0]	[0.9410020709037781, 0.058997999876737595]	[0.6635506749153137, 0.33644935488700867]	[0.5757835507392883, 0.42421650886535645]	[0.668238639831543, 0.3317614197731018]	[0.6759709119796753, 0.3240290880203247]	[0.5568322539329529, 0.44316768646240234]	[0.5615651607513428, 0.43843477964401245]	[0.9313592910766602, 0.06864073127508163]	[0.9638442993164062, 0.036155711859464645]	[0.9375333786010742, 0.06246667355298996]	[0.7399067282676697, 0.2600932717323303]
[1,0]	[0.8786165118217468, 0.12138348072767258]	[0.6226444840431213, 0.3773554861545563]	[0.5762881636619568, 0.4237118065357208]	[0.7054442167282104, 0.29455581307411194]	[0.6044452786445618, 0.3955547511577606]	[0.5575327277183533, 0.4424673020839691]	[0.567612886428833, 0.4323870539665222]	[0.892763614654541, 0.10723640024662018]	[0.9237476587295532, 0.0762522965669632]	[0.8014379143714905, 0.1985621154308319]	[0.6773025393486023, 0.3226974904537201]
[1,0]	[0.867601215839386, 0.13239876925945282]	[0.6281224489212036, 0.371877521276474]	[0.6118934750556946, 0.3881065249443054]	[0.6080819368362427, 0.3919180929660797]	[0.6346982717514038, 0.3653016686439514]	[0.5209404826164246, 0.47905948758125305]	[0.5492506623268127, 0.45074930787086487]	[0.9066250324249268, 0.09337496757507324]	[0.8729035258293152, 0.1270965337753296]	[0.8630136847496033, 0.13698628544807434]	[0.690135657787323, 0.3098643124103546]
[1,0]	[0.5101123452186584, 0.48988765478134155]	[0.5162078738212585, 0.48379215598106384]	[0.3882700800895691, 0.6117299199104309]	[0.4594210088253021, 0.5405790209770203]	[0.42342591285705566, 0.5765740871429443]	[0.48941266536712646, 0.5105873346328735]	[0.4730125963687897, 0.5269873738288879]	[0.415139377117157, 0.584860622882843]	[0.304634153842926, 0.6953657865524292]	[0.20160040259361267, 0.7983995676040649]	[0.4880804419517517, 0.5119194984436035]
[1,0]	[0.8862541913986206, 0.11374574899673462]	[0.6283718943595886, 0.3716281056404114]	[0.6117612719535828, 0.38823866844177246]	[0.5934150815010071, 0.4065849483013153]	[0.672180712223053, 0.3278193473815918]	[0.5504505634307861, 0.4495494067668915]	[0.5595231056213379, 0.4404769241809845]	[0.8799198865890503, 0.12008015066385269]	[0.9147491455078125, 0.0852508395910263]	[0.900385856628418, 0.09961407631635666]	[0.7546021938323975, 0.24539782106876373]
[1,0]	[0.8955882787704468, 0.10441171377897263]	[0.5918889045715332, 0.4081110954284668]	[0.6360323429107666, 0.36396756768226624]	[0.6524955630302429, 0.3475044369697571]	[0.7184938192367554, 0.28150618076324463]	[0.5427505970001221, 0.45724937319755554]	[0.5344170928001404, 0.4655829071998596]	[0.9071184992790222, 0.09288148581981659]	[0.8804013133049011, 0.11959867179393768]	[0.8978447318077087, 0.10215525329113007]	[0.6842889785766602, 0.31571102142333984]
[1,0]	[0.75948166847229, 0.24051833152770996]	[0.5853614807128906, 0.41463857889175415]	[0.4891354739665985, 0.5108646154403687]	[0.5307145118713379, 0.4692854583263397]	[0.4884645640850067, 0.5115354061126709]	[0.5244525074958801, 0.47554755210876465]	[0.5346865653991699, 0.4653134346008301]	[0.7537285089492798, 0.24627149105072021]	[0.7396706938743591, 0.26032939553260803]	[0.5376699566841125, 0.46233004331588745]	[0.5138425230979919, 0.48615750670433044]
[1,0]	[0.8108687996864319, 0.18913118541240692]	[0.6162542700767517, 0.3837457001209259]	[0.6086059212684631, 0.3913940489292145]	[0.5702604055404663, 0.42973965406417847]	[0.6015350222587585, 0.39846494793891907]	[0.518959105014801, 0.4810408353805542]	[0.5223007798194885, 0.47769924998283386]	[0.838163435459137, 0.16183659434318542]	[0.7756443619728088, 0.22435562312602997]	[0.5991860032081604, 0.4008139967918396]	[0.5524675250053406, 0.4475324749946594]
[1,0]	[0.4117424786090851, 0.5882574915885925]	[0.6184471249580383, 0.3815528452396393]	[0.5287753939628601, 0.47122466564178467]	[0.5829581618309021, 0.4170418977737427]	[0.5280444622039795, 0.4719555377960205]	[0.4853992760181427, 0.5146007537841797]	[0.5198826789855957, 0.4801173210144043]	[0.3667648136615753, 0.6332351565361023]	[0.11045876145362854, 0.8895412683486938]	[0.12580488622188568, 0.8741950392723083]	[0.6322818398475647, 0.3677181303501129]
[1,0]	[0.5568020939826965, 0.44319793581962585]	[0.6400274038314819, 0.35997262597084045]	[0.6130532622337341, 0.38694676756858826]	[0.60301274061203, 0.39698728919029236]	[0.5330281257629395, 0.46697187423706055]	[0.4963897466659546, 0.5036102533340454]	[0.5480585098266602, 0.45194146037101746]	[0.4480781853199005, 0.5519218444824219]	[0.26323559880256653, 0.7367644309997559]	[0.24774150550365448, 0.7522585391998291]	[0.6801663041114807, 0.3198337256908417]
[0,1]	[0.3512612283229828, 0.64873868227005]	[0.38028189539909363, 0.6197181940078735]	[0.29701370000839233, 0.7029863595962524]	[0.3358461260795593, 0.6641539335250854]	[0.3308125138282776, 0.6691874265670776]	[0.44823870062828064, 0.551761269569397]	[0.36877942085266113, 0.6312205195426941]	[0.30633166432380676, 0.6936683654785156]	[0.11190889775753021, 0.8880910873413086]	[0.05813274532556534, 0.9418672919273376]	[0.45090577006340027, 0.5490943193435669]
[0,1]	[0.31897178292274475, 0.6810282468795776]	[0.3202747702598572, 0.6797252893447876]	[0.24064722657203674, 0.7593527436256409]	[0.28696978092193604, 0.713030219078064]	[0.2893402874469757, 0.7106596231460571]	[0.44397246837615967, 0.5560275912284851]	[0.3743039071559906, 0.625696063041687]	[0.3922497630119324, 0.6077502965927124]	[0.05184602364897728, 0.9481539130210876]	[0.023217571899294853, 0.976782500743866]	[0.3174316883087158, 0.682568371295929]
[0,1]	[0.6955415606498718, 0.3044584095478058]	[0.6167705655097961, 0.3832293450832367]	[0.5806899666786194, 0.419310063123703]	[0.5639676451683044, 0.43603238463401794]	[0.5863558053970337, 0.4136441648006439]	[0.48926985263824463, 0.5107300877571106]	[0.5271446704864502, 0.4728552997112274]	[0.6605367660522461, 0.3394632637500763]	[0.24522198736667633, 0.7547780275344849]	[0.3309161067008972, 0.669083833694458]	[0.62489914894104, 0.37510085105895996]
[0,1]	[0.2916828393936157, 0.7083171010017395]	[0.3800923526287079, 0.619907557964325]	[0.35353320837020874, 0.646466851234436]	[0.30216091871261597, 0.697839081287384]	[0.2706049084663391, 0.7293950915336609]	[0.44687730073928833, 0.5531226396560669]	[0.3544565439224243, 0.6455433964729309]	[0.31192806363105774, 0.6880719661712646]	[0.03955277055501938, 0.9604472517967224]	[0.022500980645418167, 0.9774990081787109]	[0.2041735202074051, 0.7958264946937561]
[1,0]	[0.8291328549385071, 0.1708671897649765]	[0.6203039884567261, 0.3796960115432739]	[0.5879712104797363, 0.41202881932258606]	[0.6308450698852539, 0.3691549003124237]	[0.5451330542564392, 0.4548669755458832]	[0.5330416560173035, 0.46695831418037415]	[0.5726487040519714, 0.42735129594802856]	[0.8046367168426514, 0.19536329805850983]	[0.919020414352417, 0.08097956329584122]	[0.7146417498588562, 0.2853582799434662]	[0.6209344267845154, 0.379065603017807]
[1,0]	[0.8033985495567322, 0.19660142064094543]	[0.6374719142913818, 0.36252808570861816]	[0.5446426868438721, 0.4553573727607727]	[0.5704895853996277, 0.42951035499572754]	[0.5580399632453918, 0.44196003675460815]	[0.5141077637672424, 0.48589229583740234]	[0.5470106601715088, 0.45298928022384644]	[0.8118346333503723, 0.18816536664962769]	[0.8065263628959656, 0.193473681807518]	[0.6326218843460083, 0.3673781156539917]	[0.6368241906166077, 0.36317580938339233]
[0,1]	[0.3203308582305908, 0.6796690821647644]	[0.5132213830947876, 0.48677852749824524]	[0.4945693016052246, 0.5054306387901306]	[0.429747074842453, 0.5702528953552246]	[0.4633825421333313, 0.5366175174713135]	[0.4862784445285797, 0.5137215852737427]	[0.4509170949459076, 0.54908287525177]	[0.20737279951572418, 0.7926271557807922]	[0.14043787121772766, 0.8595621585845947]	[0.12407371401786804, 0.8759263157844543]	[0.5017066597938538, 0.4982932507991791]
[0,1]	[0.26130276918411255, 0.7386972904205322]	[0.446662575006485, 0.5533373951911926]	[0.31629249453544617, 0.6837075352668762]	[0.35881131887435913, 0.6411886811256409]	[0.38828927278518677, 0.6117107272148132]	[0.4528358578681946, 0.5471642017364502]	[0.3855384290218353, 0.6144616007804871]	[0.12305407971143723, 0.876945972442627]	[0.0132497763261199, 0.9867501854896545]	[0.04462401568889618, 0.9553759694099426]	[0.39478886127471924, 0.6052111387252808]
[0,1]	[0.7126140594482422, 0.2873859107494354]	[0.538856029510498, 0.4611439108848572]	[0.4978736340999603, 0.5021263360977173]	[0.44394463300704956, 0.5560553669929504]	[0.4906303286552429, 0.5093696713447571]	[0.47696730494499207, 0.5230327248573303]	[0.5185046195983887, 0.4814954102039337]	[0.6464490294456482, 0.3535510003566742]	[0.5592281818389893, 0.44077178835868835]	[0.23170927166938782, 0.7682906985282898]	[0.4884510040283203, 0.5115489959716797]
[1,0]	[0.7192819714546204, 0.280718058347702]	[0.5228580832481384, 0.4771419167518616]	[0.46841883659362793, 0.5315812230110168]	[0.5065503120422363, 0.49344974756240845]	[0.4808708727359772, 0.5191290974617004]	[0.4705616533756256, 0.529438316822052]	[0.5104450583457947, 0.4895549714565277]	[0.7322738170623779, 0.26772624254226685]	[0.6236069202423096, 0.3763931393623352]	[0.5225621461868286, 0.4774377644062042]	[0.539947509765625, 0.4600524604320526]
[0,1]	[0.4313127100467682, 0.5686872601509094]	[0.40718433260917664, 0.5928156971931458]	[0.27391287684440613, 0.7260871529579163]	[0.32185491919517517, 0.6781450510025024]	[0.3854611814022064, 0.6145387887954712]	[0.4872947037220001, 0.5127052664756775]	[0.349331259727478, 0.6506687998771667]	[0.5688291788101196, 0.43117085099220276]	[0.19838175177574158, 0.8016182780265808]	[0.1818605214357376, 0.8181394338607788]	[0.40938079357147217, 0.5906192064285278]
[1,0]	[0.8232365846633911, 0.1767633855342865]	[0.6099356412887573, 0.39006438851356506]	[0.5710532069206238, 0.42894676327705383]	[0.5363436341285706, 0.46365636587142944]	[0.5700770616531372, 0.4299229085445404]	[0.5226884484291077, 0.47731152176856995]	[0.5581645369529724, 0.4418354630470276]	[0.8822217583656311, 0.11777829378843307]	[0.8457346558570862, 0.15426532924175262]	[0.7762842178344727, 0.22371579706668854]	[0.6608499884605408, 0.33915001153945923]
[1,0]	[0.822064220905304, 0.17793582379817963]	[0.6550132036209106, 0.34498679637908936]	[0.565168023109436, 0.4348319470882416]	[0.5659279227256775, 0.4340721368789673]	[0.7153604030609131, 0.2846395671367645]	[0.511457085609436, 0.48854294419288635]	[0.5392353534698486, 0.46076470613479614]	[0.8459582328796387, 0.15404179692268372]	[0.7680151462554932, 0.23198480904102325]	[0.6825130581855774, 0.31748703122138977]	[0.6740484237670898, 0.32595154643058777]
[1,0]	[0.27476853132247925, 0.7252315282821655]	[0.26716771721839905, 0.7328322529792786]	[0.2556506097316742, 0.7443494200706482]	[0.2614983320236206, 0.7385016679763794]	[0.2719285488128662, 0.7280714511871338]	[0.44433507323265076, 0.5556648373603821]	[0.3673669695854187, 0.6326330304145813]	[0.10438071936368942, 0.8956192135810852]	[0.00337213184684515, 0.9966278672218323]	[0.0722297728061676, 0.92777019739151]	[0.2750300168991089, 0.7249699831008911]
[1,0]	[0.23449085652828217, 0.7655091285705566]	[0.290095716714859, 0.7099042534828186]	[0.2504562735557556, 0.7495436668395996]	[0.2618589401245117, 0.7381410002708435]	[0.21466709673404694, 0.7853329181671143]	[0.4422086477279663, 0.5577913522720337]	[0.36907511949539185, 0.6309248805046082]	[0.07471314072608948, 0.9252868294715881]	[0.0031036969739943743, 0.9968962669372559]	[0.046604834496974945, 0.9533952474594116]	[0.2699711322784424, 0.7300288081169128]
[0,1]	[0.46455147862434387, 0.5354485511779785]	[0.42971235513687134, 0.5702877044677734]	[0.4307097792625427, 0.569290280342102]	[0.39516618847846985, 0.6048337817192078]	[0.4118419289588928, 0.5881580710411072]	[0.4646404981613159, 0.5353595018386841]	[0.40805545449256897, 0.5919445753097534]	[0.30991923809051514, 0.6900807619094849]	[0.24407066404819489, 0.7559292912483215]	[0.08088590949773788, 0.9191140532493591]	[0.45115339756011963, 0.5488465428352356]
[1,0]	[0.4232078790664673, 0.5767921805381775]	[0.431744784116745, 0.5682551860809326]	[0.4258166253566742, 0.5741832852363586]	[0.33213210105895996, 0.66786789894104]	[0.37567615509033203, 0.624323844909668]	[0.4585687816143036, 0.541431188583374]	[0.39971670508384705, 0.6002833247184753]	[0.2881651222705841, 0.7118348479270935]	[0.2275305539369583, 0.7724694609642029]	[0.12072686851024628, 0.8792731761932373]	[0.46689262986183167, 0.5331073999404907]
[0,1]	[0.6910304427146912, 0.3089695870876312]	[0.5216353535652161, 0.47836461663246155]	[0.42752620577812195, 0.5724737644195557]	[0.4745485484600067, 0.5254514813423157]	[0.4265522062778473, 0.5734478235244751]	[0.46712422370910645, 0.5328757762908936]	[0.4767438471317291, 0.5232561230659485]	[0.7014380097389221, 0.2985619604587555]	[0.40682774782180786, 0.5931722521781921]	[0.43279147148132324, 0.5672085285186768]	[0.5631122589111328, 0.4368877708911896]
[0,1]	[0.6284307837486267, 0.37156930565834045]	[0.5042389631271362, 0.49576106667518616]	[0.40468743443489075, 0.5953124761581421]	[0.4499167203903198, 0.5500832796096802]	[0.4778704047203064, 0.5221295952796936]	[0.45809605717658997, 0.5419039130210876]	[0.47686150670051575, 0.5231385231018066]	[0.7556920647621155, 0.24430790543556213]	[0.31132999062538147, 0.6886699795722961]	[0.22921612858772278, 0.7707838416099548]	[0.5508264303207397, 0.4491736590862274]
[1,0]	[0.7494546175003052, 0.2505453824996948]	[0.5266690254211426, 0.4733310341835022]	[0.536791980266571, 0.46320807933807373]	[0.5095459222793579, 0.4904541075229645]	[0.5231879353523254, 0.47681209444999695]	[0.5048662424087524, 0.49513375759124756]	[0.5342299342155457, 0.46577000617980957]	[0.7133730053901672, 0.28662699460983276]	[0.7762740850448608, 0.22372592985630035]	[0.5573254227638245, 0.44267457723617554]	[0.5770852565765381, 0.4229147136211395]
[1,0]	[0.812656044960022, 0.18734391033649445]	[0.5904480814933777, 0.4095519483089447]	[0.5991243124008179, 0.40087568759918213]	[0.4918029010295868, 0.5081970691680908]	[0.5798544883728027, 0.42014554142951965]	[0.517712414264679, 0.48228758573532104]	[0.5345103740692139, 0.4654896557331085]	[0.7983630299568176, 0.2016369104385376]	[0.8214852213859558, 0.17851480841636658]	[0.7616747617721558, 0.23832526803016663]	[0.596947968006134, 0.4030519723892212]
[1,0]	[0.5677730441093445, 0.43222692608833313]	[0.5997318029403687, 0.40026822686195374]	[0.5155282616615295, 0.48447176814079285]	[0.533929705619812, 0.4660703241825104]	[0.46388235688209534, 0.5361177325248718]	[0.4608590304851532, 0.5391409397125244]	[0.49745771288871765, 0.5025423169136047]	[0.5545947551727295, 0.4454052448272705]	[0.2609211206436157, 0.7390788793563843]	[0.20751020312309265, 0.7924898266792297]	[0.5437143445014954, 0.45628559589385986]
[1,0]	[0.8996943831443787, 0.10030567646026611]	[0.5502288937568665, 0.44977113604545593]	[0.5667941570281982, 0.43320584297180176]	[0.5675528645515442, 0.4324471056461334]	[0.5551600456237793, 0.4448399245738983]	[0.5214890837669373, 0.47851094603538513]	[0.5579627752304077, 0.4420371949672699]	[0.9186484217643738, 0.08135153353214264]	[0.8998925089836121, 0.10010750591754913]	[0.7761929035186768, 0.22380709648132324]	[0.5395297408103943, 0.4604702889919281]
[1,0]	[0.8457127809524536, 0.15428726375102997]	[0.6326125264167786, 0.3673875033855438]	[0.5844939351081848, 0.4155060052871704]	[0.5144694447517395, 0.4855305552482605]	[0.6139078140258789, 0.3860921859741211]	[0.5263914465904236, 0.4736085832118988]	[0.5494253635406494, 0.4505746364593506]	[0.9020689725875854, 0.09793102741241455]	[0.9006227254867554, 0.0993773341178894]	[0.7069324851036072, 0.29306745529174805]	[0.5783816576004028, 0.42161840200424194]
[0,1]	[0.7470641732215881, 0.2529357969760895]	[0.5967376828193665, 0.40326228737831116]	[0.5288020372390747, 0.4711979925632477]	[0.47833389043807983, 0.5216660499572754]	[0.5292059183120728, 0.47079408168792725]	[0.5015619993209839, 0.4984380900859833]	[0.48144325613975525, 0.5185567140579224]	[0.7260510921478271, 0.27394887804985046]	[0.5975398421287537, 0.40246015787124634]	[0.3835233747959137, 0.6164765954017639]	[0.6455764770507812, 0.35442349314689636]
[0,1]	[0.31619083881378174, 0.6838091015815735]	[0.45776715874671936, 0.5422328114509583]	[0.45885342359542847, 0.5411466360092163]	[0.447648286819458, 0.552351713180542]	[0.39513057470321655, 0.6048694252967834]	[0.4536327123641968, 0.5463672280311584]	[0.3880521059036255, 0.6119479537010193]	[0.2481449842453003, 0.7518550157546997]	[0.025957176461815834, 0.9740428328514099]	[0.05979371815919876, 0.9402062892913818]	[0.4954818785190582, 0.5045180916786194]
[1,0]	[0.8247741460800171, 0.1752258986234665]	[0.5729068517684937, 0.42709314823150635]	[0.6176373958587646, 0.38236263394355774]	[0.5860669016838074, 0.4139330983161926]	[0.634629487991333, 0.365370512008667]	[0.4929541349411011, 0.5070459246635437]	[0.5243382453918457, 0.4756616950035095]	[0.8393327593803406, 0.16066722571849823]	[0.772251546382904, 0.22774842381477356]	[0.738719642162323, 0.261280357837677]	[0.5857144594192505, 0.4142855703830719]
[1,0]	[0.08204817771911621, 0.9179518222808838]	[0.48396363854408264, 0.5160363912582397]	[0.4195735454559326, 0.5804263949394226]	[0.4056776165962219, 0.5943224430084229]	[0.4418019652366638, 0.5581980347633362]	[0.45099806785583496, 0.549001932144165]	[0.4405253529548645, 0.5594746470451355]	[0.02944975532591343, 0.9705501794815063]	[0.002233622595667839, 0.997766375541687]	[0.046479225158691406, 0.9535208344459534]	[0.4625213146209717, 0.5374786853790283]
[1,0]	[0.2743888795375824, 0.7256112098693848]	[0.4261632263660431, 0.5738368034362793]	[0.3157902657985687, 0.6842097043991089]	[0.29921871423721313, 0.7007812261581421]	[0.3151865005493164, 0.6848134994506836]	[0.44051939249038696, 0.559480607509613]	[0.39770281314849854, 0.6022971868515015]	[0.19323904812335968, 0.8067609071731567]	[0.007621340453624725, 0.9923787117004395]	[0.04257680103182793, 0.957423210144043]	[0.29787537455558777, 0.7021247148513794]
[0,1]	[0.1564764529466629, 0.8435235619544983]	[0.31350573897361755, 0.6864942908287048]	[0.3246834874153137, 0.675316572189331]	[0.20815323293209076, 0.7918468117713928]	[0.24345436692237854, 0.7565456032752991]	[0.44453808665275574, 0.5554618835449219]	[0.36602213978767395, 0.6339778304100037]	[0.4155098497867584, 0.5844901204109192]	[0.09660037606954575, 0.903399646282196]	[0.588572084903717, 0.41142791509628296]	[0.2724142074584961, 0.7275857925415039]
[0,1]	[0.6935359239578247, 0.3064640760421753]	[0.46938061714172363, 0.5306193828582764]	[0.43122270703315735, 0.568777322769165]	[0.390216588973999, 0.609783411026001]	[0.42556846141815186, 0.5744314789772034]	[0.48018878698349, 0.51981121301651]	[0.3883405029773712, 0.6116595268249512]	[0.5203676223754883, 0.47963231801986694]	[0.39674845337867737, 0.603251576423645]	[0.25855448842048645, 0.7414455413818359]	[0.518861711025238, 0.48113828897476196]
[0,1]	[0.4012952446937561, 0.5987047553062439]	[0.4315749704837799, 0.5684249997138977]	[0.4019860625267029, 0.5980139374732971]	[0.3658970594406128, 0.6341028809547424]	[0.4319742023944855, 0.5680258274078369]	[0.4705944359302521, 0.5294055938720703]	[0.3859470784664154, 0.6140528917312622]	[0.31843963265419006, 0.6815603375434875]	[0.14800049364566803, 0.8519994616508484]	[0.1496945470571518, 0.8503054976463318]	[0.5767962336540222, 0.42320385575294495]
[0,1]	[0.33218374848365784, 0.6678162217140198]	[0.40586909651756287, 0.5941309332847595]	[0.3003646731376648, 0.6996353268623352]	[0.32493218779563904, 0.6750678420066833]	[0.30400756001472473, 0.6959924101829529]	[0.4426524341106415, 0.5573475360870361]	[0.4009057581424713, 0.5990942716598511]	[0.4211345911026001, 0.5788654088973999]	[0.06602120399475098, 0.933978796005249]	[0.04809686914086342, 0.9519031047821045]	[0.3876804709434509, 0.6123195886611938]
[0,1]	[0.5859857797622681, 0.41401422023773193]	[0.4680268168449402, 0.5319732427597046]	[0.3792402446269989, 0.6207598447799683]	[0.4292166233062744, 0.5707834362983704]	[0.431424617767334, 0.568575382232666]	[0.4693929851055145, 0.5306069850921631]	[0.3975498080253601, 0.6024501919746399]	[0.622127890586853, 0.37787216901779175]	[0.3897620141506195, 0.6102380156517029]	[0.26070958375930786, 0.7392903566360474]	[0.5253109335899353, 0.4746890366077423]
[0,1]	[0.3271462917327881, 0.6728536486625671]	[0.38336265087127686, 0.6166372895240784]	[0.2612353563308716, 0.7387647032737732]	[0.356283962726593, 0.6437159776687622]	[0.3158067762851715, 0.6841932535171509]	[0.45865288376808167, 0.5413471460342407]	[0.36538657546043396, 0.6346133947372437]	[0.32361820340156555, 0.6763817071914673]	[0.04687066748738289, 0.9531294107437134]	[0.09442435204982758, 0.9055756330490112]	[0.3937520384788513, 0.6062480211257935]
[0,1]	[0.3059355318546295, 0.6940644979476929]	[0.4097100794315338, 0.5902898907661438]	[0.3504094183444977, 0.6495906114578247]	[0.32215291261672974, 0.6778470277786255]	[0.3711108863353729, 0.6288890838623047]	[0.4549393057823181, 0.5450606942176819]	[0.36684462428092957, 0.633155345916748]	[0.3129163682460785, 0.6870836019515991]	[0.10254649817943573, 0.8974534869194031]	[0.09625013172626495, 0.9037498831748962]	[0.35828226804733276, 0.641717791557312]
[1,0]	[0.3540482819080353, 0.6459516882896423]	[0.49353814125061035, 0.5064618587493896]	[0.4345594644546509, 0.5654405355453491]	[0.4307663142681122, 0.5692337155342102]	[0.4415211081504822, 0.558478832244873]	[0.4660240113735199, 0.5339760184288025]	[0.4490375816822052, 0.5509624481201172]	[0.3343270719051361, 0.6656729578971863]	[0.10931748896837234, 0.8906824588775635]	[0.13117244839668274, 0.8688275218009949]	[0.4757133722305298, 0.5242866277694702]
[1,0]	[0.8707582354545593, 0.12924176454544067]	[0.5708933472633362, 0.4291066527366638]	[0.5374702215194702, 0.4625298082828522]	[0.5600962042808533, 0.43990373611450195]	[0.5192356109619141, 0.48076438903808594]	[0.5036929845809937, 0.49630704522132874]	[0.5215110778808594, 0.4784889221191406]	[0.7839312553405762, 0.21606868505477905]	[0.7989193201065063, 0.20108066499233246]	[0.6562778949737549, 0.34372207522392273]	[0.5358232259750366, 0.4641767740249634]
[1,0]	[0.8468701839447021, 0.15312981605529785]	[0.5817268490791321, 0.4182732105255127]	[0.4952017068862915, 0.5047982931137085]	[0.5447797179222107, 0.4552202820777893]	[0.48616427183151245, 0.5138356685638428]	[0.5044801831245422, 0.49551981687545776]	[0.5167978405952454, 0.48320215940475464]	[0.7740130424499512, 0.22598695755004883]	[0.6909621953964233, 0.30903780460357666]	[0.6197932362556458, 0.38020676374435425]	[0.5880374312400818, 0.4119625985622406]
[0,1]	[0.6773886680603027, 0.3226113021373749]	[0.5840283036231995, 0.41597169637680054]	[0.5200858116149902, 0.47991418838500977]	[0.45873910188674927, 0.5412608981132507]	[0.538482129573822, 0.46151793003082275]	[0.5298865437507629, 0.47011351585388184]	[0.5280944108963013, 0.47190549969673157]	[0.6543212532997131, 0.3456786870956421]	[0.6985916495323181, 0.3014083504676819]	[0.44568589329719543, 0.554314136505127]	[0.5385111570358276, 0.46148881316185]
[1,0]	[0.6080474853515625, 0.3919525146484375]	[0.5845824480056763, 0.41541755199432373]	[0.52064448595047, 0.47935551404953003]	[0.48179328441619873, 0.5182066559791565]	[0.5411806106567383, 0.4588194191455841]	[0.49611860513687134, 0.5038813948631287]	[0.5305743217468262, 0.46942567825317383]	[0.6180331110954285, 0.38196682929992676]	[0.7111655473709106, 0.28883445262908936]	[0.513735830783844, 0.4862641990184784]	[0.5911085605621338, 0.4088914692401886]
[1,0]	[0.31292563676834106, 0.6870743632316589]	[0.4471319317817688, 0.5528680086135864]	[0.36297735571861267, 0.6370226740837097]	[0.3331214189529419, 0.6668785810470581]	[0.4012315571308136, 0.598768413066864]	[0.45449206233024597, 0.5455079078674316]	[0.42216360569000244, 0.5778364539146423]	[0.24494004249572754, 0.7550599575042725]	[0.02477634698152542, 0.9752237200737]	[0.04648519307374954, 0.9535148739814758]	[0.4096090495586395, 0.5903909802436829]
[1,0]	[0.7704004645347595, 0.22959955036640167]	[0.5838159918785095, 0.41618403792381287]	[0.497377872467041, 0.5026220679283142]	[0.5686768293380737, 0.43132320046424866]	[0.5635786056518555, 0.4364214539527893]	[0.5097147822380066, 0.49028512835502625]	[0.5449109673500061, 0.4550890028476715]	[0.840046763420105, 0.15995316207408905]	[0.8124337792396545, 0.18756616115570068]	[0.7178617119789124, 0.28213831782341003]	[0.6221693158149719, 0.3778306543827057]
[1,0]	[0.7804258465766907, 0.21957412362098694]	[0.6248620748519897, 0.37513789534568787]	[0.582190752029419, 0.41780930757522583]	[0.601326048374176, 0.3986738920211792]	[0.5783331394195557, 0.4216668903827667]	[0.4963669180870056, 0.5036331415176392]	[0.5262764096260071, 0.4737236201763153]	[0.8465865850448608, 0.15341338515281677]	[0.6649435758590698, 0.3350564241409302]	[0.6024343371391296, 0.3975656032562256]	[0.6406912803649902, 0.35930877923965454]
[1,0]	[0.7834212779998779, 0.21657869219779968]	[0.6212345957756042, 0.378765344619751]	[0.5958395004272461, 0.4041604995727539]	[0.5545790195465088, 0.4454209506511688]	[0.5930278897285461, 0.406972199678421]	[0.5239492058753967, 0.4760507643222809]	[0.5548986196517944, 0.44510141015052795]	[0.8168717622756958, 0.18312829732894897]	[0.872519850730896, 0.1274801790714264]	[0.7566539645195007, 0.24334599077701569]	[0.6769179105758667, 0.3230820894241333]
[1,0]	[0.7720729112625122, 0.22792699933052063]	[0.6166023015975952, 0.3833976686000824]	[0.5977847576141357, 0.40221527218818665]	[0.6632972955703735, 0.3367026746273041]	[0.6448862552642822, 0.35511377453804016]	[0.527720034122467, 0.47227996587753296]	[0.5238873958587646, 0.4761125445365906]	[0.83182293176651, 0.16817709803581238]	[0.6433849930763245, 0.35661497712135315]	[0.6930344104766846, 0.30696552991867065]	[0.6350529789924622, 0.36494705080986023]
[1,0]	[0.7296100854873657, 0.27038994431495667]	[0.5516322255134583, 0.44836777448654175]	[0.6054002642631531, 0.3945997357368469]	[0.4783845543861389, 0.5216154456138611]	[0.5007401704788208, 0.4992598295211792]	[0.506736695766449, 0.4932633638381958]	[0.5156620740890503, 0.48433786630630493]	[0.607977569103241, 0.39202243089675903]	[0.47936680912971497, 0.5206332206726074]	[0.24911893904209137, 0.7508811354637146]	[0.5589181780815125, 0.44108185172080994]
[1,0]	[0.6604304313659668, 0.33956947922706604]	[0.5149025321006775, 0.4850974977016449]	[0.5230046510696411, 0.4769952595233917]	[0.49628710746765137, 0.5037128329277039]	[0.46942365169525146, 0.5305764079093933]	[0.4936703145503998, 0.5063297152519226]	[0.46825963258743286, 0.5317403674125671]	[0.45396900177001953, 0.5460309386253357]	[0.46301406621932983, 0.5369859337806702]	[0.24583490192890167, 0.7541650533676147]	[0.5904065370559692, 0.40959352254867554]
[0,1]	[0.2433062046766281, 0.7566938400268555]	[0.406279057264328, 0.5937209129333496]	[0.3292596638202667, 0.6707403659820557]	[0.32101261615753174, 0.6789873838424683]	[0.3891201913356781, 0.6108797192573547]	[0.48871633410453796, 0.5112836360931396]	[0.38438332080841064, 0.6156166791915894]	[0.14304471015930176, 0.8569552302360535]	[0.13242951035499573, 0.8675705194473267]	[0.08368176221847534, 0.9163182973861694]	[0.4712894558906555, 0.5287105441093445]
[1,0]	[0.24799415469169617, 0.7520058751106262]	[0.4215686023235321, 0.5784313678741455]	[0.3676873445510864, 0.6323126554489136]	[0.34039732813835144, 0.659602701663971]	[0.3976873755455017, 0.6023126244544983]	[0.47838667035102844, 0.521613359451294]	[0.4258921146392822, 0.5741078853607178]	[0.1826920211315155, 0.8173080086708069]	[0.29214566946029663, 0.7078543305397034]	[0.12658540904521942, 0.8734145760536194]	[0.4749583303928375, 0.5250416994094849]
[1,0]	[0.7855294942855835, 0.2144705355167389]	[0.5872770547866821, 0.41272297501564026]	[0.5730838775634766, 0.42691609263420105]	[0.608758807182312, 0.391241192817688]	[0.5445325374603271, 0.4554674029350281]	[0.5093702077865601, 0.49062973260879517]	[0.5441160798072815, 0.4558839499950409]	[0.777813196182251, 0.22218681871891022]	[0.7317982912063599, 0.2682017683982849]	[0.5584947466850281, 0.44150519371032715]	[0.6138821244239807, 0.38611796498298645]
[1,0]	[0.8160640001296997, 0.18393604457378387]	[0.6365388631820679, 0.36346110701560974]	[0.5739566087722778, 0.4260433316230774]	[0.6014700531959534, 0.39852994680404663]	[0.5730217695236206, 0.426978200674057]	[0.5173709988594055, 0.48262903094291687]	[0.5162883400917053, 0.4837116599082947]	[0.8439107537269592, 0.15608927607536316]	[0.6119168400764465, 0.38808315992355347]	[0.703120231628418, 0.29687976837158203]	[0.6039866805076599, 0.3960133194923401]
[0,1]	[0.01542582642287016, 0.9845741391181946]	[0.3366353213787079, 0.6633646488189697]	[0.32199302315711975, 0.6780069470405579]	[0.28552746772766113, 0.7144725322723389]	[0.2915627360343933, 0.7084372043609619]	[0.4456288516521454, 0.554371178150177]	[0.3708138167858124, 0.6291862726211548]	[0.0027193722780793905, 0.9972805976867676]	[0.00029575315420515835, 0.9997041821479797]	[0.031720779836177826, 0.968279242515564]	[0.24763628840446472, 0.7523637413978577]
[1,0]	[0.9156494736671448, 0.08435050398111343]	[0.60504150390625, 0.39495849609375]	[0.6127951741218567, 0.3872048258781433]	[0.6325122714042664, 0.36748775839805603]	[0.6817609071731567, 0.3182390332221985]	[0.6067014336585999, 0.39329859614372253]	[0.5587587952613831, 0.44124117493629456]	[0.9227350354194641, 0.07726495712995529]	[0.871751070022583, 0.12824884057044983]	[0.7031378149986267, 0.2968621551990509]	[0.7017964124679565, 0.29820361733436584]
[1,0]	[0.908313512802124, 0.0916864201426506]	[0.6208980083465576, 0.3791019916534424]	[0.6732635498046875, 0.3267364203929901]	[0.6766285300254822, 0.3233714699745178]	[0.7455406188964844, 0.254459410905838]	[0.581456184387207, 0.41854381561279297]	[0.5498468279838562, 0.45015326142311096]	[0.9356461763381958, 0.06435385346412659]	[0.8860148787498474, 0.11398517340421677]	[0.8493494391441345, 0.15065060555934906]	[0.6781701445579529, 0.32182982563972473]
[1,0]	[0.8796063661575317, 0.12039367109537125]	[0.5851194858551025, 0.4148804843425751]	[0.5924538373947144, 0.4075462222099304]	[0.605780839920044, 0.39421916007995605]	[0.6918352842330933, 0.30816468596458435]	[0.5785730481147766, 0.421426922082901]	[0.5691314339637756, 0.430868536233902]	[0.8954952359199524, 0.10450474172830582]	[0.9117181301116943, 0.08828188478946686]	[0.6324119567871094, 0.36758801341056824]	[0.6482442617416382, 0.3517557382583618]
[1,0]	[0.665745735168457, 0.33425426483154297]	[0.6213229298591614, 0.3786770701408386]	[0.5199598073959351, 0.48004022240638733]	[0.5653300285339355, 0.4346699118614197]	[0.5721575021743774, 0.42784246802330017]	[0.4988981783390045, 0.5011017918586731]	[0.524886965751648, 0.47511306405067444]	[0.7129125595092773, 0.28708747029304504]	[0.26224449276924133, 0.737755537033081]	[0.3221244513988495, 0.6778755187988281]	[0.6430291533470154, 0.3569708466529846]
[0,1]	[0.5793461203575134, 0.4206538796424866]	[0.5662355422973633, 0.4337644577026367]	[0.57835453748703, 0.4216454327106476]	[0.5356704592704773, 0.4643295407295227]	[0.5771600604057312, 0.4228399097919464]	[0.48367661237716675, 0.5163233280181885]	[0.5163041949272156, 0.4836958348751068]	[0.536313533782959, 0.46368640661239624]	[0.30685463547706604, 0.6931453347206116]	[0.23128244280815125, 0.7687175273895264]	[0.6353687047958374, 0.3646312355995178]
[1,0]	[0.5791290402412415, 0.42087092995643616]	[0.5823083519935608, 0.41769173741340637]	[0.595400333404541, 0.404599666595459]	[0.5613314509391785, 0.43866854906082153]	[0.5952348113059998, 0.40476518869400024]	[0.4940744638442993, 0.5059255361557007]	[0.5170556902885437, 0.4829443097114563]	[0.5505695939064026, 0.4494304656982422]	[0.20819944143295288, 0.7918006181716919]	[0.2134958803653717, 0.7865041494369507]	[0.6418732404708862, 0.3581267297267914]
[1,0]	[0.9038496613502502, 0.09615028649568558]	[0.5946957468986511, 0.4053042531013489]	[0.6194642186164856, 0.3805357813835144]	[0.6308545470237732, 0.36914539337158203]	[0.6416069269180298, 0.3583931028842926]	[0.5502339601516724, 0.44976606965065]	[0.577793538570404, 0.42220643162727356]	[0.9275591969490051, 0.07244081050157547]	[0.9573854804039001, 0.04261452704668045]	[0.8630553483963013, 0.13694460690021515]	[0.6301507353782654, 0.3698493242263794]
[1,0]	[0.8812243342399597, 0.11877568811178207]	[0.6283318996429443, 0.3716680407524109]	[0.6612487435340881, 0.33875131607055664]	[0.6405779719352722, 0.35942208766937256]	[0.683340311050415, 0.3166596293449402]	[0.5242258310317993, 0.47577419877052307]	[0.5498161315917969, 0.4501838684082031]	[0.9201359748840332, 0.07986408472061157]	[0.8933546543121338, 0.10664539039134979]	[0.8112452626228333, 0.18875475227832794]	[0.6713854074478149, 0.32861459255218506]
[0,1]	[0.5171574950218201, 0.48284250497817993]	[0.6263117790222168, 0.3736882209777832]	[0.5762962698936462, 0.42370373010635376]	[0.6418641805648804, 0.358135849237442]	[0.6254768371582031, 0.3745231032371521]	[0.5007140636444092, 0.4992859661579132]	[0.5364968180656433, 0.4635032117366791]	[0.5422013401985168, 0.45779865980148315]	[0.212092787027359, 0.7879072427749634]	[0.29355552792549133, 0.706444501876831]	[0.6896224021911621, 0.31037765741348267]
[0,1]	[0.5049996376037598, 0.49500033259391785]	[0.6031332015991211, 0.3968668580055237]	[0.5610706210136414, 0.4389294683933258]	[0.5472384691238403, 0.4527614414691925]	[0.5653119683265686, 0.434688001871109]	[0.48148980736732483, 0.5185101628303528]	[0.5221192240715027, 0.4778807461261749]	[0.4800284802913666, 0.5199714303016663]	[0.1894785463809967, 0.8105214238166809]	[0.3176627457141876, 0.6823372840881348]	[0.686902642250061, 0.31309738755226135]
[1,0]	[0.6209385395050049, 0.37906143069267273]	[0.4426329433917999, 0.5573670864105225]	[0.38521698117256165, 0.614782989025116]	[0.409654825925827, 0.5903450846672058]	[0.39840859174728394, 0.6015914678573608]	[0.4585353434085846, 0.5414646863937378]	[0.3986303508281708, 0.6013696789741516]	[0.463931679725647, 0.536068320274353]	[0.4196324348449707, 0.5803676247596741]	[0.3019259572029114, 0.6980740427970886]	[0.4803275763988495, 0.5196723937988281]
[0,1]	[0.4091547131538391, 0.5908452868461609]	[0.3830191493034363, 0.6169808506965637]	[0.3984741270542145, 0.6015259027481079]	[0.40495526790618896, 0.595044732093811]	[0.40278804302215576, 0.5972118973731995]	[0.4452287256717682, 0.5547713041305542]	[0.388383686542511, 0.611616313457489]	[0.33612024784088135, 0.6638797521591187]	[0.3755510449409485, 0.6244488954544067]	[0.21993938088417053, 0.7800605893135071]	[0.39479002356529236, 0.6052099466323853]
[1,0]	[0.8341286182403564, 0.16587135195732117]	[0.6333910822868347, 0.3666089177131653]	[0.6537671685218811, 0.3462328612804413]	[0.728593111038208, 0.271406888961792]	[0.6978495121002197, 0.30215054750442505]	[0.603244423866272, 0.3967556655406952]	[0.5703312754631042, 0.42966875433921814]	[0.9316555857658386, 0.06834441423416138]	[0.8968124389648438, 0.10318756103515625]	[0.8387104868888855, 0.16128945350646973]	[0.7605616450309753, 0.23943834006786346]
[1,0]	[0.8503158092498779, 0.14968416094779968]	[0.6721988916397095, 0.3278011083602905]	[0.6567198634147644, 0.3432801365852356]	[0.6821185350418091, 0.3178814649581909]	[0.7718494534492493, 0.22815057635307312]	[0.6062054634094238, 0.39379459619522095]	[0.550957202911377, 0.44904273748397827]	[0.9115771055221558, 0.08842291682958603]	[0.8340408802032471, 0.16595913469791412]	[0.8200536966323853, 0.17994630336761475]	[0.7671074271202087, 0.23289257287979126]
[1,0]	[0.8665459752082825, 0.13345403969287872]	[0.5971139669418335, 0.4028860926628113]	[0.5608735084533691, 0.43912649154663086]	[0.6073839664459229, 0.39261606335639954]	[0.5583670735359192, 0.4416329264640808]	[0.5652955770492554, 0.43470433354377747]	[0.556593656539917, 0.44340628385543823]	[0.8610627055168152, 0.13893726468086243]	[0.8530754446983337, 0.14692455530166626]	[0.739808976650238, 0.26019105315208435]	[0.6042745113372803, 0.39572539925575256]
[1,0]	[0.7959495782852173, 0.20405039191246033]	[0.6109334230422974, 0.389066606760025]	[0.6248124241828918, 0.3751875162124634]	[0.5976746082305908, 0.4023253619670868]	[0.6701475381851196, 0.329852432012558]	[0.5590850114822388, 0.44091498851776123]	[0.5465648174285889, 0.45343518257141113]	[0.8430652618408203, 0.15693478286266327]	[0.8526535034179688, 0.14734651148319244]	[0.6709206700325012, 0.32907935976982117]	[0.6709471940994263, 0.32905277609825134]
[1,0]	[0.5258232355117798, 0.4741768538951874]	[0.4631999731063843, 0.5368000864982605]	[0.39604851603507996, 0.6039515733718872]	[0.36939531564712524, 0.63060462474823]	[0.4223310649394989, 0.5776689648628235]	[0.4879933297634125, 0.5120066404342651]	[0.4406179189682007, 0.5593820810317993]	[0.40526726841926575, 0.5947327017784119]	[0.48840034008026123, 0.511599600315094]	[0.19808433949947357, 0.8019156455993652]	[0.45490461587905884, 0.5450954437255859]
[1,0]	[0.5299606919288635, 0.47003936767578125]	[0.49467912316322327, 0.5053208470344543]	[0.41849595308303833, 0.5815039873123169]	[0.40429237484931946, 0.5957075953483582]	[0.4457343816757202, 0.5542656779289246]	[0.4668932259082794, 0.533106803894043]	[0.4770587980747223, 0.5229411721229553]	[0.604569137096405, 0.39543092250823975]	[0.5186200737953186, 0.4813799262046814]	[0.318081796169281, 0.681918203830719]	[0.5234825611114502, 0.4765174388885498]
[1,0]	[0.679104208946228, 0.320895791053772]	[0.5539580583572388, 0.44604191184043884]	[0.5049224495887756, 0.49507755041122437]	[0.5472203493118286, 0.4527795910835266]	[0.49104946851730347, 0.5089505314826965]	[0.4930696487426758, 0.506930410861969]	[0.5280554890632629, 0.47194451093673706]	[0.6280534863471985, 0.3719464838504791]	[0.679878294467926, 0.32012173533439636]	[0.39530664682388306, 0.6046934127807617]	[0.5481953024864197, 0.4518047273159027]
[1,0]	[0.40373465418815613, 0.5962653756141663]	[0.5215613842010498, 0.4784385859966278]	[0.42281949520111084, 0.5771804451942444]	[0.511670708656311, 0.48832935094833374]	[0.4497421383857727, 0.5502579212188721]	[0.466531902551651, 0.5334680676460266]	[0.49560922384262085, 0.5043907165527344]	[0.35537004470825195, 0.644629955291748]	[0.06859629601240158, 0.9314036965370178]	[0.12193618714809418, 0.8780637979507446]	[0.5976576209068298, 0.402342289686203]
[1,0]	[0.8001568913459778, 0.19984310865402222]	[0.5985933542251587, 0.4014066159725189]	[0.49738332629203796, 0.5026167035102844]	[0.5003554821014404, 0.49964454770088196]	[0.5146858096122742, 0.4853142201900482]	[0.5229618549346924, 0.47703817486763]	[0.5427960157394409, 0.4572039842605591]	[0.80474853515625, 0.19525140523910522]	[0.6952372789382935, 0.30476266145706177]	[0.5898030400276184, 0.41019701957702637]	[0.5524622201919556, 0.4475378692150116]
[1,0]	[0.6852452754974365, 0.3147547245025635]	[0.5675787925720215, 0.43242117762565613]	[0.4804820418357849, 0.5195178985595703]	[0.5684643387794495, 0.43153560161590576]	[0.4780873954296112, 0.5219125747680664]	[0.5158766508102417, 0.4841234087944031]	[0.5092867016792297, 0.49071329832077026]	[0.5448793172836304, 0.45512062311172485]	[0.44600024819374084, 0.5539997816085815]	[0.2493702918291092, 0.7506296634674072]	[0.5667773485183716, 0.4332226514816284]
[1,0]	[0.7974390983581543, 0.20256087183952332]	[0.6314225196838379, 0.3685774803161621]	[0.6177552938461304, 0.382244735956192]	[0.6487677097320557, 0.35123229026794434]	[0.6420629620552063, 0.3579370081424713]	[0.5650169253349304, 0.4349830746650696]	[0.5777433514595032, 0.4222566783428192]	[0.8296047449111938, 0.17039526998996735]	[0.7910698652267456, 0.2089301198720932]	[0.6672003269195557, 0.3327997326850891]	[0.6833197474479675, 0.31668028235435486]
[1,0]	[0.777276337146759, 0.22272366285324097]	[0.6710807085037231, 0.32891929149627686]	[0.6591131091117859, 0.34088680148124695]	[0.6470334529876709, 0.3529665768146515]	[0.7006136178970337, 0.2993864119052887]	[0.5599167346954346, 0.44008320569992065]	[0.5571417212486267, 0.4428582787513733]	[0.8444410562515259, 0.1555590033531189]	[0.7559393644332886, 0.24406057596206665]	[0.7629676461219788, 0.23703233897686005]	[0.7027192711830139, 0.2972806990146637]
[1,0]	[0.8280208706855774, 0.1719791144132614]	[0.5984667539596558, 0.4015332758426666]	[0.5606261491775513, 0.43937376141548157]	[0.5657422542572021, 0.4342576861381531]	[0.6526528596878052, 0.3473471403121948]	[0.5459954142570496, 0.45400458574295044]	[0.5423220992088318, 0.45767784118652344]	[0.8384010195732117, 0.16159893572330475]	[0.891241729259491, 0.10875821858644485]	[0.7607308030128479, 0.2392691969871521]	[0.6060840487480164, 0.39391592144966125]
[1,0]	[0.8236216306686401, 0.17637833952903748]	[0.649746298789978, 0.3502536714076996]	[0.6312055587768555, 0.36879444122314453]	[0.6656738519668579, 0.3343261778354645]	[0.6734457612037659, 0.32655423879623413]	[0.549446165561676, 0.4505537748336792]	[0.5366094708442688, 0.4633905589580536]	[0.8323562741279602, 0.16764377057552338]	[0.790625810623169, 0.20937414467334747]	[0.7425600290298462, 0.2574399411678314]	[0.6532629132270813, 0.3467370569705963]
[1,0]	[0.4745056629180908, 0.5254942774772644]	[0.4798415005207062, 0.5201585292816162]	[0.46453818678855896, 0.5354618430137634]	[0.43226927518844604, 0.5677306652069092]	[0.421181321144104, 0.5788187384605408]	[0.48119232058525085, 0.5188076496124268]	[0.46817684173583984, 0.5318232178688049]	[0.4233607351779938, 0.5766391754150391]	[0.2649881839752197, 0.7350118160247803]	[0.17213138937950134, 0.8278685808181763]	[0.5161119103431702, 0.4838881194591522]
[1,0]	[0.6125108599662781, 0.3874891996383667]	[0.5575928688049316, 0.44240713119506836]	[0.471540629863739, 0.5284593105316162]	[0.5043379664421082, 0.49566206336021423]	[0.526526153087616, 0.47347381711006165]	[0.4921426773071289, 0.5078573822975159]	[0.5130281448364258, 0.4869718551635742]	[0.5891847014427185, 0.4108152687549591]	[0.46623751521110535, 0.5337624549865723]	[0.26491978764533997, 0.7350802421569824]	[0.5849212408065796, 0.41507869958877563]
[0,1]	[0.8561975955963135, 0.14380235970020294]	[0.500803530216217, 0.49919649958610535]	[0.4680674374103546, 0.531932532787323]	[0.45995447039604187, 0.5400455594062805]	[0.483175128698349, 0.5168249011039734]	[0.493120014667511, 0.506879985332489]	[0.5094693303108215, 0.4905306398868561]	[0.8623281717300415, 0.13767173886299133]	[0.7850555181503296, 0.2149444967508316]	[0.7212059497833252, 0.2787940502166748]	[0.5708085894584656, 0.4291914105415344]
[1,0]	[0.3379814922809601, 0.6620185375213623]	[0.5457313656806946, 0.45426860451698303]	[0.4580380618572235, 0.5419619679450989]	[0.46715617179870605, 0.5328438878059387]	[0.4647253751754761, 0.5352746248245239]	[0.46740007400512695, 0.532599925994873]	[0.4908948838710785, 0.5091051459312439]	[0.27192163467407227, 0.7280783653259277]	[0.04375699162483215, 0.9562429785728455]	[0.11251160502433777, 0.8874884247779846]	[0.5436413884162903, 0.4563586115837097]
[1,0]	[0.326613187789917, 0.6733867526054382]	[0.5149739384651184, 0.485026091337204]	[0.4162461459636688, 0.5837539434432983]	[0.43934711813926697, 0.5606529116630554]	[0.4191838204860687, 0.5808162093162537]	[0.45330557227134705, 0.5466943979263306]	[0.4825931191444397, 0.5174068212509155]	[0.2865951359272003, 0.7134048342704773]	[0.040509387850761414, 0.9594906568527222]	[0.10446038842201233, 0.8955395817756653]	[0.43467074632644653, 0.5653292536735535]
[1,0]	[0.8737123012542725, 0.12628768384456635]	[0.6357579231262207, 0.36424216628074646]	[0.6033510565757751, 0.39664900302886963]	[0.6763919591903687, 0.32360807061195374]	[0.6158842444419861, 0.38411569595336914]	[0.53353351354599, 0.46646642684936523]	[0.5659733414649963, 0.4340265989303589]	[0.9038373231887817, 0.09616270661354065]	[0.9110345840454102, 0.08896534144878387]	[0.7890350222587585, 0.21096491813659668]	[0.6757381558418274, 0.324261873960495]
[1,0]	[0.8796676397323608, 0.12033240497112274]	[0.6454878449440002, 0.354512095451355]	[0.6433207392692566, 0.356679230928421]	[0.6737104654312134, 0.3262895345687866]	[0.6118018627166748, 0.3881981372833252]	[0.5361292958259583, 0.463870644569397]	[0.5531310439109802, 0.4468689262866974]	[0.9184492230415344, 0.08155076950788498]	[0.8717557191848755, 0.12824425101280212]	[0.8753331303596497, 0.12466683238744736]	[0.6372445225715637, 0.3627554178237915]
[0,1]	[0.5558371543884277, 0.4441627562046051]	[0.5357325673103333, 0.46426740288734436]	[0.5082663893699646, 0.49173370003700256]	[0.4750352203845978, 0.5249647498130798]	[0.4912075996398926, 0.5087924003601074]	[0.45643073320388794, 0.5435692071914673]	[0.4821803569793701, 0.5178196430206299]	[0.5928411483764648, 0.40715885162353516]	[0.2389051765203476, 0.761094868183136]	[0.24293623864650726, 0.7570637464523315]	[0.5345711708068848, 0.46542882919311523]
[0,1]	[0.363943487405777, 0.6360564827919006]	[0.4712989330291748, 0.52870112657547]	[0.4418848156929016, 0.5581151843070984]	[0.40255028009414673, 0.5974497199058533]	[0.427267462015152, 0.5727325677871704]	[0.44687309861183167, 0.553126871585846]	[0.4362504184246063, 0.5637496113777161]	[0.3932201862335205, 0.6067798137664795]	[0.04400907829403877, 0.9559909105300903]	[0.07004556059837341, 0.929954469203949]	[0.4964376986026764, 0.5035622715950012]
[1,0]	[0.6700819730758667, 0.3299180269241333]	[0.5379663109779358, 0.4620336890220642]	[0.498197078704834, 0.501802921295166]	[0.5351704359054565, 0.46482953429222107]	[0.4945846498012543, 0.5054152607917786]	[0.49692487716674805, 0.503075122833252]	[0.5066720843315125, 0.49332788586616516]	[0.5901826024055481, 0.4098173975944519]	[0.2652831971645355, 0.7347168326377869]	[0.31268855929374695, 0.6873114705085754]	[0.6003333926200867, 0.39966660737991333]
[1,0]	[0.5290059447288513, 0.4709940552711487]	[0.5008640885353088, 0.4991358816623688]	[0.4590880870819092, 0.5409119129180908]	[0.4712149500846863, 0.5287850499153137]	[0.5176801085472107, 0.4823198914527893]	[0.4706003665924072, 0.5293996930122375]	[0.4652041494846344, 0.5347958207130432]	[0.4323936700820923, 0.5676062703132629]	[0.11238361150026321, 0.8876163959503174]	[0.24925337731838226, 0.7507465481758118]	[0.5833656191825867, 0.41663438081741333]
[1,0]	[0.8553463816642761, 0.14465360343456268]	[0.6253966689109802, 0.3746033310890198]	[0.5943877696990967, 0.4056122601032257]	[0.6100543141365051, 0.38994571566581726]	[0.6136349439620972, 0.3863651156425476]	[0.553889274597168, 0.44611063599586487]	[0.5528596639633179, 0.4471403956413269]	[0.8418285846710205, 0.1581713855266571]	[0.6995322704315186, 0.30046772956848145]	[0.6878204345703125, 0.3121795356273651]	[0.7587815523147583, 0.2412184178829193]
[1,0]	[0.6454848647117615, 0.35451504588127136]	[0.584111750125885, 0.4158881902694702]	[0.528328001499176, 0.47167205810546875]	[0.5425364971160889, 0.4574635624885559]	[0.5989577174186707, 0.40104222297668457]	[0.5453618764877319, 0.45463812351226807]	[0.5329437255859375, 0.4670562446117401]	[0.5653330683708191, 0.4346669316291809]	[0.5725933909416199, 0.42740654945373535]	[0.41752901673316956, 0.5824710130691528]	[0.642429769039154, 0.35757020115852356]
[1,0]	[0.8857973217964172, 0.11420263350009918]	[0.5986144542694092, 0.4013856053352356]	[0.5060044527053833, 0.4939955174922943]	[0.6187397837638855, 0.3812602162361145]	[0.5710051655769348, 0.4289948344230652]	[0.5278852581977844, 0.4721147119998932]	[0.5401893854141235, 0.45981061458587646]	[0.8812161087989807, 0.11878389120101929]	[0.8251095414161682, 0.17489047348499298]	[0.794584333896637, 0.20541568100452423]	[0.5873172879219055, 0.4126826524734497]
[1,0]	[0.8681207299232483, 0.1318793147802353]	[0.5839976072311401, 0.41600242257118225]	[0.5409945249557495, 0.4590054154396057]	[0.5497508645057678, 0.4502490758895874]	[0.547724187374115, 0.452275812625885]	[0.4965882897377014, 0.5034117102622986]	[0.538699209690094, 0.4613007605075836]	[0.9012861251831055, 0.09871388226747513]	[0.8597490787506104, 0.14025087654590607]	[0.7735709547996521, 0.2264290153980255]	[0.5269989371299744, 0.47300106287002563]
[1,0]	[0.5520012378692627, 0.4479987621307373]	[0.5381115674972534, 0.4618884027004242]	[0.5032784342765808, 0.4967215955257416]	[0.5542842745780945, 0.44571569561958313]	[0.47161048650741577, 0.5283895134925842]	[0.4655090272426605, 0.5344910621643066]	[0.5115779638290405, 0.48842206597328186]	[0.5169261693954468, 0.48307380080223083]	[0.3393128514289856, 0.6606870889663696]	[0.35965579748153687, 0.6403442025184631]	[0.5724570155143738, 0.4275430142879486]
[1,0]	[0.6782773733139038, 0.3217226564884186]	[0.5844401717185974, 0.4155598282814026]	[0.6020016074180603, 0.3979984521865845]	[0.6316795945167542, 0.36832037568092346]	[0.6097915768623352, 0.3902084529399872]	[0.48736798763275146, 0.5126320123672485]	[0.5227888226509094, 0.4772111475467682]	[0.7446726560592651, 0.2553272843360901]	[0.47159543633461, 0.5284045338630676]	[0.3737284243106842, 0.626271665096283]	[0.6047167778015137, 0.3952832520008087]
[1,0]	[0.40707600116729736, 0.5929239988327026]	[0.5253398418426514, 0.47466009855270386]	[0.5234646797180176, 0.4765353500843048]	[0.4868403375148773, 0.5131596922874451]	[0.48028016090393066, 0.5197197794914246]	[0.4830775260925293, 0.5169224143028259]	[0.4731835126876831, 0.5268164873123169]	[0.3264373540878296, 0.6735625863075256]	[0.25647637248039246, 0.7435236573219299]	[0.1509685516357422, 0.8490314483642578]	[0.5189024209976196, 0.4810975193977356]
[0,1]	[0.6019853353500366, 0.398014634847641]	[0.5624403953552246, 0.4375596046447754]	[0.5652347207069397, 0.4347652792930603]	[0.542863130569458, 0.4571368396282196]	[0.5026943683624268, 0.49730563163757324]	[0.48128795623779297, 0.518712043762207]	[0.5085467100143433, 0.4914533495903015]	[0.63956218957901, 0.3604377806186676]	[0.447476327419281, 0.552523672580719]	[0.4135086238384247, 0.5864914059638977]	[0.6331974267959595, 0.36680254340171814]
[1,0]	[0.6538821458816528, 0.3461177945137024]	[0.5865459442138672, 0.4134540259838104]	[0.5110616683959961, 0.4889383614063263]	[0.5399417281150818, 0.46005821228027344]	[0.5341557264328003, 0.4658442437648773]	[0.4985640347003937, 0.5014359951019287]	[0.5307379364967346, 0.4692620635032654]	[0.7039412260055542, 0.2960587739944458]	[0.5928486585617065, 0.40715140104293823]	[0.5497956871986389, 0.4502043128013611]	[0.6424601674079895, 0.3575398623943329]
[1,0]	[0.6904498338699341, 0.30955010652542114]	[0.5644341707229614, 0.43556585907936096]	[0.5213978290557861, 0.47860220074653625]	[0.5471178889274597, 0.4528821110725403]	[0.5430068969726562, 0.4569931924343109]	[0.5026006698608398, 0.49739935994148254]	[0.5355167984962463, 0.46448320150375366]	[0.7502313852310181, 0.24976861476898193]	[0.6522279977798462, 0.3477720320224762]	[0.5713229179382324, 0.42867711186408997]	[0.5757904052734375, 0.4242095947265625]
[1,0]	[0.8346776366233826, 0.16532234847545624]	[0.613754153251648, 0.38624584674835205]	[0.6389166116714478, 0.36108335852622986]	[0.6031115651130676, 0.39688846468925476]	[0.6052229404449463, 0.3947770893573761]	[0.5414540767669678, 0.45854589343070984]	[0.5518242716789246, 0.44817572832107544]	[0.8432878851890564, 0.15671208500862122]	[0.7292194962501526, 0.270780473947525]	[0.7413018345832825, 0.25869816541671753]	[0.679160475730896, 0.3208394944667816]
[1,0]	[0.8644450902938843, 0.13555487990379333]	[0.6371471285820007, 0.3628528118133545]	[0.6720296144485474, 0.32797032594680786]	[0.6583786010742188, 0.34162136912345886]	[0.7446763515472412, 0.255323588848114]	[0.5665988326072693, 0.4334011673927307]	[0.5279749631881714, 0.47202497720718384]	[0.9009435772895813, 0.0990564301609993]	[0.7844326496124268, 0.21556738018989563]	[0.772965133190155, 0.22703483700752258]	[0.735427975654602, 0.2645719349384308]
[0,1]	[0.3937472999095917, 0.6062526702880859]	[0.48258692026138306, 0.5174131393432617]	[0.38683390617370605, 0.613166093826294]	[0.3783732056617737, 0.6216267943382263]	[0.4165193438529968, 0.5834806561470032]	[0.46560138463974, 0.53439861536026]	[0.3485836684703827, 0.6514163613319397]	[0.2370642125606537, 0.7629358172416687]	[0.17483215034008026, 0.8251678943634033]	[0.1235131099820137, 0.8764868974685669]	[0.4856736660003662, 0.5143263936042786]
[1,0]	[0.550812304019928, 0.4491877555847168]	[0.497188538312912, 0.5028114318847656]	[0.5112138986587524, 0.4887860417366028]	[0.4635651707649231, 0.5364347696304321]	[0.49424928426742554, 0.5057507157325745]	[0.49785950779914856, 0.502140462398529]	[0.446108877658844, 0.553891122341156]	[0.44168761372566223, 0.5583124160766602]	[0.38665148615837097, 0.6133484840393066]	[0.33288276195526123, 0.6671172380447388]	[0.5876938700675964, 0.41230615973472595]
[1,0]	[0.814530611038208, 0.185469388961792]	[0.5973301529884338, 0.4026698172092438]	[0.5919259190559387, 0.40807414054870605]	[0.6373176574707031, 0.36268237233161926]	[0.5814907550811768, 0.41850927472114563]	[0.5379427075386047, 0.4620572328567505]	[0.551013708114624, 0.44898638129234314]	[0.8769683837890625, 0.12303155660629272]	[0.66230708360672, 0.33769288659095764]	[0.7116960883140564, 0.2883039116859436]	[0.781428337097168, 0.218571737408638]
[1,0]	[0.7921695113182068, 0.2078305035829544]	[0.5773522853851318, 0.4226476848125458]	[0.6161712408065796, 0.3838287889957428]	[0.6078960299491882, 0.39210397005081177]	[0.6701861023902893, 0.3298138678073883]	[0.506942868232727, 0.49305713176727295]	[0.5497583150863647, 0.45024171471595764]	[0.8469270467758179, 0.1530730128288269]	[0.5420330762863159, 0.4579669237136841]	[0.6283284425735474, 0.37167155742645264]	[0.6640481352806091, 0.33595189452171326]
[0,1]	[0.67531418800354, 0.32468581199645996]	[0.4356343150138855, 0.5643656849861145]	[0.3822697103023529, 0.6177302598953247]	[0.33239811658859253, 0.6676018834114075]	[0.36800649762153625, 0.6319935321807861]	[0.4743288457393646, 0.525671124458313]	[0.4004907011985779, 0.5995092391967773]	[0.5451335906982422, 0.4548664391040802]	[0.2615419030189514, 0.7384580969810486]	[0.320011168718338, 0.6799887418746948]	[0.48399391770362854, 0.5160060524940491]
[0,1]	[0.3632226586341858, 0.6367773413658142]	[0.37944409251213074, 0.6205559372901917]	[0.3018524646759033, 0.6981474757194519]	[0.291270911693573, 0.7087291479110718]	[0.3475525379180908, 0.6524474620819092]	[0.44518977403640747, 0.5548102259635925]	[0.39018043875694275, 0.6098195314407349]	[0.3551875650882721, 0.6448124051094055]	[0.04279812052845955, 0.9572018980979919]	[0.04908621311187744, 0.9509138464927673]	[0.3394375145435333, 0.6605625152587891]
[1,0]	[0.9513260126113892, 0.04867403581738472]	[0.6468229293823242, 0.353177011013031]	[0.6824489235877991, 0.3175510764122009]	[0.6841323971748352, 0.3158676028251648]	[0.7509676218032837, 0.2490323930978775]	[0.6654078960418701, 0.33459213376045227]	[0.5715154409408569, 0.42848458886146545]	[0.9746618866920471, 0.0253380686044693]	[0.9292407035827637, 0.07075932621955872]	[0.958286464214325, 0.04171349108219147]	[0.737749457359314, 0.2622506022453308]
[1,0]	[0.9461002349853516, 0.05389978736639023]	[0.6827258467674255, 0.31727415323257446]	[0.7191863059997559, 0.28081363439559937]	[0.7050400376319885, 0.29495999217033386]	[0.7931554317474365, 0.2068445384502411]	[0.6587295532226562, 0.34127044677734375]	[0.5775039196014404, 0.42249614000320435]	[0.9743255972862244, 0.025674398988485336]	[0.9462392926216125, 0.053760774433612823]	[0.978736400604248, 0.021263575181365013]	[0.8041525483131409, 0.19584745168685913]
[1,0]	[0.8961931467056274, 0.10380691289901733]	[0.6447279453277588, 0.3552720844745636]	[0.6544976234436035, 0.3455023765563965]	[0.6552164554595947, 0.34478357434272766]	[0.6944246292114258, 0.3055754005908966]	[0.6226512789726257, 0.37734875082969666]	[0.57792729139328, 0.4220726490020752]	[0.9168475866317749, 0.08315237611532211]	[0.8894044756889343, 0.1105954498052597]	[0.7840141654014587, 0.21598587930202484]	[0.6766455769538879, 0.32335445284843445]
[1,0]	[0.861541748046875, 0.1384582668542862]	[0.6218007206916809, 0.3781992197036743]	[0.5955021977424622, 0.40449780225753784]	[0.6220471858978271, 0.37795281410217285]	[0.6514468193054199, 0.3485531210899353]	[0.6155080795288086, 0.3844919502735138]	[0.550390899181366, 0.44960904121398926]	[0.8736251592636108, 0.12637487053871155]	[0.8435516953468323, 0.15644828975200653]	[0.7993670105934143, 0.2006329596042633]	[0.6725912690162659, 0.32740873098373413]
[0,1]	[0.5503507852554321, 0.44964921474456787]	[0.5624663233757019, 0.4375336468219757]	[0.4833841025829315, 0.5166158676147461]	[0.5103516578674316, 0.48964834213256836]	[0.5487999320030212, 0.45120006799697876]	[0.4729728400707245, 0.5270271301269531]	[0.4728379249572754, 0.5271620750427246]	[0.5073761940002441, 0.49262386560440063]	[0.13493835926055908, 0.8650616407394409]	[0.14115162193775177, 0.8588484525680542]	[0.5875176191329956, 0.412482351064682]
[0,1]	[0.6638724207878113, 0.3361276090145111]	[0.4765776991844177, 0.5234223008155823]	[0.4512649476528168, 0.5487350225448608]	[0.4284325838088989, 0.5715674161911011]	[0.4528743326663971, 0.5471256375312805]	[0.4876916706562042, 0.5123083591461182]	[0.4787806570529938, 0.5212193131446838]	[0.6567578911781311, 0.34324216842651367]	[0.589266300201416, 0.4107336103916168]	[0.44001710414886475, 0.5599828362464905]	[0.4944842457771301, 0.5055157542228699]
[0,1]	[0.6951478719711304, 0.304852157831192]	[0.5439311265945435, 0.45606884360313416]	[0.4492362141609192, 0.5507638454437256]	[0.47516581416130066, 0.5248342156410217]	[0.4945913851261139, 0.5054085850715637]	[0.48906201124191284, 0.5109380483627319]	[0.47706139087677, 0.52293860912323]	[0.726787269115448, 0.27321264147758484]	[0.6375941634178162, 0.36240580677986145]	[0.5135626196861267, 0.4864373207092285]	[0.6221628189086914, 0.37783709168434143]
[1,0]	[0.6670610308647156, 0.33293893933296204]	[0.5694835186004639, 0.43051648139953613]	[0.4947158992290497, 0.5052840709686279]	[0.5996559858322144, 0.40034398436546326]	[0.5269994139671326, 0.47300055623054504]	[0.49859610199928284, 0.5014038681983948]	[0.5234000086784363, 0.4765999913215637]	[0.6864146590232849, 0.3135853111743927]	[0.34440505504608154, 0.6555949449539185]	[0.44109100103378296, 0.558908998966217]	[0.6532649397850037, 0.34673506021499634]
[1,0]	[0.7718584537506104, 0.22814154624938965]	[0.5855790376663208, 0.4144209623336792]	[0.5571645498275757, 0.4428354799747467]	[0.5586845874786377, 0.4413153827190399]	[0.5692023038864136, 0.43079766631126404]	[0.5236724615097046, 0.47632747888565063]	[0.5147711634635925, 0.48522889614105225]	[0.7496957182884216, 0.25030428171157837]	[0.5543653964996338, 0.445634663105011]	[0.5371671915054321, 0.4628327786922455]	[0.6430597901344299, 0.35694020986557007]
[0,1]	[0.4130857288837433, 0.5869143009185791]	[0.47030043601989746, 0.5296996235847473]	[0.45513734221458435, 0.544862687587738]	[0.4511716365814209, 0.5488283634185791]	[0.42020395398139954, 0.5797960758209229]	[0.48995187878608704, 0.5100481510162354]	[0.4432610273361206, 0.5567389726638794]	[0.328694224357605, 0.671305775642395]	[0.28611519932746887, 0.7138848304748535]	[0.18489788472652435, 0.8151021003723145]	[0.4789265990257263, 0.5210733413696289]
[0,1]	[0.327717661857605, 0.672282338142395]	[0.4710918068885803, 0.5289081931114197]	[0.47028571367263794, 0.5297143459320068]	[0.4009946882724762, 0.5990052819252014]	[0.4592638909816742, 0.5407361388206482]	[0.48037007451057434, 0.519629955291748]	[0.43595606088638306, 0.5640439987182617]	[0.23909899592399597, 0.7609010338783264]	[0.18385164439678192, 0.8161483407020569]	[0.1588817685842514, 0.8411182165145874]	[0.521022379398346, 0.47897765040397644]
[1,0]	[0.5103179812431335, 0.48968201875686646]	[0.46762317419052124, 0.5323768854141235]	[0.4038328230381012, 0.5961672067642212]	[0.4201091527938843, 0.5798908472061157]	[0.4499581456184387, 0.5500418543815613]	[0.5008996725082397, 0.49910038709640503]	[0.46179071068763733, 0.5382093191146851]	[0.3520149886608124, 0.64798504114151]	[0.5105524659156799, 0.4894475042819977]	[0.2453485131263733, 0.7546514868736267]	[0.5352500677108765, 0.4647499620914459]
[1,0]	[0.4080484211444855, 0.5919515490531921]	[0.47375011444091797, 0.526249885559082]	[0.4182051718235016, 0.5817948579788208]	[0.4583336114883423, 0.5416664481163025]	[0.4048471748828888, 0.5951528549194336]	[0.4798395037651062, 0.5201605558395386]	[0.46244996786117554, 0.5375499725341797]	[0.3849169611930847, 0.6150830388069153]	[0.2744045555591583, 0.7255954146385193]	[0.2335686981678009, 0.7664312720298767]	[0.5159228444099426, 0.48407718539237976]
[1,0]	[0.8670012354850769, 0.1329987496137619]	[0.6416967511177063, 0.3583031892776489]	[0.5217756628990173, 0.47822439670562744]	[0.5513450503349304, 0.4486549496650696]	[0.5781499147415161, 0.4218500852584839]	[0.545699954032898, 0.45430001616477966]	[0.5309125781059265, 0.4690874218940735]	[0.8989875912666321, 0.10101243853569031]	[0.7804369926452637, 0.2195630818605423]	[0.7675681710243225, 0.2324318140745163]	[0.697502613067627, 0.30249738693237305]
[1,0]	[0.6866506934165955, 0.31334933638572693]	[0.6175892949104309, 0.3824106454849243]	[0.48474621772766113, 0.5152537822723389]	[0.5321983695030212, 0.46780160069465637]	[0.6473643183708191, 0.3526357114315033]	[0.5336909294128418, 0.4663090705871582]	[0.5414735674858093, 0.45852646231651306]	[0.7738503217697144, 0.22614966332912445]	[0.6437129974365234, 0.35628700256347656]	[0.46879103779792786, 0.5312089920043945]	[0.6701808571815491, 0.3298191428184509]
[truncated: 4,894 more rows]
