# Supplementary material for: A deep network DeepOpacityNet for detection of cataracts from color fundus photographs
Source: Commun Med (Lond). 2023 Dec 16;3:184. doi: 10.1038/s43856-023-00410-w (PMC10725427; doi:10.1038/s43856-023-00410-w)
Supplement: Supplementary file 7 — Supplementary Data 5 [file 43856_2023_410_MOESM7_ESM.csv]

Ground Truth	DeepOpacityNet	DenseNet201	InceptionResNetV2	InceptionV3	ResNet152V2	ResNet50	VGG16	XB3L3	XB4L3	XB5L3	Xception
[1,0]	[0.7862213253974915, 0.21377868950366974]	[0.48669660091400146, 0.5133033990859985]	[0.5344536900520325, 0.46554625034332275]	[0.5609900951385498, 0.4390098750591278]	[0.5321274995803833, 0.4678725302219391]	[0.507832407951355, 0.4921676516532898]	[0.5308444499969482, 0.46915555000305176]	[0.8165330290794373, 0.18346701562404633]	[0.3354477286338806, 0.6645523309707642]	[0.658092737197876, 0.341907262802124]	[0.48328155279159546, 0.5167184472084045]
[1,0]	[0.7884387373924255, 0.21156126260757446]	[0.48997485637664795, 0.5100252032279968]	[0.5405755043029785, 0.4594244956970215]	[0.5625524520874023, 0.43744754791259766]	[0.535565972328186, 0.46443411707878113]	[0.49761712551116943, 0.5023828744888306]	[0.4896138310432434, 0.5103861689567566]	[0.7921557426452637, 0.20784422755241394]	[0.32442671060562134, 0.6755732893943787]	[0.5117055773735046, 0.488294392824173]	[0.5155196189880371, 0.4844803810119629]
[0,1]	[0.49542906880378723, 0.5045709013938904]	[0.3122583031654358, 0.6877416968345642]	[0.3649211525917053, 0.6350788474082947]	[0.3358286917209625, 0.6641712784767151]	[0.41027507185935974, 0.5897248983383179]	[0.46947944164276123, 0.5305206179618835]	[0.325645387172699, 0.674354612827301]	[0.5073893666267395, 0.49261054396629333]	[0.11902621388435364, 0.8809738159179688]	[0.1828618049621582, 0.817138135433197]	[0.4070540964603424, 0.5929458737373352]
[1,0]	[0.7886395454406738, 0.21136049926280975]	[0.5277025699615479, 0.47229740023612976]	[0.5726211667060852, 0.4273788332939148]	[0.6445865631103516, 0.3554134666919708]	[0.6197303533554077, 0.38026970624923706]	[0.5058217644691467, 0.49417826533317566]	[0.5084400773048401, 0.4915599226951599]	[0.8434827327728271, 0.15651722252368927]	[0.6383759379386902, 0.3616240322589874]	[0.6998392343521118, 0.30016082525253296]	[0.6434804797172546, 0.356519490480423]
[1,0]	[0.9035499095916748, 0.0964500904083252]	[0.5378838777542114, 0.4621160626411438]	[0.5754780173301697, 0.4245219826698303]	[0.7110815048217773, 0.28891849517822266]	[0.570829451084137, 0.4291706085205078]	[0.533125638961792, 0.4668743312358856]	[0.5430012941360474, 0.456998735666275]	[0.955220639705658, 0.04477934166789055]	[0.9438004493713379, 0.05619950592517853]	[0.9145064949989319, 0.08549349009990692]	[0.6107119917869568, 0.3892880082130432]
[1,0]	[0.15621472895145416, 0.843785285949707]	[0.38853251934051514, 0.6114674806594849]	[0.4594523310661316, 0.5405476689338684]	[0.40571945905685425, 0.5942805409431458]	[0.39221253991127014, 0.6077874302864075]	[0.4500814378261566, 0.5499185919761658]	[0.3563461899757385, 0.6436538696289062]	[0.0763152465224266, 0.9236847162246704]	[0.01085713505744934, 0.9891428351402283]	[0.046579547226428986, 0.9534204602241516]	[0.3402757942676544, 0.6597241759300232]
[1,0]	[0.9549466967582703, 0.04505333676934242]	[0.6014888882637024, 0.3985111713409424]	[0.6554518938064575, 0.34454819560050964]	[0.7525525689125061, 0.2474474161863327]	[0.7865955829620361, 0.21340443193912506]	[0.5300142168998718, 0.4699857234954834]	[0.5620495080947876, 0.4379504919052124]	[0.9925109148025513, 0.007489050272852182]	[0.9666303992271423, 0.03336956724524498]	[0.978611171245575, 0.021388769149780273]	[0.7217128276824951, 0.2782871723175049]
[1,0]	[0.8177973628044128, 0.18220265209674835]	[0.5051455497741699, 0.4948543906211853]	[0.5828582048416138, 0.41714176535606384]	[0.6953200101852417, 0.3046800494194031]	[0.6491304039955139, 0.3508695662021637]	[0.5351669192314148, 0.4648331105709076]	[0.523817241191864, 0.4761827290058136]	[0.8826066851615906, 0.1173933744430542]	[0.7355750203132629, 0.2644249498844147]	[0.7909126877784729, 0.20908738672733307]	[0.6082767844200134, 0.39172324538230896]
[1,0]	[0.82820725440979, 0.17179271578788757]	[0.4590126574039459, 0.5409873127937317]	[0.4797709882259369, 0.5202289819717407]	[0.5053324103355408, 0.49466758966445923]	[0.536422073841095, 0.4635779559612274]	[0.513113796710968, 0.4868861436843872]	[0.4819852113723755, 0.5180148482322693]	[0.8847065567970276, 0.11529344320297241]	[0.7759700417518616, 0.22402995824813843]	[0.8872858285903931, 0.11271419376134872]	[0.5116512179374695, 0.4883488118648529]
[1,0]	[0.7692810297012329, 0.23071900010108948]	[0.4397830069065094, 0.5602169632911682]	[0.32544881105422974, 0.6745511889457703]	[0.43975621461868286, 0.5602437257766724]	[0.44383618235588074, 0.5561637878417969]	[0.495369017124176, 0.5046309232711792]	[0.4579111337661743, 0.5420889258384705]	[0.8994640707969666, 0.10053590685129166]	[0.7292426228523254, 0.2707573175430298]	[0.8899693489074707, 0.11003067344427109]	[0.400100976228714, 0.5998989939689636]
[0,1]	[0.8683747053146362, 0.13162532448768616]	[0.5140923261642456, 0.4859076738357544]	[0.5779331922531128, 0.4220667779445648]	[0.5549065470695496, 0.4450934827327728]	[0.5352101922035217, 0.46478986740112305]	[0.5024745464324951, 0.4975254535675049]	[0.5102183818817139, 0.48978158831596375]	[0.9360664486885071, 0.06393358111381531]	[0.7054231762886047, 0.29457685351371765]	[0.8395623564720154, 0.16043764352798462]	[0.5613864660263062, 0.43861350417137146]
[1,0]	[0.9313452243804932, 0.06865479797124863]	[0.5630893111228943, 0.4369106590747833]	[0.6731496453285217, 0.32685035467147827]	[0.6657111644744873, 0.3342888355255127]	[0.7115734219551086, 0.28842654824256897]	[0.5632488131523132, 0.4367511570453644]	[0.5460355877876282, 0.45396438241004944]	[0.9700431227684021, 0.029956866055727005]	[0.9602242112159729, 0.03977584466338158]	[0.9468824863433838, 0.05311752110719681]	[0.6869880557060242, 0.31301191449165344]
[1,0]	[0.8788902759552002, 0.12110970169305801]	[0.5571358799934387, 0.4428641200065613]	[0.6463695764541626, 0.35363033413887024]	[0.6978989839553833, 0.3021010756492615]	[0.6595680713653564, 0.34043189883232117]	[0.5414859056472778, 0.458514004945755]	[0.5615965723991394, 0.4384034276008606]	[0.9363539814949036, 0.06364598870277405]	[0.853829562664032, 0.1461704820394516]	[0.913568913936615, 0.08643107861280441]	[0.7149969339370728, 0.28500303626060486]
[1,0]	[0.8720727562904358, 0.12792730331420898]	[0.5557621121406555, 0.4442378878593445]	[0.6625232100486755, 0.3374767303466797]	[0.6669824123382568, 0.3330175280570984]	[0.6366514563560486, 0.3633485436439514]	[0.5290757417678833, 0.4709242582321167]	[0.5598295331001282, 0.44017040729522705]	[0.9288713335990906, 0.0711287185549736]	[0.8630428910255432, 0.1369571089744568]	[0.8545268177986145, 0.14547313749790192]	[0.6874826550483704, 0.31251728534698486]
[1,0]	[0.7479105591773987, 0.2520895004272461]	[0.5204814076423645, 0.4795185923576355]	[0.5374715924263, 0.46252843737602234]	[0.5802748203277588, 0.4197251498699188]	[0.5951263904571533, 0.4048735499382019]	[0.5055943131446838, 0.49440568685531616]	[0.5046332478523254, 0.49536681175231934]	[0.8306741118431091, 0.16932591795921326]	[0.556980550289154, 0.44301944971084595]	[0.8513262867927551, 0.14867371320724487]	[0.5501953363418579, 0.4498046934604645]
[1,0]	[0.7792255878448486, 0.22077438235282898]	[0.509714663028717, 0.49028533697128296]	[0.5140756964683533, 0.4859243333339691]	[0.5983508229255676, 0.4016491770744324]	[0.5544610619544983, 0.4455389678478241]	[0.49497896432876587, 0.5050210356712341]	[0.47096946835517883, 0.5290305614471436]	[0.8539059162139893, 0.14609405398368835]	[0.4108879864215851, 0.5891120433807373]	[0.7943602800369263, 0.2056397944688797]	[0.5259816646575928, 0.47401830554008484]
[1,0]	[0.8511320948600769, 0.1488679200410843]	[0.5623371601104736, 0.43766286969184875]	[0.5635120868682861, 0.43648791313171387]	[0.625457763671875, 0.3745422959327698]	[0.6666172742843628, 0.3333827257156372]	[0.5098952054977417, 0.4901047945022583]	[0.5362030863761902, 0.4637969434261322]	[0.9512778520584106, 0.048722099512815475]	[0.873174250125885, 0.12682569026947021]	[0.8856549859046936, 0.11434498429298401]	[0.6251479983329773, 0.3748519718647003]
[0,1]	[0.5473794341087341, 0.45262062549591064]	[0.485508531332016, 0.5144914984703064]	[0.4443928301334381, 0.5556071400642395]	[0.4506185054779053, 0.5493814945220947]	[0.5121047496795654, 0.4878951907157898]	[0.4771656095981598, 0.5228344798088074]	[0.4743451774120331, 0.5256548523902893]	[0.7084505558013916, 0.2915494441986084]	[0.15415944159030914, 0.845840573310852]	[0.16995851695537567, 0.8300414681434631]	[0.5173988342285156, 0.48260119557380676]
[1,0]	[0.8355591893196106, 0.1644408404827118]	[0.5136498212814331, 0.4863502085208893]	[0.5450863242149353, 0.4549137055873871]	[0.6753471493721008, 0.3246528208255768]	[0.6398642659187317, 0.3601357638835907]	[0.5119714140892029, 0.4880285859107971]	[0.5421894192695618, 0.45781058073043823]	[0.9083051681518555, 0.09169477969408035]	[0.7500101327896118, 0.24998995661735535]	[0.8928245306015015, 0.10717542469501495]	[0.6026855111122131, 0.3973144590854645]
[1,0]	[0.8482564091682434, 0.15174360573291779]	[0.5353996753692627, 0.4646002948284149]	[0.5934305787086487, 0.40656933188438416]	[0.6492175459861755, 0.35078245401382446]	[0.7030985951423645, 0.2969014048576355]	[0.5368691682815552, 0.46313077211380005]	[0.525810718536377, 0.47418922185897827]	[0.9396161437034607, 0.060383833944797516]	[0.8259517550468445, 0.17404821515083313]	[0.9309234619140625, 0.06907658278942108]	[0.6739531755447388, 0.32604682445526123]
[1,0]	[0.783237636089325, 0.21676239371299744]	[0.5199726223945618, 0.48002731800079346]	[0.562182605266571, 0.43781742453575134]	[0.5682615637779236, 0.4317384362220764]	[0.545993983745575, 0.4540059566497803]	[0.4854709208011627, 0.5145291090011597]	[0.5360772013664246, 0.4639228284358978]	[0.9078404903411865, 0.0921594426035881]	[0.6770641803741455, 0.3229357898235321]	[0.8881041407585144, 0.11189586669206619]	[0.553888738155365, 0.4461112320423126]
[1,0]	[0.8431422114372253, 0.15685780346393585]	[0.49698150157928467, 0.5030184388160706]	[0.5016709566116333, 0.4983289837837219]	[0.5423358082771301, 0.45766428112983704]	[0.5970056056976318, 0.40299442410469055]	[0.49535834789276123, 0.504641592502594]	[0.5187086462974548, 0.4812912940979004]	[0.930881917476654, 0.06911811977624893]	[0.7575910091400146, 0.24240897595882416]	[0.9338813424110413, 0.06611867249011993]	[0.5823360681533813, 0.41766390204429626]
[1,0]	[0.7659569978713989, 0.23404298722743988]	[0.474929541349411, 0.5250704884529114]	[0.48183006048202515, 0.5181698799133301]	[0.5459579825401306, 0.454041987657547]	[0.5673078298568726, 0.43269219994544983]	[0.48612961173057556, 0.5138704180717468]	[0.49868205189704895, 0.5013179183006287]	[0.8408892750740051, 0.15911075472831726]	[0.3504330813884735, 0.6495668888092041]	[0.7902130484580994, 0.20978696644306183]	[0.5895664095878601, 0.4104335606098175]
[1,0]	[0.6878312230110168, 0.31216880679130554]	[0.46710658073425293, 0.5328934192657471]	[0.5321203470230103, 0.46787968277931213]	[0.4762519896030426, 0.5237479209899902]	[0.5143017172813416, 0.48569828271865845]	[0.4831390976905823, 0.5168609023094177]	[0.47489848732948303, 0.5251014232635498]	[0.7948923707008362, 0.2051076591014862]	[0.4196913242340088, 0.5803086757659912]	[0.8168594837188721, 0.18314053118228912]	[0.5149366855621338, 0.4850632846355438]
[1,0]	[0.6346443295478821, 0.3653557300567627]	[0.40789735317230225, 0.5921026468276978]	[0.41546234488487244, 0.5845376253128052]	[0.42884621024131775, 0.5711537599563599]	[0.45216721296310425, 0.547832727432251]	[0.4935600757598877, 0.5064399242401123]	[0.4350295960903168, 0.5649703741073608]	[0.8192991614341736, 0.18070083856582642]	[0.5344759821891785, 0.46552401781082153]	[0.9013523459434509, 0.09864760935306549]	[0.4726966619491577, 0.5273033976554871]
[1,0]	[0.7138974666595459, 0.2861024737358093]	[0.4766843616962433, 0.5233156085014343]	[0.5100198984146118, 0.48998019099235535]	[0.4929915964603424, 0.5070083737373352]	[0.5351546406745911, 0.4648454189300537]	[0.4903827905654907, 0.5096172094345093]	[0.48876070976257324, 0.5112392902374268]	[0.8464838862419128, 0.15351611375808716]	[0.5236340761184692, 0.47636592388153076]	[0.8364223837852478, 0.1635776162147522]	[0.4916464388370514, 0.508353590965271]
[0,1]	[0.8344003558158875, 0.16559967398643494]	[0.47833094000816345, 0.5216690301895142]	[0.45359596610069275, 0.5464039444923401]	[0.4296620786190033, 0.5703378915786743]	[0.521917462348938, 0.4780825972557068]	[0.477586030960083, 0.5224139094352722]	[0.46389031410217285, 0.5361096262931824]	[0.8704519271850586, 0.129548117518425]	[0.6013482809066772, 0.39865174889564514]	[0.7969846725463867, 0.20301532745361328]	[0.4971201419830322, 0.5028799176216125]
[1,0]	[0.6293256282806396, 0.37067437171936035]	[0.48129981756210327, 0.5187001824378967]	[0.46603867411613464, 0.533961296081543]	[0.4927244782447815, 0.5072755217552185]	[0.524189293384552, 0.475810706615448]	[0.4821154773235321, 0.5178845524787903]	[0.4667552411556244, 0.5332447290420532]	[0.6907323002815247, 0.30926769971847534]	[0.29115089774131775, 0.7088490724563599]	[0.3679279386997223, 0.6320720911026001]	[0.4503786861896515, 0.5496212840080261]
[1,0]	[0.7062904834747314, 0.29370951652526855]	[0.5126727819442749, 0.4873272180557251]	[0.5273060202598572, 0.4726940095424652]	[0.6173529624938965, 0.3826470971107483]	[0.5845816135406494, 0.415418416261673]	[0.5013818144798279, 0.49861812591552734]	[0.4893006980419159, 0.5106993317604065]	[0.7680028676986694, 0.23199719190597534]	[0.3236211836338043, 0.6763788461685181]	[0.3080006241798401, 0.6919993758201599]	[0.5813270211219788, 0.41867297887802124]
[1,0]	[0.8226814270019531, 0.1773185431957245]	[0.5063790678977966, 0.493620902299881]	[0.55938321352005, 0.44061681628227234]	[0.7205800414085388, 0.2794199287891388]	[0.6694537401199341, 0.3305462896823883]	[0.5033355355262756, 0.49666449427604675]	[0.5197933912277222, 0.4802066385746002]	[0.9068977236747742, 0.09310226142406464]	[0.7859923839569092, 0.21400761604309082]	[0.8923915028572083, 0.10760842263698578]	[0.5624271035194397, 0.4375728964805603]
[0,1]	[0.33099186420440674, 0.6690081357955933]	[0.4827243983745575, 0.5172755718231201]	[0.45479920506477356, 0.545200765132904]	[0.4415678381919861, 0.5584321618080139]	[0.45518627762794495, 0.5448136925697327]	[0.4590718150138855, 0.5409282445907593]	[0.4085161089897156, 0.5914838910102844]	[0.44849592447280884, 0.5515041351318359]	[0.06752347946166992, 0.9324765205383301]	[0.044754404574632645, 0.9552456140518188]	[0.4279415011405945, 0.5720584392547607]
[1,0]	[0.903366208076477, 0.09663375467061996]	[0.5598993301391602, 0.44010064005851746]	[0.6097699999809265, 0.3902299702167511]	[0.7487760186195374, 0.25122401118278503]	[0.6639674305915833, 0.3360326588153839]	[0.5284380316734314, 0.4715619683265686]	[0.536952018737793, 0.4630480110645294]	[0.9708698987960815, 0.02913009561598301]	[0.9480413198471069, 0.051958631724119186]	[0.9493093490600586, 0.05069071799516678]	[0.6581366658210754, 0.34186333417892456]
[1,0]	[0.8606792688369751, 0.13932070136070251]	[0.49382340908050537, 0.5061765313148499]	[0.5137495398521423, 0.48625051975250244]	[0.5573354363441467, 0.44266465306282043]	[0.5403271913528442, 0.4596727788448334]	[0.5169712901115417, 0.48302870988845825]	[0.5167334675788879, 0.4832664728164673]	[0.9361598491668701, 0.0638401210308075]	[0.7587323188781738, 0.24126774072647095]	[0.8958189487457275, 0.10418111085891724]	[0.5850609540939331, 0.4149390459060669]
[1,0]	[0.908130943775177, 0.09186907112598419]	[0.5970507264137268, 0.40294933319091797]	[0.6062299609184265, 0.3937700390815735]	[0.7217459678649902, 0.2782540023326874]	[0.6258057355880737, 0.37419426441192627]	[0.5513147115707397, 0.44868534803390503]	[0.5464203953742981, 0.4535795748233795]	[0.9647771716117859, 0.035222865641117096]	[0.969299852848053, 0.030700091272592545]	[0.9709210991859436, 0.029078878462314606]	[0.6422532796859741, 0.35774675011634827]
[1,0]	[0.8911087512969971, 0.10889124870300293]	[0.550879955291748, 0.44912001490592957]	[0.648741602897644, 0.35125839710235596]	[0.6990776062011719, 0.3009224236011505]	[0.6265091300010681, 0.3734907805919647]	[0.5402051210403442, 0.4597948491573334]	[0.526921808719635, 0.4730781614780426]	[0.9522173404693604, 0.04778265953063965]	[0.9042408466339111, 0.09575919806957245]	[0.8878107070922852, 0.11218933016061783]	[0.7115752100944519, 0.2884247601032257]
[1,0]	[0.8904054760932922, 0.10959451645612717]	[0.5061926245689392, 0.49380743503570557]	[0.5693179368972778, 0.4306820333003998]	[0.7375690937042236, 0.26243090629577637]	[0.6360426545143127, 0.36395737528800964]	[0.5374894738197327, 0.46251046657562256]	[0.5388200879096985, 0.46117982268333435]	[0.907559335231781, 0.09244067221879959]	[0.6776049733161926, 0.3223950266838074]	[0.933635413646698, 0.06636456400156021]	[0.5958313345909119, 0.40416863560676575]
[1,0]	[0.9447546601295471, 0.055245332419872284]	[0.5475358366966248, 0.45246422290802]	[0.6685779094696045, 0.3314221203327179]	[0.6886813044548035, 0.31131869554519653]	[0.6523575186729431, 0.3476425111293793]	[0.5922987461090088, 0.4077012538909912]	[0.5234228372573853, 0.47657710313796997]	[0.9718111753463745, 0.028188835829496384]	[0.8897601366043091, 0.1102398931980133]	[0.9645267724990845, 0.03547322750091553]	[0.5955466628074646, 0.404453307390213]
[1,0]	[0.888042151927948, 0.11195783317089081]	[0.5265967845916748, 0.4734032452106476]	[0.620311439037323, 0.3796885311603546]	[0.6338707804679871, 0.36612915992736816]	[0.6757481098175049, 0.3242518901824951]	[0.5339533686637878, 0.46604666113853455]	[0.5431621670722961, 0.45683783292770386]	[0.8946256637573242, 0.1053742915391922]	[0.7072175741195679, 0.2927824556827545]	[0.7717747688293457, 0.22822526097297668]	[0.593136191368103, 0.40686383843421936]
[1,0]	[0.9369226694107056, 0.06307731568813324]	[0.5522822141647339, 0.4477177858352661]	[0.5901415944099426, 0.4098583459854126]	[0.7450956106185913, 0.2549043893814087]	[0.6709365248680115, 0.3290635049343109]	[0.5609228014945984, 0.439077228307724]	[0.5351746678352356, 0.4648253619670868]	[0.9423576593399048, 0.05764230340719223]	[0.9055972695350647, 0.09440277516841888]	[0.9412713050842285, 0.058728720992803574]	[0.6394771337509155, 0.3605228662490845]
[1,0]	[0.7155113816261292, 0.28448858857154846]	[0.4952732026576996, 0.504726767539978]	[0.549004316329956, 0.45099568367004395]	[0.5193480253219604, 0.48065194487571716]	[0.5265734195709229, 0.47342658042907715]	[0.49626073241233826, 0.5037392377853394]	[0.48203542828559875, 0.5179646015167236]	[0.6881932616233826, 0.3118067681789398]	[0.38828665018081665, 0.6117133498191833]	[0.5320724844932556, 0.467927485704422]	[0.5016482472419739, 0.4983518123626709]
[1,0]	[0.9511848092079163, 0.048815175890922546]	[0.5595019459724426, 0.44049808382987976]	[0.5706416368484497, 0.4293583333492279]	[0.6652252674102783, 0.33477476239204407]	[0.6805200576782227, 0.31947994232177734]	[0.5509698390960693, 0.44903016090393066]	[0.5473777055740356, 0.45262232422828674]	[0.9684867262840271, 0.0315132737159729]	[0.9335212707519531, 0.06647872179746628]	[0.9670394659042358, 0.03296054154634476]	[0.6413231492042542, 0.3586769104003906]
[1,0]	[0.9213454723358154, 0.07865454256534576]	[0.5396531820297241, 0.4603467583656311]	[0.5690119862556458, 0.43098801374435425]	[0.6823669672012329, 0.3176330626010895]	[0.7112143635749817, 0.2887856364250183]	[0.576863706111908, 0.42313629388809204]	[0.512730062007904, 0.48726996779441833]	[0.9589952826499939, 0.04100474715232849]	[0.8941335678100586, 0.10586647689342499]	[0.953570544719696, 0.04642947018146515]	[0.6721817255020142, 0.3278183043003082]
[1,0]	[0.8941542506217957, 0.10584580898284912]	[0.527442991733551, 0.47255709767341614]	[0.5792539119720459, 0.4207460582256317]	[0.6376397013664246, 0.3623603582382202]	[0.6646468043327332, 0.33535319566726685]	[0.5667030215263367, 0.4332970082759857]	[0.5403770804405212, 0.4596230089664459]	[0.9331753253936768, 0.06682462245225906]	[0.8919941186904907, 0.10800589621067047]	[0.9351474046707153, 0.06485259532928467]	[0.6024850606918335, 0.3975149095058441]
[1,0]	[0.8619462251663208, 0.1380538046360016]	[0.5166882276535034, 0.4833117425441742]	[0.5262052416801453, 0.47379475831985474]	[0.6013672947883606, 0.3986327648162842]	[0.5624789595603943, 0.4375210702419281]	[0.5076512694358826, 0.4923487603664398]	[0.5007835030555725, 0.4992164969444275]	[0.911824643611908, 0.08817531913518906]	[0.8989941477775574, 0.10100580006837845]	[0.9313817620277405, 0.06861820071935654]	[0.5995951890945435, 0.40040475130081177]
[1,0]	[0.8738193511962891, 0.12618067860603333]	[0.49609681963920593, 0.5039031505584717]	[0.5164867043495178, 0.4835132658481598]	[0.5746194124221802, 0.4253806173801422]	[0.6135179996490479, 0.38648203015327454]	[0.5153840184211731, 0.48461592197418213]	[0.5084569454193115, 0.4915429949760437]	[0.9272385835647583, 0.0727614089846611]	[0.8493553400039673, 0.15064463019371033]	[0.9213568568229675, 0.0786430686712265]	[0.5766433477401733, 0.4233567416667938]
[1,0]	[0.8672796487808228, 0.13272035121917725]	[0.532478392124176, 0.4675215482711792]	[0.5538439750671387, 0.44615602493286133]	[0.6469382047653198, 0.3530617952346802]	[0.5975701212882996, 0.4024299383163452]	[0.5049373507499695, 0.4950626492500305]	[0.5173584222793579, 0.4826415777206421]	[0.9288914799690247, 0.07110853493213654]	[0.8259819149971008, 0.17401805520057678]	[0.8033724427223206, 0.19662757217884064]	[0.5617238283157349, 0.43827614188194275]
[1,0]	[0.8276135325431824, 0.1723865121603012]	[0.45912596583366394, 0.5408740639686584]	[0.43517574667930603, 0.5648242235183716]	[0.43912017345428467, 0.5608798861503601]	[0.46822139620780945, 0.5317786335945129]	[0.5045731663703918, 0.495426744222641]	[0.4657301902770996, 0.5342698097229004]	[0.901431143283844, 0.09856891632080078]	[0.7017136812210083, 0.2982863485813141]	[0.9364139437675476, 0.0635860413312912]	[0.37166494131088257, 0.6283350586891174]
[1,0]	[0.8680276870727539, 0.13197238743305206]	[0.4567183256149292, 0.5432817339897156]	[0.49346625804901123, 0.506533682346344]	[0.4937499761581421, 0.5062500834465027]	[0.5362629890441895, 0.46373701095581055]	[0.5002487301826477, 0.4997512698173523]	[0.4894255995750427, 0.5105743408203125]	[0.9258954524993896, 0.07410457730293274]	[0.7141271829605103, 0.28587281703948975]	[0.92198646068573, 0.07801351696252823]	[0.504636824131012, 0.4953632354736328]
[1,0]	[0.6642033457756042, 0.33579665422439575]	[0.43154600262641907, 0.5684539675712585]	[0.4497433006763458, 0.5502566695213318]	[0.4423048198223114, 0.557695209980011]	[0.4755460321903229, 0.5244539976119995]	[0.4968143701553345, 0.5031856298446655]	[0.4355049729347229, 0.5644950270652771]	[0.8186438679695129, 0.18135608732700348]	[0.42817243933677673, 0.5718275308609009]	[0.8421614170074463, 0.1578385978937149]	[0.4640350043773651, 0.5359649062156677]
[1,0]	[0.8178085088729858, 0.18219147622585297]	[0.5383076071739197, 0.46169233322143555]	[0.5638205409049988, 0.4361794590950012]	[0.6642292737960815, 0.33577072620391846]	[0.6027333736419678, 0.3972666561603546]	[0.500711977481842, 0.49928799271583557]	[0.509949803352356, 0.4900502562522888]	[0.9070864915847778, 0.09291355311870575]	[0.7246872782707214, 0.27531272172927856]	[0.8491119742393494, 0.15088802576065063]	[0.5845489501953125, 0.4154510498046875]
[1,0]	[0.8240675330162048, 0.17593243718147278]	[0.5528246164321899, 0.44717538356781006]	[0.5811343193054199, 0.4188656508922577]	[0.5933932662010193, 0.4066067337989807]	[0.6144300699234009, 0.3855699300765991]	[0.49923720955848694, 0.5007627606391907]	[0.5043292045593262, 0.49567070603370667]	[0.8828815221786499, 0.11711844801902771]	[0.6737311482429504, 0.32626885175704956]	[0.8383053541183472, 0.1616947203874588]	[0.6049032211303711, 0.3950967788696289]
[1,0]	[0.7549872994422913, 0.24501268565654755]	[0.46357670426368713, 0.5364232063293457]	[0.4635944664478302, 0.5364055633544922]	[0.5376814603805542, 0.4623185992240906]	[0.4859756827354431, 0.5140243768692017]	[0.4978431165218353, 0.5021568536758423]	[0.4847564101219177, 0.5152435898780823]	[0.848479151725769, 0.15152084827423096]	[0.5606198310852051, 0.43938013911247253]	[0.8542900681495667, 0.14570997655391693]	[0.43774956464767456, 0.5622504353523254]
[0,1]	[0.35373762249946594, 0.6462623476982117]	[0.30815795063972473, 0.6918420791625977]	[0.2907417416572571, 0.7092583179473877]	[0.27612099051475525, 0.7238789796829224]	[0.3462767004966736, 0.6537233591079712]	[0.45679596066474915, 0.5432040095329285]	[0.3114186227321625, 0.6885813474655151]	[0.4140407145023346, 0.5859593152999878]	[0.010228370316326618, 0.9897716641426086]	[0.7810959219932556, 0.218904048204422]	[0.3058518171310425, 0.6941481232643127]
[1,0]	[0.9590835571289062, 0.04091642424464226]	[0.609977126121521, 0.3900229036808014]	[0.6552028656005859, 0.34479719400405884]	[0.7031503319740295, 0.29684966802597046]	[0.7623744010925293, 0.2376255989074707]	[0.6373257637023926, 0.3626742660999298]	[0.5642650723457336, 0.43573498725891113]	[0.9679102301597595, 0.032089751213788986]	[0.9206015467643738, 0.07939841598272324]	[0.9893781542778015, 0.010621844790875912]	[0.6918244957923889, 0.3081754744052887]
[1,0]	[0.9110170006752014, 0.08898305147886276]	[0.5572144985198975, 0.44278547167778015]	[0.6701689958572388, 0.32983100414276123]	[0.7453977465629578, 0.25460225343704224]	[0.7106834053993225, 0.2893165647983551]	[0.5905829071998596, 0.4094170928001404]	[0.5508046746253967, 0.4491952955722809]	[0.9052865505218506, 0.09471342712640762]	[0.7745261192321777, 0.22547389566898346]	[0.9532855749130249, 0.04671443626284599]	[0.7262415289878845, 0.27375850081443787]
[1,0]	[0.885861873626709, 0.11413807421922684]	[0.5530653595924377, 0.44693467020988464]	[0.5913379788398743, 0.40866202116012573]	[0.6745226383209229, 0.32547727227211]	[0.6386932134628296, 0.3613068461418152]	[0.5331063270568848, 0.4668937027454376]	[0.538998544216156, 0.4610014259815216]	[0.9122297167778015, 0.08777029812335968]	[0.7008936405181885, 0.29910629987716675]	[0.8302361965179443, 0.16976377367973328]	[0.5548936724662781, 0.4451064169406891]
[1,0]	[0.8696321845054626, 0.13036778569221497]	[0.5201155543327332, 0.47988447546958923]	[0.5423969626426697, 0.4576030671596527]	[0.6798491477966309, 0.32015079259872437]	[0.6006321907043457, 0.3993678689002991]	[0.5476916432380676, 0.45230841636657715]	[0.527610719203949, 0.47238925099372864]	[0.9267038702964783, 0.07329607754945755]	[0.7975094318389893, 0.20249053835868835]	[0.8922803997993469, 0.10771961510181427]	[0.6459623575210571, 0.35403767228126526]
[1,0]	[0.7093955278396606, 0.2906044125556946]	[0.4990892708301544, 0.5009106993675232]	[0.5611737370491028, 0.4388262927532196]	[0.5995867848396301, 0.40041324496269226]	[0.5679391622543335, 0.4320608675479889]	[0.5007994174957275, 0.4992004930973053]	[0.515300989151001, 0.484699010848999]	[0.8290620446205139, 0.17093800008296967]	[0.43357405066490173, 0.5664259791374207]	[0.810897707939148, 0.18910224735736847]	[0.5660816431045532, 0.4339183568954468]
[1,0]	[0.6842218637466431, 0.31577810645103455]	[0.5352574586868286, 0.4647425711154938]	[0.5288932919502258, 0.4711066782474518]	[0.5772448182106018, 0.4227551519870758]	[0.5990375280380249, 0.4009624421596527]	[0.49682480096817017, 0.5031751394271851]	[0.4799322187900543, 0.5200678706169128]	[0.7735884189605713, 0.2264115959405899]	[0.604469895362854, 0.39553019404411316]	[0.7755971550941467, 0.22440287470817566]	[0.5626898407936096, 0.4373101592063904]
[1,0]	[0.7991324067115784, 0.20086753368377686]	[0.49344107508659363, 0.5065589547157288]	[0.5388392210006714, 0.461160808801651]	[0.6020980477333069, 0.3979019820690155]	[0.55308997631073, 0.44691002368927]	[0.5017345547676086, 0.4982655346393585]	[0.5289528965950012, 0.4710471034049988]	[0.9142645597457886, 0.08573544025421143]	[0.7723070383071899, 0.22769297659397125]	[0.9531559348106384, 0.04684407636523247]	[0.5328589677810669, 0.4671410322189331]
[1,0]	[0.803980827331543, 0.19601918756961823]	[0.526435911655426, 0.4735640287399292]	[0.5845627188682556, 0.4154373109340668]	[0.6058518886566162, 0.3941480815410614]	[0.5468631982803345, 0.45313677191734314]	[0.5148476362228394, 0.48515239357948303]	[0.5107212066650391, 0.48927879333496094]	[0.9176744222640991, 0.08232557028532028]	[0.858163058757782, 0.1418369710445404]	[0.9438375234603882, 0.056162454187870026]	[0.5678272247314453, 0.43217283487319946]
[1,0]	[0.6775833368301392, 0.32241666316986084]	[0.4908200800418854, 0.509179949760437]	[0.635802149772644, 0.36419790983200073]	[0.6233910322189331, 0.3766089379787445]	[0.6001817584037781, 0.3998182415962219]	[0.49507811665534973, 0.5049218535423279]	[0.52471923828125, 0.4752807319164276]	[0.5028807520866394, 0.4971192181110382]	[0.11522801220417023, 0.8847719430923462]	[0.2411847561597824, 0.7588152289390564]	[0.5585578083992004, 0.4414421319961548]
[1,0]	[0.8077260851860046, 0.19227391481399536]	[0.5279983282089233, 0.47200170159339905]	[0.5942513346672058, 0.4057486951351166]	[0.646190881729126, 0.3538091480731964]	[0.6336821913719177, 0.36631783843040466]	[0.504999041557312, 0.4950009882450104]	[0.5239147543907166, 0.47608521580696106]	[0.7083132863044739, 0.2916867136955261]	[0.29071974754333496, 0.709280252456665]	[0.5085806250572205, 0.49141934514045715]	[0.618984043598175, 0.38101598620414734]
[1,0]	[0.7969061732292175, 0.20309384167194366]	[0.501111626625061, 0.4988883137702942]	[0.5136019587516785, 0.4863980710506439]	[0.562779426574707, 0.4372205436229706]	[0.5529532432556152, 0.44704669713974]	[0.5071843862533569, 0.4928155243396759]	[0.4732297658920288, 0.5267702341079712]	[0.8631677031517029, 0.13683228194713593]	[0.5978559255599976, 0.40214407444000244]	[0.670433521270752, 0.3295663893222809]	[0.5248584151268005, 0.47514158487319946]
[1,0]	[0.8138612508773804, 0.18613876402378082]	[0.46850690245628357, 0.531493067741394]	[0.48699620366096497, 0.5130038261413574]	[0.47801727056503296, 0.521982729434967]	[0.494249165058136, 0.5057508945465088]	[0.4880824089050293, 0.5119176506996155]	[0.4627562463283539, 0.5372437834739685]	[0.8673646450042725, 0.13263531029224396]	[0.49878934025764465, 0.501210629940033]	[0.6558365821838379, 0.3441634476184845]	[0.4942651093006134, 0.505734920501709]
[1,0]	[0.7456009984016418, 0.25439900159835815]	[0.4918423593044281, 0.5081576704978943]	[0.5622753500938416, 0.43772464990615845]	[0.5428479909896851, 0.45715203881263733]	[0.5371319055557251, 0.4628680348396301]	[0.5103176832199097, 0.4896823763847351]	[0.4966720938682556, 0.5033278465270996]	[0.8452203869819641, 0.1547795981168747]	[0.7210264801979065, 0.2789734899997711]	[0.7451575398445129, 0.25484251976013184]	[0.5777193307876587, 0.4222806692123413]
[1,0]	[0.7097731232643127, 0.29022684693336487]	[0.47426074743270874, 0.525739312171936]	[0.5232329368591309, 0.47676700353622437]	[0.5635586977005005, 0.4364412724971771]	[0.5514780879020691, 0.4485219419002533]	[0.48420658707618713, 0.5157934427261353]	[0.4604848027229309, 0.5395151972770691]	[0.7694442868232727, 0.23055574297904968]	[0.444510281085968, 0.555489718914032]	[0.6820729374885559, 0.3179270625114441]	[0.5438827276229858, 0.4561172127723694]
[1,0]	[0.8694517016410828, 0.13054834306240082]	[0.5145442485809326, 0.4854557514190674]	[0.5687073469161987, 0.43129265308380127]	[0.6488070487976074, 0.3511929512023926]	[0.6688940525054932, 0.33110591769218445]	[0.5134657025337219, 0.4865342676639557]	[0.5202118158340454, 0.4797881543636322]	[0.9162973761558533, 0.08370260149240494]	[0.7864938378334045, 0.21350613236427307]	[0.9294312596321106, 0.07056867331266403]	[0.5837392210960388, 0.41626080870628357]
[1,0]	[0.8726843595504761, 0.12731556594371796]	[0.5245597958564758, 0.4754401445388794]	[0.566482424736023, 0.43351760506629944]	[0.6945134401321411, 0.30548664927482605]	[0.6826163530349731, 0.31738367676734924]	[0.5097922682762146, 0.4902077615261078]	[0.5127466917037964, 0.4872533082962036]	[0.9282487630844116, 0.07175131142139435]	[0.7548114061355591, 0.24518856406211853]	[0.8112548589706421, 0.1887451559305191]	[0.6165988445281982, 0.38340112566947937]
[1,0]	[0.9091778993606567, 0.09082207083702087]	[0.5350046157836914, 0.4649953544139862]	[0.6194658279418945, 0.3805341422557831]	[0.6438208222389221, 0.3561791777610779]	[0.6697317957878113, 0.3302682042121887]	[0.5382072925567627, 0.46179261803627014]	[0.5492555499076843, 0.4507444202899933]	[0.9376345276832581, 0.06236546114087105]	[0.923467218875885, 0.07653282582759857]	[0.9528005123138428, 0.0471995547413826]	[0.631262481212616, 0.36873748898506165]
[1,0]	[0.9100517630577087, 0.08994819223880768]	[0.5541650056838989, 0.4458349943161011]	[0.6419655084609985, 0.35803449153900146]	[0.7700609564781189, 0.2299390733242035]	[0.719387948513031, 0.280612051486969]	[0.5483583807945251, 0.45164161920547485]	[0.547398567199707, 0.45260149240493774]	[0.9590749144554138, 0.04092511907219887]	[0.9398699402809143, 0.06013001874089241]	[0.9750941395759583, 0.024905849248170853]	[0.6911393404006958, 0.3088606297969818]
[1,0]	[0.47224026918411255, 0.5277597308158875]	[0.48066946864128113, 0.5193304419517517]	[0.42724400758743286, 0.5727559924125671]	[0.4706166982650757, 0.5293833017349243]	[0.49548622965812683, 0.5045138001441956]	[0.46739745140075684, 0.5326026082038879]	[0.46521443128585815, 0.5347855687141418]	[0.5113230347633362, 0.4886769950389862]	[0.07587379217147827, 0.9241262078285217]	[0.274964839220047, 0.7250351309776306]	[0.4856223464012146, 0.5143775939941406]
[0,1]	[0.40653738379478455, 0.5934626460075378]	[0.4658004641532898, 0.5341995358467102]	[0.4722389578819275, 0.5277610421180725]	[0.44037431478500366, 0.5596256852149963]	[0.4396432936191559, 0.5603567361831665]	[0.4526607394218445, 0.5473392009735107]	[0.41284283995628357, 0.5871571898460388]	[0.44484859704971313, 0.5551513433456421]	[0.04196524992585182, 0.9580347537994385]	[0.0891413688659668, 0.9108586311340332]	[0.3903663456439972, 0.6096336841583252]
[0,1]	[0.5908896327018738, 0.4091104567050934]	[0.4799783527851105, 0.5200216174125671]	[0.4564446806907654, 0.5435552597045898]	[0.4821101129055023, 0.5178899168968201]	[0.5370864868164062, 0.46291348338127136]	[0.4723678231239319, 0.5276321172714233]	[0.46931192278862, 0.5306880474090576]	[0.6170652508735657, 0.3829347491264343]	[0.1561141014099121, 0.8438858985900879]	[0.45901229977607727, 0.5409877300262451]	[0.49280375242233276, 0.507196307182312]
[1,0]	[0.6129481792449951, 0.3870517611503601]	[0.4608743190765381, 0.5391256213188171]	[0.39635562896728516, 0.6036443710327148]	[0.4144400358200073, 0.5855599641799927]	[0.4531953036785126, 0.5468047261238098]	[0.47448453307151794, 0.5255153775215149]	[0.44872188568115234, 0.5512781739234924]	[0.7675564885139465, 0.23244355618953705]	[0.16128014028072357, 0.8387197852134705]	[0.3015081584453583, 0.6984918117523193]	[0.4423677325248718, 0.5576322674751282]
[1,0]	[0.7865533232688904, 0.21344664692878723]	[0.4540323317050934, 0.545967698097229]	[0.5178501605987549, 0.4821498692035675]	[0.529265820980072, 0.470734179019928]	[0.5365535020828247, 0.4634465277194977]	[0.5421788692474365, 0.4578210711479187]	[0.5055974125862122, 0.49440255761146545]	[0.7911917567253113, 0.2088082879781723]	[0.6342034935951233, 0.3657965362071991]	[0.5546530485153198, 0.4453469514846802]	[0.6078227758407593, 0.3921772241592407]
[1,0]	[0.7770865559577942, 0.2229134440422058]	[0.46821415424346924, 0.5317858457565308]	[0.5205243229866028, 0.47947564721107483]	[0.5299972891807556, 0.47000280022621155]	[0.495676189661026, 0.5043238401412964]	[0.5281545519828796, 0.471845418214798]	[0.5095834732055664, 0.49041658639907837]	[0.7827779054641724, 0.21722212433815002]	[0.6176818609237671, 0.3823181092739105]	[0.5580669641494751, 0.4419330656528473]	[0.6097117066383362, 0.3902883231639862]
[0,1]	[0.7870747447013855, 0.21292521059513092]	[0.517377495765686, 0.4826224744319916]	[0.5795112252235413, 0.42048874497413635]	[0.6313092708587646, 0.36869069933891296]	[0.6116130352020264, 0.38838693499565125]	[0.5054721832275391, 0.49452778697013855]	[0.5179404616355896, 0.4820595681667328]	[0.7995952367782593, 0.20040473341941833]	[0.44151756167411804, 0.5584824085235596]	[0.53885418176651, 0.4611457586288452]	[0.5396689176559448, 0.46033114194869995]
[1,0]	[0.7706354260444641, 0.2293645292520523]	[0.5474385023117065, 0.45256149768829346]	[0.599131166934967, 0.40086880326271057]	[0.6507203578948975, 0.3492796719074249]	[0.5922445058822632, 0.4077554941177368]	[0.527144730091095, 0.4728552997112274]	[0.504362165927887, 0.49563783407211304]	[0.8680497407913208, 0.1319502741098404]	[0.5586632490158081, 0.4413367509841919]	[0.6948893666267395, 0.3051106035709381]	[0.6097004413604736, 0.39029955863952637]
[1,0]	[0.9129839539527893, 0.08701606839895248]	[0.4939510226249695, 0.5060490369796753]	[0.5468538403511047, 0.45314615964889526]	[0.6344780325889587, 0.36552196741104126]	[0.6101670265197754, 0.3898329734802246]	[0.5539000034332275, 0.4461000859737396]	[0.5370215177536011, 0.4629785120487213]	[0.9606954455375671, 0.039304547011852264]	[0.9350281953811646, 0.06497184932231903]	[0.9470403790473938, 0.05295965075492859]	[0.6417772769927979, 0.35822275280952454]
[1,0]	[0.9022185802459717, 0.09778142720460892]	[0.5160003304481506, 0.4839996099472046]	[0.5742171406745911, 0.4257828891277313]	[0.609771192073822, 0.3902287781238556]	[0.5905777812004089, 0.4094221889972687]	[0.5217383503913879, 0.47826164960861206]	[0.529026448726654, 0.4709736108779907]	[0.9641699194908142, 0.035830140113830566]	[0.9574140310287476, 0.04258600249886513]	[0.9505802392959595, 0.04941974952816963]	[0.6252092719078064, 0.37479066848754883]
[1,0]	[0.8653925061225891, 0.13460750877857208]	[0.5405657887458801, 0.45943424105644226]	[0.6005133986473083, 0.3994865417480469]	[0.7073989510536194, 0.29260098934173584]	[0.6878543496131897, 0.3121456801891327]	[0.526656985282898, 0.47334304451942444]	[0.49248427152633667, 0.5075156688690186]	[0.9222078323364258, 0.07779214531183243]	[0.8074055910110474, 0.19259439408779144]	[0.9461294412612915, 0.053870487958192825]	[0.5935363173484802, 0.4064636528491974]
[1,0]	[0.7477820515632629, 0.2522179186344147]	[0.5007602572441101, 0.4992397129535675]	[0.5864452719688416, 0.41355475783348083]	[0.6424615979194641, 0.3575384318828583]	[0.6680325865745544, 0.33196741342544556]	[0.49201011657714844, 0.5079898834228516]	[0.4981991648674011, 0.5018008351325989]	[0.817287027835846, 0.18271294236183167]	[0.41844815015792847, 0.5815517902374268]	[0.7465320229530334, 0.25346794724464417]	[0.5846846699714661, 0.41531527042388916]
[1,0]	[0.8012031316757202, 0.19879689812660217]	[0.4675600528717041, 0.5324400067329407]	[0.47735852003097534, 0.5226414799690247]	[0.5927920937538147, 0.4072078764438629]	[0.5245748162269592, 0.47542518377304077]	[0.5146310925483704, 0.4853689670562744]	[0.489757239818573, 0.510242760181427]	[0.8499323725700378, 0.15006761252880096]	[0.6251006126403809, 0.374899297952652]	[0.91059809923172, 0.08940186351537704]	[0.4856274425983429, 0.5143725872039795]
[1,0]	[0.7385715842247009, 0.2614284157752991]	[0.47311320900917053, 0.5268867611885071]	[0.46770697832107544, 0.5322930216789246]	[0.4928428530693054, 0.5071571469306946]	[0.4899127781391144, 0.5100871920585632]	[0.515220046043396, 0.48477989435195923]	[0.4876510202884674, 0.512349009513855]	[0.7952649593353271, 0.20473510026931763]	[0.5523748993873596, 0.4476251006126404]	[0.8226040005683899, 0.17739595472812653]	[0.5211691856384277, 0.47883081436157227]
[1,0]	[0.8940183520317078, 0.10598161816596985]	[0.5037974119186401, 0.49620258808135986]	[0.5323560833930969, 0.4676439166069031]	[0.6092329025268555, 0.3907671272754669]	[0.5626516938209534, 0.4373483657836914]	[0.5137243270874023, 0.48627567291259766]	[0.5310754179954529, 0.46892455220222473]	[0.9241907000541687, 0.07580935955047607]	[0.7971146106719971, 0.20288535952568054]	[0.7348641753196716, 0.26513591408729553]	[0.597440779209137, 0.40255922079086304]
[1,0]	[0.8831056952476501, 0.11689423769712448]	[0.5111488103866577, 0.4888512194156647]	[0.5706568956375122, 0.42934319376945496]	[0.6533018946647644, 0.3466981053352356]	[0.5981141924858093, 0.40188583731651306]	[0.5145549774169922, 0.48544496297836304]	[0.5389615297317505, 0.4610384702682495]	[0.9336626529693604, 0.06633732467889786]	[0.8003717064857483, 0.1996283084154129]	[0.7351418137550354, 0.2648581564426422]	[0.6046448349952698, 0.3953551948070526]
[1,0]	[0.8600135445594788, 0.13998648524284363]	[0.4974386990070343, 0.5025612711906433]	[0.5282273292541504, 0.47177261114120483]	[0.5993087291717529, 0.4006912112236023]	[0.6029905676841736, 0.3970094621181488]	[0.5035305619239807, 0.4964694380760193]	[0.5129930377006531, 0.4870069622993469]	[0.9143684506416321, 0.08563152700662613]	[0.5206272006034851, 0.4793727993965149]	[0.7635239958763123, 0.23647606372833252]	[0.617473840713501, 0.3825262188911438]
[1,0]	[0.9009389281272888, 0.09906113892793655]	[0.4811844229698181, 0.5188155770301819]	[0.5200099945068359, 0.47999003529548645]	[0.5617677569389343, 0.4382322132587433]	[0.5829943418502808, 0.4170055687427521]	[0.49756771326065063, 0.5024323463439941]	[0.4940890967845917, 0.5059108734130859]	[0.9446070194244385, 0.055392954498529434]	[0.5603499412536621, 0.4396500885486603]	[0.839942455291748, 0.16005747020244598]	[0.6180242896080017, 0.3819757103919983]
[1,0]	[0.9467505216598511, 0.053249508142471313]	[0.6106962561607361, 0.38930371403694153]	[0.6651347875595093, 0.3348652720451355]	[0.7139732241630554, 0.2860267758369446]	[0.7438162565231323, 0.2561837136745453]	[0.5441948771476746, 0.4558051824569702]	[0.5355554819107056, 0.46444448828697205]	[0.9775307774543762, 0.02246917597949505]	[0.9533374905586243, 0.04666251316666603]	[0.9806593060493469, 0.019340690225362778]	[0.7821059226989746, 0.21789401769638062]
[1,0]	[0.9322583675384521, 0.06774163246154785]	[0.606784462928772, 0.3932155966758728]	[0.7108969688415527, 0.2891030013561249]	[0.7289669513702393, 0.27103307843208313]	[0.8024459481239319, 0.19755405187606812]	[0.5422142148017883, 0.4577857553958893]	[0.5444560050964355, 0.45554399490356445]	[0.9862439036369324, 0.013756152242422104]	[0.973747968673706, 0.026252059265971184]	[0.9883384108543396, 0.011661563999950886]	[0.7379623651504517, 0.26203763484954834]
[1,0]	[0.8889617323875427, 0.11103827506303787]	[0.5040864944458008, 0.4959135055541992]	[0.5924704074859619, 0.4075295627117157]	[0.6663718223571777, 0.33362820744514465]	[0.6268295645713806, 0.3731704354286194]	[0.5313065648078918, 0.46869340538978577]	[0.5453580617904663, 0.45464199781417847]	[0.9493798017501831, 0.05062023550271988]	[0.8540263175964355, 0.14597366750240326]	[0.8466741442680359, 0.1533258557319641]	[0.638046383857727, 0.3619535267353058]
[1,0]	[0.861278235912323, 0.1387217938899994]	[0.5004059076309204, 0.499594122171402]	[0.5439953207969666, 0.45600467920303345]	[0.6540865302085876, 0.34591346979141235]	[0.5947811603546143, 0.40521878004074097]	[0.505947470664978, 0.494052529335022]	[0.5182790160179138, 0.4817209243774414]	[0.9311357140541077, 0.06886428594589233]	[0.8678297996520996, 0.13217014074325562]	[0.8431715965270996, 0.1568283587694168]	[0.5615572333335876, 0.43844276666641235]
[1,0]	[0.7803035378456116, 0.219696506857872]	[0.4517478346824646, 0.5482521057128906]	[0.40093913674354553, 0.5990608334541321]	[0.42909786105155945, 0.5709021091461182]	[0.4907672107219696, 0.509232759475708]	[0.4993818998336792, 0.5006181001663208]	[0.4938904643058777, 0.5061094760894775]	[0.8722739219665527, 0.1277259886264801]	[0.6004716157913208, 0.3995284140110016]	[0.7872594594955444, 0.21274051070213318]	[0.43419724702835083, 0.5658027529716492]
[1,0]	[0.7760269641876221, 0.22397306561470032]	[0.45841535925865173, 0.5415846109390259]	[0.46429476141929626, 0.5357052683830261]	[0.48416799306869507, 0.5158320069313049]	[0.5001217722892761, 0.4998781383037567]	[0.518293559551239, 0.481706440448761]	[0.48524636030197144, 0.5147536396980286]	[0.8826385140419006, 0.11736144870519638]	[0.5165408253669739, 0.4834591746330261]	[0.840400755405426, 0.1595991998910904]	[0.5691244602203369, 0.4308755099773407]
[1,0]	[0.9120795130729675, 0.0879204124212265]	[0.5725955367088318, 0.4274044334888458]	[0.6545706391334534, 0.3454294204711914]	[0.7172837853431702, 0.28271618485450745]	[0.7124423384666443, 0.2875576615333557]	[0.5334485173225403, 0.46655145287513733]	[0.5216952562332153, 0.4783047139644623]	[0.9764022827148438, 0.023597655817866325]	[0.9639188647270203, 0.03608119115233421]	[0.9928922653198242, 0.007107790559530258]	[0.7410992980003357, 0.2589007616043091]
[1,0]	[0.8978016376495361, 0.10219836235046387]	[0.5441316366195679, 0.45586830377578735]	[0.5610664486885071, 0.43893349170684814]	[0.6378557682037354, 0.36214426159858704]	[0.5961616039276123, 0.4038383960723877]	[0.5116016268730164, 0.48839834332466125]	[0.4925367832183838, 0.5074631571769714]	[0.9630984663963318, 0.036901507526636124]	[0.9048776030540466, 0.09512244164943695]	[0.9864889979362488, 0.013511070981621742]	[0.6562116742134094, 0.3437882959842682]
[1,0]	[0.9355159997940063, 0.06448398530483246]	[0.5349239110946655, 0.46507611870765686]	[0.5909608602523804, 0.409039169549942]	[0.6819242238998413, 0.3180757761001587]	[0.670646607875824, 0.329353392124176]	[0.5470045804977417, 0.45299550890922546]	[0.5406983494758606, 0.459301620721817]	[0.9720592498779297, 0.02794075198471546]	[0.9485304355621338, 0.05146953836083412]	[0.9764770865440369, 0.023522865027189255]	[0.5880501866340637, 0.4119497239589691]
[1,0]	[0.9355095028877258, 0.06449049711227417]	[0.564518392086029, 0.43548154830932617]	[0.6156720519065857, 0.3843279182910919]	[0.731765627861023, 0.26823437213897705]	[0.7095621228218079, 0.29043784737586975]	[0.5606864094734192, 0.4393135607242584]	[0.5224626064300537, 0.4775374233722687]	[0.9663880467414856, 0.033611979335546494]	[0.9292972087860107, 0.07070272415876389]	[0.9637198448181152, 0.03628011792898178]	[0.6307464241981506, 0.36925363540649414]
[1,0]	[0.8205708265304565, 0.17942911386489868]	[0.4842083752155304, 0.5157915353775024]	[0.44549891352653503, 0.5545011162757874]	[0.5041754841804504, 0.4958244860172272]	[0.513286292552948, 0.486713707447052]	[0.49899107217788696, 0.5010089874267578]	[0.5127997398376465, 0.48720020055770874]	[0.9039126038551331, 0.09608743339776993]	[0.8169295787811279, 0.18307042121887207]	[0.9053264260292053, 0.09467361867427826]	[0.5129169225692749, 0.4870830774307251]
[1,0]	[0.764811098575592, 0.23518891632556915]	[0.5166825652122498, 0.48331743478775024]	[0.47659915685653687, 0.5234008431434631]	[0.5588003993034363, 0.44119954109191895]	[0.5183271765708923, 0.48167282342910767]	[0.4881678521633148, 0.5118321776390076]	[0.507416844367981, 0.4925832152366638]	[0.8460802435874939, 0.1539197713136673]	[0.4521021544933319, 0.5478978753089905]	[0.8325508832931519, 0.16744914650917053]	[0.5503966808319092, 0.4496033191680908]
[1,0]	[0.8782102465629578, 0.12178979068994522]	[0.45747286081314087, 0.5425271391868591]	[0.4808131754398346, 0.5191868543624878]	[0.4585888683795929, 0.5414111614227295]	[0.5012391209602356, 0.4987608790397644]	[0.5170303583145142, 0.4829696714878082]	[0.5077118873596191, 0.49228811264038086]	[0.9378883838653564, 0.062111593782901764]	[0.826228678226471, 0.17377133667469025]	[0.9470665454864502, 0.0529334656894207]	[0.43099185824394226, 0.5690081119537354]
[1,0]	[0.9513253569602966, 0.048674628138542175]	[0.5015085339546204, 0.49849140644073486]	[0.5374024510383606, 0.462597519159317]	[0.5683553814888, 0.43164458870887756]	[0.5846362113952637, 0.4153638482093811]	[0.5349463224411011, 0.46505364775657654]	[0.523205578327179, 0.4767945110797882]	[0.974953830242157, 0.025046156719326973]	[0.9696906805038452, 0.030309293419122696]	[0.9783850908279419, 0.02161497063934803]	[0.5185418128967285, 0.4814581871032715]
[1,0]	[0.8302053809165955, 0.16979463398456573]	[0.46780717372894287, 0.5321928858757019]	[0.4593391716480255, 0.5406607389450073]	[0.44479289650917053, 0.5552071332931519]	[0.5152198672294617, 0.48478013277053833]	[0.4848157465457916, 0.515184223651886]	[0.42530936002731323, 0.5746906995773315]	[0.8345662951469421, 0.16543366014957428]	[0.6297109127044678, 0.370289146900177]	[0.8018860220909119, 0.19811399281024933]	[0.5335347652435303, 0.46646520495414734]
[1,0]	[0.7783918976783752, 0.22160813212394714]	[0.4919898211956024, 0.5080101490020752]	[0.5656405687332153, 0.43435943126678467]	[0.6418744921684265, 0.3581255078315735]	[0.5617902278900146, 0.4382097125053406]	[0.49557164311408997, 0.5044283866882324]	[0.5311576128005981, 0.46884235739707947]	[0.7151538133621216, 0.2848461866378784]	[0.32522958517074585, 0.6747704744338989]	[0.6005061864852905, 0.39949384331703186]	[0.5409401655197144, 0.45905980467796326]
[1,0]	[0.7923501133918762, 0.20764994621276855]	[0.4983880817890167, 0.5016119480133057]	[0.604282021522522, 0.395717978477478]	[0.6325706243515015, 0.36742928624153137]	[0.5908388495445251, 0.40916118025779724]	[0.5008445382118225, 0.4991554319858551]	[0.5216299891471863, 0.4783700704574585]	[0.8070902824401855, 0.19290973246097565]	[0.5438286662101746, 0.45617133378982544]	[0.7640343308448792, 0.23596568405628204]	[0.5707764029502869, 0.4292236268520355]
[0,1]	[0.6339114904403687, 0.3660884499549866]	[0.4815020263195038, 0.5184979438781738]	[0.5404655933380127, 0.4595344066619873]	[0.5260286927223206, 0.47397130727767944]	[0.5567092895507812, 0.44329074025154114]	[0.48143264651298523, 0.5185673832893372]	[0.484589159488678, 0.515410840511322]	[0.7371823191642761, 0.2628176808357239]	[0.2480655163526535, 0.7519344687461853]	[0.2543865442276001, 0.7456134557723999]	[0.5115898251533508, 0.48841017484664917]
[1,0]	[0.8944540023803711, 0.1055460274219513]	[0.5733336806297302, 0.4266663193702698]	[0.6555367112159729, 0.3444632589817047]	[0.7060731649398804, 0.29392683506011963]	[0.7248814105987549, 0.2751185894012451]	[0.5637093782424927, 0.4362906217575073]	[0.5462306141853333, 0.453769326210022]	[0.9673417806625366, 0.0326581671833992]	[0.9367201328277588, 0.06327985227108002]	[0.9882447719573975, 0.011755276471376419]	[0.6959648132324219, 0.30403515696525574]
[1,0]	[0.8817370533943176, 0.11826292425394058]	[0.5971126556396484, 0.40288737416267395]	[0.6211607456207275, 0.37883931398391724]	[0.7313025593757629, 0.26869747042655945]	[0.7220013737678528, 0.2779986560344696]	[0.5462823510169983, 0.4537176191806793]	[0.539992094039917, 0.4600079357624054]	[0.9742999076843262, 0.02570013515651226]	[0.9617061614990234, 0.03829387575387955]	[0.9907805323600769, 0.009219435043632984]	[0.8152024745941162, 0.18479757010936737]
[1,0]	[0.8853527903556824, 0.11464720964431763]	[0.5725985765457153, 0.42740142345428467]	[0.6498873829841614, 0.3501126170158386]	[0.7629273533821106, 0.23707270622253418]	[0.6840078234672546, 0.3159920871257782]	[0.5296407341957092, 0.4703592360019684]	[0.558363676071167, 0.441636323928833]	[0.9306084513664246, 0.06939157843589783]	[0.846400797367096, 0.15359920263290405]	[0.8415934443473816, 0.15840652585029602]	[0.6432403326034546, 0.356759637594223]
[1,0]	[0.8724787831306458, 0.12752117216587067]	[0.5285110473632812, 0.47148898243904114]	[0.5939511656761169, 0.40604883432388306]	[0.6867435574531555, 0.31325647234916687]	[0.6608941555023193, 0.33910587430000305]	[0.5173559188842773, 0.4826439917087555]	[0.5244584083557129, 0.4755416810512543]	[0.9514467120170593, 0.048553217202425]	[0.8251554369926453, 0.17484448850154877]	[0.9297406077384949, 0.07025942206382751]	[0.6057256460189819, 0.3942743241786957]
[1,0]	[0.9368780255317688, 0.06312202662229538]	[0.5654858350753784, 0.4345141649246216]	[0.6823924779891968, 0.31760749220848083]	[0.6483462452888489, 0.35165372490882874]	[0.6716035604476929, 0.3283964693546295]	[0.52828049659729, 0.47171950340270996]	[0.548159122467041, 0.45184096693992615]	[0.9831717014312744, 0.016828252002596855]	[0.9820201992988586, 0.017979810014367104]	[0.9910649657249451, 0.008935045450925827]	[0.6755695343017578, 0.324430376291275]
[1,0]	[0.9230270981788635, 0.0769728571176529]	[0.5178220272064209, 0.4821779131889343]	[0.6424161195755005, 0.3575838804244995]	[0.6856446266174316, 0.31435537338256836]	[0.6650474071502686, 0.33495259284973145]	[0.532686173915863, 0.46731385588645935]	[0.5599930882453918, 0.44000688195228577]	[0.9845112562179565, 0.015488683246076107]	[0.9874461889266968, 0.012553795240819454]	[0.9903939366340637, 0.009606076404452324]	[0.6592904925346375, 0.34070947766304016]
[1,0]	[0.7037737965583801, 0.29622623324394226]	[0.49395641684532166, 0.5060436129570007]	[0.5218843221664429, 0.47811564803123474]	[0.5032060146331787, 0.4967939853668213]	[0.5424368381500244, 0.4575631022453308]	[0.4976293444633484, 0.5023706555366516]	[0.5129387378692627, 0.4870612621307373]	[0.658502995967865, 0.341497004032135]	[0.40887558460235596, 0.5911244750022888]	[0.8546242713928223, 0.14537571370601654]	[0.4717717170715332, 0.5282282829284668]
[1,0]	[0.5490580201148987, 0.4509420692920685]	[0.4891546964645386, 0.5108453035354614]	[0.46387359499931335, 0.536126434803009]	[0.5211291909217834, 0.47887083888053894]	[0.5008574724197388, 0.49914249777793884]	[0.4759971797466278, 0.5240027904510498]	[0.4756692945957184, 0.524330735206604]	[0.3460499048233032, 0.6539500951766968]	[0.09780266880989075, 0.9021973013877869]	[0.3252766728401184, 0.6747232675552368]	[0.45704421401023865, 0.542955756187439]
[1,0]	[0.7919191718101501, 0.20808084309101105]	[0.5513112545013428, 0.4486887753009796]	[0.6024936437606812, 0.3975064158439636]	[0.6595548987388611, 0.3404451012611389]	[0.6033375263214111, 0.39666247367858887]	[0.5261034369468689, 0.47389650344848633]	[0.5345583558082581, 0.46544161438941956]	[0.8500818610191345, 0.14991812407970428]	[0.7045142650604248, 0.2954857051372528]	[0.9785051345825195, 0.021494900807738304]	[0.6046832799911499, 0.3953167200088501]
[1,0]	[0.7712401151657104, 0.22875989973545074]	[0.5327202677726746, 0.46727973222732544]	[0.5620548725128174, 0.43794509768486023]	[0.6952878832817078, 0.30471211671829224]	[0.6314753293991089, 0.3685246706008911]	[0.5332041382789612, 0.4667958617210388]	[0.5334407687187195, 0.46655917167663574]	[0.8708381652832031, 0.12916181981563568]	[0.7757779359817505, 0.2242220938205719]	[0.982623279094696, 0.017376672476530075]	[0.6711058020591736, 0.32889413833618164]
[1,0]	[0.808353841304779, 0.19164609909057617]	[0.49129611253738403, 0.508703887462616]	[0.47623926401138306, 0.5237606763839722]	[0.5465019941329956, 0.453497976064682]	[0.5359246730804443, 0.46407535672187805]	[0.4892329275608063, 0.5107671022415161]	[0.5182782411575317, 0.48172178864479065]	[0.9052093625068665, 0.09479060769081116]	[0.6438168287277222, 0.3561832010746002]	[0.9366986155509949, 0.06330136954784393]	[0.48258113861083984, 0.5174188017845154]
[1,0]	[0.753834068775177, 0.2461659163236618]	[0.5059124231338501, 0.4940876066684723]	[0.5135461688041687, 0.4864538609981537]	[0.5855520367622375, 0.41444796323776245]	[0.5695022344589233, 0.43049776554107666]	[0.4826810956001282, 0.5173189043998718]	[0.49439921975135803, 0.5056008100509644]	[0.8941699266433716, 0.10582999885082245]	[0.6132842898368835, 0.38671571016311646]	[0.8951928019523621, 0.10480726510286331]	[0.506581723690033, 0.4934183359146118]
[1,0]	[0.8437966704368591, 0.15620334446430206]	[0.4858877956867218, 0.5141121745109558]	[0.5358301997184753, 0.46416985988616943]	[0.5716491341590881, 0.42835089564323425]	[0.5784741640090942, 0.4215258061885834]	[0.5463813543319702, 0.45361870527267456]	[0.5308663249015808, 0.4691337049007416]	[0.8813675045967102, 0.1186324879527092]	[0.5806182622909546, 0.41938167810440063]	[0.8703749179840088, 0.129625141620636]	[0.5267678499221802, 0.4732321798801422]
[1,0]	[0.8301457762718201, 0.16985425353050232]	[0.48486030101776123, 0.515139639377594]	[0.4941626489162445, 0.5058373212814331]	[0.5283137559890747, 0.4716862440109253]	[0.5526922941207886, 0.44730764627456665]	[0.530977725982666, 0.469022274017334]	[0.4950794279575348, 0.504920482635498]	[0.7925692200660706, 0.20743076503276825]	[0.5447486639022827, 0.4552512466907501]	[0.8359271287918091, 0.1640729308128357]	[0.5442493557929993, 0.45575061440467834]
[1,0]	[0.8971811532974243, 0.10281882435083389]	[0.5688862800598145, 0.43111371994018555]	[0.5838750004768372, 0.41612502932548523]	[0.7113974690437317, 0.2886025607585907]	[0.5900382399559021, 0.4099617600440979]	[0.5334390997886658, 0.466560959815979]	[0.5543728470802307, 0.4456271529197693]	[0.9678011536598206, 0.032198917120695114]	[0.9122055172920227, 0.08779449015855789]	[0.9167088866233826, 0.08329110592603683]	[0.6346946358680725, 0.3653053939342499]
[1,0]	[0.9029485583305359, 0.09705139696598053]	[0.5261759757995605, 0.47382408380508423]	[0.5859448313713074, 0.41405513882637024]	[0.6547172665596008, 0.3452827036380768]	[0.6627756357192993, 0.3372243642807007]	[0.5199877619743347, 0.48001229763031006]	[0.5227044224739075, 0.47729557752609253]	[0.9626272320747375, 0.03737276792526245]	[0.9002682566642761, 0.09973170608282089]	[0.9450773000717163, 0.054922763258218765]	[0.6401081085205078, 0.3598918616771698]
[0,1]	[0.6193804144859314, 0.38061967492103577]	[0.5096575617790222, 0.4903424084186554]	[0.496467262506485, 0.5035327076911926]	[0.49357280135154724, 0.5064272880554199]	[0.5332894325256348, 0.46671056747436523]	[0.46628567576408386, 0.5337143540382385]	[0.47272270917892456, 0.5272773504257202]	[0.717694878578186, 0.28230512142181396]	[0.26473093032836914, 0.7352691292762756]	[0.6417261362075806, 0.3582739233970642]	[0.5090941190719604, 0.49090585112571716]
[0,1]	[0.4607134163379669, 0.5392865538597107]	[0.47610267996788025, 0.5238972902297974]	[0.48764118552207947, 0.5123589038848877]	[0.4736534357070923, 0.5263465642929077]	[0.5248382687568665, 0.4751616418361664]	[0.4610615670681, 0.5389384627342224]	[0.4550654888153076, 0.5449345707893372]	[0.474398672580719, 0.525601327419281]	[0.10159112513065338, 0.8984088897705078]	[0.4663979113101959, 0.5336019992828369]	[0.5605508089065552, 0.4394491910934448]
[0,1]	[0.7239097952842712, 0.27609023451805115]	[0.5015833973884583, 0.49841657280921936]	[0.5205125212669373, 0.47948744893074036]	[0.5536179542541504, 0.4463820457458496]	[0.5117325782775879, 0.4882674515247345]	[0.5049064755439758, 0.4950934648513794]	[0.5288249254226685, 0.47117504477500916]	[0.6199166178703308, 0.3800834119319916]	[0.20403726398944855, 0.7959626913070679]	[0.48235490918159485, 0.5176451206207275]	[0.5548738837242126, 0.44512614607810974]
[1,0]	[0.8469746708869934, 0.15302537381649017]	[0.4995919167995453, 0.5004081726074219]	[0.5780227780342102, 0.4219772219657898]	[0.5269691348075867, 0.47303083539009094]	[0.6081616878509521, 0.3918382525444031]	[0.5160068869590759, 0.48399320244789124]	[0.5234646797180176, 0.4765354096889496]	[0.6503867506980896, 0.3496132791042328]	[0.18832579255104065, 0.8116742372512817]	[0.6463961005210876, 0.35360389947891235]	[0.6406546831130981, 0.35934537649154663]
[1,0]	[0.9272486567497253, 0.07275130599737167]	[0.495523601770401, 0.5044763088226318]	[0.5817281603813171, 0.41827183961868286]	[0.5756130218505859, 0.4243869483470917]	[0.6015703678131104, 0.3984295725822449]	[0.5632655620574951, 0.4367344081401825]	[0.5500949621200562, 0.44990500807762146]	[0.9539422988891602, 0.046057675033807755]	[0.9095473885536194, 0.09045261889696121]	[0.9726396799087524, 0.02736029215157032]	[0.5372270941734314, 0.4627728760242462]
[1,0]	[0.9333564043045044, 0.06664356589317322]	[0.5190736651420593, 0.48092636466026306]	[0.609394907951355, 0.390605092048645]	[0.6336309909820557, 0.36636897921562195]	[0.6435903310775757, 0.35640963912010193]	[0.5746954679489136, 0.4253045618534088]	[0.542525589466095, 0.45747438073158264]	[0.960719645023346, 0.03928041085600853]	[0.9329281449317932, 0.06707192957401276]	[0.972234308719635, 0.027765613049268723]	[0.5937106609344482, 0.40628936886787415]
[0,1]	[0.6924865245819092, 0.3075134754180908]	[0.492171049118042, 0.507828950881958]	[0.49981963634490967, 0.5001803636550903]	[0.5614432692527771, 0.4385567009449005]	[0.5332940220832825, 0.46670597791671753]	[0.47910377383232117, 0.5208961963653564]	[0.49470803141593933, 0.5052919387817383]	[0.7876250147819519, 0.2123749703168869]	[0.36773452162742615, 0.6322655081748962]	[0.7526890635490417, 0.24731092154979706]	[0.4566775858402252, 0.5433224439620972]
[0,1]	[0.699340283870697, 0.3006596863269806]	[0.5018116235733032, 0.49818840622901917]	[0.5044340491294861, 0.4955659508705139]	[0.417064905166626, 0.5829351544380188]	[0.5188097953796387, 0.48119017481803894]	[0.474580854177475, 0.5254191160202026]	[0.48973870277404785, 0.5102613568305969]	[0.7452042698860168, 0.25479573011398315]	[0.19980259239673615, 0.800197422504425]	[0.7138867974281311, 0.2861131727695465]	[0.5302515625953674, 0.46974843740463257]
[1,0]	[0.8354416489601135, 0.1645582914352417]	[0.4993026852607727, 0.5006973147392273]	[0.5422813892364502, 0.4577186107635498]	[0.6099268198013306, 0.39007312059402466]	[0.616896390914917, 0.3831035792827606]	[0.5141152739524841, 0.48588472604751587]	[0.5173898339271545, 0.48261019587516785]	[0.8501113653182983, 0.14988860487937927]	[0.6267656683921814, 0.37323427200317383]	[0.810202419757843, 0.18979759514331818]	[0.5407721400260925, 0.4592278301715851]
[1,0]	[0.8260995149612427, 0.17390044033527374]	[0.5154563784599304, 0.48454365134239197]	[0.5490082502365112, 0.4509917199611664]	[0.6678623557090759, 0.3321375846862793]	[0.6374636888504028, 0.3625362813472748]	[0.5082247853279114, 0.4917752742767334]	[0.5018249154090881, 0.4981750547885895]	[0.8945457339286804, 0.10545431822538376]	[0.7617911100387573, 0.23820891976356506]	[0.8389492034912109, 0.1610507220029831]	[0.5993713140487671, 0.40062862634658813]
[1,0]	[0.8722564578056335, 0.12774358689785004]	[0.4774039685726166, 0.522596001625061]	[0.5207003951072693, 0.4792996048927307]	[0.5782067775726318, 0.42179322242736816]	[0.5696980357170105, 0.4303019642829895]	[0.5192815661430359, 0.4807184934616089]	[0.5180312395095825, 0.48196879029273987]	[0.9059900641441345, 0.09400991350412369]	[0.8434485793113708, 0.15655142068862915]	[0.9296497702598572, 0.07035020738840103]	[0.5537492036819458, 0.4462507963180542]
[1,0]	[0.8323450088500977, 0.16765500605106354]	[0.48161476850509644, 0.5183852910995483]	[0.5470587015151978, 0.45294132828712463]	[0.6200114488601685, 0.37998855113983154]	[0.5813203454017639, 0.41867974400520325]	[0.5182005763053894, 0.481799453496933]	[0.5133737325668335, 0.4866262972354889]	[0.9092124700546265, 0.09078754484653473]	[0.821274995803833, 0.17872494459152222]	[0.9184055328369141, 0.08159443736076355]	[0.5653195977210999, 0.43468040227890015]
[1,0]	[0.8627060651779175, 0.13729389011859894]	[0.5037049651145935, 0.4962949752807617]	[0.5058610439300537, 0.4941389560699463]	[0.591903030872345, 0.40809696912765503]	[0.5643754601478577, 0.4356245994567871]	[0.5028070211410522, 0.49719300866127014]	[0.5185976624488831, 0.48140230774879456]	[0.9364374876022339, 0.06356252729892731]	[0.8084487318992615, 0.19155120849609375]	[0.965666651725769, 0.034333400428295135]	[0.5871317982673645, 0.4128682017326355]
[1,0]	[0.7596606612205505, 0.24033939838409424]	[0.5107663869857788, 0.4892336130142212]	[0.4997291564941406, 0.5002708435058594]	[0.5668373703956604, 0.4331625998020172]	[0.5442583560943604, 0.45574161410331726]	[0.5040681958198547, 0.4959317743778229]	[0.4773907959461212, 0.5226091742515564]	[0.8569490909576416, 0.14305083453655243]	[0.6391054391860962, 0.36089450120925903]	[0.9451947212219238, 0.05480530112981796]	[0.48437896370887756, 0.5156210660934448]
[0,1]	[0.6120273470878601, 0.3879726529121399]	[0.5202460885047913, 0.47975394129753113]	[0.5724543929100037, 0.4275456666946411]	[0.6502902507781982, 0.3497096598148346]	[0.5923851132392883, 0.40761491656303406]	[0.47760364413261414, 0.5223963856697083]	[0.48867934942245483, 0.5113207101821899]	[0.5579511523246765, 0.44204890727996826]	[0.12698352336883545, 0.8730165362358093]	[0.26978668570518494, 0.7302132844924927]	[0.5114288330078125, 0.4885711371898651]
[0,1]	[0.4797631502151489, 0.5202368497848511]	[0.4575406014919281, 0.5424594283103943]	[0.49969351291656494, 0.5003064870834351]	[0.5023223161697388, 0.49767762422561646]	[0.476563960313797, 0.5234360694885254]	[0.47299349308013916, 0.5270065069198608]	[0.43490055203437805, 0.5650994181632996]	[0.5745682716369629, 0.4254317283630371]	[0.08688769489526749, 0.9131123423576355]	[0.13241085410118103, 0.8675891160964966]	[0.47351646423339844, 0.5264834761619568]
[1,0]	[0.9086372256278992, 0.09136273711919785]	[0.5407125353813171, 0.45928746461868286]	[0.6167730689048767, 0.38322699069976807]	[0.7185524702072144, 0.28144749999046326]	[0.6349169611930847, 0.3650830090045929]	[0.528154730796814, 0.47184526920318604]	[0.5549820065498352, 0.4450179934501648]	[0.9591996669769287, 0.04080025851726532]	[0.9485191106796265, 0.051480911672115326]	[0.9740644693374634, 0.02593555673956871]	[0.587316632270813, 0.412683367729187]
[1,0]	[0.8959982395172119, 0.1040017381310463]	[0.5490226149559021, 0.4509773850440979]	[0.6106930375099182, 0.3893069326877594]	[0.7713075876235962, 0.22869239747524261]	[0.6495410203933716, 0.35045892000198364]	[0.5425874590873718, 0.45741260051727295]	[0.516683042049408, 0.48331695795059204]	[0.9638668298721313, 0.03613319993019104]	[0.9179694652557373, 0.0820305198431015]	[0.9361829161643982, 0.063817098736763]	[0.638076901435852, 0.36192306876182556]
[1,0]	[0.7601519823074341, 0.23984801769256592]	[0.45486265420913696, 0.545137345790863]	[0.38698503375053406, 0.6130149364471436]	[0.4575250744819641, 0.5424749255180359]	[0.44835326075553894, 0.5516467690467834]	[0.4823324680328369, 0.5176675319671631]	[0.45698267221450806, 0.5430172681808472]	[0.8780483603477478, 0.1219516396522522]	[0.5979121327400208, 0.40208789706230164]	[0.9298915863037109, 0.07010837644338608]	[0.4136708676815033, 0.5863291025161743]
[1,0]	[0.21299511194229126, 0.7870048880577087]	[0.35366958379745483, 0.6463303565979004]	[0.27487680315971375, 0.7251231670379639]	[0.28781259059906006, 0.7121874094009399]	[0.3623608350753784, 0.6376391649246216]	[0.45679864287376404, 0.5432013869285583]	[0.3759568929672241, 0.6240431070327759]	[0.30614954233169556, 0.6938505172729492]	[0.030875861644744873, 0.9691241979598999]	[0.5379501581192017, 0.4620497524738312]	[0.28533869981765747, 0.7146612405776978]
[1,0]	[0.8123036623001099, 0.18769629299640656]	[0.5457620024681091, 0.45423799753189087]	[0.6284359097480774, 0.37156400084495544]	[0.7124652862548828, 0.2875347435474396]	[0.6636903882026672, 0.3363095819950104]	[0.5187509059906006, 0.4812491238117218]	[0.538305938243866, 0.46169400215148926]	[0.9158306121826172, 0.08416937291622162]	[0.7375600337982178, 0.2624399662017822]	[0.9420997500419617, 0.05790027976036072]	[0.6054603457450867, 0.3945396840572357]
[1,0]	[0.8825019598007202, 0.11749807000160217]	[0.5601487159729004, 0.4398512840270996]	[0.6519301533699036, 0.3480699062347412]	[0.6610469818115234, 0.3389529883861542]	[0.6441269516944885, 0.35587310791015625]	[0.5100524425506592, 0.48994749784469604]	[0.5315315127372742, 0.46846845746040344]	[0.9463195204734802, 0.05368040129542351]	[0.7954575419425964, 0.20454247295856476]	[0.9339914917945862, 0.06600849330425262]	[0.7369517683982849, 0.2630481719970703]
[1,0]	[0.7569136023521423, 0.24308639764785767]	[0.5110105276107788, 0.4889894425868988]	[0.5416812896728516, 0.45831865072250366]	[0.6505454778671265, 0.3494545817375183]	[0.611178457736969, 0.3888215720653534]	[0.49047237634658813, 0.5095275640487671]	[0.5102792382240295, 0.48972082138061523]	[0.7887188792228699, 0.2112811654806137]	[0.5676591992378235, 0.4323407709598541]	[0.6077824234962463, 0.3922175467014313]	[0.5387635827064514, 0.4612363874912262]
[1,0]	[0.9030420780181885, 0.09695795178413391]	[0.5618990063667297, 0.43810099363327026]	[0.5301468372344971, 0.46985310316085815]	[0.6532777547836304, 0.346722275018692]	[0.6334054470062256, 0.3665945529937744]	[0.5285078883171082, 0.4714921712875366]	[0.5292767882347107, 0.47072330117225647]	[0.9667322039604187, 0.03326783701777458]	[0.8688433766365051, 0.13115668296813965]	[0.9650912880897522, 0.03490869700908661]	[0.6379947662353516, 0.36200520396232605]
[1,0]	[0.8700535893440247, 0.12994642555713654]	[0.5337823033332825, 0.4662177264690399]	[0.5897542238235474, 0.41024577617645264]	[0.5998383164405823, 0.4001616835594177]	[0.6348048448562622, 0.3651951551437378]	[0.513584315776825, 0.48641565442085266]	[0.5081807971000671, 0.49181920289993286]	[0.9677219986915588, 0.032277967780828476]	[0.9259076118469238, 0.07409235090017319]	[0.9515490531921387, 0.04845097288489342]	[0.5875669121742249, 0.41243311762809753]
[1,0]	[0.7748271226882935, 0.22517284750938416]	[0.5166686177253723, 0.4833313524723053]	[0.5671615600585938, 0.4328383803367615]	[0.5727306008338928, 0.4272693395614624]	[0.6587983965873718, 0.3412016034126282]	[0.5219330191612244, 0.47806695103645325]	[0.5204411149024963, 0.4795588552951813]	[0.9142630100250244, 0.08573698997497559]	[0.7328816652297974, 0.26711833477020264]	[0.9437618255615234, 0.056238166987895966]	[0.6328827142715454, 0.3671172559261322]
[1,0]	[0.8480657339096069, 0.15193425118923187]	[0.5530784726142883, 0.4469214677810669]	[0.593623697757721, 0.40637630224227905]	[0.627018928527832, 0.37298110127449036]	[0.6597414612770081, 0.34025853872299194]	[0.5189886689186096, 0.4810113310813904]	[0.5154008865356445, 0.48459917306900024]	[0.9585350751876831, 0.04146500676870346]	[0.9254601001739502, 0.0745399221777916]	[0.9806239008903503, 0.01937609724700451]	[0.677557110786438, 0.3224429488182068]
[1,0]	[0.8651670813560486, 0.13483290374279022]	[0.48163679242134094, 0.5183631777763367]	[0.4636937081813812, 0.5363062620162964]	[0.53660649061203, 0.46339350938796997]	[0.49313661456108093, 0.5068633556365967]	[0.5087752938270569, 0.4912246763706207]	[0.5136271119117737, 0.48637285828590393]	[0.9220370054244995, 0.07796301692724228]	[0.7845563292503357, 0.2154437005519867]	[0.8231046199798584, 0.17689545452594757]	[0.5575250387191772, 0.4424748718738556]
[1,0]	[0.8518477082252502, 0.14815230667591095]	[0.49221453070640564, 0.507785439491272]	[0.4875597655773163, 0.5124402046203613]	[0.5164301991462708, 0.48356980085372925]	[0.5271221995353699, 0.4728778600692749]	[0.513493537902832, 0.48650649189949036]	[0.49326926469802856, 0.5067307353019714]	[0.9211646318435669, 0.07883535325527191]	[0.818141520023346, 0.18185842037200928]	[0.8480573296546936, 0.15194271504878998]	[0.4832170605659485, 0.5167828798294067]
[0,1]	[0.5357854962348938, 0.4642144739627838]	[0.4657997786998749, 0.5342003107070923]	[0.44202685356140137, 0.5579731464385986]	[0.502730131149292, 0.4972698390483856]	[0.5245658755302429, 0.4754340648651123]	[0.47097253799438477, 0.5290274024009705]	[0.4740835130214691, 0.5259165167808533]	[0.5968120098114014, 0.40318799018859863]	[0.0756101980805397, 0.9243897795677185]	[0.2722998559474945, 0.7277001142501831]	[0.49358734488487244, 0.5064126253128052]
[0,1]	[0.5118406414985657, 0.4881594181060791]	[0.4752499461174011, 0.5247500538825989]	[0.5119551420211792, 0.4880449175834656]	[0.4843578338623047, 0.5156421661376953]	[0.47987160086631775, 0.5201284289360046]	[0.4522671401500702, 0.5477328896522522]	[0.44462552666664124, 0.5553745627403259]	[0.5692890286445618, 0.430711030960083]	[0.06264214217662811, 0.9373579025268555]	[0.20886246860027313, 0.7911375164985657]	[0.5358315706253052, 0.46416839957237244]
[0,1]	[0.7727174162864685, 0.2272825688123703]	[0.507907509803772, 0.49209240078926086]	[0.5527113080024719, 0.4472886323928833]	[0.5813165903091431, 0.41868340969085693]	[0.5333120226860046, 0.46668800711631775]	[0.49119988083839417, 0.508800208568573]	[0.5129804015159607, 0.48701968789100647]	[0.8592449426651001, 0.1407550424337387]	[0.6953380107879639, 0.30466198921203613]	[0.76958829164505, 0.23041166365146637]	[0.503985583782196, 0.49601444602012634]
[1,0]	[0.8645308017730713, 0.1354692280292511]	[0.5174846053123474, 0.4825153052806854]	[0.5290488600730896, 0.4709511995315552]	[0.5711402297019958, 0.42885980010032654]	[0.5846303105354309, 0.4153696298599243]	[0.5060337781906128, 0.4939662516117096]	[0.5130129456520081, 0.48698705434799194]	[0.8920348882675171, 0.10796510428190231]	[0.6735916137695312, 0.32640835642814636]	[0.81231290102005, 0.18768715858459473]	[0.5920905470848083, 0.40790945291519165]
[1,0]	[0.889258861541748, 0.11074121296405792]	[0.554577112197876, 0.44542285799980164]	[0.5886877775192261, 0.41131216287612915]	[0.7166033983230591, 0.2833966016769409]	[0.6563019156455994, 0.34369808435440063]	[0.5258361101150513, 0.4741639196872711]	[0.5338792204856873, 0.4661208391189575]	[0.9395566582679749, 0.06044330075383186]	[0.7774034738540649, 0.22259649634361267]	[0.9424800872802734, 0.05751986801624298]	[0.5884021520614624, 0.4115978479385376]
[1,0]	[0.8797582983970642, 0.1202416718006134]	[0.5692840814590454, 0.43071597814559937]	[0.6452716588973999, 0.3547283411026001]	[0.6360501646995544, 0.36394983530044556]	[0.6161144971847534, 0.38388559222221375]	[0.501494824886322, 0.49850523471832275]	[0.5087375044822693, 0.4912624657154083]	[0.917236864566803, 0.08276312798261642]	[0.6557140946388245, 0.34428587555885315]	[0.8977444171905518, 0.10225562751293182]	[0.6789787411689758, 0.3210212290287018]
[1,0]	[0.7296402454376221, 0.2703598141670227]	[0.5108734369277954, 0.48912662267684937]	[0.6316730380058289, 0.36832699179649353]	[0.6067467927932739, 0.39325326681137085]	[0.6282656788825989, 0.37173429131507874]	[0.5030344128608704, 0.496965616941452]	[0.5081824660301208, 0.49181750416755676]	[0.8294936418533325, 0.17050638794898987]	[0.4404987096786499, 0.5595013499259949]	[0.6239549517631531, 0.3760450482368469]	[0.5504879355430603, 0.4495120942592621]
[1,0]	[0.7574799060821533, 0.24252009391784668]	[0.4923940598964691, 0.5076059699058533]	[0.5475071668624878, 0.4524928033351898]	[0.5369616746902466, 0.4630383253097534]	[0.588397204875946, 0.41160279512405396]	[0.5006554126739502, 0.49934449791908264]	[0.46870145201683044, 0.5312985777854919]	[0.8340947031974792, 0.16590526700019836]	[0.5059634447097778, 0.4940365254878998]	[0.6891131401062012, 0.31088685989379883]	[0.5343277454376221, 0.4656722843647003]
[1,0]	[0.9298217296600342, 0.07017832249403]	[0.6220411658287048, 0.37795886397361755]	[0.6736452579498291, 0.3263547122478485]	[0.7661722898483276, 0.23382772505283356]	[0.7313530445098877, 0.26864689588546753]	[0.5880767107009888, 0.41192328929901123]	[0.5421504378318787, 0.45784956216812134]	[0.956821620464325, 0.04317837953567505]	[0.8997843861579895, 0.1002156138420105]	[0.9797021746635437, 0.02029777504503727]	[0.7224031686782837, 0.2775968313217163]
[1,0]	[0.896851658821106, 0.10314836353063583]	[0.60578852891922, 0.3942115306854248]	[0.6511862874031067, 0.3488137423992157]	[0.7092977166175842, 0.2907022535800934]	[0.7623946070671082, 0.23760537803173065]	[0.5693749785423279, 0.4306251108646393]	[0.534478485584259, 0.4655214846134186]	[0.9102128148078918, 0.08978711068630219]	[0.7149301767349243, 0.28506985306739807]	[0.8915566802024841, 0.10844334214925766]	[0.7245671153068542, 0.2754327952861786]
[1,0]	[0.9168450832366943, 0.08315493166446686]	[0.5521239042282104, 0.4478761851787567]	[0.564518392086029, 0.43548160791397095]	[0.6879366040229797, 0.3120633661746979]	[0.6082707047462463, 0.39172929525375366]	[0.5001773238182068, 0.4998226463794708]	[0.5349593162536621, 0.4650407135486603]	[0.9716523289680481, 0.028347665444016457]	[0.9523975253105164, 0.04760248586535454]	[0.9858260750770569, 0.01417391188442707]	[0.6596736311912537, 0.34032633900642395]
[1,0]	[0.8752150535583496, 0.1247849315404892]	[0.49730342626571655, 0.5026966333389282]	[0.5277770757675171, 0.4722228944301605]	[0.6121651530265808, 0.3878348469734192]	[0.5957549214363098, 0.4042450785636902]	[0.5111473798751831, 0.4888525903224945]	[0.522962212562561, 0.4770377576351166]	[0.9506517648696899, 0.04934826120734215]	[0.8740180134773254, 0.12598200142383575]	[0.9265201687812805, 0.0734798014163971]	[0.585628867149353, 0.4143711030483246]
[0,1]	[0.20357418060302734, 0.7964258193969727]	[0.3432285785675049, 0.6567713618278503]	[0.3302823305130005, 0.6697176694869995]	[0.3845926821231842, 0.6154072880744934]	[0.46050918102264404, 0.5394908785820007]	[0.455512672662735, 0.5444874167442322]	[0.3708513379096985, 0.6291486620903015]	[0.28220275044441223, 0.7177972793579102]	[0.009477795101702213, 0.9905222058296204]	[0.5226483345031738, 0.4773516356945038]	[0.3441823422908783, 0.6558176279067993]
[1,0]	[0.4492500424385071, 0.5507499575614929]	[0.4969135522842407, 0.503086507320404]	[0.5366578698158264, 0.4633421301841736]	[0.5586374998092651, 0.44136252999305725]	[0.5966347455978394, 0.4033653140068054]	[0.4725128412246704, 0.5274871587753296]	[0.47700321674346924, 0.5229967832565308]	[0.5199248790740967, 0.4800751805305481]	[0.1936051845550537, 0.8063947558403015]	[0.6626143455505371, 0.3373856842517853]	[0.573975145816803, 0.42602479457855225]
[1,0]	[0.9335949420928955, 0.06640506535768509]	[0.6034031510353088, 0.39659687876701355]	[0.6945698261260986, 0.30543020367622375]	[0.7535041570663452, 0.2464958131313324]	[0.7334906458854675, 0.26650944352149963]	[0.5493689775466919, 0.4506309926509857]	[0.5488746762275696, 0.45112529397010803]	[0.9789244532585144, 0.021075541153550148]	[0.9303203225135803, 0.06967969983816147]	[0.9835487008094788, 0.016451291739940643]	[0.7325660586357117, 0.2674340009689331]
[1,0]	[0.9063885807991028, 0.09361140429973602]	[0.5453775525093079, 0.4546225070953369]	[0.6203782558441162, 0.3796217143535614]	[0.6751399040222168, 0.3248600661754608]	[0.67671138048172, 0.3232886791229248]	[0.5081727504730225, 0.49182718992233276]	[0.5325549840927124, 0.4674450159072876]	[0.9679003953933716, 0.03209953382611275]	[0.9005833864212036, 0.09941662102937698]	[0.9723671078681946, 0.02763289026916027]	[0.686082661151886, 0.31391727924346924]
[1,0]	[0.8516115546226501, 0.14838844537734985]	[0.5009334683418274, 0.4990665018558502]	[0.5086849331855774, 0.4913151264190674]	[0.574286937713623, 0.42571312189102173]	[0.5867385268211365, 0.41326141357421875]	[0.5076909065246582, 0.4923091530799866]	[0.5120329856872559, 0.48796701431274414]	[0.9084829092025757, 0.09151701629161835]	[0.8185486793518066, 0.18145136535167694]	[0.8915323615074158, 0.10846769064664841]	[0.5951584577560425, 0.4048415422439575]
[1,0]	[0.7886433005332947, 0.21135668456554413]	[0.5029855966567993, 0.4970143735408783]	[0.543025016784668, 0.45697495341300964]	[0.5581857562065125, 0.44181421399116516]	[0.5676960945129395, 0.43230393528938293]	[0.5016729831695557, 0.4983270466327667]	[0.4863380193710327, 0.5136619210243225]	[0.8770538568496704, 0.1229461207985878]	[0.4676666259765625, 0.5323333740234375]	[0.8255871534347534, 0.17441286146640778]	[0.5984621644020081, 0.4015378952026367]
[1,0]	[0.880933403968811, 0.11906661838293076]	[0.5162473917007446, 0.48375260829925537]	[0.5708336234092712, 0.429166316986084]	[0.6362189650535583, 0.36378100514411926]	[0.6216806173324585, 0.3783194124698639]	[0.5281939506530762, 0.47180601954460144]	[0.5317589640617371, 0.4682410657405853]	[0.9472023844718933, 0.05279766395688057]	[0.883069634437561, 0.11693033576011658]	[0.9393113255500793, 0.06068864464759827]	[0.5446522235870361, 0.45534783601760864]
[1,0]	[0.9101890325546265, 0.08981095254421234]	[0.5484548211097717, 0.4515451192855835]	[0.6128060817718506, 0.387193888425827]	[0.7091533541679382, 0.2908466160297394]	[0.6869834661483765, 0.3130165934562683]	[0.5499815344810486, 0.4500184655189514]	[0.5308440327644348, 0.4691559076309204]	[0.9620725512504578, 0.03792741894721985]	[0.8873883485794067, 0.11261163651943207]	[0.9624126553535461, 0.03758741542696953]	[0.6514210104942322, 0.34857892990112305]
[1,0]	[0.9312713146209717, 0.06872867792844772]	[0.5323415398597717, 0.46765848994255066]	[0.6105992794036865, 0.3894007205963135]	[0.659127414226532, 0.34087255597114563]	[0.6929397583007812, 0.30706024169921875]	[0.5218466520309448, 0.4781533479690552]	[0.5420976877212524, 0.45790234208106995]	[0.961458146572113, 0.03854184225201607]	[0.9282223582267761, 0.07177768647670746]	[0.9745562672615051, 0.02544368989765644]	[0.6990388035774231, 0.3009612560272217]
[1,0]	[0.6048784852027893, 0.3951214849948883]	[0.44671890139579773, 0.5532810091972351]	[0.4294922351837158, 0.570507824420929]	[0.49171674251556396, 0.5082833170890808]	[0.5155284404754639, 0.48447149991989136]	[0.45795297622680664, 0.5420470833778381]	[0.41797274351119995, 0.5820273160934448]	[0.5929844975471497, 0.40701547265052795]	[0.09547389298677444, 0.9045261144638062]	[0.40596598386764526, 0.5940340161323547]	[0.39279308915138245, 0.6072068810462952]
[1,0]	[0.44316720962524414, 0.5568327903747559]	[0.4817911684513092, 0.5182088017463684]	[0.44970372319221497, 0.5502962470054626]	[0.4944673776626587, 0.5055326223373413]	[0.48691192269325256, 0.513088047504425]	[0.46937111020088196, 0.5306289792060852]	[0.4444938898086548, 0.5555061101913452]	[0.5565822720527649, 0.4434176981449127]	[0.10354579985141754, 0.8964542150497437]	[0.6864153742790222, 0.3135845959186554]	[0.5255284309387207, 0.4744715690612793]
[1,0]	[0.5030574202537537, 0.4969426393508911]	[0.49479395151138306, 0.5052061080932617]	[0.48618456721305847, 0.5138154625892639]	[0.4890921413898468, 0.5109078288078308]	[0.5532468557357788, 0.4467531144618988]	[0.46793580055236816, 0.5320642590522766]	[0.46690595149993896, 0.5330941081047058]	[0.6732861399650574, 0.3267138600349426]	[0.2177320122718811, 0.7822679281234741]	[0.640030562877655, 0.35996946692466736]	[0.535190999507904, 0.4648090600967407]
[0,1]	[0.21067149937152863, 0.7893285155296326]	[0.39873114228248596, 0.6012688279151917]	[0.34047794342041016, 0.6595220565795898]	[0.37211525440216064, 0.6278847455978394]	[0.43012186884880066, 0.569878101348877]	[0.4645819067955017, 0.5354180932044983]	[0.40316706895828247, 0.5968329906463623]	[0.2997734546661377, 0.7002266049385071]	[0.009404776617884636, 0.9905952215194702]	[0.5631187558174133, 0.4368812143802643]	[0.3519099950790405, 0.6480900049209595]
[0,1]	[0.14181062579154968, 0.8581893444061279]	[0.3790728747844696, 0.6209271550178528]	[0.37446048855781555, 0.6255395412445068]	[0.3362068831920624, 0.6637932062149048]	[0.3787000775337219, 0.6212999224662781]	[0.45597878098487854, 0.5440213084220886]	[0.3842807114124298, 0.6157193183898926]	[0.19854438304901123, 0.801455557346344]	[0.006412033457309008, 0.9935879707336426]	[0.7012145519256592, 0.2987854480743408]	[0.34186840057373047, 0.6581315994262695]
[1,0]	[0.924888551235199, 0.07511144876480103]	[0.5752743482589722, 0.42472565174102783]	[0.6444585919380188, 0.3555413782596588]	[0.6635724306106567, 0.33642759919166565]	[0.679999589920044, 0.32000041007995605]	[0.569914698600769, 0.43008530139923096]	[0.5620438456535339, 0.4379560947418213]	[0.9637914896011353, 0.03620847314596176]	[0.9116240739822388, 0.08837587386369705]	[0.9852036237716675, 0.01479631569236517]	[0.7429056763648987, 0.25709429383277893]
[1,0]	[0.9277945756912231, 0.07220551371574402]	[0.5730928778648376, 0.42690712213516235]	[0.6464824676513672, 0.3535175621509552]	[0.7026263475418091, 0.29737362265586853]	[0.712425172328949, 0.2875748574733734]	[0.5874539017677307, 0.4125461280345917]	[0.5529524087905884, 0.44704750180244446]	[0.9529365301132202, 0.04706341400742531]	[0.9046052694320679, 0.09539473801851273]	[0.9754177331924438, 0.024582266807556152]	[0.7632418274879456, 0.23675811290740967]
[1,0]	[0.6452007293701172, 0.3547992706298828]	[0.48037341237068176, 0.5196265578269958]	[0.5096515417098999, 0.4903483986854553]	[0.46812424063682556, 0.5318757891654968]	[0.5306351184844971, 0.4693649113178253]	[0.4908427894115448, 0.5091572403907776]	[0.47185710072517395, 0.5281428694725037]	[0.7610299587249756, 0.23896999657154083]	[0.26510244607925415, 0.7348975539207458]	[0.7922086715698242, 0.20779134333133698]	[0.4543840289115906, 0.5456159710884094]
[1,0]	[0.7178350687026978, 0.28216490149497986]	[0.4737253487110138, 0.5262746810913086]	[0.508791983127594, 0.491208016872406]	[0.47822192311286926, 0.5217780470848083]	[0.46730586886405945, 0.5326941609382629]	[0.49056094884872437, 0.5094389915466309]	[0.462261438369751, 0.537738561630249]	[0.8479198217391968, 0.15208017826080322]	[0.38465985655784607, 0.6153401732444763]	[0.8774302005767822, 0.12256988137960434]	[0.45822590589523315, 0.5417740941047668]
[0,1]	[0.7779040336608887, 0.22209598124027252]	[0.49467065930366516, 0.5053293108940125]	[0.530875027179718, 0.4691249430179596]	[0.5089815258979797, 0.49101847410202026]	[0.5186941623687744, 0.48130589723587036]	[0.4921053647994995, 0.5078946948051453]	[0.4846481382846832, 0.5153518915176392]	[0.810845136642456, 0.18915487825870514]	[0.4700125455856323, 0.5299874544143677]	[0.5339786410331726, 0.466021329164505]	[0.5128018856048584, 0.487198144197464]
[0,1]	[0.7790821194648743, 0.22091789543628693]	[0.48165401816368103, 0.5183460116386414]	[0.48269104957580566, 0.5173089504241943]	[0.5048797130584717, 0.49512022733688354]	[0.5411296486854553, 0.4588703215122223]	[0.4906928241252899, 0.5093072652816772]	[0.4899371266365051, 0.5100628733634949]	[0.8715744614601135, 0.1284255087375641]	[0.6813536882400513, 0.31864631175994873]	[0.7912337779998779, 0.20876628160476685]	[0.5670925378799438, 0.43290746212005615]
[1,0]	[0.7613816857337952, 0.23861828446388245]	[0.5218654870986938, 0.4781344532966614]	[0.5423060059547424, 0.45769405364990234]	[0.6110991835594177, 0.3889008164405823]	[0.5498857498168945, 0.45011430978775024]	[0.4690095782279968, 0.5309904217720032]	[0.5133494138717651, 0.48665064573287964]	[0.7766892313957214, 0.22331078350543976]	[0.5956883430480957, 0.4043116271495819]	[0.7735141515731812, 0.22648580372333527]	[0.5536642670631409, 0.44633570313453674]
[1,0]	[0.5976426601409912, 0.4023573398590088]	[0.5109210014343262, 0.48907893896102905]	[0.40678539872169495, 0.5932146310806274]	[0.4746677577495575, 0.5253322124481201]	[0.46857139468193054, 0.5314285159111023]	[0.45778805017471313, 0.5422118902206421]	[0.4833205044269562, 0.5166794657707214]	[0.4920136034488678, 0.5079864859580994]	[0.12277574837207794, 0.8772242665290833]	[0.5744343996047974, 0.425565630197525]	[0.5532650947570801, 0.4467349350452423]
[0,1]	[0.6692048907279968, 0.3307950496673584]	[0.4846780300140381, 0.5153219699859619]	[0.5209773778915405, 0.4790226221084595]	[0.5055424571037292, 0.494457483291626]	[0.546248197555542, 0.4537518322467804]	[0.47915393114089966, 0.5208461284637451]	[0.4732937216758728, 0.5267062187194824]	[0.7219226956367493, 0.27807730436325073]	[0.31711462140083313, 0.6828854084014893]	[0.34332531690597534, 0.6566746830940247]	[0.4858936667442322, 0.5141063928604126]
[0,1]	[0.25966939330101013, 0.7403305768966675]	[0.32416945695877075, 0.6758305430412292]	[0.33110231161117554, 0.6688976287841797]	[0.31954094767570496, 0.6804590225219727]	[0.3807620406150818, 0.6192378997802734]	[0.45257678627967834, 0.5474231839179993]	[0.34553325176239014, 0.6544667482376099]	[0.1848437488079071, 0.8151562213897705]	[0.011403465643525124, 0.988596498966217]	[0.11435731500387192, 0.8856426477432251]	[0.2846437990665436, 0.715356171131134]
[1,0]	[0.9031656384468079, 0.09683439135551453]	[0.565226674079895, 0.43477338552474976]	[0.6724857687950134, 0.3275142014026642]	[0.7219932079315186, 0.27800676226615906]	[0.7305517792701721, 0.26944828033447266]	[0.582619845867157, 0.41738012433052063]	[0.5560198426246643, 0.4439801871776581]	[0.957974374294281, 0.042025577276945114]	[0.701677143573761, 0.29832279682159424]	[0.9036264419555664, 0.09637361764907837]	[0.6007643938064575, 0.3992355465888977]
[1,0]	[0.878574550151825, 0.12142540514469147]	[0.5669918656349182, 0.43300822377204895]	[0.6197144985198975, 0.38028544187545776]	[0.6604322791099548, 0.33956772089004517]	[0.7034069895744324, 0.2965930700302124]	[0.5181313753128052, 0.48186856508255005]	[0.5455065965652466, 0.4544934928417206]	[0.9049010276794434, 0.09509900957345963]	[0.6896088719367981, 0.3103910982608795]	[0.8164331316947937, 0.1835668683052063]	[0.6177428364753723, 0.3822571635246277]
[1,0]	[0.8731406331062317, 0.12685935199260712]	[0.5589190721511841, 0.4410809576511383]	[0.6134458184242249, 0.38655412197113037]	[0.749897301197052, 0.2501026690006256]	[0.7038595676422119, 0.2961404323577881]	[0.5319622755050659, 0.4680376648902893]	[0.5309632420539856, 0.4690367579460144]	[0.9319671392440796, 0.06803284585475922]	[0.8344196677207947, 0.16558028757572174]	[0.8663129806518555, 0.1336870640516281]	[0.6430920362472534, 0.3569079637527466]
[1,0]	[0.8984724879264832, 0.10152748972177505]	[0.5462532043457031, 0.4537467658519745]	[0.5829268097877502, 0.41707322001457214]	[0.6906880140304565, 0.30931201577186584]	[0.6347141861915588, 0.36528581380844116]	[0.5194177627563477, 0.48058223724365234]	[0.5093864798545837, 0.49061354994773865]	[0.9401460289955139, 0.05985395237803459]	[0.8452350497245789, 0.15476495027542114]	[0.9378491044044495, 0.06215094029903412]	[0.5803325772285461, 0.41966745257377625]
[1,0]	[0.9044620394706726, 0.0955379530787468]	[0.5352300405502319, 0.46476995944976807]	[0.5835880041122437, 0.41641202569007874]	[0.7352653741836548, 0.2647346556186676]	[0.6492381691932678, 0.3507618308067322]	[0.5360441207885742, 0.46395590901374817]	[0.5359361171722412, 0.46406394243240356]	[0.9612589478492737, 0.03874100744724274]	[0.9340631365776062, 0.06593690812587738]	[0.9563425183296204, 0.04365748167037964]	[0.7353177666664124, 0.26468220353126526]
[1,0]	[0.8980695605278015, 0.10193047672510147]	[0.5359225273132324, 0.4640774428844452]	[0.609618067741394, 0.39038193225860596]	[0.7694299221038818, 0.23057004809379578]	[0.6465926766395569, 0.3534073531627655]	[0.5423902273178101, 0.45760974287986755]	[0.5197892785072327, 0.48021072149276733]	[0.9606033563613892, 0.039396658539772034]	[0.8904485106468201, 0.10955152660608292]	[0.9304726123809814, 0.06952739506959915]	[0.6495031118392944, 0.35049694776535034]
[1,0]	[0.936150312423706, 0.06384968012571335]	[0.5491328239440918, 0.4508672058582306]	[0.5553479194641113, 0.4446520507335663]	[0.5640709400177002, 0.4359290301799774]	[0.5976816415786743, 0.4023183286190033]	[0.5727087259292603, 0.42729130387306213]	[0.5610578656196594, 0.4389421045780182]	[0.9629102945327759, 0.03708971291780472]	[0.9455816149711609, 0.05441842973232269]	[0.9644294381141663, 0.03557053208351135]	[0.557648241519928, 0.442351758480072]
[1,0]	[0.9234752058982849, 0.07652478665113449]	[0.519212007522583, 0.4807880222797394]	[0.5387903451919556, 0.4612097144126892]	[0.5230604410171509, 0.4769395589828491]	[0.5628741979598999, 0.43712571263313293]	[0.5743091702461243, 0.4256908893585205]	[0.5413296818733215, 0.45867031812667847]	[0.9506240487098694, 0.04937594011425972]	[0.8844306468963623, 0.1155693531036377]	[0.9226880073547363, 0.07731199264526367]	[0.5668908357620239, 0.43310919404029846]
[1,0]	[0.7549566626548767, 0.2450433224439621]	[0.5033760666847229, 0.4966239333152771]	[0.5270100831985474, 0.47298988699913025]	[0.5092688798904419, 0.4907311499118805]	[0.5456047654151917, 0.45439520478248596]	[0.47480353713035583, 0.5251965522766113]	[0.5031610131263733, 0.4968389570713043]	[0.8455116748809814, 0.15448832511901855]	[0.5531556606292725, 0.44684430956840515]	[0.8854200839996338, 0.1145799532532692]	[0.5138425230979919, 0.4861574172973633]
[0,1]	[0.5423529148101807, 0.4576471149921417]	[0.4955923855304718, 0.5044075846672058]	[0.5090558528900146, 0.49094414710998535]	[0.5109845399856567, 0.48901551961898804]	[0.48683902621269226, 0.5131610035896301]	[0.47074997425079346, 0.5292499661445618]	[0.48602432012557983, 0.5139757394790649]	[0.6538727879524231, 0.3461272120475769]	[0.1329408437013626, 0.8670591115951538]	[0.6949149966239929, 0.3050849735736847]	[0.5226659178733826, 0.47733405232429504]
[0,1]	[0.610435426235199, 0.389564573764801]	[0.45732900500297546, 0.5426709651947021]	[0.4842320382595062, 0.5157678723335266]	[0.5263694524765015, 0.4736305773258209]	[0.46916913986206055, 0.5308308005332947]	[0.4782760739326477, 0.5217238664627075]	[0.4704608917236328, 0.529539167881012]	[0.6481295824050903, 0.3518703877925873]	[0.3048084080219269, 0.6951916813850403]	[0.4310797154903412, 0.5689203143119812]	[0.4537453353404999, 0.546254575252533]
[1,0]	[0.7432705163955688, 0.25672951340675354]	[0.47475773096084595, 0.525242269039154]	[0.5320985913276672, 0.46790140867233276]	[0.5666678547859192, 0.4333321452140808]	[0.500442385673523, 0.49955764412879944]	[0.4893045723438263, 0.5106954574584961]	[0.4872782230377197, 0.5127217769622803]	[0.756229043006897, 0.243771031498909]	[0.48151537775993347, 0.5184845924377441]	[0.5056933760643005, 0.4943065345287323]	[0.46695631742477417, 0.5330436825752258]
[1,0]	[0.5145500898361206, 0.485449880361557]	[0.511570930480957, 0.4884290099143982]	[0.46832844614982605, 0.5316715836524963]	[0.5076523423194885, 0.4923476576805115]	[0.5233906507492065, 0.47660937905311584]	[0.4645855724811554, 0.535414457321167]	[0.47449707984924316, 0.5255029201507568]	[0.5179402828216553, 0.4820597767829895]	[0.07683910429477692, 0.9231609106063843]	[0.5669620633125305, 0.4330379366874695]	[0.514862060546875, 0.485137939453125]
[1,0]	[0.6503849029541016, 0.34961509704589844]	[0.4882262647151947, 0.5117737650871277]	[0.5079196095466614, 0.492080420255661]	[0.5126158595085144, 0.4873841106891632]	[0.5159868597984314, 0.484013170003891]	[0.47233590483665466, 0.527664065361023]	[0.4904342591762543, 0.5095657706260681]	[0.7243489027023315, 0.27565106749534607]	[0.1640409678220749, 0.8359590172767639]	[0.6584643721580505, 0.34153568744659424]	[0.5305610299110413, 0.46943899989128113]
[0,1]	[0.45893800258636475, 0.5410619974136353]	[0.330392062664032, 0.6696078777313232]	[0.3825310170650482, 0.6174690127372742]	[0.31458649039268494, 0.6854134798049927]	[0.3872099816799164, 0.6127899885177612]	[0.45256826281547546, 0.5474317669868469]	[0.3079642057418823, 0.6920357942581177]	[0.27830350399017334, 0.7216964960098267]	[0.11523576080799103, 0.8847642540931702]	[0.15771248936653137, 0.842287540435791]	[0.3251936137676239, 0.6748064160346985]
[1,0]	[0.7958899140357971, 0.20411010086536407]	[0.46445149183273315, 0.5355484485626221]	[0.5265139937400818, 0.473486065864563]	[0.5235752463340759, 0.47642478346824646]	[0.5714784860610962, 0.4285215139389038]	[0.5024163722991943, 0.4975835680961609]	[0.5159731507301331, 0.48402684926986694]	[0.8713197112083435, 0.1286802738904953]	[0.5261244177818298, 0.47387558221817017]	[0.8707467913627625, 0.12925322353839874]	[0.5454487204551697, 0.4545512795448303]
[1,0]	[0.7897686958312988, 0.21023130416870117]	[0.4734058976173401, 0.5265941619873047]	[0.5565418004989624, 0.4434581696987152]	[0.5223142504692078, 0.47768574953079224]	[0.5855980515480042, 0.41440197825431824]	[0.496089905500412, 0.5039100646972656]	[0.48702478408813477, 0.5129752159118652]	[0.8698610067367554, 0.13013896346092224]	[0.44103893637657166, 0.5589611530303955]	[0.9042928218841553, 0.09570720046758652]	[0.5117481350898743, 0.4882519245147705]
[1,0]	[0.8569863438606262, 0.14301364123821259]	[0.4866030216217041, 0.5133969783782959]	[0.4845408797264099, 0.5154591798782349]	[0.49407151341438293, 0.5059285759925842]	[0.5282197594642639, 0.47178030014038086]	[0.49966612458229065, 0.5003339052200317]	[0.5131569504737854, 0.486843079328537]	[0.9290152192115784, 0.07098478078842163]	[0.8403940200805664, 0.15960600972175598]	[0.9194743037223816, 0.08052564412355423]	[0.5126315951347351, 0.4873684346675873]
[1,0]	[0.8208568692207336, 0.17914313077926636]	[0.48452165722846985, 0.515478253364563]	[0.43247830867767334, 0.5675216913223267]	[0.4793378412723541, 0.5206621885299683]	[0.45276281237602234, 0.5472371578216553]	[0.4922676384449005, 0.5077323317527771]	[0.49646446108818054, 0.5035354495048523]	[0.9352786540985107, 0.06472133845090866]	[0.7670831680297852, 0.23291686177253723]	[0.8880468606948853, 0.11195312440395355]	[0.5124338865280151, 0.48756611347198486]
[1,0]	[0.651817798614502, 0.34818220138549805]	[0.4172126352787018, 0.5827873945236206]	[0.3841264843940735, 0.6158735752105713]	[0.4412010908126831, 0.5587988495826721]	[0.4182456433773041, 0.5817543268203735]	[0.4830324649810791, 0.5169675350189209]	[0.43874889612197876, 0.5612511038780212]	[0.7841320037841797, 0.21586798131465912]	[0.2444501519203186, 0.7555497884750366]	[0.8968799710273743, 0.10312002152204514]	[0.4110319912433624, 0.58896803855896]
[1,0]	[0.6757687330245972, 0.32423120737075806]	[0.445486456155777, 0.5545135736465454]	[0.4329994022846222, 0.5670006275177002]	[0.43749168515205383, 0.5625083446502686]	[0.4201265573501587, 0.5798734426498413]	[0.4726240634918213, 0.5273759365081787]	[0.43035852909088135, 0.5696414113044739]	[0.7737995982170105, 0.2262003868818283]	[0.32422780990600586, 0.6757721900939941]	[0.9203598499298096, 0.07964017242193222]	[0.4525091350078583, 0.5474908947944641]
[1,0]	[0.5800371766090393, 0.4199627637863159]	[0.48565688729286194, 0.5143432021141052]	[0.45083701610565186, 0.5491629242897034]	[0.5037883520126343, 0.49621161818504333]	[0.5649467706680298, 0.43505313992500305]	[0.478006511926651, 0.5219935178756714]	[0.4745410084724426, 0.5254589915275574]	[0.7727027535438538, 0.22729723155498505]	[0.19882610440254211, 0.8011739253997803]	[0.6821774840354919, 0.31782251596450806]	[0.5199849009513855, 0.48001500964164734]
[1,0]	[0.6236732602119446, 0.3763267397880554]	[0.4796964228153229, 0.52030348777771]	[0.5151405930519104, 0.4848594069480896]	[0.41021838784217834, 0.589781641960144]	[0.5173126459121704, 0.48268741369247437]	[0.4741549491882324, 0.5258450508117676]	[0.4574722647666931, 0.5425277948379517]	[0.7643882632255554, 0.23561173677444458]	[0.24513788521289825, 0.7548621296882629]	[0.8210713267326355, 0.17892871797084808]	[0.47816208004951477, 0.5218378901481628]
[1,0]	[0.9526373147964478, 0.04736264422535896]	[0.5409611463546753, 0.4590388238430023]	[0.5569419860839844, 0.4430580139160156]	[0.6620932817459106, 0.33790674805641174]	[0.6458903551101685, 0.35410967469215393]	[0.5708281397819519, 0.4291718900203705]	[0.5510382652282715, 0.4489617645740509]	[0.9634301066398621, 0.03656988590955734]	[0.9094715118408203, 0.09052849560976028]	[0.9223499894142151, 0.0776500329375267]	[0.5610126852989197, 0.4389873743057251]
[1,0]	[0.9544320106506348, 0.045568011701107025]	[0.5265935063362122, 0.47340649366378784]	[0.5803261399269104, 0.4196738600730896]	[0.5426375865936279, 0.45736250281333923]	[0.6427223682403564, 0.35727760195732117]	[0.5359087586402893, 0.4640912711620331]	[0.5381136536598206, 0.46188634634017944]	[0.9663850665092468, 0.0336148738861084]	[0.9736856818199158, 0.026314282789826393]	[0.9486664533615112, 0.0513334646821022]	[0.5720449090003967, 0.42795515060424805]
[1,0]	[0.8630144000053406, 0.13698555529117584]	[0.5069330930709839, 0.4930669069290161]	[0.5687851309776306, 0.431214839220047]	[0.5598857402801514, 0.44011425971984863]	[0.5363407135009766, 0.46365925669670105]	[0.4950302839279175, 0.5049697160720825]	[0.5356112718582153, 0.4643886983394623]	[0.8841261267662048, 0.11587391793727875]	[0.7614429593086243, 0.23855699598789215]	[0.7489618062973022, 0.25103822350502014]	[0.5855575203895569, 0.4144424498081207]
[1,0]	[0.8230506777763367, 0.1769493967294693]	[0.4958838224411011, 0.5041161775588989]	[0.5291572213172913, 0.47084271907806396]	[0.4981716573238373, 0.5018283724784851]	[0.5155782699584961, 0.4844217002391815]	[0.5149896144866943, 0.4850103557109833]	[0.513620913028717, 0.48637905716896057]	[0.886685311794281, 0.113314688205719]	[0.7549755573272705, 0.24502445757389069]	[0.8859876394271851, 0.11401238292455673]	[0.5210630893707275, 0.47893697023391724]
[1,0]	[0.9506055116653442, 0.04939452186226845]	[0.5243036150932312, 0.4756963551044464]	[0.5383808016777039, 0.46161916851997375]	[0.6350131034851074, 0.3649868667125702]	[0.6817655563354492, 0.318234384059906]	[0.5583033561706543, 0.44169673323631287]	[0.5618919730186462, 0.43810802698135376]	[0.9770664572715759, 0.022933533415198326]	[0.9624467492103577, 0.03755323961377144]	[0.9921804666519165, 0.007819592021405697]	[0.5895720720291138, 0.41042792797088623]
[1,0]	[0.9047747254371643, 0.09522528201341629]	[0.4892161190509796, 0.510783851146698]	[0.5279660224914551, 0.47203394770622253]	[0.6360144019126892, 0.3639855980873108]	[0.5849402546882629, 0.41505980491638184]	[0.5275053977966309, 0.47249460220336914]	[0.5122703909873962, 0.48772960901260376]	[0.9562847018241882, 0.04371531680226326]	[0.8374095559120178, 0.16259044408798218]	[0.9368709921836853, 0.06312905251979828]	[0.5886338353157043, 0.41136619448661804]
[1,0]	[0.7736880779266357, 0.2263118475675583]	[0.5102311372756958, 0.4897688627243042]	[0.5841532945632935, 0.41584670543670654]	[0.6218350529670715, 0.37816494703292847]	[0.6940180063247681, 0.3059820532798767]	[0.51663738489151, 0.48336261510849]	[0.4799335300922394, 0.520066499710083]	[0.6869584321975708, 0.3130415976047516]	[0.40255504846572876, 0.5974449515342712]	[0.8932569026947021, 0.10674304515123367]	[0.6304382085800171, 0.3695617914199829]
[1,0]	[0.8261905312538147, 0.1738094985485077]	[0.5329455733299255, 0.4670543670654297]	[0.6049308776855469, 0.3950691521167755]	[0.6194899082183838, 0.3805100619792938]	[0.6312640309333801, 0.3687359690666199]	[0.5199922323226929, 0.48000773787498474]	[0.5087382197380066, 0.4912618398666382]	[0.8434442281723022, 0.15655577182769775]	[0.5336536765098572, 0.46634629368782043]	[0.9257298111915588, 0.07427017390727997]	[0.7308204174041748, 0.2691796123981476]
[1,0]	[0.8768274188041687, 0.1231725811958313]	[0.5175600647926331, 0.48243990540504456]	[0.6224368214607239, 0.37756314873695374]	[0.7043333053588867, 0.29566675424575806]	[0.6236436367034912, 0.3763563334941864]	[0.5072423219680786, 0.492757648229599]	[0.5118187069892883, 0.48818132281303406]	[0.9313112497329712, 0.0686887577176094]	[0.8139678835868835, 0.18603217601776123]	[0.9173890352249146, 0.08261098712682724]	[0.6846553087234497, 0.31534460186958313]
[1,0]	[0.5142228007316589, 0.48577722907066345]	[0.4421530067920685, 0.5578470230102539]	[0.4118937849998474, 0.5881062150001526]	[0.4328913688659668, 0.567108690738678]	[0.4488871693611145, 0.5511128902435303]	[0.4689650535583496, 0.5310349464416504]	[0.42791450023651123, 0.5720854997634888]	[0.5863676071166992, 0.4136323630809784]	[0.15208856761455536, 0.8479114174842834]	[0.21913973987102509, 0.7808602452278137]	[0.4035196602344513, 0.5964803099632263]
[0,1]	[0.6211968660354614, 0.37880316376686096]	[0.4505739212036133, 0.5494260191917419]	[0.46219006180763245, 0.5378099083900452]	[0.46110987663269043, 0.5388901233673096]	[0.45021066069602966, 0.549789309501648]	[0.47487249970436096, 0.5251274704933167]	[0.440043568611145, 0.5599563717842102]	[0.6494171023368835, 0.35058295726776123]	[0.3233744204044342, 0.6766255497932434]	[0.5874905586242676, 0.4125094413757324]	[0.49210846424102783, 0.5078914761543274]
[1,0]	[0.8286034464836121, 0.17139652371406555]	[0.5701944828033447, 0.4298054873943329]	[0.5999638438224792, 0.40003615617752075]	[0.695807158946991, 0.30419278144836426]	[0.7050896286964417, 0.29491037130355835]	[0.5624348521232605, 0.4375652074813843]	[0.5306688547134399, 0.46933114528656006]	[0.9095273613929749, 0.09047269076108932]	[0.7588076591491699, 0.24119232594966888]	[0.8747836351394653, 0.12521639466285706]	[0.7166440486907959, 0.2833559215068817]
[1,0]	[0.8033671379089355, 0.19663286209106445]	[0.5721113681793213, 0.4278886914253235]	[0.6346879601478577, 0.36531203985214233]	[0.6335322260856628, 0.3664677143096924]	[0.7054039239883423, 0.2945960462093353]	[0.5168353915214539, 0.4831646680831909]	[0.5163695216178894, 0.4836304783821106]	[0.8635545969009399, 0.13644540309906006]	[0.66402667760849, 0.33597326278686523]	[0.7679338455200195, 0.23206622898578644]	[0.7654837369918823, 0.2345162332057953]
[1,0]	[0.921344518661499, 0.0786554217338562]	[0.5340888500213623, 0.4659111797809601]	[0.5953924655914307, 0.40460750460624695]	[0.7027477622032166, 0.29725226759910583]	[0.6232102513313293, 0.37678971886634827]	[0.5499873161315918, 0.4500126838684082]	[0.5476169586181641, 0.45238301157951355]	[0.9462916851043701, 0.053708288818597794]	[0.8674992322921753, 0.13250084221363068]	[0.9528360962867737, 0.0471639484167099]	[0.6036407351493835, 0.39635932445526123]
[1,0]	[0.9248905181884766, 0.07510948181152344]	[0.5824931263923645, 0.4175069034099579]	[0.5912641286849976, 0.40873587131500244]	[0.6402071714401245, 0.3597928285598755]	[0.7048607468605042, 0.2951391935348511]	[0.5526915192604065, 0.4473084807395935]	[0.5352210998535156, 0.46477892994880676]	[0.9444972276687622, 0.05550271272659302]	[0.887715220451355, 0.11228477954864502]	[0.9268118143081665, 0.07318814843893051]	[0.6343896985054016, 0.3656103014945984]
[1,0]	[0.7715508341789246, 0.22844918072223663]	[0.5031542778015137, 0.4968457818031311]	[0.6021556854248047, 0.3978442847728729]	[0.5990931987762451, 0.40090686082839966]	[0.6182157397270203, 0.38178426027297974]	[0.5191634297370911, 0.48083657026290894]	[0.5228769779205322, 0.47712308168411255]	[0.703557014465332, 0.29644301533699036]	[0.5038161277770996, 0.4961838722229004]	[0.7281359434127808, 0.27186402678489685]	[0.6159466505050659, 0.3840533494949341]
[1,0]	[0.6791607737541199, 0.3208392262458801]	[0.5206857919692993, 0.4793142080307007]	[0.5796421766281128, 0.4203578531742096]	[0.6319596171379089, 0.36804041266441345]	[0.6008855104446411, 0.3991144895553589]	[0.5195262432098389, 0.48047375679016113]	[0.4921473562717438, 0.5078526139259338]	[0.632689356803894, 0.36731067299842834]	[0.3212501108646393, 0.6787499189376831]	[0.5609483122825623, 0.43905171751976013]	[0.638408362865448, 0.3615916073322296]
[1,0]	[0.9198594093322754, 0.0801405981183052]	[0.5457325577735901, 0.4542674124240875]	[0.6293625831604004, 0.370637446641922]	[0.7106329798698425, 0.28936702013015747]	[0.730509340763092, 0.26949062943458557]	[0.5724493265151978, 0.42755070328712463]	[0.5336710810661316, 0.4663289189338684]	[0.9687618613243103, 0.031238114461302757]	[0.9406421184539795, 0.0593578964471817]	[0.947170615196228, 0.05282937362790108]	[0.7188442349433899, 0.2811557650566101]
[1,0]	[0.9224404692649841, 0.07755950838327408]	[0.524804413318634, 0.4751955270767212]	[0.6225534677505493, 0.3774465322494507]	[0.7194963097572327, 0.2805037200450897]	[0.7557336688041687, 0.2442663609981537]	[0.5264377593994141, 0.47356221079826355]	[0.532906711101532, 0.46709325909614563]	[0.9670365452766418, 0.03296341374516487]	[0.9477714896202087, 0.052228495478630066]	[0.9649986624717712, 0.035001374781131744]	[0.7275546789169312, 0.27244535088539124]
[0,1]	[0.5411372780799866, 0.4588627815246582]	[0.4362364113330841, 0.5637636184692383]	[0.4852679967880249, 0.5147320032119751]	[0.44350308179855347, 0.5564969182014465]	[0.42689600586891174, 0.5731040239334106]	[0.47465115785598755, 0.5253488421440125]	[0.44813472032546997, 0.55186527967453]	[0.5767561793327332, 0.4232438802719116]	[0.11019035428762436, 0.8898097276687622]	[0.4182540774345398, 0.5817458629608154]	[0.3832899332046509, 0.6167100667953491]
[1,0]	[0.45139777660369873, 0.5486022233963013]	[0.3955882787704468, 0.604411780834198]	[0.39650478959083557, 0.603495180606842]	[0.40054425597190857, 0.5994557738304138]	[0.44744497537612915, 0.5525549650192261]	[0.4588390588760376, 0.5411610007286072]	[0.39171546697616577, 0.6082845330238342]	[0.5116215348243713, 0.4883784055709839]	[0.07259528338909149, 0.9274047613143921]	[0.20488545298576355, 0.7951145768165588]	[0.3417101800441742, 0.6582897901535034]
[1,0]	[0.9441308975219727, 0.05586904659867287]	[0.5845863819122314, 0.4154135286808014]	[0.6276550889015198, 0.372344970703125]	[0.7606472969055176, 0.23935267329216003]	[0.6758711934089661, 0.32412880659103394]	[0.5328399538993835, 0.46716007590293884]	[0.543462872505188, 0.45653706789016724]	[0.9815989136695862, 0.018401125445961952]	[0.9796532392501831, 0.02034682035446167]	[0.9798005223274231, 0.02019956149160862]	[0.6562386751174927, 0.34376129508018494]
[1,0]	[0.9610525965690613, 0.038947414606809616]	[0.5760810375213623, 0.4239189624786377]	[0.6735761165618896, 0.32642385363578796]	[0.7600813508033752, 0.23991869390010834]	[0.7445619106292725, 0.2554381787776947]	[0.5596451759338379, 0.4403548240661621]	[0.5235996246337891, 0.47640037536621094]	[0.9838449954986572, 0.016155032441020012]	[0.9779285192489624, 0.022071484476327896]	[0.9852436780929565, 0.014756360091269016]	[0.7342683672904968, 0.2657316327095032]
[1,0]	[0.7578795552253723, 0.24212048947811127]	[0.5316288471221924, 0.46837118268013]	[0.5940136313438416, 0.40598633885383606]	[0.6991249918937683, 0.3008749783039093]	[0.701480507850647, 0.2985195219516754]	[0.5148897767066956, 0.48511022329330444]	[0.534896969795227, 0.4651031196117401]	[0.8377208113670349, 0.1622791737318039]	[0.4593941271305084, 0.540605902671814]	[0.5245729684829712, 0.4754270613193512]	[0.6031466126441956, 0.39685335755348206]
[1,0]	[0.6615960001945496, 0.33840399980545044]	[0.5241749286651611, 0.47582513093948364]	[0.5710710883140564, 0.4289288818836212]	[0.6306188702583313, 0.3693811595439911]	[0.580847978591919, 0.41915202140808105]	[0.4814620018005371, 0.5185379385948181]	[0.48915231227874756, 0.5108477473258972]	[0.6840419173240662, 0.31595808267593384]	[0.24968257546424866, 0.750317394733429]	[0.32431599497795105, 0.6756839752197266]	[0.6488024592399597, 0.35119763016700745]
[1,0]	[0.8453041315078735, 0.15469585359096527]	[0.5139740109443665, 0.48602598905563354]	[0.5355679392814636, 0.46443212032318115]	[0.580291211605072, 0.419708788394928]	[0.5531283020973206, 0.44687163829803467]	[0.5336875319480896, 0.4663125276565552]	[0.522388756275177, 0.477611243724823]	[0.8166584968566895, 0.1833415925502777]	[0.5011420845985413, 0.49885791540145874]	[0.8670057058334351, 0.13299427926540375]	[0.5073587894439697, 0.49264124035835266]
[1,0]	[0.8359481692314148, 0.1640518456697464]	[0.5132960081100464, 0.48670393228530884]	[0.5503449440002441, 0.44965505599975586]	[0.582717776298523, 0.41728219389915466]	[0.5697985291481018, 0.4302015006542206]	[0.5238314270973206, 0.47616857290267944]	[0.496369868516922, 0.5036301612854004]	[0.7618545889854431, 0.23814542591571808]	[0.37177643179893494, 0.6282235980033875]	[0.7929099202156067, 0.20709002017974854]	[0.5394102931022644, 0.460589736700058]
[1,0]	[0.8267117142677307, 0.17328831553459167]	[0.5198801159858704, 0.48011988401412964]	[0.5488494038581848, 0.4511505663394928]	[0.5875062942504883, 0.4124937355518341]	[0.6111539006233215, 0.3888460695743561]	[0.52218097448349, 0.47781902551651]	[0.5093830823898315, 0.49061697721481323]	[0.8618522882461548, 0.13814780116081238]	[0.5837649703025818, 0.4162350296974182]	[0.8565978407859802, 0.143402099609375]	[0.6196103096008301, 0.38038963079452515]
[1,0]	[0.8381403088569641, 0.1618596315383911]	[0.5537318587303162, 0.4462681710720062]	[0.6397351026535034, 0.3602648675441742]	[0.6440892219543457, 0.3559107780456543]	[0.699315071105957, 0.30068492889404297]	[0.5459815263748169, 0.45401838421821594]	[0.5358722805976868, 0.464127779006958]	[0.8916990756988525, 0.10830099880695343]	[0.49986597895622253, 0.5001340508460999]	[0.7332578301429749, 0.26674216985702515]	[0.6730043292045593, 0.3269956707954407]
[1,0]	[0.5754058361053467, 0.4245941936969757]	[0.4450555741786957, 0.5549444556236267]	[0.45959681272506714, 0.5404032468795776]	[0.4392614960670471, 0.5607384443283081]	[0.5254252552986145, 0.47457465529441833]	[0.4898296296596527, 0.5101704001426697]	[0.41893818974494934, 0.5810617804527283]	[0.70952308177948, 0.29047688841819763]	[0.31155484914779663, 0.6884450912475586]	[0.5064408779144287, 0.4935591518878937]	[0.49857544898986816, 0.5014245510101318]
[1,0]	[0.6172271966934204, 0.3827728033065796]	[0.4864352345466614, 0.5135647654533386]	[0.455737829208374, 0.5442622303962708]	[0.49783948063850403, 0.5021605491638184]	[0.516270637512207, 0.48372942209243774]	[0.4808788597583771, 0.5191211104393005]	[0.49177446961402893, 0.5082256197929382]	[0.693199872970581, 0.30680009722709656]	[0.1633896678686142, 0.8366103172302246]	[0.26407769322395325, 0.7359222769737244]	[0.5659956336021423, 0.4340043067932129]
[1,0]	[0.7694461345672607, 0.23055380582809448]	[0.49163275957107544, 0.5083672404289246]	[0.4887866675853729, 0.5112134218215942]	[0.5454065203666687, 0.4545934796333313]	[0.5366305708885193, 0.4633694589138031]	[0.5012658834457397, 0.49873411655426025]	[0.5105264782905579, 0.489473432302475]	[0.8386292457580566, 0.16137075424194336]	[0.5096186995506287, 0.49038127064704895]	[0.8023594617843628, 0.1976405531167984]	[0.546358585357666, 0.45364144444465637]
[1,0]	[0.8138196468353271, 0.18618038296699524]	[0.4576224982738495, 0.5423774123191833]	[0.4321662187576294, 0.5678337812423706]	[0.4844663739204407, 0.5155335664749146]	[0.4532093405723572, 0.5467906594276428]	[0.49596667289733887, 0.5040332674980164]	[0.47658631205558777, 0.5234136581420898]	[0.8935160040855408, 0.10648401081562042]	[0.7353949546813965, 0.2646050751209259]	[0.9210651516914368, 0.07893486320972443]	[0.5422982573509216, 0.45770180225372314]
[1,0]	[0.8841050267219543, 0.11589490622282028]	[0.5670346617698669, 0.43296536803245544]	[0.6524150371551514, 0.34758496284484863]	[0.7613240480422974, 0.23867592215538025]	[0.6943226456642151, 0.3056774139404297]	[0.5393446087837219, 0.46065545082092285]	[0.5346394181251526, 0.4653605818748474]	[0.9184620976448059, 0.0815378949046135]	[0.8411101698875427, 0.1588898003101349]	[0.8210835456848145, 0.17891648411750793]	[0.7204546928405762, 0.27954530715942383]
[1,0]	[0.8766910433769226, 0.1233089342713356]	[0.5409227013587952, 0.45907729864120483]	[0.6129516363143921, 0.3870483338832855]	[0.6991402506828308, 0.3008596897125244]	[0.6675604581832886, 0.3324395716190338]	[0.5355046391487122, 0.46449536085128784]	[0.49949002265930176, 0.5005099773406982]	[0.9082602262496948, 0.09173977375030518]	[0.6973357200622559, 0.30266425013542175]	[0.7791542410850525, 0.2208457738161087]	[0.7011264562606812, 0.29887351393699646]
[1,0]	[0.5014760494232178, 0.49852389097213745]	[0.4864663779735565, 0.5135335922241211]	[0.5177276134490967, 0.4822724163532257]	[0.5392982959747314, 0.46070173382759094]	[0.5075514912605286, 0.4924485385417938]	[0.48087209463119507, 0.5191278457641602]	[0.47292399406433105, 0.527076005935669]	[0.44961151480674744, 0.550388514995575]	[0.11806537210941315, 0.881934642791748]	[0.2005220651626587, 0.7994778752326965]	[0.5055116415023804, 0.49448835849761963]
[1,0]	[0.48146340250968933, 0.5185365676879883]	[0.47592926025390625, 0.5240707993507385]	[0.4780031740665436, 0.5219967365264893]	[0.4797268509864807, 0.5202731490135193]	[0.501124918460846, 0.49887511134147644]	[0.45980849862098694, 0.5401915311813354]	[0.4429515302181244, 0.5570484399795532]	[0.4026564061641693, 0.5973436236381531]	[0.06487851589918137, 0.935121476650238]	[0.117411769926548, 0.882588267326355]	[0.4823324680328369, 0.5176674723625183]
[1,0]	[0.6809585690498352, 0.3190414309501648]	[0.46401140093803406, 0.5359885692596436]	[0.5089820623397827, 0.4910179078578949]	[0.5504879355430603, 0.4495120644569397]	[0.5620774030685425, 0.4379226565361023]	[0.4935186505317688, 0.5064813494682312]	[0.4978926479816437, 0.5021072626113892]	[0.7698943018913269, 0.2301056683063507]	[0.5291821956634521, 0.47081780433654785]	[0.6520919799804688, 0.3479079604148865]	[0.48970019817352295, 0.5102998614311218]
[1,0]	[0.749312698841095, 0.2506873607635498]	[0.44969600439071655, 0.5503039360046387]	[0.5153974294662476, 0.48460254073143005]	[0.588450014591217, 0.41154998540878296]	[0.5035715103149414, 0.496428519487381]	[0.5223856568336487, 0.47761431336402893]	[0.4804687798023224, 0.51953125]	[0.8179805278778076, 0.1820194274187088]	[0.6224294900894165, 0.3775705099105835]	[0.903390109539032, 0.09660981595516205]	[0.4812447428703308, 0.5187551975250244]
[0,1]	[0.27312910556793213, 0.7268709540367126]	[0.3375285267829895, 0.6624714136123657]	[0.287060022354126, 0.7129399180412292]	[0.31921708583831787, 0.6807828545570374]	[0.3329102098941803, 0.6670897603034973]	[0.4465227723121643, 0.5534772276878357]	[0.3737739026546478, 0.6262261271476746]	[0.42984792590141296, 0.5701521039009094]	[0.02671978436410427, 0.9732802510261536]	[0.0804671049118042, 0.9195328950881958]	[0.3471173048019409, 0.6528826951980591]
[1,0]	[0.74622642993927, 0.25377357006073]	[0.481801837682724, 0.5181981921195984]	[0.5275782942771912, 0.47242170572280884]	[0.6222667694091797, 0.3777332603931427]	[0.5664855241775513, 0.4335145354270935]	[0.4921875596046448, 0.5078124403953552]	[0.5038185119628906, 0.49618151783943176]	[0.8463672995567322, 0.15363267064094543]	[0.6554620862007141, 0.3445379436016083]	[0.7806082963943481, 0.21939170360565186]	[0.6001821756362915, 0.3998178541660309]
[1,0]	[0.8244151473045349, 0.1755848079919815]	[0.4830797016620636, 0.5169203281402588]	[0.5321550965309143, 0.4678449332714081]	[0.5801511406898499, 0.4198489487171173]	[0.6205272078514099, 0.37947285175323486]	[0.4835094213485718, 0.5164905786514282]	[0.49655893445014954, 0.5034410953521729]	[0.8584960699081421, 0.1415039300918579]	[0.5388801097869873, 0.4611198902130127]	[0.7439854145050049, 0.2560145854949951]	[0.5655757188796997, 0.4344242811203003]
[0,1]	[0.7638430595397949, 0.23615692555904388]	[0.46408048272132874, 0.5359194874763489]	[0.49840888381004333, 0.501591145992279]	[0.5430729389190674, 0.45692703127861023]	[0.5144070386886597, 0.4855930507183075]	[0.49644219875335693, 0.5035578012466431]	[0.4742923676967621, 0.5257076621055603]	[0.7069801688194275, 0.2930198609828949]	[0.4614672362804413, 0.5385327935218811]	[0.7184448838233948, 0.2815551161766052]	[0.4848985970020294, 0.5151013731956482]
[1,0]	[0.6027261018753052, 0.3972739577293396]	[0.4739387035369873, 0.5260612964630127]	[0.5092900395393372, 0.49070993065834045]	[0.514623761177063, 0.4853762984275818]	[0.5008494257926941, 0.4991505444049835]	[0.46830278635025024, 0.5316972136497498]	[0.43505048751831055, 0.5649495124816895]	[0.5087155103683472, 0.49128445982933044]	[0.08073783665895462, 0.9192621111869812]	[0.2659910023212433, 0.7340090274810791]	[0.46407976746559143, 0.5359202027320862]
[1,0]	[0.8726922869682312, 0.12730775773525238]	[0.5306043028831482, 0.4693957269191742]	[0.5895200371742249, 0.41047993302345276]	[0.7255327105522156, 0.2744672894477844]	[0.5842260718345642, 0.4157738983631134]	[0.538140594959259, 0.46185940504074097]	[0.5412644743919373, 0.45873555541038513]	[0.8876724243164062, 0.11232765018939972]	[0.7621014714241028, 0.23789849877357483]	[0.8217982053756714, 0.1782017946243286]	[0.5814452171325684, 0.41855478286743164]
[1,0]	[0.8495018482208252, 0.15049822628498077]	[0.5386597514152527, 0.4613402485847473]	[0.5567983388900757, 0.4432016909122467]	[0.7707363367080688, 0.22926366329193115]	[0.5958623886108398, 0.40413761138916016]	[0.5174123048782349, 0.48258766531944275]	[0.5369529128074646, 0.4630471169948578]	[0.8910629153251648, 0.1089370846748352]	[0.7853021025657654, 0.21469789743423462]	[0.8699163794517517, 0.1300836056470871]	[0.6231024861335754, 0.37689754366874695]
[1,0]	[0.7034761905670166, 0.2965238392353058]	[0.4911319315433502, 0.5088680386543274]	[0.5484323501586914, 0.4515676498413086]	[0.6486924290657043, 0.35130760073661804]	[0.5371901392936707, 0.46280983090400696]	[0.494446724653244, 0.5055531859397888]	[0.5177797675132751, 0.48222023248672485]	[0.6655675768852234, 0.3344324231147766]	[0.32250916957855225, 0.6774908900260925]	[0.4758642613887787, 0.5241356492042542]	[0.5068694949150085, 0.49313050508499146]
[1,0]	[0.8263675570487976, 0.17363247275352478]	[0.5467181205749512, 0.45328181982040405]	[0.5859357714653015, 0.4140641987323761]	[0.6968051195144653, 0.30319488048553467]	[0.6279447078704834, 0.3720552325248718]	[0.5213798880577087, 0.47862011194229126]	[0.5182189345359802, 0.48178109526634216]	[0.8781393766403198, 0.12186063081026077]	[0.5855848789215088, 0.41441503167152405]	[0.7268862724304199, 0.27311375737190247]	[0.569309651851654, 0.43069034814834595]
[1,0]	[0.9172900915145874, 0.0827098935842514]	[0.5949727296829224, 0.40502727031707764]	[0.673066258430481, 0.32693371176719666]	[0.71744304895401, 0.28255695104599]	[0.6990793943405151, 0.30092060565948486]	[0.5682271122932434, 0.4317728579044342]	[0.5410171747207642, 0.4589827358722687]	[0.9669020175933838, 0.033097945153713226]	[0.9282309412956238, 0.07176899164915085]	[0.9617869853973389, 0.03821299225091934]	[0.6056694388389587, 0.39433059096336365]
[1,0]	[0.9032256603240967, 0.0967743843793869]	[0.6068004369735718, 0.3931995928287506]	[0.7292364835739136, 0.27076348662376404]	[0.7320113182067871, 0.2679887115955353]	[0.7366411685943604, 0.26335883140563965]	[0.5593942403793335, 0.44060570001602173]	[0.5406373143196106, 0.4593626856803894]	[0.9485653042793274, 0.05143462494015694]	[0.9126452207565308, 0.08735471218824387]	[0.9407076239585876, 0.05929239094257355]	[0.6757912039756775, 0.3242087662220001]
[1,0]	[0.6295548677444458, 0.3704451620578766]	[0.4084695875644684, 0.591530442237854]	[0.4665322005748749, 0.5334677696228027]	[0.49411603808403015, 0.5058839321136475]	[0.42558106780052185, 0.5744189023971558]	[0.47061166167259216, 0.5293883681297302]	[0.409044086933136, 0.590955913066864]	[0.7308772206306458, 0.269122838973999]	[0.19197624921798706, 0.8080238103866577]	[0.6803441643714905, 0.31965580582618713]	[0.4926963448524475, 0.5073036551475525]
[0,1]	[0.5514724850654602, 0.44852757453918457]	[0.548301100730896, 0.4516989290714264]	[0.5758171081542969, 0.4241829812526703]	[0.6559496521949768, 0.3440503776073456]	[0.5666902661323547, 0.43330979347229004]	[0.47350916266441345, 0.5264909267425537]	[0.49205923080444336, 0.5079407691955566]	[0.468424916267395, 0.531575083732605]	[0.12324394285678864, 0.8767560124397278]	[0.1651403158903122, 0.8348596692085266]	[0.5016131401062012, 0.49838683009147644]
[0,1]	[0.5607501268386841, 0.4392499029636383]	[0.5287446975708008, 0.47125527262687683]	[0.5626603364944458, 0.4373396337032318]	[0.6125433444976807, 0.3874566853046417]	[0.58066725730896, 0.4193328320980072]	[0.48521068692207336, 0.5147892832756042]	[0.4813055098056793, 0.5186945199966431]	[0.4973473846912384, 0.502652645111084]	[0.1420152485370636, 0.8579847812652588]	[0.2694256901741028, 0.730574369430542]	[0.5484333038330078, 0.4515666961669922]
[1,0]	[0.7923241257667542, 0.20767588913440704]	[0.5481557846069336, 0.4518442451953888]	[0.582985520362854, 0.4170144200325012]	[0.7000015377998352, 0.2999984323978424]	[0.658710241317749, 0.341289758682251]	[0.5267634987831116, 0.47323644161224365]	[0.5201576352119446, 0.4798424243927002]	[0.8485575914382935, 0.15144234895706177]	[0.5393244028091431, 0.46067556738853455]	[0.5626652240753174, 0.43733471632003784]	[0.6544157266616821, 0.34558430314064026]
[1,0]	[0.7667984366416931, 0.23320157825946808]	[0.5544727444648743, 0.44552725553512573]	[0.6126672625541687, 0.3873327374458313]	[0.7281977534294128, 0.27180221676826477]	[0.6494588851928711, 0.3505410850048065]	[0.5102576613426208, 0.4897423982620239]	[0.5199490785598755, 0.4800509214401245]	[0.8332909941673279, 0.1667090207338333]	[0.6720235347747803, 0.32797643542289734]	[0.6660211086273193, 0.3339788615703583]	[0.6930084228515625, 0.3069915771484375]
[1,0]	[0.6809484958648682, 0.31905150413513184]	[0.4660291373729706, 0.533970832824707]	[0.47535401582717896, 0.524645984172821]	[0.5567300319671631, 0.4432699382305145]	[0.553482174873352, 0.44651779532432556]	[0.4770810604095459, 0.5229189395904541]	[0.4751458764076233, 0.5248541235923767]	[0.7666792273521423, 0.23332075774669647]	[0.49008768796920776, 0.5099123120307922]	[0.6525223851203918, 0.34747761487960815]	[0.5342907905578613, 0.46570923924446106]
[1,0]	[0.6772000789642334, 0.322799950838089]	[0.46432316303253174, 0.5356768369674683]	[0.46696239709854126, 0.5330376029014587]	[0.4504355788230896, 0.5495643615722656]	[0.4925253987312317, 0.5074746012687683]	[0.48031285405158997, 0.5196871161460876]	[0.4505549967288971, 0.5494449734687805]	[0.747011661529541, 0.252988338470459]	[0.3643536865711212, 0.6356463432312012]	[0.6124573945999146, 0.38754257559776306]	[0.5014128684997559, 0.49858716130256653]
[1,0]	[0.589110255241394, 0.4108898341655731]	[0.4704412817955017, 0.5295587778091431]	[0.5398218631744385, 0.46017810702323914]	[0.5748215317726135, 0.4251784682273865]	[0.5297307968139648, 0.47026926279067993]	[0.4732482135295868, 0.5267518162727356]	[0.4846685230731964, 0.5153313875198364]	[0.496863454580307, 0.5031365156173706]	[0.15960974991321564, 0.8403902053833008]	[0.17156626284122467, 0.8284336924552917]	[0.5330833196640015, 0.46691662073135376]
[1,0]	[0.7069917917251587, 0.2930082380771637]	[0.5031430721282959, 0.4968568980693817]	[0.5795862674713135, 0.4204137623310089]	[0.6001074910163879, 0.39989250898361206]	[0.5660712718963623, 0.4339287579059601]	[0.48291876912117004, 0.5170812010765076]	[0.49723169207572937, 0.5027682781219482]	[0.6812503337860107, 0.31874966621398926]	[0.3514500856399536, 0.6485499143600464]	[0.4226139485836029, 0.5773860812187195]	[0.58221834897995, 0.4177817106246948]
[1,0]	[0.8606849908828735, 0.13931497931480408]	[0.48972421884536743, 0.5102757811546326]	[0.5718531608581543, 0.4281468689441681]	[0.5976688265800476, 0.4023311734199524]	[0.5585539937019348, 0.4414460062980652]	[0.5556861162185669, 0.44431382417678833]	[0.5294967293739319, 0.4705032408237457]	[0.8388997912406921, 0.16110022366046906]	[0.7749161124229431, 0.22508388757705688]	[0.9327217936515808, 0.06727819889783859]	[0.5497003793716431, 0.45029959082603455]
[1,0]	[0.8488115668296814, 0.1511884182691574]	[0.4815230071544647, 0.5184769630432129]	[0.5417169332504272, 0.45828309655189514]	[0.5731696486473083, 0.42683035135269165]	[0.5677715539932251, 0.4322283864021301]	[0.5644098520278931, 0.43559014797210693]	[0.5295636653900146, 0.4704363942146301]	[0.8151779174804688, 0.18482203781604767]	[0.6749114990234375, 0.3250884711742401]	[0.876747727394104, 0.12325231730937958]	[0.6183534860610962, 0.3816465437412262]
[1,0]	[0.8596394658088684, 0.1403605043888092]	[0.5342180728912354, 0.4657820165157318]	[0.5704053640365601, 0.42959460616111755]	[0.5954405069351196, 0.40455952286720276]	[0.6134170293807983, 0.38658297061920166]	[0.4912244379520416, 0.5087754726409912]	[0.5319324135780334, 0.46806758642196655]	[0.8627346754074097, 0.13726530969142914]	[0.522674560546875, 0.4773254096508026]	[0.7719494700431824, 0.22805052995681763]	[0.5621029734611511, 0.43789705634117126]
[1,0]	[0.8546452522277832, 0.14535477757453918]	[0.5392288565635681, 0.4607711434364319]	[0.6112502813339233, 0.38874974846839905]	[0.6665363311767578, 0.3334636390209198]	[0.6458052396774292, 0.3541947901248932]	[0.49917173385620117, 0.500828206539154]	[0.5024460554122925, 0.49755391478538513]	[0.8936418294906616, 0.10635815560817719]	[0.5706049203872681, 0.42939504981040955]	[0.8107995390892029, 0.1892005056142807]	[0.5600548982620239, 0.4399450421333313]
[1,0]	[0.9096165299415588, 0.09038349986076355]	[0.5910376310348511, 0.4089623689651489]	[0.6417438983917236, 0.35825613141059875]	[0.7925581336021423, 0.20744192600250244]	[0.6673659086227417, 0.3326340913772583]	[0.563734769821167, 0.4362652599811554]	[0.5562458038330078, 0.4437541961669922]	[0.9625235199928284, 0.03747652843594551]	[0.9409676194190979, 0.05903233215212822]	[0.9701134562492371, 0.029886582866311073]	[0.746638834476471, 0.25336116552352905]
[1,0]	[0.865366518497467, 0.13463349640369415]	[0.5374490022659302, 0.46255096793174744]	[0.545789897441864, 0.454210102558136]	[0.7298395037651062, 0.2701605260372162]	[0.6570420265197754, 0.3429579734802246]	[0.5284780263900757, 0.47152191400527954]	[0.5318112969398499, 0.4681887626647949]	[0.9394399523735046, 0.06056002527475357]	[0.8726950883865356, 0.12730488181114197]	[0.842136025428772, 0.15786391496658325]	[0.6759020090103149, 0.32409802079200745]
[1,0]	[0.44399192929267883, 0.5560080409049988]	[0.3711041808128357, 0.6288958787918091]	[0.3876565098762512, 0.6123435497283936]	[0.351881206035614, 0.648118793964386]	[0.4355602562427521, 0.5644397735595703]	[0.4600335657596588, 0.5399664640426636]	[0.3488481342792511, 0.6511518955230713]	[0.44659802317619324, 0.5534020066261292]	[0.13125406205654144, 0.8687459230422974]	[0.2609727680683136, 0.7390272617340088]	[0.32297664880752563, 0.6770232915878296]
[1,0]	[0.7280575633049011, 0.2719423770904541]	[0.4621627926826477, 0.5378372073173523]	[0.4674825072288513, 0.5325175523757935]	[0.5348339676856995, 0.46516603231430054]	[0.48839178681373596, 0.5116082429885864]	[0.4896025061607361, 0.5103975534439087]	[0.4632810652256012, 0.5367189049720764]	[0.7036191821098328, 0.29638078808784485]	[0.2933935523033142, 0.706606388092041]	[0.6867609620094299, 0.31323906779289246]	[0.4767600893974304, 0.5232399702072144]
[1,0]	[0.6467753648757935, 0.35322457551956177]	[0.4687036871910095, 0.5312962532043457]	[0.5534456372261047, 0.4465543031692505]	[0.5323599576950073, 0.4676399827003479]	[0.5227745771408081, 0.4772254526615143]	[0.496380478143692, 0.5036194920539856]	[0.462851881980896, 0.537148118019104]	[0.5282565951347351, 0.4717434346675873]	[0.22612693905830383, 0.7738730907440186]	[0.36824503540992737, 0.631754994392395]	[0.5040702819824219, 0.49592965841293335]
[1,0]	[0.5828995108604431, 0.4171004593372345]	[0.46214696764945984, 0.5378530621528625]	[0.5461515784263611, 0.4538484215736389]	[0.495188444852829, 0.5048115253448486]	[0.49952778220176697, 0.5004721283912659]	[0.47602400183677673, 0.5239759683609009]	[0.458407998085022, 0.541592001914978]	[0.4613088369369507, 0.5386911630630493]	[0.1156684160232544, 0.8843316435813904]	[0.2553728520870209, 0.7446271181106567]	[0.4641037583351135, 0.5358962416648865]
[1,0]	[0.9315202236175537, 0.06847978383302689]	[0.550056517124176, 0.44994351267814636]	[0.6500040888786316, 0.3499959707260132]	[0.7044064998626709, 0.2955935299396515]	[0.7243490815162659, 0.27565085887908936]	[0.5706936120986938, 0.4293064475059509]	[0.5532048940658569, 0.4467950165271759]	[0.970170795917511, 0.02982916310429573]	[0.945199728012085, 0.054800234735012054]	[0.9542492032051086, 0.04575076326727867]	[0.7116491198539734, 0.2883508801460266]
[1,0]	[0.8452280163764954, 0.15477199852466583]	[0.5613724589347839, 0.4386274814605713]	[0.6002764105796814, 0.3997235894203186]	[0.7270920872688293, 0.27290791273117065]	[0.6511234641075134, 0.3488765060901642]	[0.5347633957862854, 0.465236634016037]	[0.5229048132896423, 0.47709521651268005]	[0.9315704107284546, 0.06842955201864243]	[0.7581580877304077, 0.24184191226959229]	[0.8166935443878174, 0.18330644071102142]	[0.6991329193115234, 0.3008670508861542]
[1,0]	[0.8159396052360535, 0.18406037986278534]	[0.5101293325424194, 0.4898706078529358]	[0.5012353658676147, 0.49876460433006287]	[0.6078197360038757, 0.39218026399612427]	[0.5075148940086365, 0.49248507618904114]	[0.503205418586731, 0.4967946708202362]	[0.5109216570854187, 0.4890783131122589]	[0.8942710161209106, 0.10572896897792816]	[0.7336242198944092, 0.2663757801055908]	[0.922382116317749, 0.07761789858341217]	[0.5198360085487366, 0.4801640510559082]
[1,0]	[0.7321375608444214, 0.2678624093532562]	[0.5126023292541504, 0.4873976707458496]	[0.5126612186431885, 0.4873387813568115]	[0.5502199530601501, 0.44978001713752747]	[0.5254127979278564, 0.47458726167678833]	[0.4820759892463684, 0.5179240703582764]	[0.48749735951423645, 0.5125026106834412]	[0.8539130091667175, 0.14608700573444366]	[0.4349614083766937, 0.5650385618209839]	[0.7856491208076477, 0.2143508642911911]	[0.5345875024795532, 0.4654124975204468]
[1,0]	[0.8390799760818481, 0.16092002391815186]	[0.5261264443397522, 0.47387364506721497]	[0.5606675148010254, 0.43933239579200745]	[0.5925367474555969, 0.4074631929397583]	[0.5788639187812805, 0.4211360812187195]	[0.5086821913719177, 0.4913177490234375]	[0.5332029461860657, 0.4667970538139343]	[0.8934858441352844, 0.10651411861181259]	[0.6292757391929626, 0.37072432041168213]	[0.7953368425369263, 0.20466312766075134]	[0.5974117517471313, 0.40258824825286865]
[1,0]	[0.7904382348060608, 0.2095618098974228]	[0.49162259697914124, 0.5083773732185364]	[0.5606363415718079, 0.43936359882354736]	[0.6082541346549988, 0.3917458653450012]	[0.6275101900100708, 0.3724897801876068]	[0.5005237460136414, 0.49947619438171387]	[0.5049834251403809, 0.49501660466194153]	[0.843247652053833, 0.15675239264965057]	[0.42754316329956055, 0.5724568367004395]	[0.7566127777099609, 0.24338729679584503]	[0.6236777901649475, 0.3763221800327301]
[1,0]	[0.8585125803947449, 0.14148743450641632]	[0.5008418560028076, 0.49915820360183716]	[0.5328869223594666, 0.46711301803588867]	[0.6312369108200073, 0.3687630593776703]	[0.6198645234107971, 0.38013550639152527]	[0.5184076428413391, 0.4815923273563385]	[0.5359485149383545, 0.4640515148639679]	[0.9360148310661316, 0.06398516893386841]	[0.8487650156021118, 0.151234969496727]	[0.9073411822319031, 0.09265881031751633]	[0.5754757523536682, 0.4245241582393646]
[1,0]	[0.9074545502662659, 0.09254541248083115]	[0.5360768437385559, 0.4639231264591217]	[0.6084180474281311, 0.3915819525718689]	[0.7009517550468445, 0.2990482449531555]	[0.6917219758033752, 0.30827805399894714]	[0.5450878143310547, 0.4549121558666229]	[0.5213549137115479, 0.47864505648612976]	[0.9616290926933289, 0.03837090730667114]	[0.9387677311897278, 0.061232276260852814]	[0.9656309485435486, 0.0343690849840641]	[0.6474615931510925, 0.35253843665122986]
[0,1]	[0.4363190829753876, 0.56368088722229]	[0.47515758872032166, 0.524842381477356]	[0.49432408809661865, 0.5056759715080261]	[0.5601226687431335, 0.43987736105918884]	[0.500597357749939, 0.49940264225006104]	[0.4664476811885834, 0.533552348613739]	[0.44296905398368835, 0.557030975818634]	[0.30159154534339905, 0.6984084248542786]	[0.040869176387786865, 0.9591308236122131]	[0.11197611689567566, 0.8880239129066467]	[0.4691242575645447, 0.5308756828308105]
[0,1]	[0.43300673365592957, 0.566993236541748]	[0.47095999121665955, 0.5290399789810181]	[0.5147707462310791, 0.4852292239665985]	[0.5347313284873962, 0.46526873111724854]	[0.5694777965545654, 0.43052226305007935]	[0.46620285511016846, 0.5337971448898315]	[0.4717395305633545, 0.5282604694366455]	[0.3132387399673462, 0.6867613196372986]	[0.04196007177233696, 0.9580399394035339]	[0.1285703182220459, 0.8714296817779541]	[0.5085188746452332, 0.49148115515708923]
[1,0]	[0.8122019171714783, 0.1877981573343277]	[0.4943908452987671, 0.5056092143058777]	[0.5511618256568909, 0.44883817434310913]	[0.6097670793533325, 0.39023298025131226]	[0.5488417148590088, 0.45115819573402405]	[0.5145923495292664, 0.48540768027305603]	[0.5197812914848328, 0.48021864891052246]	[0.8310927152633667, 0.16890724003314972]	[0.5921984314918518, 0.4078015983104706]	[0.779037594795227, 0.22096239030361176]	[0.6046767234802246, 0.3953231871128082]
[1,0]	[0.8754452466964722, 0.1245548278093338]	[0.516839861869812, 0.4831600785255432]	[0.603208065032959, 0.3967919945716858]	[0.6308985948562622, 0.36910146474838257]	[0.5868495106697083, 0.41315051913261414]	[0.5199448466300964, 0.48005521297454834]	[0.5302037000656128, 0.4697963297367096]	[0.8944562673568726, 0.10554374754428864]	[0.6677128076553345, 0.3322872519493103]	[0.7928708791732788, 0.2071290910243988]	[0.5780123472213745, 0.4219876825809479]
[1,0]	[0.8911511301994324, 0.10884884744882584]	[0.6081594824790955, 0.39184051752090454]	[0.6586942076683044, 0.34130576252937317]	[0.7863073945045471, 0.2136925756931305]	[0.7096388339996338, 0.2903611361980438]	[0.5392129421234131, 0.4607870876789093]	[0.5672951340675354, 0.4327048659324646]	[0.9439018964767456, 0.05609807372093201]	[0.8409952521324158, 0.159004807472229]	[0.8747036457061768, 0.12529639899730682]	[0.7668293118476868, 0.233170747756958]
[1,0]	[0.892727792263031, 0.10727217048406601]	[0.6060581207275391, 0.39394187927246094]	[0.689110517501831, 0.31088942289352417]	[0.7563809156417847, 0.24361905455589294]	[0.7144224047660828, 0.28557753562927246]	[0.551659345626831, 0.44834068417549133]	[0.5422877073287964, 0.4577123522758484]	[0.9474220275878906, 0.05257801339030266]	[0.8536428213119507, 0.14635717868804932]	[0.9152011275291443, 0.08479885011911392]	[0.710148274898529, 0.28985169529914856]
[1,0]	[0.9008751511573792, 0.09912485629320145]	[0.49004507064819336, 0.5099549293518066]	[0.5355982184410095, 0.46440184116363525]	[0.5364781022071838, 0.46352192759513855]	[0.5158463716506958, 0.4841536581516266]	[0.5512323975563049, 0.4487675726413727]	[0.5424425005912781, 0.4575574994087219]	[0.9147032499313354, 0.08529672026634216]	[0.9219080209732056, 0.07809196412563324]	[0.9715288877487183, 0.028471095487475395]	[0.4777357578277588, 0.522264301776886]
[1,0]	[0.8241614103317261, 0.17583858966827393]	[0.49184951186180115, 0.5081505179405212]	[0.4445803165435791, 0.5554196238517761]	[0.5278422236442566, 0.4721577763557434]	[0.47768115997314453, 0.5223188400268555]	[0.5210139751434326, 0.4789860248565674]	[0.5265001654624939, 0.4734998345375061]	[0.8551108241081238, 0.1448892205953598]	[0.569703996181488, 0.4302959740161896]	[0.8633557558059692, 0.13664419949054718]	[0.4903862774372101, 0.5096137523651123]
[1,0]	[0.894832968711853, 0.10516699403524399]	[0.530534029006958, 0.4694659411907196]	[0.5677850842475891, 0.4322148859500885]	[0.6685916781425476, 0.3314083218574524]	[0.6322034001350403, 0.36779657006263733]	[0.5002979636192322, 0.49970197677612305]	[0.5189384818077087, 0.48106148838996887]	[0.93752521276474, 0.06247483193874359]	[0.8545733094215393, 0.1454267054796219]	[0.9060345888137817, 0.09396538883447647]	[0.5749161243438721, 0.42508387565612793]
[1,0]	[0.8902727961540222, 0.10972719639539719]	[0.4925349950790405, 0.5074650049209595]	[0.5340028405189514, 0.46599721908569336]	[0.6841996908187866, 0.315800279378891]	[0.6655313968658447, 0.3344685733318329]	[0.5180339217185974, 0.481966108083725]	[0.46802401542663574, 0.5319759249687195]	[0.9582409262657166, 0.04175907000899315]	[0.9441066980361938, 0.05589330568909645]	[0.9677330255508423, 0.03226698562502861]	[0.5849088430404663, 0.41509121656417847]
[1,0]	[0.8366513848304749, 0.16334863007068634]	[0.5289465188980103, 0.47105345129966736]	[0.5492091774940491, 0.45079079270362854]	[0.5936414003372192, 0.40635862946510315]	[0.652182400226593, 0.347817599773407]	[0.5122571587562561, 0.4877428710460663]	[0.49404042959213257, 0.5059595704078674]	[0.9108371734619141, 0.08916288614273071]	[0.8167235851287842, 0.18327642977237701]	[0.8096931576728821, 0.19030684232711792]	[0.595844030380249, 0.4041559398174286]
[1,0]	[0.8337064385414124, 0.16629362106323242]	[0.5341495871543884, 0.4658503532409668]	[0.621918261051178, 0.378081738948822]	[0.6110798120498657, 0.38892021775245667]	[0.6578848361968994, 0.3421151638031006]	[0.5107733011245728, 0.48922669887542725]	[0.5130816102027893, 0.4869184195995331]	[0.8828314542770386, 0.11716858297586441]	[0.6756062507629395, 0.3243938088417053]	[0.7665067315101624, 0.23349332809448242]	[0.5964135527610779, 0.40358638763427734]
[1,0]	[0.9127008318901062, 0.0872991532087326]	[0.5482844114303589, 0.4517155885696411]	[0.6608429551124573, 0.33915701508522034]	[0.7128032445907593, 0.2871967852115631]	[0.736298143863678, 0.2637018859386444]	[0.5518476366996765, 0.44815242290496826]	[0.5522181391716003, 0.44778183102607727]	[0.9146905541419983, 0.08530940115451813]	[0.8288887739181519, 0.17111119627952576]	[0.9522112607955933, 0.04778870940208435]	[0.6685320734977722, 0.33146795630455017]
[1,0]	[0.8745808005332947, 0.12541921436786652]	[0.543404757976532, 0.4565952718257904]	[0.6198604106903076, 0.38013964891433716]	[0.7048872113227844, 0.2951127886772156]	[0.6623720526695251, 0.33762794733047485]	[0.5489522218704224, 0.45104777812957764]	[0.5360525846481323, 0.4639473259449005]	[0.905587375164032, 0.09441260993480682]	[0.7463567852973938, 0.2536431550979614]	[0.8474043011665344, 0.1525956243276596]	[0.5974420309066772, 0.40255799889564514]
[0,1]	[0.8583967089653015, 0.1416032612323761]	[0.5278944373130798, 0.4721055328845978]	[0.5895547866821289, 0.4104451835155487]	[0.6706260442733765, 0.32937389612197876]	[0.6521758437156677, 0.3478240966796875]	[0.5416465997695923, 0.4583533704280853]	[0.5289851427078247, 0.4710148870944977]	[0.9241157174110413, 0.07588421553373337]	[0.8007093071937561, 0.19929063320159912]	[0.9334766864776611, 0.06652330607175827]	[0.6556181907653809, 0.34438177943229675]
[1,0]	[0.8492835760116577, 0.15071645379066467]	[0.5355312824249268, 0.46446871757507324]	[0.5793180465698242, 0.420681893825531]	[0.6439450979232788, 0.3560548722743988]	[0.6011413931846619, 0.39885860681533813]	[0.519038736820221, 0.48096126317977905]	[0.5157878398895264, 0.4842122197151184]	[0.9078322649002075, 0.09216774255037308]	[0.7728012204170227, 0.22719880938529968]	[0.8812510967254639, 0.11874888092279434]	[0.6450028419494629, 0.3549971878528595]
[1,0]	[0.9252151250839233, 0.07478490471839905]	[0.6185593008995056, 0.381440669298172]	[0.6640630960464478, 0.33593687415122986]	[0.6606693267822266, 0.3393307030200958]	[0.7074438333511353, 0.29255616664886475]	[0.5616297125816345, 0.4383702576160431]	[0.5664319396018982, 0.4335680902004242]	[0.9702171683311462, 0.02978290617465973]	[0.9778395891189575, 0.022160423919558525]	[0.9882772564888, 0.011722715571522713]	[0.7770458459854126, 0.2229541540145874]
[1,0]	[0.946765661239624, 0.053234342485666275]	[0.5811414122581482, 0.41885852813720703]	[0.6028875708580017, 0.39711248874664307]	[0.7065691351890564, 0.29343080520629883]	[0.6968768835067749, 0.3031231462955475]	[0.579494059085846, 0.42050594091415405]	[0.5367411375045776, 0.46325886249542236]	[0.9787427186965942, 0.02125726081430912]	[0.9673500061035156, 0.032649971544742584]	[0.9849300384521484, 0.01506998110562563]	[0.6823235154151917, 0.31767645478248596]
[1,0]	[0.7590393424034119, 0.2409607172012329]	[0.5463526844978333, 0.4536473751068115]	[0.5783596634864807, 0.4216403067111969]	[0.7034024000167847, 0.2965976595878601]	[0.6536102890968323, 0.34638968110084534]	[0.510973334312439, 0.4890267252922058]	[0.5056441426277161, 0.49435582756996155]	[0.8181315660476685, 0.18186843395233154]	[0.48246073722839355, 0.5175392031669617]	[0.6826402544975281, 0.31735971570014954]	[0.6393431425094604, 0.36065688729286194]
[1,0]	[0.6881173253059387, 0.3118826746940613]	[0.5531070828437805, 0.4468928873538971]	[0.623421311378479, 0.3765787184238434]	[0.6718366146087646, 0.32816338539123535]	[0.716568112373352, 0.2834318280220032]	[0.5054149627685547, 0.4945850670337677]	[0.5166805386543274, 0.4833194613456726]	[0.6641897559165955, 0.33581024408340454]	[0.27697715163230896, 0.7230228781700134]	[0.6088426113128662, 0.391157329082489]	[0.6643779277801514, 0.33562204241752625]
[1,0]	[0.9104053974151611, 0.08959461748600006]	[0.5487658977508545, 0.4512340724468231]	[0.6532267332077026, 0.34677326679229736]	[0.7207849621772766, 0.279215008020401]	[0.7002835273742676, 0.2997165024280548]	[0.5669946074485779, 0.4330054521560669]	[0.5505836009979248, 0.4494163990020752]	[0.9479268789291382, 0.05207305774092674]	[0.8586238026618958, 0.14137616753578186]	[0.9608287811279297, 0.03917118161916733]	[0.7231297492980957, 0.2768702507019043]
[0,1]	[0.8748672604560852, 0.1251326948404312]	[0.5599113702774048, 0.4400885999202728]	[0.6671126484870911, 0.3328873813152313]	[0.7390209436416626, 0.2609791159629822]	[0.754891574382782, 0.2451084405183792]	[0.5369673371315002, 0.46303272247314453]	[0.5316177010536194, 0.4683822989463806]	[0.9081621170043945, 0.09183788299560547]	[0.6610183715820312, 0.33898162841796875]	[0.9037057757377625, 0.09629422426223755]	[0.7551978826522827, 0.24480219185352325]
[1,0]	[0.7696231603622437, 0.23037675023078918]	[0.538812518119812, 0.46118754148483276]	[0.5719204545021057, 0.42807960510253906]	[0.6518016457557678, 0.3481983244419098]	[0.5768272280693054, 0.4231727719306946]	[0.48842480778694153, 0.5115751624107361]	[0.5026393532752991, 0.4973606467247009]	[0.7810434103012085, 0.21895651519298553]	[0.46120384335517883, 0.538796067237854]	[0.432478129863739, 0.567521870136261]	[0.589182436466217, 0.41081756353378296]
[1,0]	[0.8078212141990662, 0.19217877089977264]	[0.5177738070487976, 0.4822261333465576]	[0.5651075839996338, 0.4348925054073334]	[0.653833270072937, 0.346166729927063]	[0.6143113374710083, 0.3856886327266693]	[0.4916146695613861, 0.5083853006362915]	[0.49993282556533813, 0.5000671744346619]	[0.818807065486908, 0.18119293451309204]	[0.3830470144748688, 0.6169529557228088]	[0.5270590782165527, 0.4729408919811249]	[0.6290303468704224, 0.37096965312957764]
[1,0]	[0.7798042297363281, 0.22019575536251068]	[0.5077239871025085, 0.4922759532928467]	[0.5028530955314636, 0.49714699387550354]	[0.6260579824447632, 0.3739420175552368]	[0.5667163133621216, 0.4332836866378784]	[0.495930016040802, 0.504069983959198]	[0.4879471957683563, 0.5120528340339661]	[0.8595984578132629, 0.14040155708789825]	[0.48162412643432617, 0.5183758735656738]	[0.793538510799408, 0.20646150410175323]	[0.5693627595901489, 0.4306372106075287]
[1,0]	[0.8047800064086914, 0.19522002339363098]	[0.5125787854194641, 0.4874211847782135]	[0.5293005704879761, 0.4706995189189911]	[0.5616568326950073, 0.4383430778980255]	[0.563886821269989, 0.43611323833465576]	[0.4929666817188263, 0.5070332884788513]	[0.4826854467391968, 0.5173145532608032]	[0.8566253185272217, 0.14337465167045593]	[0.506574809551239, 0.4934252202510834]	[0.8192557692527771, 0.1807442009449005]	[0.5581378936767578, 0.4418621063232422]
[1,0]	[0.6927681565284729, 0.3072318434715271]	[0.432306706905365, 0.567693293094635]	[0.4921008050441742, 0.5078991651535034]	[0.5223951935768127, 0.47760480642318726]	[0.5000248551368713, 0.49997514486312866]	[0.5133439898490906, 0.48665598034858704]	[0.4734562933444977, 0.5265437364578247]	[0.6962316036224365, 0.3037683963775635]	[0.4699029326438904, 0.5300971269607544]	[0.891254723072052, 0.10874523222446442]	[0.4825095236301422, 0.5174905061721802]
[1,0]	[0.7165558934211731, 0.2834441363811493]	[0.41712552309036255, 0.5828744769096375]	[0.496886670589447, 0.503113329410553]	[0.5102600455284119, 0.48973992466926575]	[0.489036500453949, 0.5109635591506958]	[0.4845823347568512, 0.515417754650116]	[0.434280127286911, 0.5657199025154114]	[0.7469000816345215, 0.2530999183654785]	[0.41355133056640625, 0.586448609828949]	[0.7797974348068237, 0.22020255029201508]	[0.4816009998321533, 0.5183990597724915]
[1,0]	[0.9168416857719421, 0.08315832912921906]	[0.5895618200302124, 0.4104381799697876]	[0.6381292343139648, 0.36187076568603516]	[0.7912251949310303, 0.20877483487129211]	[0.7184690833091736, 0.2815309166908264]	[0.5587347149848938, 0.4412652552127838]	[0.5508949160575867, 0.44910508394241333]	[0.9688985347747803, 0.031101515516638756]	[0.9617693424224854, 0.03823067247867584]	[0.97059565782547, 0.02940436452627182]	[0.8081752061843872, 0.19182482361793518]
[1,0]	[0.8812379240989685, 0.11876200139522552]	[0.555367112159729, 0.4446329176425934]	[0.5735342502593994, 0.4264657497406006]	[0.7188451290130615, 0.2811548113822937]	[0.6446704864501953, 0.35532957315444946]	[0.5286784172058105, 0.4713215231895447]	[0.5338451266288757, 0.46615487337112427]	[0.9513288736343384, 0.048671118915081024]	[0.9047430157661438, 0.09525700658559799]	[0.8742514848709106, 0.12574851512908936]	[0.6535999774932861, 0.3463999927043915]
[1,0]	[0.9360612034797668, 0.06393876671791077]	[0.5306136012077332, 0.46938636898994446]	[0.62126225233078, 0.3787377178668976]	[0.7164279818534851, 0.2835719883441925]	[0.7377079725265503, 0.2622920274734497]	[0.5998354554176331, 0.40016454458236694]	[0.5320634245872498, 0.46793654561042786]	[0.9543699026107788, 0.045630112290382385]	[0.9384478330612183, 0.061552103608846664]	[0.9834607839584351, 0.01653921790421009]	[0.6103635430335999, 0.38963645696640015]
[1,0]	[0.9177335500717163, 0.0822664126753807]	[0.5702383518218994, 0.429761677980423]	[0.5881949067115784, 0.411805123090744]	[0.6808018088340759, 0.3191981613636017]	[0.725758969783783, 0.27424100041389465]	[0.5924786329269409, 0.40752139687538147]	[0.5221091508865356, 0.47789084911346436]	[0.9590592384338379, 0.04094082862138748]	[0.8903583288192749, 0.1096416562795639]	[0.9677085876464844, 0.03229145333170891]	[0.626501739025116, 0.37349823117256165]
[0,1]	[0.33141279220581055, 0.6685872077941895]	[0.41290053725242615, 0.5870994925498962]	[0.4070187211036682, 0.5929813385009766]	[0.38691335916519165, 0.6130866408348083]	[0.45391321182250977, 0.5460867881774902]	[0.45725005865097046, 0.5427499413490295]	[0.37963905930519104, 0.6203609108924866]	[0.42843496799468994, 0.5715650320053101]	[0.016725119203329086, 0.9832748770713806]	[0.1522398144006729, 0.8477601408958435]	[0.4283897876739502, 0.5716102123260498]
[1,0]	[0.6240919828414917, 0.3759080469608307]	[0.5084737539291382, 0.4915262758731842]	[0.4989960789680481, 0.5010039806365967]	[0.5094977021217346, 0.4905022382736206]	[0.5125382542610168, 0.48746174573898315]	[0.4829360842704773, 0.5170639157295227]	[0.47762197256088257, 0.5223779678344727]	[0.7311185002326965, 0.26888152956962585]	[0.42876696586608887, 0.5712330937385559]	[0.41007930040359497, 0.5899207592010498]	[0.5114423036575317, 0.48855775594711304]
[1,0]	[0.509911835193634, 0.4900880753993988]	[0.479632705450058, 0.5203672051429749]	[0.4888700842857361, 0.5111299753189087]	[0.5660780072212219, 0.4339219629764557]	[0.5043380260467529, 0.49566200375556946]	[0.4602101445198059, 0.5397899150848389]	[0.45919355750083923, 0.5408064126968384]	[0.609617292881012, 0.39038267731666565]	[0.13029299676418304, 0.8697070479393005]	[0.1569753885269165, 0.8430246710777283]	[0.5155392289161682, 0.4844608008861542]
[1,0]	[0.4063812494277954, 0.5936187505722046]	[0.40709587931632996, 0.5929041504859924]	[0.46391457319259644, 0.5360853672027588]	[0.43821704387664795, 0.561782956123352]	[0.41912543773651123, 0.5808745622634888]	[0.46092504262924194, 0.5390748977661133]	[0.3875550329685211, 0.6124449372291565]	[0.23956292867660522, 0.7604370713233948]	[0.06293657422065735, 0.937063455581665]	[0.1292361468076706, 0.8707638382911682]	[0.4639345407485962, 0.5360655188560486]
[1,0]	[0.5704931020736694, 0.4295068681240082]	[0.41321584582328796, 0.5867841839790344]	[0.4547188878059387, 0.5452811121940613]	[0.47200173139572144, 0.5279983282089233]	[0.4280107021331787, 0.5719892382621765]	[0.46454355120658875, 0.5354564189910889]	[0.37887659668922424, 0.6211233735084534]	[0.36867693066596985, 0.6313230395317078]	[0.1376369297504425, 0.8623630404472351]	[0.19158396124839783, 0.8084160089492798]	[0.4441893696784973, 0.5558106899261475]
[1,0]	[0.9194267392158508, 0.08057326823472977]	[0.5124514698982239, 0.4875485301017761]	[0.5530235767364502, 0.4469764232635498]	[0.6523143649101257, 0.34768566489219666]	[0.6604328751564026, 0.339567095041275]	[0.5500315427780151, 0.44996848702430725]	[0.5329663753509521, 0.4670336842536926]	[0.9419364333152771, 0.05806354433298111]	[0.9058775305747986, 0.0941224992275238]	[0.97597336769104, 0.024026624858379364]	[0.5884150266647339, 0.4115850329399109]
[1,0]	[0.9165429472923279, 0.08345703780651093]	[0.5503479242324829, 0.4496520161628723]	[0.6042913794517517, 0.3957086205482483]	[0.6553857922554016, 0.3446141481399536]	[0.6521545648574829, 0.3478454351425171]	[0.5566500425338745, 0.4433498978614807]	[0.521188497543335, 0.4788115322589874]	[0.9354466795921326, 0.06455326080322266]	[0.9089643955230713, 0.09103558212518692]	[0.9695020914077759, 0.03049788624048233]	[0.6552812457084656, 0.3447187542915344]
[1,0]	[0.780856728553772, 0.21914327144622803]	[0.4951939880847931, 0.5048060417175293]	[0.5154777765274048, 0.4845222234725952]	[0.6107407808303833, 0.3892592489719391]	[0.5775327682495117, 0.42246726155281067]	[0.49120408296585083, 0.5087959170341492]	[0.49901893734931946, 0.5009810924530029]	[0.790550947189331, 0.20944908261299133]	[0.5043033361434937, 0.49569669365882874]	[0.6448293328285217, 0.3551706373691559]	[0.5902454853057861, 0.40975457429885864]
[1,0]	[0.8002468347549438, 0.19975319504737854]	[0.49667617678642273, 0.5033237934112549]	[0.5870345830917358, 0.41296544671058655]	[0.6974144577980042, 0.30258551239967346]	[0.6112868189811707, 0.38871315121650696]	[0.49943411350250244, 0.5005658864974976]	[0.5189813375473022, 0.481018602848053]	[0.8194160461425781, 0.1805839091539383]	[0.554207980632782, 0.44579198956489563]	[0.6583295464515686, 0.3416704833507538]	[0.5997433662414551, 0.4002566337585449]
[1,0]	[0.624816358089447, 0.375183641910553]	[0.4710015654563904, 0.5289983749389648]	[0.5427780747413635, 0.4572218954563141]	[0.5528411865234375, 0.4471587538719177]	[0.5623300671577454, 0.4376699924468994]	[0.4907907545566559, 0.5092092156410217]	[0.5010926723480225, 0.49890732765197754]	[0.606408417224884, 0.3935915231704712]	[0.18687136471271515, 0.8131285905838013]	[0.40642786026000977, 0.5935721397399902]	[0.4890691339969635, 0.5109308362007141]
[1,0]	[0.6952276229858398, 0.30477234721183777]	[0.48134395480155945, 0.5186560153961182]	[0.4913903772830963, 0.5086096525192261]	[0.5511236786842346, 0.44887635111808777]	[0.5364274382591248, 0.46357259154319763]	[0.4795331358909607, 0.5204669237136841]	[0.49420973658561707, 0.5057902932167053]	[0.6231065392494202, 0.3768934905529022]	[0.2892751395702362, 0.7107248306274414]	[0.5648365616798401, 0.4351634681224823]	[0.5233405828475952, 0.4766594171524048]
[1,0]	[0.7842319011688232, 0.21576808393001556]	[0.5405382513999939, 0.4594617784023285]	[0.5749784111976624, 0.4250216484069824]	[0.6913955807685852, 0.3086044192314148]	[0.6263856291770935, 0.3736143112182617]	[0.5076630115509033, 0.4923369884490967]	[0.5091300010681152, 0.49087005853652954]	[0.8322126865386963, 0.1677873283624649]	[0.5220237374305725, 0.47797632217407227]	[0.704086422920227, 0.29591360688209534]	[0.6497031450271606, 0.35029688477516174]
[1,0]	[0.7793278098106384, 0.22067223489284515]	[0.5338344573974609, 0.46616554260253906]	[0.5852841734886169, 0.4147157371044159]	[0.7029029130935669, 0.2970970571041107]	[0.6526104807853699, 0.3473895490169525]	[0.5033557415008545, 0.4966442286968231]	[0.512476921081543, 0.48752304911613464]	[0.8122599124908447, 0.1877400279045105]	[0.3222767114639282, 0.6777232885360718]	[0.6198170185089111, 0.3801829516887665]	[0.5993601083755493, 0.4006398618221283]
[1,0]	[0.899583101272583, 0.1004168689250946]	[0.5663174390792847, 0.43368247151374817]	[0.5972483158111572, 0.40275171399116516]	[0.7434998750686646, 0.25650015473365784]	[0.6822752952575684, 0.31772473454475403]	[0.5782592296600342, 0.42174074053764343]	[0.5271304249763489, 0.4728696048259735]	[0.9447077512741089, 0.055292271077632904]	[0.8404785394668579, 0.1595214605331421]	[0.9323974251747131, 0.06760264188051224]	[0.6830523014068604, 0.31694766879081726]
[1,0]	[0.9005056619644165, 0.0994943305850029]	[0.5899574160575867, 0.4100426137447357]	[0.6449275016784668, 0.3550725281238556]	[0.7689945697784424, 0.23100541532039642]	[0.7104265093803406, 0.2895734906196594]	[0.6032352447509766, 0.39676475524902344]	[0.5438517332077026, 0.4561483561992645]	[0.9515446424484253, 0.04845542833209038]	[0.872549295425415, 0.12745068967342377]	[0.9246613383293152, 0.07533863931894302]	[0.7159712314605713, 0.2840288281440735]
[0,1]	[0.1293696016073227, 0.8706304430961609]	[0.3639146089553833, 0.6360853910446167]	[0.3878054916858673, 0.6121944785118103]	[0.38380590081214905, 0.6161940097808838]	[0.43216338753700256, 0.567836582660675]	[0.44874492287635803, 0.5512551069259644]	[0.3643861711025238, 0.635613739490509]	[0.03653141111135483, 0.963468611240387]	[0.0061675976030528545, 0.9938323497772217]	[0.16865156590938568, 0.8313484191894531]	[0.36528706550598145, 0.6347129344940186]
[0,1]	[0.1885005384683609, 0.8114994764328003]	[0.4390382468700409, 0.5609617233276367]	[0.43689608573913574, 0.5631038546562195]	[0.3774915933609009, 0.6225084066390991]	[0.44599324464797974, 0.554006814956665]	[0.4504847526550293, 0.5495151877403259]	[0.3948911130428314, 0.6051088571548462]	[0.09949105978012085, 0.9005089402198792]	[0.023132596164941788, 0.9768674373626709]	[0.12160920351743698, 0.8783908486366272]	[0.4183919429779053, 0.5816081166267395]
[1,0]	[0.8159077763557434, 0.18409226834774017]	[0.49206095933914185, 0.5079391002655029]	[0.5208670496940613, 0.4791329503059387]	[0.5113705396652222, 0.48862943053245544]	[0.5191133618354797, 0.48088669776916504]	[0.5437996983528137, 0.4562003016471863]	[0.5142289996147156, 0.4857710301876068]	[0.8624041080474854, 0.13759593665599823]	[0.7394767999649048, 0.2605231702327728]	[0.9415844678878784, 0.05841556936502457]	[0.5173609256744385, 0.4826390743255615]
[1,0]	[0.7826667428016663, 0.21733331680297852]	[0.45388126373291016, 0.5461187362670898]	[0.5199710726737976, 0.4800289273262024]	[0.5735105276107788, 0.4264894723892212]	[0.5769307613372803, 0.42306917905807495]	[0.5184782147407532, 0.4815217852592468]	[0.506379246711731, 0.49362069368362427]	[0.8901691436767578, 0.109830841422081]	[0.7263314723968506, 0.27366846799850464]	[0.8631168007850647, 0.1368832290172577]	[0.5264104604721069, 0.4735895097255707]
[1,0]	[0.7444565892219543, 0.25554341077804565]	[0.4672164022922516, 0.5327836275100708]	[0.454959899187088, 0.5450401306152344]	[0.5268502831459045, 0.47314977645874023]	[0.4783809185028076, 0.5216190814971924]	[0.4922177493572235, 0.5077822804450989]	[0.45963621139526367, 0.5403638482093811]	[0.7079223990440369, 0.29207760095596313]	[0.25618815422058105, 0.743811845779419]	[0.6339717507362366, 0.3660282790660858]	[0.5059970021247864, 0.49400293827056885]
[1,0]	[0.6234982013702393, 0.3765018880367279]	[0.4631202220916748, 0.5368797779083252]	[0.5038184523582458, 0.4961816370487213]	[0.4915139377117157, 0.5084860324859619]	[0.5561566948890686, 0.443843275308609]	[0.4792664349079132, 0.5207335948944092]	[0.4501406252384186, 0.549859344959259]	[0.6259628534317017, 0.37403714656829834]	[0.35229572653770447, 0.6477043628692627]	[0.5070960521697998, 0.4929039478302002]	[0.5262778401374817, 0.47372210025787354]
[0,1]	[0.6093647480010986, 0.3906351923942566]	[0.368690550327301, 0.631309449672699]	[0.45997342467308044, 0.5400265455245972]	[0.4236716628074646, 0.5763283371925354]	[0.47263070940971375, 0.5273692607879639]	[0.4875861406326294, 0.5124139189720154]	[0.4015214145183563, 0.5984786152839661]	[0.6353837251663208, 0.3646162748336792]	[0.19085337221622467, 0.8091466426849365]	[0.4721170663833618, 0.5278828740119934]	[0.4550442099571228, 0.5449557900428772]
[0,1]	[0.5735565423965454, 0.4264434576034546]	[0.3574126660823822, 0.6425873041152954]	[0.4162241518497467, 0.5837758779525757]	[0.43760085105895996, 0.56239914894104]	[0.40931057929992676, 0.5906894207000732]	[0.47674405574798584, 0.5232560038566589]	[0.3633398711681366, 0.636660099029541]	[0.6543042659759521, 0.34569573402404785]	[0.19791769981384277, 0.8020823001861572]	[0.4994588792324066, 0.500541090965271]	[0.39370715618133545, 0.6062928438186646]
[1,0]	[0.9494507312774658, 0.05054929852485657]	[0.6065722107887268, 0.3934277892112732]	[0.7150015234947205, 0.2849985361099243]	[0.7066234946250916, 0.29337653517723083]	[0.7842721343040466, 0.21572788059711456]	[0.5726375579833984, 0.4273623824119568]	[0.5632558465003967, 0.43674415349960327]	[0.981045126914978, 0.018954817205667496]	[0.9794132709503174, 0.020586732774972916]	[0.9820443391799927, 0.01795564591884613]	[0.7459099292755127, 0.2540900707244873]
[1,0]	[0.9344743490219116, 0.06552564352750778]	[0.5891616344451904, 0.41083839535713196]	[0.6380029320716858, 0.3619970381259918]	[0.7354888916015625, 0.2645111083984375]	[0.745812177658081, 0.25418782234191895]	[0.5936750173568726, 0.40632498264312744]	[0.5443952083587646, 0.4556047320365906]	[0.9755026698112488, 0.02449730411171913]	[0.9765022993087769, 0.02349766530096531]	[0.9557677507400513, 0.04423221945762634]	[0.6929088830947876, 0.30709108710289]
[1,0]	[0.9267086982727051, 0.07329131662845612]	[0.531453549861908, 0.4685465097427368]	[0.5955932140350342, 0.40440672636032104]	[0.614595890045166, 0.38540413975715637]	[0.6884785890579224, 0.31152138113975525]	[0.5327966809272766, 0.467203289270401]	[0.5398994088172913, 0.46010056138038635]	[0.9620283246040344, 0.0379716195166111]	[0.8963299989700317, 0.10367001593112946]	[0.9439679384231567, 0.05603201687335968]	[0.5937979221343994, 0.40620213747024536]
[1,0]	[0.8978041410446167, 0.10219582170248032]	[0.5274736285209656, 0.4725264310836792]	[0.5890915393829346, 0.41090843081474304]	[0.7105847001075745, 0.2894153296947479]	[0.6647633910179138, 0.3352365791797638]	[0.5205152630805969, 0.4794847071170807]	[0.5393800735473633, 0.4606199860572815]	[0.9506925940513611, 0.049307405948638916]	[0.8766498565673828, 0.12335018813610077]	[0.9276310205459595, 0.07236900925636292]	[0.6364386677742004, 0.36356136202812195]
[1,0]	[0.8482344746589661, 0.15176548063755035]	[0.5351805686950684, 0.46481943130493164]	[0.5479252934455872, 0.45207473635673523]	[0.665549099445343, 0.33445093035697937]	[0.7008968591690063, 0.2991030812263489]	[0.5235924124717712, 0.47640761733055115]	[0.5292845368385315, 0.4707154333591461]	[0.9301125407218933, 0.0698874220252037]	[0.8083631992340088, 0.19163678586483002]	[0.9071735739707947, 0.09282641857862473]	[0.5653586387634277, 0.43464139103889465]
[1,0]	[0.9066920876502991, 0.09330790489912033]	[0.5612688660621643, 0.4387311041355133]	[0.6089238524436951, 0.39107614755630493]	[0.6929851174354553, 0.3070148825645447]	[0.5920000672340393, 0.4079999029636383]	[0.51017826795578, 0.48982173204421997]	[0.524056077003479, 0.475943922996521]	[0.9399516582489014, 0.06004828214645386]	[0.7764865756034851, 0.2235134094953537]	[0.8457514643669128, 0.15424856543540955]	[0.5921376347541809, 0.4078623652458191]
[0,1]	[0.4927625060081482, 0.5072374939918518]	[0.47167885303497314, 0.5283211469650269]	[0.4526888430118561, 0.5473111271858215]	[0.5586543083190918, 0.4413456916809082]	[0.5040428042411804, 0.4959571659564972]	[0.45592859387397766, 0.5440713763237]	[0.4328483045101166, 0.567151665687561]	[0.5450589060783386, 0.4549410939216614]	[0.1150396466255188, 0.8849603533744812]	[0.2433595061302185, 0.7566404342651367]	[0.48626038432121277, 0.5137396454811096]
[1,0]	[0.7780283689498901, 0.22197161614894867]	[0.4936903119087219, 0.5063096284866333]	[0.5482855439186096, 0.45171448588371277]	[0.5333566069602966, 0.46664345264434814]	[0.5659927725791931, 0.43400728702545166]	[0.521889865398407, 0.47811010479927063]	[0.5209940075874329, 0.4790060222148895]	[0.7117078304290771, 0.28829213976860046]	[0.39073389768600464, 0.6092660427093506]	[0.7712580561637878, 0.22874192893505096]	[0.5576172471046448, 0.4423827826976776]
[1,0]	[0.7968144416809082, 0.20318561792373657]	[0.5124810934066772, 0.48751887679100037]	[0.5861090421676636, 0.41389092803001404]	[0.5786131024360657, 0.4213868975639343]	[0.6314346194267273, 0.3685653805732727]	[0.5367043018341064, 0.46329572796821594]	[0.5242874622344971, 0.4757125675678253]	[0.7997753024101257, 0.20022472739219666]	[0.4524766504764557, 0.5475233793258667]	[0.7442756295204163, 0.25572434067726135]	[0.6664530038833618, 0.3335469961166382]
[1,0]	[0.9112083911895752, 0.08879164606332779]	[0.5924530625343323, 0.40754690766334534]	[0.6758122444152832, 0.3241877555847168]	[0.7292582988739014, 0.27074170112609863]	[0.7104194164276123, 0.2895805835723877]	[0.5650501847267151, 0.4349498152732849]	[0.5504656434059143, 0.4495343863964081]	[0.9607434272766113, 0.039256658405065536]	[0.8966692686080933, 0.10333070158958435]	[0.9567446708679199, 0.043255336582660675]	[0.7673563361167908, 0.23264366388320923]
[1,0]	[0.86798095703125, 0.1320190280675888]	[0.5579195022583008, 0.4420805275440216]	[0.6474617719650269, 0.35253825783729553]	[0.711578369140625, 0.2884216904640198]	[0.7224271297454834, 0.2775728404521942]	[0.5345665216445923, 0.4654335081577301]	[0.5354309678077698, 0.46456900238990784]	[0.9176048040390015, 0.0823952704668045]	[0.7933433651924133, 0.20665666460990906]	[0.8821489810943604, 0.11785104125738144]	[0.7146868109703064, 0.2853131592273712]
[1,0]	[0.8898175358772278, 0.11018241941928864]	[0.5351060628890991, 0.4648939371109009]	[0.63422030210495, 0.36577969789505005]	[0.7149249911308289, 0.28507503867149353]	[0.711514413356781, 0.2884855270385742]	[0.555647075176239, 0.444352924823761]	[0.5332322120666504, 0.4667677581310272]	[0.9370927810668945, 0.06290727853775024]	[0.8236768841743469, 0.17632313072681427]	[0.885752260684967, 0.11424773931503296]	[0.6069841384887695, 0.3930158019065857]
[1,0]	[0.9046172499656677, 0.09538278728723526]	[0.549569845199585, 0.45043009519577026]	[0.6520743370056152, 0.3479255735874176]	[0.7147722840309143, 0.2852277457714081]	[0.751224160194397, 0.24877582490444183]	[0.5475535988807678, 0.452446311712265]	[0.5446338653564453, 0.4553661048412323]	[0.9546322226524353, 0.0453677773475647]	[0.9278096556663513, 0.07219040393829346]	[0.9277856945991516, 0.07221423834562302]	[0.7452981472015381, 0.25470179319381714]
[1,0]	[0.9367292523384094, 0.06327075511217117]	[0.5418029427528381, 0.45819708704948425]	[0.6387172937393188, 0.36128267645835876]	[0.6929067969322205, 0.3070932626724243]	[0.604563295841217, 0.3954367935657501]	[0.5379202365875244, 0.462079793214798]	[0.5583136677742004, 0.44168636202812195]	[0.9658294320106506, 0.034170642495155334]	[0.9563482999801636, 0.04365167021751404]	[0.9743695855140686, 0.025630353018641472]	[0.6617385149002075, 0.3382614552974701]
[1,0]	[0.8874977231025696, 0.11250226944684982]	[0.515877902507782, 0.484122097492218]	[0.5633692741394043, 0.4366307258605957]	[0.6369262337684631, 0.36307379603385925]	[0.5892951488494873, 0.4107048809528351]	[0.5452517867088318, 0.454748272895813]	[0.5149022340774536, 0.4850977659225464]	[0.9573508501052856, 0.042649127542972565]	[0.9434830546379089, 0.056516874581575394]	[0.975021243095398, 0.02497880533337593]	[0.5807831883430481, 0.4192168414592743]
[0,1]	[0.6773902177810669, 0.3226097822189331]	[0.4915350079536438, 0.5084649920463562]	[0.4927678406238556, 0.5072321891784668]	[0.5961951017379761, 0.4038049280643463]	[0.6010001301765442, 0.398999959230423]	[0.4822830557823181, 0.5177170038223267]	[0.4786674678325653, 0.5213325023651123]	[0.7534888982772827, 0.2465110868215561]	[0.3178359866142273, 0.6821640133857727]	[0.6159728169441223, 0.3840271830558777]	[0.6071024537086487, 0.3928976058959961]
[1,0]	[0.6842753291130066, 0.3157246708869934]	[0.47991666197776794, 0.5200833678245544]	[0.5229231715202332, 0.47707685828208923]	[0.5864765644073486, 0.41352343559265137]	[0.536969006061554, 0.46303096413612366]	[0.4833814799785614, 0.516618549823761]	[0.45645028352737427, 0.5435497164726257]	[0.7591736316680908, 0.24082636833190918]	[0.3079380989074707, 0.6920619606971741]	[0.5443359613418579, 0.4556640386581421]	[0.5692718029022217, 0.43072816729545593]
[1,0]	[0.9289833307266235, 0.07101669907569885]	[0.5399357676506042, 0.4600642919540405]	[0.598992645740509, 0.40100741386413574]	[0.6215088367462158, 0.3784911632537842]	[0.6476491093635559, 0.3523508608341217]	[0.5439596176147461, 0.4560404121875763]	[0.5470098853111267, 0.4529901444911957]	[0.938421905040741, 0.06157809495925903]	[0.9216774106025696, 0.07832266390323639]	[0.9452514052391052, 0.05474857613444328]	[0.626068651676178, 0.373931348323822]
[1,0]	[0.9235052466392517, 0.07649482041597366]	[0.5311687588691711, 0.46883121132850647]	[0.6269465088844299, 0.37305352091789246]	[0.6608612537384033, 0.33913877606391907]	[0.6839340329170227, 0.31606602668762207]	[0.5648587346076965, 0.43514126539230347]	[0.5317083597183228, 0.4682915508747101]	[0.9533408284187317, 0.046659115701913834]	[0.895595133304596, 0.10440484434366226]	[0.9388833045959473, 0.06111665070056915]	[0.6795483231544495, 0.3204517066478729]
[1,0]	[0.8185710310935974, 0.181428924202919]	[0.5363587737083435, 0.46364128589630127]	[0.6169261336326599, 0.3830738663673401]	[0.640509307384491, 0.3594907224178314]	[0.5803647041320801, 0.41963523626327515]	[0.5224090814590454, 0.47759097814559937]	[0.5187937617301941, 0.4812062680721283]	[0.8410851955413818, 0.1589147448539734]	[0.5940808653831482, 0.4059191346168518]	[0.7256852984428406, 0.2743147015571594]	[0.5701848268508911, 0.4298151433467865]
[1,0]	[0.8262282609939575, 0.17377175390720367]	[0.5689879059791565, 0.4310120940208435]	[0.6188578009605408, 0.3811422288417816]	[0.6659101247787476, 0.3340899646282196]	[0.6504273414611816, 0.34957265853881836]	[0.5242959260940552, 0.4757041037082672]	[0.526002049446106, 0.47399789094924927]	[0.832290768623352, 0.16770923137664795]	[0.561465322971344, 0.438534677028656]	[0.7189211249351501, 0.28107893466949463]	[0.6174744963645935, 0.38252559304237366]
[1,0]	[0.7358742952346802, 0.2641257047653198]	[0.4959827661514282, 0.5040172338485718]	[0.5719530582427979, 0.42804697155952454]	[0.6127549409866333, 0.3872450292110443]	[0.584391176700592, 0.41560879349708557]	[0.5061047077178955, 0.4938952922821045]	[0.5048846006393433, 0.49511536955833435]	[0.7176389694213867, 0.28236109018325806]	[0.4150814712047577, 0.5849185585975647]	[0.47923025488853455, 0.5207696557044983]	[0.5490308403968811, 0.45096921920776367]
[1,0]	[0.7465808391571045, 0.25341907143592834]	[0.5187005996704102, 0.48129940032958984]	[0.5983842015266418, 0.40161585807800293]	[0.6321568489074707, 0.3678431808948517]	[0.6084262132644653, 0.39157381653785706]	[0.5067261457443237, 0.4932738244533539]	[0.5031721591949463, 0.4968279004096985]	[0.7124128937721252, 0.28758710622787476]	[0.3172417879104614, 0.6827581524848938]	[0.3981291353702545, 0.6018707752227783]	[0.6333010792732239, 0.3666989207267761]
[1,0]	[0.45321395993232727, 0.5467860698699951]	[0.4602951109409332, 0.5397048592567444]	[0.46851810812950134, 0.5314818620681763]	[0.40541788935661316, 0.5945820808410645]	[0.5384419560432434, 0.4615580141544342]	[0.46449849009513855, 0.5355014801025391]	[0.4344615340232849, 0.5655384659767151]	[0.5112237930297852, 0.48877623677253723]	[0.08052954822778702, 0.9194704294204712]	[0.17417505383491516, 0.8258249759674072]	[0.466043084859848, 0.5339569449424744]
[0,1]	[0.6670546531677246, 0.332945317029953]	[0.4687650501728058, 0.5312349796295166]	[0.4692864716053009, 0.5307135581970215]	[0.479941725730896, 0.520058274269104]	[0.506794810295105, 0.49320510029792786]	[0.4538413882255554, 0.5461586713790894]	[0.44621971249580383, 0.5537802577018738]	[0.732123613357544, 0.26787638664245605]	[0.1505778431892395, 0.8494221568107605]	[0.5046104192733765, 0.4953896403312683]	[0.5005286931991577, 0.4994712769985199]
[1,0]	[0.9362913966178894, 0.06370861828327179]	[0.5832396149635315, 0.4167604446411133]	[0.6488847136497498, 0.35111525654792786]	[0.7457035779953003, 0.2542964220046997]	[0.6566968560218811, 0.3433031737804413]	[0.5579144954681396, 0.44208547472953796]	[0.5512996315956116, 0.4487003982067108]	[0.9736194610595703, 0.02638055942952633]	[0.9780118465423584, 0.021988168358802795]	[0.9854860305786133, 0.014513921923935413]	[0.7382351160049438, 0.2617648243904114]
[1,0]	[0.9248146414756775, 0.07518535107374191]	[0.566466748714447, 0.43353331089019775]	[0.5577917695045471, 0.4422081708908081]	[0.6903790235519409, 0.3096209168434143]	[0.6535225510597229, 0.3464773893356323]	[0.5449721813201904, 0.45502781867980957]	[0.5281845331192017, 0.47181546688079834]	[0.9626526236534119, 0.037347350269556046]	[0.9535970091819763, 0.04640292376279831]	[0.9720378518104553, 0.027962135151028633]	[0.7038849592208862, 0.29611504077911377]
[1,0]	[0.45812249183654785, 0.5418775081634521]	[0.4658013582229614, 0.5341986417770386]	[0.4634600579738617, 0.5365399122238159]	[0.47705286741256714, 0.5229470729827881]	[0.4942401945590973, 0.5057598948478699]	[0.47094497084617615, 0.5290550589561462]	[0.4376106560230255, 0.5623893737792969]	[0.5662254095077515, 0.43377456068992615]	[0.11891094595193863, 0.8810890316963196]	[0.4853602945804596, 0.514639675617218]	[0.47499844431877136, 0.525001585483551]
[1,0]	[0.7030977010726929, 0.2969023287296295]	[0.5224290490150452, 0.47757092118263245]	[0.5169511437416077, 0.48304882645606995]	[0.5419227480888367, 0.45807725191116333]	[0.5499899983406067, 0.4500100314617157]	[0.48654529452323914, 0.5134546756744385]	[0.48879268765449524, 0.5112072825431824]	[0.7396700978279114, 0.260329931974411]	[0.5142356753349304, 0.4857643246650696]	[0.45969170331954956, 0.5403083562850952]	[0.5378301739692688, 0.4621698558330536]
[1,0]	[0.7834206223487854, 0.21657942235469818]	[0.5390114188194275, 0.4609885811805725]	[0.6021243333816528, 0.39787569642066956]	[0.6931248307228088, 0.3068751394748688]	[0.6870930790901184, 0.31290698051452637]	[0.5315839648246765, 0.4684159755706787]	[0.5244352221488953, 0.47556471824645996]	[0.850866436958313, 0.14913351833820343]	[0.5911178588867188, 0.40888217091560364]	[0.674662709236145, 0.325337290763855]	[0.6649344563484192, 0.3350655138492584]
[1,0]	[0.9295493960380554, 0.07045063376426697]	[0.5745269060134888, 0.4254731237888336]	[0.6605529189109802, 0.3394470810890198]	[0.781066358089447, 0.21893368661403656]	[0.7283250689506531, 0.2716749608516693]	[0.5476141571998596, 0.452385812997818]	[0.5484705567359924, 0.45152950286865234]	[0.9617253541946411, 0.03827468678355217]	[0.902226984500885, 0.09777301549911499]	[0.9323967695236206, 0.06760315597057343]	[0.7071260213851929, 0.29287397861480713]
[1,0]	[0.8794450759887695, 0.12055496126413345]	[0.5599536299705505, 0.44004642963409424]	[0.6092061996459961, 0.3907938003540039]	[0.6812888383865356, 0.31871116161346436]	[0.6853809356689453, 0.31461912393569946]	[0.5376571416854858, 0.4623429477214813]	[0.5494785308837891, 0.45052146911621094]	[0.930895984172821, 0.06910400092601776]	[0.7804942727088928, 0.21950571238994598]	[0.8302649259567261, 0.1697351038455963]	[0.6393120884895325, 0.36068791151046753]
[1,0]	[0.7932037711143494, 0.20679627358913422]	[0.4687126576900482, 0.5312873125076294]	[0.5432998538017273, 0.4567001461982727]	[0.5940597653388977, 0.4059402346611023]	[0.5454807281494141, 0.45451921224594116]	[0.51267009973526, 0.4873298406600952]	[0.519841194152832, 0.4801587760448456]	[0.8247864842414856, 0.1752135008573532]	[0.4700515866279602, 0.5299484133720398]	[0.7163714170455933, 0.2836286425590515]	[0.5245124101638794, 0.47548753023147583]
[1,0]	[0.7380360960960388, 0.26196399331092834]	[0.4512553811073303, 0.5487445592880249]	[0.5070488452911377, 0.4929511249065399]	[0.5540673732757568, 0.44593265652656555]	[0.5387216210365295, 0.46127840876579285]	[0.508287250995636, 0.491712749004364]	[0.4636724889278412, 0.5363275408744812]	[0.7043657898902893, 0.2956342101097107]	[0.257872611284256, 0.7421272993087769]	[0.6202901601791382, 0.3797098398208618]	[0.5847772359848022, 0.41522276401519775]
[1,0]	[0.8902055621147156, 0.10979446023702621]	[0.4990440309047699, 0.5009560585021973]	[0.537059485912323, 0.4629405736923218]	[0.6463375687599182, 0.3536624014377594]	[0.5595091581344604, 0.4404907822608948]	[0.5069916844367981, 0.4930083751678467]	[0.5132443308830261, 0.48675569891929626]	[0.9270134568214417, 0.07298655807971954]	[0.8191624879837036, 0.18083755671977997]	[0.8834277987480164, 0.11657221615314484]	[0.5600191950798035, 0.43998080492019653]
[1,0]	[0.8930214047431946, 0.10697866231203079]	[0.542029619216919, 0.45797035098075867]	[0.5881693959236145, 0.41183069348335266]	[0.6657834053039551, 0.3342165946960449]	[0.650678277015686, 0.34932178258895874]	[0.5354371666908264, 0.46456286311149597]	[0.49250149726867676, 0.507498562335968]	[0.9413133263587952, 0.05868670716881752]	[0.8896740674972534, 0.11032593250274658]	[0.8828836679458618, 0.11711633950471878]	[0.5757588744163513, 0.4242411255836487]
[1,0]	[0.7601550817489624, 0.23984484374523163]	[0.4983358383178711, 0.5016641616821289]	[0.5814847946166992, 0.4185152053833008]	[0.6492448449134827, 0.3507552146911621]	[0.5848340392112732, 0.4151659607887268]	[0.501430869102478, 0.49856916069984436]	[0.5159327983856201, 0.4840671420097351]	[0.7301778793334961, 0.26982203125953674]	[0.3047419786453247, 0.6952580213546753]	[0.4547231197357178, 0.5452768802642822]	[0.5795360207557678, 0.4204639792442322]
[1,0]	[0.6829373240470886, 0.317062646150589]	[0.48732051253318787, 0.5126794576644897]	[0.6253854632377625, 0.37461453676223755]	[0.6292999982833862, 0.3706999719142914]	[0.640476644039154, 0.35952338576316833]	[0.518218994140625, 0.4817809462547302]	[0.5116982460021973, 0.48830175399780273]	[0.6796553134918213, 0.32034459710121155]	[0.24736912548542023, 0.752630889415741]	[0.38955241441726685, 0.6104475855827332]	[0.6063982844352722, 0.39360177516937256]
[1,0]	[0.9400481581687927, 0.059951819479465485]	[0.5866245627403259, 0.4133754074573517]	[0.6177752614021301, 0.3822247087955475]	[0.7156464457511902, 0.2843535542488098]	[0.6999053359031677, 0.30009469389915466]	[0.5541452169418335, 0.4458548128604889]	[0.5495896339416504, 0.4504103660583496]	[0.9719146490097046, 0.02808539569377899]	[0.9663218259811401, 0.03367820382118225]	[0.9641785621643066, 0.03582143411040306]	[0.6756957173347473, 0.3243042826652527]
[1,0]	[0.9188104271888733, 0.08118950575590134]	[0.5418636202812195, 0.4581363797187805]	[0.6356210708618164, 0.364378958940506]	[0.773152232170105, 0.2268478125333786]	[0.7560411095619202, 0.24395889043807983]	[0.5564040541648865, 0.44359591603279114]	[0.533287763595581, 0.46671223640441895]	[0.9622122645378113, 0.03778774291276932]	[0.9144653081893921, 0.08553469181060791]	[0.9359409213066101, 0.06405910104513168]	[0.6476740837097168, 0.3523259162902832]
[0,1]	[0.6318148374557495, 0.3681851327419281]	[0.39657139778137207, 0.6034285426139832]	[0.48153194785118103, 0.5184680819511414]	[0.3901572823524475, 0.6098427176475525]	[0.4759000539779663, 0.5240999460220337]	[0.47560518980026245, 0.5243948698043823]	[0.38166460394859314, 0.6183353066444397]	[0.45012781023979187, 0.5498722791671753]	[0.2625073194503784, 0.7374927401542664]	[0.3874360918998718, 0.612563967704773]	[0.43240562081336975, 0.5675944089889526]
[1,0]	[0.6207480430603027, 0.3792518973350525]	[0.3639758825302124, 0.6360241770744324]	[0.43939146399497986, 0.5606085658073425]	[0.427723228931427, 0.572276771068573]	[0.4309070110321045, 0.5690929889678955]	[0.4635443389415741, 0.5364556312561035]	[0.355633944272995, 0.6443660855293274]	[0.42431995272636414, 0.5756800174713135]	[0.15340828895568848, 0.8465917110443115]	[0.4169662892818451, 0.5830336809158325]	[0.42144855856895447, 0.5785515308380127]
[1,0]	[0.6556631922721863, 0.3443368077278137]	[0.4751242399215698, 0.5248757600784302]	[0.4582994878292084, 0.541700541973114]	[0.4908479154109955, 0.5091521143913269]	[0.4965701401233673, 0.5034298300743103]	[0.47840505838394165, 0.5215949416160583]	[0.48087888956069946, 0.5191211104393005]	[0.798255443572998, 0.20174451172351837]	[0.5005351901054382, 0.49946486949920654]	[0.6470893621444702, 0.3529106676578522]	[0.4722658395767212, 0.5277341604232788]
[1,0]	[0.6981600522994995, 0.30184000730514526]	[0.472779244184494, 0.5272207856178284]	[0.48642659187316895, 0.5135734677314758]	[0.4664608836174011, 0.5335391759872437]	[0.4760362505912781, 0.5239638090133667]	[0.481092244386673, 0.5189077258110046]	[0.46942442655563354, 0.5305755734443665]	[0.8320525288581848, 0.1679474264383316]	[0.46993544697761536, 0.5300645232200623]	[0.818282961845398, 0.18171709775924683]	[0.5138881206512451, 0.4861118495464325]
[1,0]	[0.8316817283630371, 0.16831828653812408]	[0.5238458514213562, 0.476154088973999]	[0.5531980395317078, 0.44680196046829224]	[0.6724026799201965, 0.3275972902774811]	[0.5890803337097168, 0.4109196662902832]	[0.5267229676246643, 0.4732770323753357]	[0.5137717127799988, 0.48622822761535645]	[0.8919427990913391, 0.10805721580982208]	[0.6632376909255981, 0.3367622494697571]	[0.6607127785682678, 0.33928725123405457]	[0.5624479055404663, 0.4375520944595337]
[1,0]	[0.7090001702308655, 0.2909998595714569]	[0.5427953004837036, 0.4572046995162964]	[0.5805968046188354, 0.4194031357765198]	[0.6450154781341553, 0.35498449206352234]	[0.6441763043403625, 0.35582372546195984]	[0.5186009407043457, 0.4813990294933319]	[0.5083844661712646, 0.49161550402641296]	[0.7327166795730591, 0.26728329062461853]	[0.30087175965309143, 0.6991282105445862]	[0.45390164852142334, 0.5460983514785767]	[0.585368812084198, 0.4146312177181244]
[1,0]	[0.6282668709754944, 0.3717331290245056]	[0.5279549956321716, 0.47204503417015076]	[0.6017739772796631, 0.39822596311569214]	[0.6756962537765503, 0.3243037760257721]	[0.5875365138053894, 0.41246354579925537]	[0.502196192741394, 0.49780380725860596]	[0.5094388723373413, 0.4905611574649811]	[0.656440794467926, 0.34355929493904114]	[0.25956493616104126, 0.7404350638389587]	[0.3894311487674713, 0.6105688810348511]	[0.6093736886978149, 0.3906262516975403]
[0,1]	[0.6711186766624451, 0.32888132333755493]	[0.5466746091842651, 0.4533253312110901]	[0.5925240516662598, 0.4074759781360626]	[0.6821154952049255, 0.3178844749927521]	[0.6430973410606384, 0.3569026589393616]	[0.5069636106491089, 0.4930364191532135]	[0.5188255310058594, 0.4811744689941406]	[0.6751044988632202, 0.3248954713344574]	[0.26074281334877014, 0.7392572164535522]	[0.559749186038971, 0.44025078415870667]	[0.6002721190452576, 0.39972788095474243]
[0,1]	[0.6998602747917175, 0.30013972520828247]	[0.4867207705974579, 0.5132791996002197]	[0.6112151145935059, 0.38878485560417175]	[0.6058714389801025, 0.39412859082221985]	[0.6410413384437561, 0.3589586615562439]	[0.4972825050354004, 0.5027174353599548]	[0.5050559639930725, 0.4949440062046051]	[0.6383895874023438, 0.36161041259765625]	[0.2243053913116455, 0.7756946086883545]	[0.37812143564224243, 0.6218785643577576]	[0.5807271003723145, 0.41927292943000793]
[0,1]	[0.8000534772872925, 0.1999465525150299]	[0.5764018893241882, 0.42359817028045654]	[0.6144964694976807, 0.38550350069999695]	[0.669771134853363, 0.33022889494895935]	[0.6669190526008606, 0.3330809473991394]	[0.5215793251991272, 0.4784206449985504]	[0.5262007117271423, 0.47379928827285767]	[0.8407705426216125, 0.15922944247722626]	[0.4458329975605011, 0.5541669726371765]	[0.6862159371376038, 0.31378406286239624]	[0.7137571573257446, 0.28624287247657776]
[1,0]	[0.8556287288665771, 0.14437122642993927]	[0.511702835559845, 0.48829716444015503]	[0.5450319051742554, 0.454968124628067]	[0.5539445281028748, 0.44605544209480286]	[0.5947732329368591, 0.40522679686546326]	[0.5067678689956665, 0.4932321310043335]	[0.5311568379402161, 0.4688431918621063]	[0.8669538497924805, 0.13304616510868073]	[0.6598981618881226, 0.34010186791419983]	[0.6494250893592834, 0.35057497024536133]	[0.5338613390922546, 0.46613869071006775]
[1,0]	[0.8155071139335632, 0.18449284136295319]	[0.502449095249176, 0.49755093455314636]	[0.5349677801132202, 0.4650322198867798]	[0.5422925353050232, 0.4577074646949768]	[0.5696215033531189, 0.4303784966468811]	[0.48655009269714355, 0.5134499669075012]	[0.4776363968849182, 0.5223636031150818]	[0.8266130685806274, 0.17338694632053375]	[0.4729275703430176, 0.5270724296569824]	[0.7413452863693237, 0.25865474343299866]	[0.5100067853927612, 0.48999324440956116]
[1,0]	[0.8892214894294739, 0.11077848821878433]	[0.5374678373336792, 0.4625321626663208]	[0.6051866412162781, 0.3948134183883667]	[0.7002542614936829, 0.29974564909935]	[0.6809536218643188, 0.3190463185310364]	[0.5515447854995728, 0.44845524430274963]	[0.5309234261512756, 0.46907663345336914]	[0.9303426146507263, 0.06965738534927368]	[0.7557530403137207, 0.24424691498279572]	[0.8950566649436951, 0.10494336485862732]	[0.6258891820907593, 0.3741108179092407]
[1,0]	[0.8473113775253296, 0.1526886522769928]	[0.5511177778244019, 0.44888222217559814]	[0.6191987991333008, 0.38080117106437683]	[0.643673300743103, 0.356326699256897]	[0.6286841630935669, 0.3713158369064331]	[0.5238562226295471, 0.4761437475681305]	[0.5247669816017151, 0.4752329885959625]	[0.8809026479721069, 0.11909729987382889]	[0.7361307740211487, 0.26386919617652893]	[0.7937198877334595, 0.20628006756305695]	[0.6764497756958008, 0.3235502243041992]
[0,1]	[0.46166837215423584, 0.5383315682411194]	[0.34376513957977295, 0.656234860420227]	[0.3453429043292999, 0.6546571254730225]	[0.4168585538864136, 0.5831414461135864]	[0.4353996217250824, 0.5646003484725952]	[0.46095556020736694, 0.5390444993972778]	[0.3507471978664398, 0.6492528915405273]	[0.4094713032245636, 0.5905287265777588]	[0.11823418736457825, 0.8817658424377441]	[0.3595104217529297, 0.6404895186424255]	[0.37335479259490967, 0.6266451478004456]
[1,0]	[0.926708996295929, 0.07329097390174866]	[0.6065644025802612, 0.39343559741973877]	[0.6371614933013916, 0.3628385365009308]	[0.7714216709136963, 0.2285783737897873]	[0.7389757037162781, 0.2610243558883667]	[0.5485708117485046, 0.451429158449173]	[0.5543358325958252, 0.4456641376018524]	[0.9599357843399048, 0.04006422683596611]	[0.9444665908813477, 0.05553333833813667]	[0.9698799252510071, 0.03012005425989628]	[0.7057914733886719, 0.2942086160182953]
[1,0]	[0.9109051823616028, 0.08909474313259125]	[0.5453342199325562, 0.45466575026512146]	[0.61724454164505, 0.3827553689479828]	[0.7184796333312988, 0.28152036666870117]	[0.6965330839157104, 0.30346688628196716]	[0.527176558971405, 0.47282353043556213]	[0.5360575318336487, 0.4639424979686737]	[0.9375589489936829, 0.06244104355573654]	[0.8233732581138611, 0.1766267716884613]	[0.9173439741134644, 0.08265606313943863]	[0.7203652262687683, 0.2796347141265869]
[0,1]	[0.522725522518158, 0.4772745370864868]	[0.5154244899749756, 0.48457545042037964]	[0.4680486023426056, 0.5319514274597168]	[0.5005927085876465, 0.49940726161003113]	[0.5074186325073242, 0.4925813376903534]	[0.4791553020477295, 0.5208446979522705]	[0.4718273878097534, 0.5281726121902466]	[0.584988534450531, 0.415011465549469]	[0.17726030945777893, 0.8227397203445435]	[0.41277897357940674, 0.587221086025238]	[0.492575079202652, 0.5074249505996704]
[0,1]	[0.4790045917034149, 0.5209953784942627]	[0.473332941532135, 0.5266669988632202]	[0.47678887844085693, 0.5232111215591431]	[0.4714065194129944, 0.5285935401916504]	[0.4943641126155853, 0.5056358575820923]	[0.45734310150146484, 0.5426568984985352]	[0.44069573283195496, 0.5593042373657227]	[0.5301961302757263, 0.4698038399219513]	[0.03850948065519333, 0.9614905714988708]	[0.16702868044376373, 0.8329712748527527]	[0.5263527631759644, 0.47364723682403564]
[1,0]	[0.9226231575012207, 0.0773768275976181]	[0.5384594202041626, 0.4615405797958374]	[0.6553170084953308, 0.3446829617023468]	[0.720586895942688, 0.2794130742549896]	[0.6775568127632141, 0.3224431574344635]	[0.5540316104888916, 0.4459683299064636]	[0.5488204956054688, 0.45117950439453125]	[0.951108455657959, 0.04889152571558952]	[0.8870769739151001, 0.11292298883199692]	[0.9317163228988647, 0.06828365474939346]	[0.6762189269065857, 0.3237810432910919]
[1,0]	[0.8682315945625305, 0.13176843523979187]	[0.5554432272911072, 0.4445567727088928]	[0.5941638946533203, 0.4058360457420349]	[0.6946219205856323, 0.3053780794143677]	[0.6732847690582275, 0.32671523094177246]	[0.5399864912033081, 0.4600134789943695]	[0.5240908861160278, 0.47590914368629456]	[0.9016943573951721, 0.0983055979013443]	[0.5319592952728271, 0.4680406153202057]	[0.781805157661438, 0.21819491684436798]	[0.6871278285980225, 0.31287211179733276]
[1,0]	[0.9061794877052307, 0.09382046014070511]	[0.5114990472793579, 0.4885009527206421]	[0.6210395097732544, 0.3789604604244232]	[0.5908243060112, 0.40917569398880005]	[0.6614201664924622, 0.33857983350753784]	[0.545941948890686, 0.45405805110931396]	[0.5284470915794373, 0.47155290842056274]	[0.9454842805862427, 0.054515738040208817]	[0.8900620937347412, 0.10993795096874237]	[0.9590808153152466, 0.040919214487075806]	[0.5472915768623352, 0.45270851254463196]
[1,0]	[0.9340331554412842, 0.06596682965755463]	[0.5475265383720398, 0.4524734616279602]	[0.5920968651771545, 0.40790310502052307]	[0.6807971596717834, 0.31920287013053894]	[0.6635482907295227, 0.3364517390727997]	[0.5313551425933838, 0.46864479780197144]	[0.5180606842041016, 0.48193931579589844]	[0.9614390730857849, 0.03856084868311882]	[0.9220564961433411, 0.07794346660375595]	[0.9639605283737183, 0.03603948652744293]	[0.6010982394218445, 0.39890173077583313]
[1,0]	[0.8897055387496948, 0.11029453575611115]	[0.5172491073608398, 0.4827509820461273]	[0.5804386734962463, 0.4195612668991089]	[0.644076406955719, 0.3559236228466034]	[0.6541966795921326, 0.34580329060554504]	[0.5501371026039124, 0.44986286759376526]	[0.5396814942359924, 0.46031850576400757]	[0.9462796449661255, 0.05372035875916481]	[0.9011955857276917, 0.09880440682172775]	[0.9593690633773804, 0.04063088074326515]	[0.6129277944564819, 0.38707223534584045]
[1,0]	[0.8809071183204651, 0.11909287422895432]	[0.5575557947158813, 0.44244423508644104]	[0.5947192907333374, 0.4052806794643402]	[0.6900712847709656, 0.30992868542671204]	[0.6571035981178284, 0.34289637207984924]	[0.5327431559562683, 0.4672568142414093]	[0.5331577658653259, 0.4668422043323517]	[0.9522740840911865, 0.04772594943642616]	[0.9108490943908691, 0.08915083110332489]	[0.9544934630393982, 0.045506540685892105]	[0.5993538498878479, 0.4006461501121521]
[0,1]	[0.7597470283508301, 0.24025297164916992]	[0.5285302400588989, 0.4714697301387787]	[0.5989137291908264, 0.4010862708091736]	[0.6779245734214783, 0.3220754563808441]	[0.604775071144104, 0.3952249586582184]	[0.49802446365356445, 0.5019754767417908]	[0.5115299224853516, 0.4884701073169708]	[0.7615182399749756, 0.2384817749261856]	[0.3067978620529175, 0.6932021379470825]	[0.38211262226104736, 0.6178873777389526]	[0.5836696624755859, 0.4163302779197693]
[0,1]	[0.694096565246582, 0.30590349435806274]	[0.4937964379787445, 0.5062035322189331]	[0.5862420797348022, 0.41375792026519775]	[0.5435076951980591, 0.45649221539497375]	[0.5641289949417114, 0.43587106466293335]	[0.4950782060623169, 0.5049217343330383]	[0.4726043939590454, 0.5273956060409546]	[0.5870325565338135, 0.4129675328731537]	[0.25927734375, 0.7407225966453552]	[0.3599960207939148, 0.6400039792060852]	[0.5601977109909058, 0.43980228900909424]
[1,0]	[0.9274595975875854, 0.07254033535718918]	[0.525295078754425, 0.47470489144325256]	[0.5417789816856384, 0.4582209587097168]	[0.6286999583244324, 0.37130001187324524]	[0.6197613477706909, 0.3802386522293091]	[0.545367956161499, 0.4546320140361786]	[0.5346058011054993, 0.46539410948753357]	[0.9528664350509644, 0.047133613377809525]	[0.93843674659729, 0.061563290655612946]	[0.9773117899894714, 0.02268821746110916]	[0.5845779180526733, 0.41542208194732666]
[1,0]	[0.8913733959197998, 0.10862666368484497]	[0.5449308753013611, 0.45506909489631653]	[0.5598851442337036, 0.4401148855686188]	[0.6666017174720764, 0.33339831233024597]	[0.6942825317382812, 0.3057175278663635]	[0.5439554452896118, 0.45604458451271057]	[0.5191987156867981, 0.4808012843132019]	[0.9541201591491699, 0.04587981849908829]	[0.9517936110496521, 0.048206474632024765]	[0.9710466861724854, 0.028953293338418007]	[0.755508542060852, 0.24449147284030914]
[1,0]	[0.8469066619873047, 0.15309330821037292]	[0.5579859614372253, 0.44201406836509705]	[0.5475115776062012, 0.45248842239379883]	[0.6583169102668762, 0.3416830599308014]	[0.6375347375869751, 0.3624652624130249]	[0.5237155556678772, 0.4762844443321228]	[0.5286813378334045, 0.47131866216659546]	[0.9034578800201416, 0.09654217958450317]	[0.7187227606773376, 0.28127723932266235]	[0.9184287786483765, 0.08157117664813995]	[0.6334328055381775, 0.3665671646595001]
[1,0]	[0.8124474287033081, 0.1875525712966919]	[0.5371398329734802, 0.4628601670265198]	[0.5593746900558472, 0.44062530994415283]	[0.6170011162757874, 0.38299891352653503]	[0.6098556518554688, 0.3901444375514984]	[0.532229483127594, 0.4677704870700836]	[0.5018969178199768, 0.4981031119823456]	[0.8962132334709167, 0.10378675907850266]	[0.804990291595459, 0.1950097531080246]	[0.8785020709037781, 0.12149795144796371]	[0.5937530398368835, 0.40624701976776123]
[1,0]	[0.9293049573898315, 0.07069508731365204]	[0.5350833535194397, 0.4649166166782379]	[0.5578584671020508, 0.4421415627002716]	[0.6606632471084595, 0.33933672308921814]	[0.6481473445892334, 0.3518526554107666]	[0.5071461200714111, 0.4928538203239441]	[0.505755603313446, 0.49424442648887634]	[0.9503584504127502, 0.04964154586195946]	[0.8011798858642578, 0.198820099234581]	[0.9578675031661987, 0.04213246330618858]	[0.601347804069519, 0.39865222573280334]
[1,0]	[0.9276812672615051, 0.07231868803501129]	[0.5363901257514954, 0.4636099338531494]	[0.5804267525672913, 0.41957321763038635]	[0.679224967956543, 0.32077500224113464]	[0.6771127581596375, 0.3228871822357178]	[0.5153128504753113, 0.48468711972236633]	[0.5093765258789062, 0.49062344431877136]	[0.9634687304496765, 0.036531247198581696]	[0.8318578600883484, 0.16814209520816803]	[0.9510015845298767, 0.04899843782186508]	[0.6684646010398865, 0.33153533935546875]
[1,0]	[0.7790586352348328, 0.22094134986400604]	[0.5010474920272827, 0.4989525079727173]	[0.5356793999671936, 0.4643206000328064]	[0.6322497129440308, 0.367750346660614]	[0.5744123458862305, 0.42558756470680237]	[0.5158829092979431, 0.4841170608997345]	[0.5047900080680847, 0.4952099919319153]	[0.8973773121833801, 0.10262270271778107]	[0.7024776935577393, 0.29752224683761597]	[0.8891242146492004, 0.110875703394413]	[0.5577802062034607, 0.4422197937965393]
[1,0]	[0.8208022713661194, 0.1791977733373642]	[0.49899429082870483, 0.5010057091712952]	[0.523125171661377, 0.47687482833862305]	[0.6210669875144958, 0.37893301248550415]	[0.5360236167907715, 0.46397632360458374]	[0.5087212920188904, 0.49127864837646484]	[0.5097112655639648, 0.49028873443603516]	[0.9141408205032349, 0.08585918694734573]	[0.7718958854675293, 0.22810405492782593]	[0.8692499399185181, 0.13075006008148193]	[0.5533404350280762, 0.44665950536727905]
[1,0]	[0.8893935680389404, 0.11060645431280136]	[0.5116109251976013, 0.4883890748023987]	[0.5486051440238953, 0.45139482617378235]	[0.616496741771698, 0.3835032284259796]	[0.5910545587539673, 0.4089454114437103]	[0.5310066938400269, 0.46899327635765076]	[0.5346402525901794, 0.46535980701446533]	[0.9055747389793396, 0.09442520886659622]	[0.6747319102287292, 0.32526805996894836]	[0.9115477800369263, 0.08845216780900955]	[0.554114818572998, 0.44588515162467957]
[1,0]	[0.820738673210144, 0.17926135659217834]	[0.5029223561286926, 0.49707767367362976]	[0.5491663217544556, 0.45083361864089966]	[0.5366085171699524, 0.4633914530277252]	[0.5499565601348877, 0.4500434696674347]	[0.5243324637413025, 0.4756675362586975]	[0.518887460231781, 0.4811124801635742]	[0.8563715219497681, 0.14362847805023193]	[0.5463674068450928, 0.4536326229572296]	[0.8361505270004272, 0.16384953260421753]	[0.5139670968055725, 0.4860328733921051]
[1,0]	[0.8393585681915283, 0.16064150631427765]	[0.48284271359443665, 0.517157256603241]	[0.5278186202049255, 0.4721813499927521]	[0.5539820194244385, 0.4460179805755615]	[0.5732479095458984, 0.42675209045410156]	[0.5138041973114014, 0.48619574308395386]	[0.5082989931106567, 0.49170100688934326]	[0.9236042499542236, 0.07639573514461517]	[0.8202017545700073, 0.17979824542999268]	[0.9287186861038208, 0.0712813213467598]	[0.5535858273506165, 0.4464142322540283]
[1,0]	[0.8590964078903198, 0.14090362191200256]	[0.5117812752723694, 0.4882187843322754]	[0.5060935020446777, 0.49390652775764465]	[0.6106376051902771, 0.3893623650074005]	[0.5992961525917053, 0.40070393681526184]	[0.5158914923667908, 0.484108567237854]	[0.4807104468345642, 0.519289493560791]	[0.9111062288284302, 0.08889371901750565]	[0.6674932837486267, 0.3325066864490509]	[0.8648629188537598, 0.13513706624507904]	[0.5988985896110535, 0.40110138058662415]
[1,0]	[0.6887137293815613, 0.3112862706184387]	[0.4576866626739502, 0.5423133373260498]	[0.46802133321762085, 0.5319786667823792]	[0.47442758083343506, 0.5255723595619202]	[0.4861443340778351, 0.5138556957244873]	[0.4928404986858368, 0.5071595311164856]	[0.491582989692688, 0.5084170699119568]	[0.6501913666725159, 0.34980857372283936]	[0.19327375292778015, 0.8067262172698975]	[0.48267999291419983, 0.5173199772834778]	[0.45373353362083435, 0.5462664365768433]
[1,0]	[0.7388179302215576, 0.2611820697784424]	[0.47468051314353943, 0.525319516658783]	[0.5080421566963196, 0.49195781350135803]	[0.490294486284256, 0.5097055435180664]	[0.5194426774978638, 0.48055732250213623]	[0.5127379894256592, 0.4872620105743408]	[0.47823306918144226, 0.5217669606208801]	[0.7237038612365723, 0.27629607915878296]	[0.3394176661968231, 0.6605823040008545]	[0.6739498376846313, 0.32605019211769104]	[0.51934415102005, 0.4806557893753052]
[1,0]	[0.8829830884933472, 0.11701682955026627]	[0.5460212826728821, 0.4539787471294403]	[0.5996828079223633, 0.4003171920776367]	[0.7067474722862244, 0.29325246810913086]	[0.6628621220588684, 0.33713778853416443]	[0.5254517197608948, 0.4745483100414276]	[0.5348474383354187, 0.4651525914669037]	[0.9566978216171265, 0.043302156031131744]	[0.8854587078094482, 0.11454130709171295]	[0.9063447713851929, 0.09365525096654892]	[0.6070207953453064, 0.3929792046546936]
[1,0]	[0.8793136477470398, 0.12068632990121841]	[0.5474386811256409, 0.45256125926971436]	[0.5868698358535767, 0.4131302237510681]	[0.6857789754867554, 0.314221054315567]	[0.683260440826416, 0.316739559173584]	[0.523139476776123, 0.47686055302619934]	[0.516023576259613, 0.48397648334503174]	[0.9491323232650757, 0.050867725163698196]	[0.8856024742126465, 0.1143975630402565]	[0.9053428173065186, 0.09465711563825607]	[0.5722682476043701, 0.4277316927909851]
[1,0]	[0.9111263155937195, 0.08887363225221634]	[0.5460230112075806, 0.45397695899009705]	[0.5611292719841003, 0.4388706684112549]	[0.7218096256256104, 0.27819037437438965]	[0.5876792669296265, 0.4123207628726959]	[0.5395986437797546, 0.460401326417923]	[0.5408712029457092, 0.45912888646125793]	[0.9441068172454834, 0.05589316412806511]	[0.9079493880271912, 0.09205058962106705]	[0.9523531794548035, 0.047646842896938324]	[0.6273488402366638, 0.37265118956565857]
[1,0]	[0.9142728447914124, 0.08572709560394287]	[0.5708647966384888, 0.429135262966156]	[0.5495409965515137, 0.4504590332508087]	[0.7136853337287903, 0.2863146662712097]	[0.6908289790153503, 0.3091709613800049]	[0.5436037182807922, 0.4563962519168854]	[0.52735835313797, 0.47264158725738525]	[0.9458242654800415, 0.05417574569582939]	[0.9097539186477661, 0.09024606645107269]	[0.9683871269226074, 0.03161291405558586]	[0.6416938304901123, 0.3583061397075653]
[0,1]	[0.6569702625274658, 0.34302976727485657]	[0.5156713128089905, 0.48432865738868713]	[0.5744375586509705, 0.42556247115135193]	[0.653605043888092, 0.34639492630958557]	[0.6385096311569214, 0.3614903390407562]	[0.4866999387741089, 0.5133001208305359]	[0.48921242356300354, 0.5107875466346741]	[0.6401852965354919, 0.35981473326683044]	[0.1472826451063156, 0.852717399597168]	[0.36256280541419983, 0.6374372839927673]	[0.6159279346466064, 0.38407203555107117]
[1,0]	[0.8413869142532349, 0.1586131453514099]	[0.5801315903663635, 0.4198683798313141]	[0.6403650641441345, 0.35963496565818787]	[0.72928386926651, 0.27071619033813477]	[0.7524663805961609, 0.2475336343050003]	[0.5514216423034668, 0.4485782980918884]	[0.5287363529205322, 0.47126367688179016]	[0.910903811454773, 0.08909613639116287]	[0.5347239971160889, 0.46527597308158875]	[0.7565073370933533, 0.24349264800548553]	[0.6309748888015747, 0.3690251410007477]
[1,0]	[0.9023885726928711, 0.09761134535074234]	[0.5706779956817627, 0.4293220341205597]	[0.6663978099822998, 0.3336021900177002]	[0.6553705334663391, 0.3446294069290161]	[0.7150105834007263, 0.2849893867969513]	[0.5627609491348267, 0.4372391104698181]	[0.5447460412979126, 0.4552539587020874]	[0.9246495962142944, 0.07535036653280258]	[0.8005662560462952, 0.19943368434906006]	[0.9390460252761841, 0.060954026877880096]	[0.7268401980400085, 0.27315980195999146]
[1,0]	[0.9190478920936584, 0.08095206320285797]	[0.5682343244552612, 0.43176570534706116]	[0.6110156178474426, 0.3889843821525574]	[0.7470900416374207, 0.25290998816490173]	[0.7137902975082397, 0.2862096428871155]	[0.593774139881134, 0.40622588992118835]	[0.5461606383323669, 0.45383939146995544]	[0.9462065100669861, 0.053793467581272125]	[0.8205269575119019, 0.17947301268577576]	[0.9446742534637451, 0.05532572418451309]	[0.7473689317703247, 0.2526310086250305]
[0,1]	[0.6275718212127686, 0.37242820858955383]	[0.4943501651287079, 0.5056498646736145]	[0.45151644945144653, 0.5484836101531982]	[0.47897493839263916, 0.5210250020027161]	[0.5300279855728149, 0.46997201442718506]	[0.4852563738822937, 0.5147435665130615]	[0.44638797640800476, 0.5536120533943176]	[0.6035415530204773, 0.3964584171772003]	[0.2908165752887726, 0.709183394908905]	[0.465493768453598, 0.5345062017440796]	[0.512408971786499, 0.487591028213501]
[0,1]	[0.49904656410217285, 0.5009533762931824]	[0.39182159304618835, 0.6081783771514893]	[0.3863658308982849, 0.6136341691017151]	[0.4212559759616852, 0.5787440538406372]	[0.4328223764896393, 0.5671775937080383]	[0.4562494158744812, 0.5437505841255188]	[0.37608587741851807, 0.6239141225814819]	[0.34625890851020813, 0.6537410616874695]	[0.04042108729481697, 0.9595788717269897]	[0.19810494780540466, 0.801895022392273]	[0.43021196126937866, 0.5697879791259766]
[1,0]	[0.4937620460987091, 0.5062380433082581]	[0.4282991886138916, 0.5717008113861084]	[0.3700680136680603, 0.6299319863319397]	[0.38684791326522827, 0.6131520867347717]	[0.4332617223262787, 0.5667383074760437]	[0.4799424409866333, 0.5200574994087219]	[0.3903536796569824, 0.6096463203430176]	[0.6285992860794067, 0.3714006841182709]	[0.2977559268474579, 0.7022440433502197]	[0.3988770544528961, 0.6011229157447815]	[0.39564844965934753, 0.6043515801429749]
[1,0]	[0.7760318517684937, 0.22396817803382874]	[0.45210471749305725, 0.5478953123092651]	[0.5200889706611633, 0.4799109697341919]	[0.49952536821365356, 0.5004746913909912]	[0.5042968988418579, 0.4957030415534973]	[0.4971844255924225, 0.5028156638145447]	[0.47123196721076965, 0.528768002986908]	[0.8517629504203796, 0.14823701977729797]	[0.5677827596664429, 0.4322172701358795]	[0.8546773791313171, 0.14532265067100525]	[0.5099786520004272, 0.49002131819725037]
[1,0]	[0.825140118598938, 0.174859881401062]	[0.46147093176841736, 0.5385291576385498]	[0.4936501681804657, 0.5063498020172119]	[0.5568531155586243, 0.44314685463905334]	[0.5406487584114075, 0.45935121178627014]	[0.49440523982048035, 0.505594789981842]	[0.5035949945449829, 0.49640506505966187]	[0.8813093304634094, 0.11869071424007416]	[0.7365518808364868, 0.2634481191635132]	[0.8817170858383179, 0.11828291416168213]	[0.5383644104003906, 0.4616355895996094]
[1,0]	[0.7993327379226685, 0.20066721737384796]	[0.4503345191478729, 0.5496654510498047]	[0.3933781385421753, 0.6066218614578247]	[0.46250200271606445, 0.5374979972839355]	[0.5005315542221069, 0.4994683563709259]	[0.486492782831192, 0.5135072469711304]	[0.4655497968196869, 0.5344502329826355]	[0.8752647042274475, 0.1247352585196495]	[0.6408706903457642, 0.35912927985191345]	[0.8826649188995361, 0.11733513325452805]	[0.4866068959236145, 0.5133931040763855]
[0,1]	[0.6212752461433411, 0.37872475385665894]	[0.4570384919643402, 0.5429614782333374]	[0.4050638973712921, 0.5949360728263855]	[0.40502092242240906, 0.5949790477752686]	[0.46711549162864685, 0.5328844785690308]	[0.47477784752845764, 0.52522212266922]	[0.43743690848350525, 0.5625631213188171]	[0.7279971837997437, 0.2720028758049011]	[0.2450527548789978, 0.754947304725647]	[0.690998375415802, 0.309001624584198]	[0.3896612226963043, 0.6103387475013733]
[0,1]	[0.8900602459907532, 0.10993976891040802]	[0.5362626314163208, 0.4637373685836792]	[0.6103208065032959, 0.3896792232990265]	[0.6827185750007629, 0.31728145480155945]	[0.6304976344108582, 0.36950233578681946]	[0.49815741181373596, 0.5018426775932312]	[0.5235995054244995, 0.4764004945755005]	[0.9361178278923035, 0.06388214975595474]	[0.7261945009231567, 0.27380552887916565]	[0.8191241025924683, 0.18087591230869293]	[0.7003763318061829, 0.2996236979961395]
[1,0]	[0.8208044171333313, 0.1791955530643463]	[0.5496060252189636, 0.450393944978714]	[0.623432457447052, 0.376567542552948]	[0.7142859697341919, 0.2857140600681305]	[0.7396495342254639, 0.26035046577453613]	[0.5452011227607727, 0.4547988474369049]	[0.5397608280181885, 0.4602391719818115]	[0.8795775771141052, 0.12042239308357239]	[0.6425871253013611, 0.3574128746986389]	[0.7416675686836243, 0.2583324611186981]	[0.6971650719642639, 0.3028349280357361]
[1,0]	[0.8312710523605347, 0.16872896254062653]	[0.5417883992195129, 0.4582116901874542]	[0.6145206093788147, 0.3854793906211853]	[0.6507475972175598, 0.3492524325847626]	[0.6771669983863831, 0.32283297181129456]	[0.5532466769218445, 0.4467533528804779]	[0.5335338711738586, 0.46646612882614136]	[0.8833171129226685, 0.11668292433023453]	[0.5970873832702637, 0.40291258692741394]	[0.7344233989715576, 0.2655766010284424]	[0.5952914953231812, 0.40470847487449646]
[1,0]	[0.8722875714302063, 0.1277123987674713]	[0.4784865081310272, 0.5215134620666504]	[0.49264976382255554, 0.5073503255844116]	[0.5555163621902466, 0.4444836676120758]	[0.49314796924591064, 0.5068520903587341]	[0.49318239092826843, 0.506817638874054]	[0.4908137917518616, 0.5091861486434937]	[0.9064480066299438, 0.09355200827121735]	[0.8229888081550598, 0.17701125144958496]	[0.8761153221130371, 0.1238846629858017]	[0.5919151306152344, 0.4080848693847656]
[1,0]	[0.8790223598480225, 0.12097763270139694]	[0.49084460735321045, 0.5091553330421448]	[0.5226709246635437, 0.4773291051387787]	[0.6172559261322021, 0.38274410367012024]	[0.6014032959938049, 0.39859673380851746]	[0.4990409016609192, 0.5009591579437256]	[0.5085477232933044, 0.4914522171020508]	[0.8955759406089783, 0.10442409664392471]	[0.6971454620361328, 0.3028544783592224]	[0.8162652850151062, 0.1837347149848938]	[0.6143308281898499, 0.38566917181015015]
[0,1]	[0.6768943071365356, 0.32310566306114197]	[0.47075337171554565, 0.5292466282844543]	[0.4516456425189972, 0.5483543276786804]	[0.43240678310394287, 0.5675932168960571]	[0.5211837291717529, 0.47881627082824707]	[0.4640951454639435, 0.5359048247337341]	[0.4678100645542145, 0.5321899652481079]	[0.6490172743797302, 0.3509827256202698]	[0.18561851978302002, 0.81438148021698]	[0.42618778347969055, 0.5738122463226318]	[0.38880404829978943, 0.6111959218978882]
[1,0]	[0.7136729955673218, 0.28632697463035583]	[0.49331632256507874, 0.5066836476325989]	[0.500569760799408, 0.49943023920059204]	[0.5419063568115234, 0.45809364318847656]	[0.5520883202552795, 0.44791167974472046]	[0.4745500087738037, 0.5254500508308411]	[0.47985824942588806, 0.5201416611671448]	[0.751297652721405, 0.24870236217975616]	[0.3586881756782532, 0.6413118839263916]	[0.47781163454055786, 0.5221883654594421]	[0.5055409669876099, 0.49445900321006775]
[1,0]	[0.9205561280250549, 0.07944386452436447]	[0.5675519108772278, 0.4324480891227722]	[0.63653963804245, 0.36346036195755005]	[0.7090146541595459, 0.2909853756427765]	[0.7401294112205505, 0.25987058877944946]	[0.5518444776535034, 0.4481554627418518]	[0.5378314256668091, 0.4621686339378357]	[0.9583726525306702, 0.04162730649113655]	[0.9185776114463806, 0.08142239600419998]	[0.9317272901535034, 0.06827273219823837]	[0.7177892327308655, 0.2822108268737793]
[1,0]	[0.8969997763633728, 0.1030002161860466]	[0.5371310114860535, 0.46286895871162415]	[0.5951595902442932, 0.4048404097557068]	[0.6841384172439575, 0.3158615231513977]	[0.6612675786018372, 0.33873236179351807]	[0.5279899835586548, 0.47200995683670044]	[0.5236420035362244, 0.47635799646377563]	[0.9438490867614746, 0.0561508908867836]	[0.8292911052703857, 0.17070883512496948]	[0.8982378244400024, 0.10176220536231995]	[0.6637310981750488, 0.33626893162727356]
[1,0]	[0.828074038028717, 0.17192591726779938]	[0.5330328941345215, 0.4669671058654785]	[0.5759496092796326, 0.4240504503250122]	[0.6893571615219116, 0.3106428384780884]	[0.6106883883476257, 0.38931161165237427]	[0.5420803427696228, 0.4579196274280548]	[0.5362822413444519, 0.4637177884578705]	[0.8424082398414612, 0.15759173035621643]	[0.7450858950614929, 0.2549141049385071]	[0.8108305335044861, 0.18916943669319153]	[0.6073216795921326, 0.3926783502101898]
[1,0]	[0.8415501713752747, 0.15844982862472534]	[0.528772234916687, 0.4712277948856354]	[0.5847037434577942, 0.4152962863445282]	[0.6379271745681763, 0.3620728850364685]	[0.6321230530738831, 0.36787697672843933]	[0.5641271471977234, 0.4358728528022766]	[0.49801579117774963, 0.5019842982292175]	[0.8966284394264221, 0.10337160527706146]	[0.7133422493934631, 0.28665778040885925]	[0.7901878952980042, 0.20981210470199585]	[0.6600121855735779, 0.33998778462409973]
[1,0]	[0.8810915946960449, 0.11890840530395508]	[0.5399014353752136, 0.46009862422943115]	[0.6025701761245728, 0.39742979407310486]	[0.6928636431694031, 0.3071364164352417]	[0.6408354043960571, 0.3591645658016205]	[0.5379225015640259, 0.46207743883132935]	[0.5558654069900513, 0.4441346228122711]	[0.9441444277763367, 0.05585557222366333]	[0.8773943185806274, 0.12260567396879196]	[0.8743720054626465, 0.12562793493270874]	[0.6213582754135132, 0.3786417543888092]
[1,0]	[0.9128080010414124, 0.08719202131032944]	[0.5516486763954163, 0.44835135340690613]	[0.6606848835945129, 0.33931514620780945]	[0.7376658916473389, 0.2623341381549835]	[0.7360718250274658, 0.2639281749725342]	[0.5592554211616516, 0.4407444894313812]	[0.5572776198387146, 0.4427223801612854]	[0.9618136882781982, 0.038186319172382355]	[0.9141392707824707, 0.08586069196462631]	[0.949923038482666, 0.05007700249552727]	[0.7496709227561951, 0.25032904744148254]
[1,0]	[0.7982223629951477, 0.20177766680717468]	[0.5591457486152649, 0.4408542811870575]	[0.5695967078208923, 0.43040329217910767]	[0.7215631008148193, 0.27843692898750305]	[0.6185077428817749, 0.3814921975135803]	[0.5147294998168945, 0.48527055978775024]	[0.5338175296783447, 0.46618250012397766]	[0.8339316248893738, 0.1660684496164322]	[0.49369826912879944, 0.506301760673523]	[0.7046164870262146, 0.2953835129737854]	[0.5728093385696411, 0.42719072103500366]
[1,0]	[0.7860715389251709, 0.2139284908771515]	[0.5394814014434814, 0.46051856875419617]	[0.6018662452697754, 0.3981337547302246]	[0.6525446176528931, 0.34745538234710693]	[0.6046725511550903, 0.3953273892402649]	[0.5320467948913574, 0.46795323491096497]	[0.5198384523391724, 0.48016157746315]	[0.8597680330276489, 0.1402319222688675]	[0.5078531503677368, 0.4921468198299408]	[0.6703454256057739, 0.32965460419654846]	[0.6500427722930908, 0.34995725750923157]
[1,0]	[0.93777996301651, 0.06221998110413551]	[0.5468791723251343, 0.4531208574771881]	[0.6559298634529114, 0.3440701365470886]	[0.6824499368667603, 0.31755006313323975]	[0.7016957402229309, 0.2983042299747467]	[0.561989963054657, 0.4380101263523102]	[0.5502856969833374, 0.4497143030166626]	[0.9751030802726746, 0.024896934628486633]	[0.9779841303825378, 0.022015830501914024]	[0.9620596766471863, 0.03794033080339432]	[0.6527901291847229, 0.3472098410129547]
[1,0]	[0.9216464161872864, 0.07835361361503601]	[0.5820378661155701, 0.4179621636867523]	[0.6550382971763611, 0.34496167302131653]	[0.7443346381187439, 0.2556653320789337]	[0.7060603499412537, 0.29393965005874634]	[0.5724710822105408, 0.42752891778945923]	[0.540590226650238, 0.4594097435474396]	[0.9732076525688171, 0.026792310178279877]	[0.9681528806686401, 0.03184710070490837]	[0.9390808343887329, 0.06091921031475067]	[0.721836507320404, 0.27816343307495117]
[1,0]	[0.6948005557060242, 0.30519941449165344]	[0.447142630815506, 0.5528573393821716]	[0.475580096244812, 0.524419903755188]	[0.4909483790397644, 0.5090515613555908]	[0.49756497144699097, 0.502435028553009]	[0.4782428443431854, 0.5217572450637817]	[0.45991531014442444, 0.540084719657898]	[0.7753247022628784, 0.224675253033638]	[0.43311911821365356, 0.5668808817863464]	[0.5802502632141113, 0.41974979639053345]	[0.4211812913417816, 0.578818678855896]
[1,0]	[0.5041314959526062, 0.4958685636520386]	[0.43104174733161926, 0.5689582824707031]	[0.3612871766090393, 0.6387128233909607]	[0.35457509756088257, 0.6454249024391174]	[0.44370800256729126, 0.556291937828064]	[0.4591171145439148, 0.5408828854560852]	[0.4102465510368347, 0.5897534489631653]	[0.5593540668487549, 0.4406459927558899]	[0.14190445840358734, 0.8580955266952515]	[0.32638582587242126, 0.6736142039299011]	[0.4100509285926819, 0.5899490118026733]
[1,0]	[0.8998244404792786, 0.10017557442188263]	[0.5085944533348083, 0.49140557646751404]	[0.5316488146781921, 0.46835118532180786]	[0.6411813497543335, 0.3588186800479889]	[0.6136425137519836, 0.38635748624801636]	[0.5252697467803955, 0.4747302830219269]	[0.5270545482635498, 0.4729454219341278]	[0.9408506155014038, 0.05914944410324097]	[0.8328808546066284, 0.16711916029453278]	[0.903118908405304, 0.09688108414411545]	[0.5796006917953491, 0.42039933800697327]
[1,0]	[0.8610897660255432, 0.1389102339744568]	[0.525201141834259, 0.47479888796806335]	[0.5924400091171265, 0.40755996108055115]	[0.6109043955802917, 0.38909557461738586]	[0.6964530348777771, 0.3035470247268677]	[0.522719144821167, 0.4772809147834778]	[0.5213572978973389, 0.47864264249801636]	[0.9035155773162842, 0.0964844673871994]	[0.6345629692077637, 0.3654370605945587]	[0.9337906241416931, 0.06620941311120987]	[0.5348780155181885, 0.4651219844818115]
[1,0]	[0.7584630846977234, 0.24153687059879303]	[0.44321301579475403, 0.5567870140075684]	[0.4724109172821045, 0.5275890827178955]	[0.4931214451789856, 0.5068786144256592]	[0.5416803956031799, 0.45831960439682007]	[0.4942420423030853, 0.5057579278945923]	[0.45101624727249146, 0.5489837527275085]	[0.8186229467391968, 0.18137703835964203]	[0.4813659191131592, 0.518634021282196]	[0.8892080187797546, 0.11079200357198715]	[0.43505334854125977, 0.564946711063385]
[1,0]	[0.7637354135513306, 0.23626454174518585]	[0.43422505259513855, 0.5657749176025391]	[0.437460333108902, 0.5625396966934204]	[0.5097123384475708, 0.490287721157074]	[0.4971334636211395, 0.5028665661811829]	[0.48353439569473267, 0.5164656043052673]	[0.44089460372924805, 0.559105396270752]	[0.7785738706588745, 0.2214260995388031]	[0.4236386716365814, 0.576361358165741]	[0.8009366393089294, 0.19906345009803772]	[0.4376523494720459, 0.5623476505279541]
[1,0]	[0.43514904379844666, 0.5648509860038757]	[0.5090814232826233, 0.4909185469150543]	[0.5226125121116638, 0.47738754749298096]	[0.5668258666992188, 0.43317410349845886]	[0.6055075526237488, 0.3944924473762512]	[0.4767444431781769, 0.5232556462287903]	[0.5025622248649597, 0.4974377453327179]	[0.39858129620552063, 0.601418673992157]	[0.10125149041414261, 0.8987485766410828]	[0.167964905500412, 0.8320351243019104]	[0.582266628742218, 0.4177333116531372]
[1,0]	[0.5049111247062683, 0.4950887858867645]	[0.5407676696777344, 0.45923230051994324]	[0.5619195699691772, 0.43808045983314514]	[0.5956635475158691, 0.40433645248413086]	[0.648005485534668, 0.35199451446533203]	[0.4812682867050171, 0.5187316536903381]	[0.5038745403289795, 0.4961255192756653]	[0.47904977202415466, 0.520950198173523]	[0.15491627156734467, 0.8450837135314941]	[0.31295934319496155, 0.6870406866073608]	[0.6638217568397522, 0.3361782133579254]
[1,0]	[0.9443886876106262, 0.055611301213502884]	[0.5544338822364807, 0.4455661177635193]	[0.653387188911438, 0.3466128706932068]	[0.6889792084693909, 0.31102079153060913]	[0.6989625692367554, 0.30103740096092224]	[0.5577422976493835, 0.44225773215293884]	[0.5220634341239929, 0.47793659567832947]	[0.9703167676925659, 0.029683219268918037]	[0.9387916922569275, 0.06120825931429863]	[0.9662512540817261, 0.033748775720596313]	[0.6204327344894409, 0.3795672357082367]
[1,0]	[0.9499592781066895, 0.05004065856337547]	[0.5574512481689453, 0.4425486922264099]	[0.6375691294670105, 0.3624308407306671]	[0.7310616374015808, 0.2689383625984192]	[0.7040470838546753, 0.29595285654067993]	[0.5413686633110046, 0.45863139629364014]	[0.525303304195404, 0.4746967554092407]	[0.9567810893058777, 0.04321888089179993]	[0.8649149537086487, 0.13508497178554535]	[0.9398272037506104, 0.06017279997467995]	[0.6358917951583862, 0.36410820484161377]
[1,0]	[0.6566259264945984, 0.3433740735054016]	[0.4395242929458618, 0.560475766658783]	[0.46244972944259644, 0.5375502705574036]	[0.43825533986091614, 0.5617446303367615]	[0.4902033507823944, 0.5097965598106384]	[0.47899097204208374, 0.5210090279579163]	[0.467880517244339, 0.5321194529533386]	[0.6840190291404724, 0.3159809708595276]	[0.18957418203353882, 0.810425877571106]	[0.2641555964946747, 0.7358444333076477]	[0.4395409822463989, 0.5604589581489563]
[1,0]	[0.6975142359733582, 0.30248579382896423]	[0.4793625771999359, 0.5206373929977417]	[0.4890674352645874, 0.5109326243400574]	[0.5549359321594238, 0.4450640380382538]	[0.49708259105682373, 0.5029174089431763]	[0.4837944209575653, 0.5162055492401123]	[0.4802266061306, 0.5197733640670776]	[0.7273223996162415, 0.27267763018608093]	[0.29307684302330017, 0.7069231271743774]	[0.5156177282333374, 0.4843822717666626]	[0.5050256252288818, 0.49497440457344055]
[1,0]	[0.7846418619155884, 0.21535810828208923]	[0.46268701553344727, 0.537312924861908]	[0.5188358426094055, 0.4811641573905945]	[0.49816277623176575, 0.5018372535705566]	[0.5174978375434875, 0.48250216245651245]	[0.5061062574386597, 0.49389374256134033]	[0.5100849866867065, 0.48991504311561584]	[0.7126590013504028, 0.2873409390449524]	[0.413876473903656, 0.5861235857009888]	[0.6793793439865112, 0.32062068581581116]	[0.5105677843093872, 0.48943227529525757]
[1,0]	[0.6835062503814697, 0.31649377942085266]	[0.4657217562198639, 0.5342782139778137]	[0.4987511932849884, 0.501248836517334]	[0.4987267255783081, 0.5012732744216919]	[0.46292024850845337, 0.5370797514915466]	[0.49258917570114136, 0.5074107646942139]	[0.4682782292366028, 0.5317217707633972]	[0.5833450555801392, 0.41665494441986084]	[0.21564167737960815, 0.7843583226203918]	[0.5026264786720276, 0.4973735511302948]	[0.5377865433692932, 0.4622134566307068]
[1,0]	[0.8864895105361938, 0.11351047456264496]	[0.5679873824119568, 0.4320126175880432]	[0.618493914604187, 0.3815061151981354]	[0.7238600254058838, 0.276140034198761]	[0.712334930896759, 0.2876650393009186]	[0.5397530794143677, 0.46024686098098755]	[0.5262912511825562, 0.47370874881744385]	[0.9382479786872864, 0.06175195798277855]	[0.8232381343841553, 0.17676189541816711]	[0.8744005560874939, 0.1255994588136673]	[0.6416809558868408, 0.3583189845085144]
[1,0]	[0.9019473195075989, 0.09805268794298172]	[0.5408283472061157, 0.45917168259620667]	[0.6313691735267639, 0.3686308264732361]	[0.7730311751365662, 0.2269688844680786]	[0.682117760181427, 0.3178822100162506]	[0.5222699046134949, 0.47773006558418274]	[0.5187579393386841, 0.4812421202659607]	[0.9404334425926208, 0.059566598385572433]	[0.8829205632209778, 0.11707942932844162]	[0.8826085925102234, 0.11739141494035721]	[0.612125039100647, 0.387874960899353]
[0,1]	[0.6052424311637878, 0.39475759863853455]	[0.5091498494148254, 0.49085015058517456]	[0.6032109260559082, 0.3967891037464142]	[0.604856014251709, 0.39514392614364624]	[0.6271998286247253, 0.37280023097991943]	[0.4958741068840027, 0.5041258931159973]	[0.5041044354438782, 0.49589553475379944]	[0.6814847588539124, 0.31851521134376526]	[0.25618284940719604, 0.7438170909881592]	[0.45192766189575195, 0.548072338104248]	[0.5562261939048767, 0.4437738060951233]
[0,1]	[0.361856073141098, 0.6381438970565796]	[0.47454649209976196, 0.5254534482955933]	[0.49767690896987915, 0.5023230910301208]	[0.5375016331672668, 0.46249836683273315]	[0.5627580881118774, 0.43724194169044495]	[0.45735546946525574, 0.5426445007324219]	[0.44580188393592834, 0.5541980862617493]	[0.2535949647426605, 0.7464050054550171]	[0.027730755507946014, 0.9722692966461182]	[0.1477086991071701, 0.8522912859916687]	[0.49789249897003174, 0.5021074414253235]
[1,0]	[0.9095962643623352, 0.09040366113185883]	[0.5104638934135437, 0.4895361363887787]	[0.586314857006073, 0.4136851727962494]	[0.6243622899055481, 0.3756377100944519]	[0.6621337532997131, 0.33786630630493164]	[0.5313372611999512, 0.4686627686023712]	[0.5240287780761719, 0.47597116231918335]	[0.9388605356216431, 0.06113944947719574]	[0.8314031958580017, 0.1685968041419983]	[0.906066358089447, 0.09393362700939178]	[0.5997938513755798, 0.40020614862442017]
[1,0]	[0.9090813398361206, 0.09091870486736298]	[0.5211145877838135, 0.4788854122161865]	[0.5686212778091431, 0.4313787817955017]	[0.6485839486122131, 0.35141611099243164]	[0.659079909324646, 0.340920090675354]	[0.5084226131439209, 0.4915773868560791]	[0.5149141550064087, 0.48508575558662415]	[0.9533817768096924, 0.04661817476153374]	[0.8471092581748962, 0.15289075672626495]	[0.9367064237594604, 0.06329361349344254]	[0.6103244423866272, 0.3896755576133728]
[0,1]	[0.8571362495422363, 0.14286378026008606]	[0.529609739780426, 0.4703902304172516]	[0.5379664301872253, 0.4620336592197418]	[0.5859665274620056, 0.4140334129333496]	[0.5308653712272644, 0.4691345989704132]	[0.5111256837844849, 0.4888743460178375]	[0.5127471685409546, 0.487252801656723]	[0.8746381402015686, 0.1253618597984314]	[0.7465027570724487, 0.25349730253219604]	[0.8565101623535156, 0.14348985254764557]	[0.6068916320800781, 0.3931083083152771]
[1,0]	[0.9229863882064819, 0.07701355963945389]	[0.5405754446983337, 0.45942458510398865]	[0.627192497253418, 0.3728075623512268]	[0.6020547151565552, 0.39794522523880005]	[0.6304097771644592, 0.36959025263786316]	[0.523952305316925, 0.47604772448539734]	[0.5157496333122253, 0.48425033688545227]	[0.9443396925926208, 0.05566030368208885]	[0.8632755875587463, 0.13672442734241486]	[0.9039530158042908, 0.09604696929454803]	[0.6904767751693726, 0.30952319502830505]
[1,0]	[0.8143746852874756, 0.18562531471252441]	[0.5278347730636597, 0.4721652567386627]	[0.6047552824020386, 0.39524468779563904]	[0.6825306415557861, 0.31746938824653625]	[0.6908411979675293, 0.3091587722301483]	[0.5309950113296509, 0.4690049886703491]	[0.5274396538734436, 0.4725603759288788]	[0.9005532264709473, 0.0994468629360199]	[0.7591392993927002, 0.24086061120033264]	[0.8586077690124512, 0.14139221608638763]	[0.7105556130409241, 0.28944435715675354]
[1,0]	[0.7908531427383423, 0.20914682745933533]	[0.5392401218414307, 0.4607599079608917]	[0.5887948870658875, 0.4112050533294678]	[0.601470410823822, 0.3985295593738556]	[0.6377610564231873, 0.3622388541698456]	[0.5330682396888733, 0.4669317305088043]	[0.5125706195831299, 0.4874293804168701]	[0.842211902141571, 0.15778815746307373]	[0.5131827592849731, 0.48681721091270447]	[0.6956804394721985, 0.3043195307254791]	[0.6047618389129639, 0.3952381908893585]
[1,0]	[0.9007560014724731, 0.09924402832984924]	[0.5212365984916687, 0.4787634015083313]	[0.610572099685669, 0.38942790031433105]	[0.7219707369804382, 0.27802929282188416]	[0.7109789252281189, 0.2890210747718811]	[0.5391880869865417, 0.46081194281578064]	[0.5388331413269043, 0.4611669182777405]	[0.9471769332885742, 0.05282311514019966]	[0.8695592880249023, 0.13044071197509766]	[0.9387643933296204, 0.061235591769218445]	[0.5370557904243469, 0.46294426918029785]
[1,0]	[0.9048544764518738, 0.0951455757021904]	[0.5436465740203857, 0.45635342597961426]	[0.5900253057479858, 0.40997469425201416]	[0.6958093643188477, 0.30419063568115234]	[0.7138368487358093, 0.2861631214618683]	[0.5456499457359314, 0.4543500542640686]	[0.5289113521575928, 0.47108858823776245]	[0.9645344018936157, 0.03546557575464249]	[0.8991774320602417, 0.1008225604891777]	[0.9196342825889587, 0.08036571741104126]	[0.623298704624176, 0.37670135498046875]
[1,0]	[0.8837137818336487, 0.1162862554192543]	[0.5479390621185303, 0.4520610272884369]	[0.6259507536888123, 0.37404924631118774]	[0.7225551605224609, 0.27744486927986145]	[0.6072768568992615, 0.3927231431007385]	[0.5491687059402466, 0.4508313238620758]	[0.5324760675430298, 0.4675239324569702]	[0.9280675053596497, 0.07193256169557571]	[0.8101276755332947, 0.18987232446670532]	[0.8762882351875305, 0.12371177226305008]	[0.5656140446662903, 0.43438592553138733]
[1,0]	[0.8782929182052612, 0.12170712649822235]	[0.5488166213035583, 0.45118340849876404]	[0.6001613736152649, 0.3998386263847351]	[0.6341676712036133, 0.3658323585987091]	[0.6121563911437988, 0.38784360885620117]	[0.5202832818031311, 0.4797167181968689]	[0.5199308395385742, 0.480069100856781]	[0.9220390319824219, 0.07796092331409454]	[0.8715780377388, 0.12842199206352234]	[0.9251503348350525, 0.07484971731901169]	[0.6086232662200928, 0.39137667417526245]
[0,1]	[0.8440850973129272, 0.15591487288475037]	[0.5445913672447205, 0.45540860295295715]	[0.6098251938819885, 0.3901748061180115]	[0.7602653503417969, 0.2397346943616867]	[0.6402308344841003, 0.35976913571357727]	[0.5368527770042419, 0.46314719319343567]	[0.5439356565475464, 0.4560643136501312]	[0.8857874274253845, 0.11421255767345428]	[0.5933650732040405, 0.4066349267959595]	[0.8353211283683777, 0.16467884182929993]	[0.6733621954917908, 0.3266378343105316]
[1,0]	[0.84707111120224, 0.1529289036989212]	[0.5766307711601257, 0.4233691990375519]	[0.638764500617981, 0.36123549938201904]	[0.7670372724533081, 0.23296275734901428]	[0.679955244064331, 0.32004475593566895]	[0.5474181175231934, 0.4525819420814514]	[0.5369245409965515, 0.4630754292011261]	[0.9177782535552979, 0.08222173154354095]	[0.6813512444496155, 0.31864872574806213]	[0.8274065852165222, 0.17259344458580017]	[0.7152791023254395, 0.28472092747688293]
[1,0]	[0.766979455947876, 0.23302051424980164]	[0.473735511302948, 0.526264488697052]	[0.46815022826194763, 0.5318498015403748]	[0.46852949261665344, 0.5314704775810242]	[0.49662867188453674, 0.5033712983131409]	[0.4774528443813324, 0.5225471258163452]	[0.49211010336875916, 0.5078898668289185]	[0.7770833969116211, 0.22291666269302368]	[0.6484001278877258, 0.3515998125076294]	[0.7908114790916443, 0.2091885358095169]	[0.4648512303829193, 0.5351486802101135]
[1,0]	[0.7576005458831787, 0.24239946901798248]	[0.4796179234981537, 0.5203821063041687]	[0.49905502796173096, 0.5009449124336243]	[0.49601179361343384, 0.5039881467819214]	[0.4973357915878296, 0.5026641488075256]	[0.4845195710659027, 0.5154804587364197]	[0.4918467104434967, 0.5081532597541809]	[0.7923735976219177, 0.20762638747692108]	[0.46861109137535095, 0.5313888788223267]	[0.7442433834075928, 0.255756676197052]	[0.4725055396556854, 0.5274944305419922]
[0,1]	[0.3925015330314636, 0.6074985265731812]	[0.4943019151687622, 0.5056980848312378]	[0.5034044981002808, 0.49659550189971924]	[0.5180133581161499, 0.4819866418838501]	[0.5538296699523926, 0.4461703598499298]	[0.4611227810382843, 0.5388772487640381]	[0.4453859329223633, 0.5546140670776367]	[0.4303683638572693, 0.5696316957473755]	[0.028913352638483047, 0.9710866808891296]	[0.07237879931926727, 0.9276211857795715]	[0.4903776943683624, 0.5096222758293152]
[1,0]	[0.4977145195007324, 0.5022854804992676]	[0.5004091262817383, 0.4995909035205841]	[0.502248227596283, 0.49775177240371704]	[0.5369424819946289, 0.46305760741233826]	[0.5341187119483948, 0.4658812880516052]	[0.46718233823776245, 0.5328176617622375]	[0.45473966002464294, 0.5452602505683899]	[0.565238893032074, 0.434761106967926]	[0.04466566815972328, 0.9553343057632446]	[0.10481768846511841, 0.8951823711395264]	[0.5341364145278931, 0.46586352586746216]
[0,1]	[0.7681350708007812, 0.23186495900154114]	[0.4937967360019684, 0.5062032341957092]	[0.4938184916973114, 0.5061814188957214]	[0.5453113317489624, 0.4546886384487152]	[0.5186461806297302, 0.48135384917259216]	[0.4871912896633148, 0.512808620929718]	[0.49670588970184326, 0.5032941699028015]	[0.8492158651351929, 0.15078410506248474]	[0.5857223868370056, 0.4142776429653168]	[0.7923991084098816, 0.207600936293602]	[0.5205367207527161, 0.47946327924728394]
[0,1]	[0.7213176488876343, 0.2786823809146881]	[0.49526095390319824, 0.5047390460968018]	[0.5103147625923157, 0.48968520760536194]	[0.4920279085636139, 0.5079721212387085]	[0.5820542573928833, 0.4179457128047943]	[0.4991191029548645, 0.5008808374404907]	[0.4992620050907135, 0.5007380247116089]	[0.8588172197341919, 0.1411828100681305]	[0.4547182321548462, 0.5452817678451538]	[0.7805894613265991, 0.21941055357456207]	[0.5146991610527039, 0.48530077934265137]
[1,0]	[0.9525576829910278, 0.04744225740432739]	[0.5743933320045471, 0.4256066679954529]	[0.6126384139060974, 0.3873615562915802]	[0.736822783946991, 0.2631772756576538]	[0.6428791880607605, 0.3571207821369171]	[0.5627312064170837, 0.43726879358291626]	[0.5277462601661682, 0.4722537398338318]	[0.9703852534294128, 0.02961474284529686]	[0.9715303778648376, 0.028469685465097427]	[0.9848528504371643, 0.015147151425480843]	[0.7515242099761963, 0.2484758198261261]
[1,0]	[0.9266681671142578, 0.07333177328109741]	[0.5721562504768372, 0.4278438091278076]	[0.6175887584686279, 0.3824112117290497]	[0.7027422785758972, 0.297257661819458]	[0.6200716495513916, 0.3799283504486084]	[0.5390114188194275, 0.4609885513782501]	[0.5247637629508972, 0.47523626685142517]	[0.9549363851547241, 0.045063648372888565]	[0.9256013035774231, 0.07439865916967392]	[0.9475690722465515, 0.05243098735809326]	[0.6098742485046387, 0.3901257812976837]
[0,1]	[0.4502221941947937, 0.5497778058052063]	[0.4355580508708954, 0.5644419193267822]	[0.44317102432250977, 0.5568289756774902]	[0.4310664236545563, 0.5689335465431213]	[0.4466521441936493, 0.5533478260040283]	[0.4702409505844116, 0.5297590494155884]	[0.38772299885749817, 0.6122770309448242]	[0.33471059799194336, 0.6652894020080566]	[0.10658706724643707, 0.8934129476547241]	[0.20749466121196747, 0.7925053238868713]	[0.4637562036514282, 0.5362437963485718]
[1,0]	[0.934792160987854, 0.065207839012146]	[0.5781887769699097, 0.4218112528324127]	[0.644254744052887, 0.35574522614479065]	[0.6672672033309937, 0.33273282647132874]	[0.6495217084884644, 0.35047829151153564]	[0.5820455551147461, 0.4179544746875763]	[0.5536490678787231, 0.44635090231895447]	[0.9742897152900696, 0.025710303336381912]	[0.9795443415641785, 0.020455647259950638]	[0.9907682538032532, 0.009231769479811192]	[0.7069544196128845, 0.2930455803871155]
[1,0]	[0.9321451187133789, 0.0678548812866211]	[0.5651459097862244, 0.43485406041145325]	[0.6824512481689453, 0.3175487518310547]	[0.6991800665855408, 0.30081990361213684]	[0.7249605059623718, 0.2750394344329834]	[0.5544877052307129, 0.4455122947692871]	[0.5425352454185486, 0.4574647843837738]	[0.9744364619255066, 0.02556353248655796]	[0.9729193449020386, 0.02708064578473568]	[0.9868065714836121, 0.013193374499678612]	[0.7566280364990234, 0.2433719038963318]
[1,0]	[0.9193170070648193, 0.08068292587995529]	[0.5311155319213867, 0.4688843786716461]	[0.6377738118171692, 0.362226277589798]	[0.7276345491409302, 0.27236539125442505]	[0.7348924875259399, 0.26510754227638245]	[0.5547785758972168, 0.4452213943004608]	[0.5478110909461975, 0.45218896865844727]	[0.9561060667037964, 0.0438939705491066]	[0.7925044298171997, 0.2074955552816391]	[0.8597934246063232, 0.14020654559135437]	[0.6668557524681091, 0.33314424753189087]
[1,0]	[0.9121186137199402, 0.08788139373064041]	[0.5607733726501465, 0.4392266273498535]	[0.6283714771270752, 0.3716284930706024]	[0.7529594302177429, 0.2470405548810959]	[0.6907026767730713, 0.3092973530292511]	[0.5339024662971497, 0.46609753370285034]	[0.5384196639060974, 0.4615803360939026]	[0.9514241814613342, 0.04857577010989189]	[0.9308677911758423, 0.0691322609782219]	[0.9180106520652771, 0.08198929578065872]	[0.661383867263794, 0.33861613273620605]
[1,0]	[0.46088817715644836, 0.539111852645874]	[0.4526468515396118, 0.5473530888557434]	[0.4404918849468231, 0.5595080256462097]	[0.42487919330596924, 0.5751208066940308]	[0.5033352375030518, 0.49666473269462585]	[0.46663373708724976, 0.533366322517395]	[0.42882272601127625, 0.5711773037910461]	[0.34011349081993103, 0.6598865389823914]	[0.0992177203297615, 0.9007822871208191]	[0.1618991196155548, 0.8381009101867676]	[0.40513789653778076, 0.5948621034622192]
[1,0]	[0.9279558062553406, 0.0720442458987236]	[0.5109227895736694, 0.48907724022865295]	[0.586806058883667, 0.413193941116333]	[0.6511362791061401, 0.34886378049850464]	[0.6475628614425659, 0.35243716835975647]	[0.5516439080238342, 0.44835618138313293]	[0.5454095005989075, 0.45459046959877014]	[0.962732195854187, 0.037267766892910004]	[0.9243692755699158, 0.07563064247369766]	[0.9636427164077759, 0.036357332020998]	[0.5961332321166992, 0.4038667678833008]
[1,0]	[0.9457154870033264, 0.05428449064493179]	[0.5246065258979797, 0.47539353370666504]	[0.6583667993545532, 0.3416332006454468]	[0.6942682862281799, 0.3057316243648529]	[0.6945959329605103, 0.30540403723716736]	[0.533285915851593, 0.466714084148407]	[0.5239917635917664, 0.47600826621055603]	[0.9657344818115234, 0.03426559641957283]	[0.9243361949920654, 0.07566379010677338]	[0.9756750464439392, 0.02432500198483467]	[0.6499891877174377, 0.3500109016895294]
[0,1]	[0.6274847984313965, 0.37251517176628113]	[0.4906410574913025, 0.5093590021133423]	[0.5492036938667297, 0.45079630613327026]	[0.6386349201202393, 0.36136502027511597]	[0.5402794480323792, 0.45972055196762085]	[0.48027756810188293, 0.5197223424911499]	[0.5017157793045044, 0.4982841908931732]	[0.6103922128677368, 0.3896077573299408]	[0.21933966875076294, 0.7806603312492371]	[0.3617652952671051, 0.6382347345352173]	[0.5260293483734131, 0.4739706516265869]
[0,1]	[0.6184895038604736, 0.3815104365348816]	[0.48792949318885803, 0.5120705366134644]	[0.548577606678009, 0.45142239332199097]	[0.6570600271224976, 0.34293994307518005]	[0.5108011364936829, 0.48919886350631714]	[0.478362500667572, 0.521637499332428]	[0.48162201046943665, 0.518377959728241]	[0.6512284874916077, 0.34877151250839233]	[0.20161700248718262, 0.7983829975128174]	[0.43892475962638855, 0.5610751509666443]	[0.5347374081611633, 0.4652625322341919]
[0,1]	[0.8897308111190796, 0.11026924848556519]	[0.5421695113182068, 0.4578304588794708]	[0.5914306640625, 0.4085692763328552]	[0.7525765299797058, 0.247423455119133]	[0.7078439593315125, 0.2921559810638428]	[0.5188069939613342, 0.48119306564331055]	[0.5329983830451965, 0.4670015871524811]	[0.9308356642723083, 0.06916436553001404]	[0.853431761264801, 0.14656825363636017]	[0.9291094541549683, 0.07089056819677353]	[0.6610022187232971, 0.3389977812767029]
[0,1]	[0.8508101105690002, 0.14918994903564453]	[0.5297235250473022, 0.47027647495269775]	[0.5725411176681519, 0.42745891213417053]	[0.6911277770996094, 0.308872252702713]	[0.6409186720848083, 0.3590812385082245]	[0.5295817852020264, 0.4704182744026184]	[0.5115229487419128, 0.4884769916534424]	[0.9124965071678162, 0.08750351518392563]	[0.7247230410575867, 0.2752769887447357]	[0.8540072441101074, 0.14599280059337616]	[0.6731933355331421, 0.3268066644668579]
[0,1]	[0.5567190647125244, 0.443280965089798]	[0.46293872594833374, 0.5370612740516663]	[0.47337058186531067, 0.5266294479370117]	[0.4419141709804535, 0.5580859184265137]	[0.5018345713615417, 0.49816545844078064]	[0.4823114275932312, 0.517688512802124]	[0.464758038520813, 0.5352420210838318]	[0.6473874449729919, 0.35261258482933044]	[0.22691166400909424, 0.773088276386261]	[0.36494189500808716, 0.6350581049919128]	[0.451652467250824, 0.548347532749176]
[0,1]	[0.518227219581604, 0.48177284002304077]	[0.44279250502586365, 0.5572075247764587]	[0.4663747251033783, 0.5336252450942993]	[0.47292208671569824, 0.5270779132843018]	[0.518386960029602, 0.48161301016807556]	[0.4721935987472534, 0.5278063416481018]	[0.46492016315460205, 0.535079836845398]	[0.595820426940918, 0.40417957305908203]	[0.17010432481765747, 0.8298956751823425]	[0.4248518943786621, 0.5751480460166931]	[0.5096381902694702, 0.4903617799282074]
[1,0]	[0.8829448223114014, 0.11705517768859863]	[0.5368946194648743, 0.4631054103374481]	[0.6636528372764587, 0.33634716272354126]	[0.7133793234825134, 0.28662070631980896]	[0.6538616418838501, 0.3461383283138275]	[0.545176088809967, 0.45482388138771057]	[0.5368740558624268, 0.46312591433525085]	[0.9287639260292053, 0.0712360292673111]	[0.760117769241333, 0.2398821860551834]	[0.8810548782348633, 0.1189451590180397]	[0.681050181388855, 0.3189498484134674]
[1,0]	[0.8969026207923889, 0.10309742391109467]	[0.5664799809455872, 0.43352004885673523]	[0.6592214703559875, 0.34077852964401245]	[0.7209867835044861, 0.27901318669319153]	[0.745369017124176, 0.25463104248046875]	[0.5597985982894897, 0.44020143151283264]	[0.527516782283783, 0.47248318791389465]	[0.9455723166465759, 0.054427653551101685]	[0.8812905550003052, 0.11870944499969482]	[0.9204453825950623, 0.07955455780029297]	[0.7438117265701294, 0.2561882734298706]
[1,0]	[0.7168523073196411, 0.2831476628780365]	[0.5040044784545898, 0.49599549174308777]	[0.5155861377716064, 0.4844138026237488]	[0.5408730506896973, 0.45912691950798035]	[0.5587065815925598, 0.4412934184074402]	[0.47334426641464233, 0.5266557335853577]	[0.4939989745616913, 0.5060009956359863]	[0.7200802564620972, 0.2799197733402252]	[0.3808594048023224, 0.6191405653953552]	[0.46605122089385986, 0.5339487791061401]	[0.5448379516601562, 0.4551621377468109]
[1,0]	[0.6720495223999023, 0.32795047760009766]	[0.4480104446411133, 0.5519894957542419]	[0.48039573431015015, 0.5196042060852051]	[0.5348095893859863, 0.46519041061401367]	[0.5137860774993896, 0.48621392250061035]	[0.4712597727775574, 0.5287402272224426]	[0.4417957365512848, 0.5582042336463928]	[0.6968215703964233, 0.30317842960357666]	[0.2679157555103302, 0.7320842742919922]	[0.49692481756210327, 0.5030751824378967]	[0.547328770160675, 0.4526712894439697]
[1,0]	[0.9087004065513611, 0.09129954129457474]	[0.5771071910858154, 0.42289280891418457]	[0.6293104887008667, 0.3706894814968109]	[0.6844277381896973, 0.31557223200798035]	[0.7690802812576294, 0.230919748544693]	[0.56134033203125, 0.43865966796875]	[0.5495701432228088, 0.4504297971725464]	[0.9309284090995789, 0.06907160580158234]	[0.7038695812225342, 0.29613035917282104]	[0.9134092330932617, 0.08659078180789948]	[0.7150845527648926, 0.2849155068397522]
[1,0]	[0.8957594633102417, 0.10424060374498367]	[0.5742003917694092, 0.4257996380329132]	[0.626055896282196, 0.37394410371780396]	[0.7141270041465759, 0.2858729660511017]	[0.6614898443222046, 0.3385102152824402]	[0.5470808148384094, 0.4529191255569458]	[0.5270774364471436, 0.47292256355285645]	[0.9324221611022949, 0.06757780909538269]	[0.8354218006134033, 0.16457821428775787]	[0.8969013690948486, 0.10309868305921555]	[0.7246401906013489, 0.27535977959632874]
[1,0]	[0.8040462136268616, 0.19595372676849365]	[0.5340629816055298, 0.465937077999115]	[0.5031053423881531, 0.4968947172164917]	[0.6155218482017517, 0.3844781517982483]	[0.5743180513381958, 0.4256819486618042]	[0.5165852904319763, 0.48341473937034607]	[0.5206103920936584, 0.47938963770866394]	[0.892331063747406, 0.1076689288020134]	[0.7788691520690918, 0.22113075852394104]	[0.9043643474578857, 0.09563560038805008]	[0.561704158782959, 0.4382959008216858]
[1,0]	[0.8415707349777222, 0.15842926502227783]	[0.4996896982192993, 0.5003103017807007]	[0.5398943424224854, 0.46010562777519226]	[0.6178960204124451, 0.3821040391921997]	[0.5802894830703735, 0.41971051692962646]	[0.5049713253974915, 0.4950287342071533]	[0.5212145447731018, 0.47878551483154297]	[0.9143503904342651, 0.08564957976341248]	[0.8046923279762268, 0.1953076720237732]	[0.9313388466835022, 0.06866112351417542]	[0.5717673301696777, 0.4282326400279999]
[0,1]	[0.31170007586479187, 0.6882999539375305]	[0.4476097524166107, 0.5523902177810669]	[0.5008757710456848, 0.4991242587566376]	[0.4709477126598358, 0.5290523171424866]	[0.49603286385536194, 0.5039671659469604]	[0.4576234519481659, 0.5423765182495117]	[0.3967491388320923, 0.6032508015632629]	[0.17805948853492737, 0.8219404816627502]	[0.044962286949157715, 0.9550377130508423]	[0.16256068646907806, 0.8374393582344055]	[0.4177168607711792, 0.582283079624176]
[0,1]	[0.10624008625745773, 0.8937599062919617]	[0.4311245381832123, 0.5688754916191101]	[0.43856945633888245, 0.5614305734634399]	[0.4130643606185913, 0.5869356393814087]	[0.39775773882865906, 0.6022423505783081]	[0.4566792845726013, 0.5433207154273987]	[0.3540959656238556, 0.6459040641784668]	[0.021675268188118935, 0.9783247113227844]	[0.012301081791520119, 0.9876989126205444]	[0.14871826767921448, 0.8512817025184631]	[0.391267865896225, 0.6087321639060974]
[1,0]	[0.7079430818557739, 0.2920569181442261]	[0.4788733124732971, 0.5211266279220581]	[0.5435197949409485, 0.4564802944660187]	[0.6445465087890625, 0.3554535210132599]	[0.5607782006263733, 0.4392218589782715]	[0.49974390864372253, 0.5002561211585999]	[0.5239772200584412, 0.4760228097438812]	[0.7087060213088989, 0.29129400849342346]	[0.3306290805339813, 0.6693708896636963]	[0.4580867290496826, 0.5419132709503174]	[0.5336406230926514, 0.46635931730270386]
[1,0]	[0.6404366493225098, 0.3595634400844574]	[0.4769279360771179, 0.5230720639228821]	[0.5068812966346741, 0.4931187331676483]	[0.5168709754943848, 0.4831290543079376]	[0.5504875779151917, 0.44951239228248596]	[0.48583513498306274, 0.5141648650169373]	[0.4865330755710602, 0.5134668946266174]	[0.5611280202865601, 0.43887197971343994]	[0.33515694737434387, 0.6648430228233337]	[0.3682038187980652, 0.6317961812019348]	[0.5262076258659363, 0.47379234433174133]
[0,1]	[0.8503465056419373, 0.14965346455574036]	[0.5505447387695312, 0.44945523142814636]	[0.5863930583000183, 0.4136069118976593]	[0.6919228434562683, 0.3080771565437317]	[0.6120877861976624, 0.38791218400001526]	[0.5125989317893982, 0.48740100860595703]	[0.5451565384864807, 0.4548434913158417]	[0.924435019493103, 0.07556501775979996]	[0.8044259548187256, 0.19557404518127441]	[0.8351485729217529, 0.16485148668289185]	[0.6726264357566833, 0.32737359404563904]
[0,1]	[0.8636194467544556, 0.13638049364089966]	[0.5092871189117432, 0.4907129108905792]	[0.5772978067398071, 0.42270225286483765]	[0.6905146837234497, 0.3094852864742279]	[0.5999569892883301, 0.4000430107116699]	[0.49416881799697876, 0.505831241607666]	[0.5290734171867371, 0.47092658281326294]	[0.9246556162834167, 0.07534437626600266]	[0.8570005297660828, 0.14299947023391724]	[0.9183995127677917, 0.08160047978162766]	[0.5554401278495789, 0.44455984234809875]
[0,1]	[0.3062339425086975, 0.6937660574913025]	[0.3473828136920929, 0.6526171565055847]	[0.44413289427757263, 0.5558671355247498]	[0.4897983968257904, 0.510201632976532]	[0.4078834652900696, 0.5921165943145752]	[0.45225855708122253, 0.5477414131164551]	[0.3799585700035095, 0.6200414896011353]	[0.39730048179626465, 0.6026995778083801]	[0.024019615724682808, 0.9759804010391235]	[0.0994299054145813, 0.9005700945854187]	[0.4168281555175781, 0.5831718444824219]
[0,1]	[0.49789491295814514, 0.5021051168441772]	[0.5059282779693604, 0.4940716624259949]	[0.5056434869766235, 0.49435654282569885]	[0.520145058631897, 0.4798550009727478]	[0.5487299561500549, 0.45127007365226746]	[0.4707842469215393, 0.5292158126831055]	[0.46405506134033203, 0.535944938659668]	[0.4243069589138031, 0.5756930112838745]	[0.09317575395107269, 0.9068242907524109]	[0.16989116370677948, 0.8301088213920593]	[0.4397333264350891, 0.5602666735649109]
[0,1]	[0.4579699635505676, 0.5420300364494324]	[0.4904029965400696, 0.5095969438552856]	[0.5040224194526672, 0.49597761034965515]	[0.6023237109184265, 0.3976762890815735]	[0.5301293730735779, 0.4698706865310669]	[0.4723972678184509, 0.5276027917861938]	[0.46697095036506653, 0.5330290198326111]	[0.395942360162735, 0.6040576100349426]	[0.08300583809614182, 0.9169942140579224]	[0.1910114884376526, 0.8089885115623474]	[0.5453704595565796, 0.45462948083877563]
[1,0]	[0.7291263341903687, 0.27087363600730896]	[0.4592982232570648, 0.5407017469406128]	[0.40888774394989014, 0.5911122560501099]	[0.4596010446548462, 0.540398895740509]	[0.46044623851776123, 0.5395537614822388]	[0.4894920885562897, 0.5105079412460327]	[0.4556523561477661, 0.5443477034568787]	[0.8583755493164062, 0.14162449538707733]	[0.5859388113021851, 0.41406118869781494]	[0.8869034051895142, 0.11309659481048584]	[0.44878238439559937, 0.5512176156044006]
[0,1]	[0.830778181552887, 0.169221892952919]	[0.473552405834198, 0.526447594165802]	[0.5245588421821594, 0.4754410982131958]	[0.567002534866333, 0.432997465133667]	[0.5240392088890076, 0.47596076130867004]	[0.4992216229438782, 0.500778317451477]	[0.46357178688049316, 0.5364281535148621]	[0.8714429140090942, 0.12855711579322815]	[0.5837065577507019, 0.4162934720516205]	[0.8606218695640564, 0.13937810063362122]	[0.5028963685035706, 0.49710366129875183]
[1,0]	[0.6891727447509766, 0.31082725524902344]	[0.46474409103393555, 0.5352558493614197]	[0.5095443725585938, 0.4904555678367615]	[0.5405291318893433, 0.45947086811065674]	[0.4904423952102661, 0.5095576047897339]	[0.4818626642227173, 0.5181373953819275]	[0.450762003660202, 0.5492379665374756]	[0.5438995361328125, 0.4561004340648651]	[0.22652164101600647, 0.7734783887863159]	[0.4078058898448944, 0.5921940803527832]	[0.47252795100212097, 0.5274720191955566]
[1,0]	[0.543122410774231, 0.45687761902809143]	[0.4425545334815979, 0.5574454665184021]	[0.5108400583267212, 0.48915988206863403]	[0.4771735966205597, 0.5228263735771179]	[0.5039035081863403, 0.49609649181365967]	[0.47453439235687256, 0.5254656076431274]	[0.4433915913105011, 0.5566084384918213]	[0.3696218430995941, 0.6303781867027283]	[0.11581145972013474, 0.8841885328292847]	[0.2207801192998886, 0.7792198657989502]	[0.4773085415363312, 0.5226914286613464]
[1,0]	[0.6956203579902649, 0.3043796420097351]	[0.5195501446723938, 0.4804497957229614]	[0.5521637797355652, 0.4478361904621124]	[0.5810637474060059, 0.41893628239631653]	[0.5829716920852661, 0.4170282483100891]	[0.5068820118904114, 0.4931180775165558]	[0.516870379447937, 0.483129620552063]	[0.7092682123184204, 0.2907317876815796]	[0.35381877422332764, 0.6461812257766724]	[0.5298692584037781, 0.4701307415962219]	[0.5511429905891418, 0.44885703921318054]
[0,1]	[0.4963316023349762, 0.5036683678627014]	[0.49769899249076843, 0.5023009777069092]	[0.5339989066123962, 0.46600112318992615]	[0.49323195219039917, 0.5067680478096008]	[0.494554728269577, 0.5054453015327454]	[0.4676957130432129, 0.5323042273521423]	[0.4588869512081146, 0.5411130785942078]	[0.3711862862110138, 0.628813624382019]	[0.09560152888298035, 0.904398500919342]	[0.20484933257102966, 0.7951507568359375]	[0.48526114225387573, 0.5147387981414795]
[1,0]	[0.873149573802948, 0.12685047090053558]	[0.49789679050445557, 0.5021032094955444]	[0.5421488285064697, 0.4578511714935303]	[0.5977104306221008, 0.40228956937789917]	[0.5892066955566406, 0.4107932150363922]	[0.506631076335907, 0.493368923664093]	[0.5105063915252686, 0.48949357867240906]	[0.9243061542510986, 0.07569384574890137]	[0.7869997024536133, 0.21300022304058075]	[0.9256917238235474, 0.07430828362703323]	[0.5937735438346863, 0.4062264561653137]
[0,1]	[0.5834477543830872, 0.41655227541923523]	[0.3842063248157501, 0.6157936453819275]	[0.43873879313468933, 0.5612611770629883]	[0.3444586992263794, 0.6555413007736206]	[0.4232824444770813, 0.5767175555229187]	[0.4815197288990021, 0.5184803009033203]	[0.3841550946235657, 0.6158449649810791]	[0.5542793869972229, 0.4457206130027771]	[0.21367308497428894, 0.7863269448280334]	[0.4277440309524536, 0.5722559094429016]	[0.3909711241722107, 0.6090288162231445]
[0,1]	[0.5269855260848999, 0.4730144739151001]	[0.4055039882659912, 0.5944960117340088]	[0.3724302053451538, 0.627569854259491]	[0.41479766368865967, 0.5852022767066956]	[0.43700581789016724, 0.5629941821098328]	[0.4677399694919586, 0.5322600603103638]	[0.3691472113132477, 0.6308527588844299]	[0.481158584356308, 0.5188413858413696]	[0.15481241047382355, 0.8451875448226929]	[0.36383649706840515, 0.636163592338562]	[0.36892327666282654, 0.6310766935348511]
[1,0]	[0.8090214729309082, 0.19097845256328583]	[0.5218212604522705, 0.4781787097454071]	[0.5736098289489746, 0.426390141248703]	[0.6985669136047363, 0.30143308639526367]	[0.6187954545021057, 0.38120460510253906]	[0.5086808204650879, 0.49131909012794495]	[0.5395297408103943, 0.4604702293872833]	[0.8969288468360901, 0.10307110100984573]	[0.7658421993255615, 0.23415786027908325]	[0.8012714982032776, 0.1987285017967224]	[0.6219452023506165, 0.37805473804473877]
[0,1]	[0.7501325607299805, 0.24986740946769714]	[0.5012474656105042, 0.4987525939941406]	[0.5095985531806946, 0.4904014766216278]	[0.5151706337928772, 0.4848293364048004]	[0.552110493183136, 0.4478894770145416]	[0.4934612810611725, 0.5065386891365051]	[0.511073887348175, 0.48892608284950256]	[0.7952194213867188, 0.20478063821792603]	[0.468832790851593, 0.5311671495437622]	[0.6516837477684021, 0.3483162522315979]	[0.4962659180164337, 0.5037339925765991]
[0,1]	[0.5838749408721924, 0.4161251485347748]	[0.5031269788742065, 0.49687299132347107]	[0.5295231342315674, 0.47047680616378784]	[0.6594003438949585, 0.34059956669807434]	[0.49883022904396057, 0.501169741153717]	[0.4738610088825226, 0.526138961315155]	[0.45475754141807556, 0.545242428779602]	[0.6199328899383545, 0.3800671100616455]	[0.17743703722953796, 0.8225629329681396]	[0.41327452659606934, 0.5867254734039307]	[0.5543152689933777, 0.4456847906112671]
[1,0]	[0.8295069336891174, 0.17049309611320496]	[0.5443210005760193, 0.4556789994239807]	[0.6112759113311768, 0.38872402906417847]	[0.7023712992668152, 0.2976287305355072]	[0.6083219051361084, 0.391678124666214]	[0.4944007694721222, 0.5055992603302002]	[0.5176666975021362, 0.482333242893219]	[0.8551952838897705, 0.1448046863079071]	[0.7008650302886963, 0.2991349399089813]	[0.7536563277244568, 0.2463436871767044]	[0.705929696559906, 0.294070303440094]
[1,0]	[0.926067054271698, 0.07393292337656021]	[0.6025325655937195, 0.3974674344062805]	[0.554742157459259, 0.4452577829360962]	[0.677228569984436, 0.32277145981788635]	[0.6700535416603088, 0.3299464285373688]	[0.5289561748504639, 0.4710438549518585]	[0.5480380058288574, 0.45196208357810974]	[0.952272355556488, 0.04772769287228584]	[0.8856720924377441, 0.11432785540819168]	[0.913926899433136, 0.08607310801744461]	[0.7468652129173279, 0.25313475728034973]
[1,0]	[0.9084244966506958, 0.09157545864582062]	[0.5533144474029541, 0.4466855227947235]	[0.6032583713531494, 0.39674168825149536]	[0.6927589774131775, 0.3072410225868225]	[0.6718403100967407, 0.32815971970558167]	[0.5116216540336609, 0.4883783757686615]	[0.5162203907966614, 0.4837796688079834]	[0.9353949427604675, 0.06460507959127426]	[0.8094966411590576, 0.1905033439397812]	[0.8432317972183228, 0.15676821768283844]	[0.7026981711387634, 0.2973017990589142]
[1,0]	[0.7910752892494202, 0.2089247703552246]	[0.5413873195648193, 0.4586126506328583]	[0.5917592644691467, 0.4082407057285309]	[0.7156546711921692, 0.28434526920318604]	[0.6662486791610718, 0.33375129103660583]	[0.5242044925689697, 0.4757954776287079]	[0.5478169322013855, 0.4521831274032593]	[0.812832772731781, 0.18716730177402496]	[0.5155432820320129, 0.4844566881656647]	[0.48759958148002625, 0.5124004483222961]	[0.6014655232429504, 0.3985345661640167]
[1,0]	[0.7864312529563904, 0.2135687619447708]	[0.5158882141113281, 0.4841117262840271]	[0.5651230216026306, 0.434876948595047]	[0.6261397004127502, 0.373860239982605]	[0.597693681716919, 0.40230628848075867]	[0.5105220079421997, 0.4894779622554779]	[0.5080857872962952, 0.4919142425060272]	[0.7526683211326599, 0.24733169376850128]	[0.369123250246048, 0.6308767795562744]	[0.537552535533905, 0.46244752407073975]	[0.5798243880271912, 0.4201756715774536]
[1,0]	[0.34815067052841187, 0.6518492698669434]	[0.4412616789340973, 0.5587383508682251]	[0.4522402584552765, 0.5477597117424011]	[0.3548770844936371, 0.6451228857040405]	[0.45996421575546265, 0.5400358438491821]	[0.4560050070285797, 0.5439949631690979]	[0.393663227558136, 0.6063367128372192]	[0.39821454882621765, 0.6017854809761047]	[0.046477798372507095, 0.9535222053527832]	[0.09575414657592773, 0.9042457938194275]	[0.425191730260849, 0.5748083591461182]
[1,0]	[0.9126831889152527, 0.08731682598590851]	[0.5207847356796265, 0.47921526432037354]	[0.5552887320518494, 0.44471123814582825]	[0.7300717830657959, 0.2699282765388489]	[0.7007808685302734, 0.2992190718650818]	[0.5494664907455444, 0.45053350925445557]	[0.5226109027862549, 0.4773891270160675]	[0.968749463558197, 0.03125055134296417]	[0.848361611366272, 0.1516384333372116]	[0.9506088495254517, 0.049391184002161026]	[0.6260720491409302, 0.3739279508590698]
[1,0]	[0.9023886919021606, 0.09761131554841995]	[0.5696616768836975, 0.4303382933139801]	[0.6392470002174377, 0.36075305938720703]	[0.7924742698669434, 0.20752577483654022]	[0.6703984141349792, 0.32960155606269836]	[0.5304491519927979, 0.46955084800720215]	[0.5370543003082275, 0.46294569969177246]	[0.9583735466003418, 0.04162649065256119]	[0.9160493016242981, 0.08395068347454071]	[0.9486838579177856, 0.05131610855460167]	[0.6410084366798401, 0.3589915931224823]
[1,0]	[0.8976439833641052, 0.1023559719324112]	[0.5363879203796387, 0.46361204981803894]	[0.6018017530441284, 0.3981982469558716]	[0.7427525520324707, 0.2572474777698517]	[0.6811985969543457, 0.3188014030456543]	[0.5274958610534668, 0.4725041687488556]	[0.5406670570373535, 0.45933297276496887]	[0.9568546414375305, 0.04314536601305008]	[0.9157838821411133, 0.08421614021062851]	[0.8933912515640259, 0.10660877078771591]	[0.6630116701126099, 0.33698832988739014]
[1,0]	[0.8550938963890076, 0.14490604400634766]	[0.5279152393341064, 0.47208476066589355]	[0.6107268333435059, 0.38927316665649414]	[0.6489242911338806, 0.3510757088661194]	[0.6168299913406372, 0.3831700384616852]	[0.5385122895240784, 0.46148771047592163]	[0.5155009031295776, 0.4844990372657776]	[0.9334253668785095, 0.06657462567090988]	[0.8781880140304565, 0.12181198596954346]	[0.8799461722373962, 0.12005385756492615]	[0.6467467546463013, 0.3532533049583435]
[1,0]	[0.9088813066482544, 0.09111874550580978]	[0.5474961996078491, 0.4525037705898285]	[0.5266149044036865, 0.4733850955963135]	[0.6021489500999451, 0.39785102009773254]	[0.6869481205940247, 0.31305184960365295]	[0.5428471565246582, 0.4571529030799866]	[0.5199922919273376, 0.48000776767730713]	[0.947525680065155, 0.0524742566049099]	[0.928573727607727, 0.07142628729343414]	[0.9771367907524109, 0.022863192483782768]	[0.6288037896156311, 0.3711962103843689]
[1,0]	[0.8459382653236389, 0.1540616899728775]	[0.499491423368454, 0.5005086064338684]	[0.5670138597488403, 0.43298614025115967]	[0.606658935546875, 0.3933410346508026]	[0.6636216640472412, 0.3363783061504364]	[0.524086058139801, 0.47591400146484375]	[0.5034648180007935, 0.4965352416038513]	[0.9083073735237122, 0.09169262647628784]	[0.8331562876701355, 0.1668437272310257]	[0.8672700524330139, 0.1327299326658249]	[0.6357558965682983, 0.36424410343170166]
[1,0]	[0.7823503017425537, 0.2176496684551239]	[0.40053749084472656, 0.5994624495506287]	[0.4523489773273468, 0.5476509928703308]	[0.38818663358688354, 0.6118134260177612]	[0.43237870931625366, 0.5676212906837463]	[0.5282158851623535, 0.4717841148376465]	[0.4833129942417145, 0.5166869759559631]	[0.8719638586044312, 0.12803617119789124]	[0.7593740820884705, 0.24062596261501312]	[0.9210376143455505, 0.07896236330270767]	[0.47362393140792847, 0.5263760685920715]
[1,0]	[0.838522732257843, 0.1614772528409958]	[0.3845650255680084, 0.615435004234314]	[0.47249332070350647, 0.5275066494941711]	[0.4304042458534241, 0.5695958137512207]	[0.4574469327926636, 0.5425530672073364]	[0.5371681451797485, 0.46283188462257385]	[0.4336260259151459, 0.5663740038871765]	[0.7587389945983887, 0.24126099050045013]	[0.5605455040931702, 0.43945446610450745]	[0.8744110465049744, 0.12558896839618683]	[0.4357641637325287, 0.5642359256744385]
[1,0]	[0.783906877040863, 0.21609310805797577]	[0.5375791192054749, 0.46242085099220276]	[0.6332104206085205, 0.3667895495891571]	[0.7573818564414978, 0.24261808395385742]	[0.6832400560379028, 0.31675994396209717]	[0.5309696793556213, 0.4690302908420563]	[0.5321060419082642, 0.46789395809173584]	[0.7519047856330872, 0.24809513986110687]	[0.44982558488845825, 0.5501744151115417]	[0.6793762445449829, 0.3206237256526947]	[0.5846179127693176, 0.41538211703300476]
[1,0]	[0.7774465084075928, 0.22255349159240723]	[0.5369635820388794, 0.4630364179611206]	[0.6116613745689392, 0.388338565826416]	[0.6502103805541992, 0.3497896194458008]	[0.6310206651687622, 0.3689793348312378]	[0.5269497632980347, 0.4730502963066101]	[0.5247209668159485, 0.47527897357940674]	[0.7583535313606262, 0.24164646863937378]	[0.47781944274902344, 0.5221805572509766]	[0.6293995380401611, 0.3706004321575165]	[0.6687345504760742, 0.33126547932624817]
[1,0]	[0.8742437958717346, 0.1257561892271042]	[0.583004355430603, 0.4169956147670746]	[0.6047742366790771, 0.3952258229255676]	[0.7201910614967346, 0.27980899810791016]	[0.6868031024932861, 0.31319689750671387]	[0.5521720051765442, 0.4478279650211334]	[0.541445791721344, 0.458554208278656]	[0.9355109930038452, 0.06448900699615479]	[0.8657673597335815, 0.13423259556293488]	[0.956665575504303, 0.04333445429801941]	[0.7034177780151367, 0.2965821921825409]
[1,0]	[0.8911097645759583, 0.10889020562171936]	[0.5699870586395264, 0.43001288175582886]	[0.6625629663467407, 0.3374370336532593]	[0.7764223217964172, 0.22357763350009918]	[0.7624141573905945, 0.2375858873128891]	[0.5705260634422302, 0.42947396636009216]	[0.5484541654586792, 0.4515458345413208]	[0.9531329870223999, 0.0468670092523098]	[0.878320574760437, 0.12167946994304657]	[0.9150769114494324, 0.08492311090230942]	[0.8056755661964417, 0.19432443380355835]
[1,0]	[0.7144891619682312, 0.2855108380317688]	[0.4560106098651886, 0.5439894199371338]	[0.44689714908599854, 0.5531028509140015]	[0.4830743670463562, 0.5169256329536438]	[0.509062647819519, 0.49093738198280334]	[0.476578950881958, 0.523421049118042]	[0.4864669740200043, 0.5135329961776733]	[0.7915904521942139, 0.20840956270694733]	[0.49262604117393494, 0.5073739290237427]	[0.8136755228042603, 0.18632453680038452]	[0.4485469460487366, 0.5514529943466187]
[1,0]	[0.8101328611373901, 0.18986710906028748]	[0.4732552468776703, 0.5267447829246521]	[0.46819546818733215, 0.5318045020103455]	[0.5727289319038391, 0.4272710978984833]	[0.5481356978416443, 0.4518643021583557]	[0.4809044897556305, 0.5190955400466919]	[0.4630221724510193, 0.5369778275489807]	[0.9022737741470337, 0.09772619605064392]	[0.7001683712005615, 0.29983168840408325]	[0.8769556879997253, 0.12304432690143585]	[0.5499842166900635, 0.4500158429145813]
[1,0]	[0.9212424159049988, 0.07875756174325943]	[0.6017022728919983, 0.3982977867126465]	[0.674807608127594, 0.325192391872406]	[0.7513012290000916, 0.24869880080223083]	[0.683528482913971, 0.31647151708602905]	[0.5716927647590637, 0.4283072054386139]	[0.546452522277832, 0.4535474479198456]	[0.9705157279968262, 0.029484251514077187]	[0.9550305008888245, 0.04496946930885315]	[0.9824701547622681, 0.01752988062798977]	[0.684264600276947, 0.315735399723053]
[1,0]	[0.8793017268180847, 0.12069829553365707]	[0.5804791450500488, 0.41952085494995117]	[0.6438668370246887, 0.35613319277763367]	[0.6879578232765198, 0.31204214692115784]	[0.6404154896736145, 0.3595844507217407]	[0.5705219507217407, 0.42947807908058167]	[0.5284621119499207, 0.47153791785240173]	[0.944532573223114, 0.055467426776885986]	[0.9160181283950806, 0.08398192375898361]	[0.9304899573326111, 0.06951002776622772]	[0.6407711505889893, 0.35922881960868835]
[1,0]	[0.6218528151512146, 0.3781471252441406]	[0.4374491572380066, 0.5625508427619934]	[0.4795832335948944, 0.5204167366027832]	[0.4234837591648102, 0.5765162110328674]	[0.4765017628669739, 0.5234982371330261]	[0.48036980628967285, 0.5196301937103271]	[0.4339945316314697, 0.5660054087638855]	[0.6138483285903931, 0.3861517310142517]	[0.20621676743030548, 0.7937831878662109]	[0.37097325921058655, 0.6290267109870911]	[0.4779790937900543, 0.5220208764076233]
[1,0]	[0.547208845615387, 0.45279115438461304]	[0.4268072843551636, 0.5731927156448364]	[0.4497361481189728, 0.5502638816833496]	[0.4781935214996338, 0.5218064785003662]	[0.5020849704742432, 0.49791502952575684]	[0.4819558560848236, 0.518044114112854]	[0.42159903049468994, 0.5784009695053101]	[0.6467463374137878, 0.3532536029815674]	[0.14595821499824524, 0.8540418148040771]	[0.281394898891449, 0.718605101108551]	[0.5441918969154358, 0.4558081030845642]
[1,0]	[0.8158095479011536, 0.18419045209884644]	[0.5274766683578491, 0.4725232720375061]	[0.6046324968338013, 0.3953675627708435]	[0.6995835304260254, 0.3004165291786194]	[0.5973075032234192, 0.4026924967765808]	[0.4982510805130005, 0.5017489194869995]	[0.5293736457824707, 0.4706263244152069]	[0.8589968681335449, 0.1410030722618103]	[0.614011824131012, 0.38598817586898804]	[0.7602218985557556, 0.239778071641922]	[0.6170883774757385, 0.3829115927219391]
[1,0]	[0.8112137317657471, 0.18878626823425293]	[0.5286623239517212, 0.4713376760482788]	[0.5735279321670532, 0.42647209763526917]	[0.7164188623428345, 0.2835811376571655]	[0.597946047782898, 0.40205398201942444]	[0.49491751194000244, 0.5050825476646423]	[0.5171120762825012, 0.48288795351982117]	[0.8545883893966675, 0.14541158080101013]	[0.463302880525589, 0.5366970896720886]	[0.6319465041160583, 0.36805352568626404]	[0.5943603515625, 0.4056396782398224]
[1,0]	[0.9068451523780823, 0.09315486252307892]	[0.5494970679283142, 0.4505029320716858]	[0.6084181070327759, 0.39158186316490173]	[0.6944263577461243, 0.30557364225387573]	[0.6310161352157593, 0.3689838647842407]	[0.5372074842453003, 0.4627925455570221]	[0.5547576546669006, 0.445242315530777]	[0.9437384605407715, 0.05626159906387329]	[0.9310986995697021, 0.06890135258436203]	[0.944948673248291, 0.05505126714706421]	[0.7055033445358276, 0.29449665546417236]
[1,0]	[0.8605178594589233, 0.13948215544223785]	[0.4717361032962799, 0.5282638669013977]	[0.4158702492713928, 0.5841297507286072]	[0.5030092597007751, 0.49699071049690247]	[0.5259238481521606, 0.4740762412548065]	[0.5005397200584412, 0.49946027994155884]	[0.4613180160522461, 0.5386819243431091]	[0.894324004650116, 0.10567601025104523]	[0.5884926915168762, 0.411507248878479]	[0.8749540448188782, 0.12504592537879944]	[0.4478280544281006, 0.5521720051765442]
[1,0]	[0.8314587473869324, 0.16854125261306763]	[0.49339431524276733, 0.5066057443618774]	[0.5219147801399231, 0.4780852496623993]	[0.5659084320068359, 0.4340915083885193]	[0.5276439189910889, 0.47235605120658875]	[0.49168211221694946, 0.5083179473876953]	[0.4852059781551361, 0.5147940516471863]	[0.8656666278839111, 0.13433338701725006]	[0.6473538279533386, 0.35264620184898376]	[0.9402592778205872, 0.05974070355296135]	[0.48822343349456787, 0.5117766261100769]
[1,0]	[0.8969017267227173, 0.10309825837612152]	[0.5677940845489502, 0.4322059452533722]	[0.6649625301361084, 0.3350374698638916]	[0.7016794681549072, 0.29832059144973755]	[0.7215962409973145, 0.27840375900268555]	[0.5817400813102722, 0.41825994849205017]	[0.5612951517105103, 0.43870487809181213]	[0.9344857931137085, 0.0655142217874527]	[0.8661452531814575, 0.1338547021150589]	[0.9248021245002747, 0.07519794255495071]	[0.8022304773330688, 0.19776956737041473]
[1,0]	[0.81688392162323, 0.18311607837677002]	[0.5571836829185486, 0.4428163468837738]	[0.6527377367019653, 0.34726232290267944]	[0.5968926548957825, 0.40310728549957275]	[0.6728156208992004, 0.32718440890312195]	[0.5582588911056519, 0.44174110889434814]	[0.5134934186935425, 0.48650655150413513]	[0.8753259181976318, 0.12467407435178757]	[0.5943580865859985, 0.40564194321632385]	[0.7197213768959045, 0.28027865290641785]	[0.6142034530639648, 0.38579657673835754]
[1,0]	[0.9414705634117126, 0.058529458940029144]	[0.5648855566978455, 0.43511438369750977]	[0.6602059006690979, 0.3397940397262573]	[0.8199462890625, 0.1800536811351776]	[0.7327763438224792, 0.26722368597984314]	[0.5914519429206848, 0.4085479974746704]	[0.5574256181716919, 0.4425743520259857]	[0.9766405820846558, 0.023359494283795357]	[0.9603256583213806, 0.03967436030507088]	[0.9720384478569031, 0.027961593121290207]	[0.6711972951889038, 0.32880261540412903]
[1,0]	[0.9152848124504089, 0.08471523970365524]	[0.573172390460968, 0.42682769894599915]	[0.6142590641975403, 0.3857409358024597]	[0.7280625104904175, 0.27193745970726013]	[0.6761156916618347, 0.3238842487335205]	[0.5519040822982788, 0.4480958580970764]	[0.5322992205619812, 0.4677007496356964]	[0.966850996017456, 0.03314900025725365]	[0.9025135636329651, 0.0974864512681961]	[0.9345116019248962, 0.06548839062452316]	[0.6869975328445435, 0.3130025267601013]
[1,0]	[0.8211516737937927, 0.1788482666015625]	[0.47856757044792175, 0.5214323997497559]	[0.5268374085426331, 0.47316259145736694]	[0.517577052116394, 0.48242297768592834]	[0.5181270241737366, 0.48187294602394104]	[0.4937134385108948, 0.5062865614891052]	[0.4945186972618103, 0.5054813027381897]	[0.7542153000831604, 0.245784729719162]	[0.3309762179851532, 0.6690237522125244]	[0.721409261226654, 0.27859073877334595]	[0.5307052135467529, 0.46929478645324707]
[1,0]	[0.7079374194145203, 0.29206255078315735]	[0.4353470504283905, 0.5646529793739319]	[0.4772956073284149, 0.5227044224739075]	[0.4454784691333771, 0.5545215606689453]	[0.4757835865020752, 0.5242164731025696]	[0.4760492146015167, 0.5239508152008057]	[0.4296363890171051, 0.5703636407852173]	[0.6151835918426514, 0.38481634855270386]	[0.37075889110565186, 0.6292411088943481]	[0.6894822716712952, 0.3105177879333496]	[0.47023507952690125, 0.5297648906707764]
[1,0]	[0.9733539819717407, 0.02664601244032383]	[0.6299872398376465, 0.37001270055770874]	[0.6801920533180237, 0.3198079466819763]	[0.7825614213943481, 0.21743856370449066]	[0.7646413445472717, 0.2353586107492447]	[0.6152191162109375, 0.3847808837890625]	[0.5561982989311218, 0.44380176067352295]	[0.9920851588249207, 0.007914858870208263]	[0.9931869506835938, 0.006813092157244682]	[0.9961012601852417, 0.0038986944127827883]	[0.7621386051177979, 0.23786142468452454]
[1,0]	[0.9450522661209106, 0.05494771525263786]	[0.5632604956626892, 0.4367395341396332]	[0.6382253170013428, 0.36177459359169006]	[0.7542389631271362, 0.24576108157634735]	[0.701470136642456, 0.29852986335754395]	[0.5846931338310242, 0.4153068959712982]	[0.5273472666740417, 0.47265276312828064]	[0.9843623638153076, 0.01563764363527298]	[0.9782083630561829, 0.02179167978465557]	[0.9825082421302795, 0.017491815611720085]	[0.7474680542945862, 0.2525320053100586]
[1,0]	[0.752918541431427, 0.247081458568573]	[0.5340927243232727, 0.4659072458744049]	[0.5661635994911194, 0.4338363707065582]	[0.7321004867553711, 0.26789945363998413]	[0.6027759313583374, 0.3972240686416626]	[0.5015661716461182, 0.4984338581562042]	[0.5216476321220398, 0.4783523380756378]	[0.7520278096199036, 0.24797216057777405]	[0.5270125865936279, 0.47298744320869446]	[0.5072783827781677, 0.49272167682647705]	[0.6794527769088745, 0.32054728269577026]
[1,0]	[0.7352400422096252, 0.26475992798805237]	[0.5263789296150208, 0.47362104058265686]	[0.5673182606697083, 0.4326818287372589]	[0.6813826560974121, 0.3186173141002655]	[0.6272997260093689, 0.3727003037929535]	[0.5034512877464294, 0.49654874205589294]	[0.5229766964912415, 0.47702327370643616]	[0.7533932328224182, 0.2466067671775818]	[0.3940517008304596, 0.6059482097625732]	[0.6207819581031799, 0.37921807169914246]	[0.6542761325836182, 0.34572380781173706]
[1,0]	[0.8848273158073425, 0.11517269909381866]	[0.5228499174118042, 0.4771501123905182]	[0.5880950689315796, 0.4119049310684204]	[0.7525758743286133, 0.2474241703748703]	[0.5769290924072266, 0.42307087779045105]	[0.5025522708892822, 0.4974476993083954]	[0.5302495360374451, 0.46975040435791016]	[0.9122076034545898, 0.08779238909482956]	[0.7449254989624023, 0.25507450103759766]	[0.8139467239379883, 0.1860532909631729]	[0.554729163646698, 0.4452708065509796]
[1,0]	[0.8823921084403992, 0.11760791391134262]	[0.531499981880188, 0.4685000777244568]	[0.598726749420166, 0.4012732207775116]	[0.6783225536346436, 0.32167747616767883]	[0.6162396669387817, 0.38376033306121826]	[0.5287538766860962, 0.4712461829185486]	[0.5142461657524109, 0.4857538640499115]	[0.915775716304779, 0.08422424644231796]	[0.8015040755271912, 0.19849593937397003]	[0.875930905342102, 0.12406904995441437]	[0.7115058302879333, 0.28849413990974426]
[1,0]	[0.9249560832977295, 0.0750439390540123]	[0.5532698631286621, 0.4467301368713379]	[0.634965717792511, 0.3650343120098114]	[0.7585439682006836, 0.2414560616016388]	[0.6402657628059387, 0.35973426699638367]	[0.5474381446838379, 0.4525618851184845]	[0.5366133451461792, 0.4633866548538208]	[0.9691661596298218, 0.030833890661597252]	[0.9704073667526245, 0.029592666774988174]	[0.9588844776153564, 0.041115567088127136]	[0.7008036375045776, 0.2991964519023895]
[1,0]	[0.9170883297920227, 0.0829116627573967]	[0.5336304903030396, 0.46636950969696045]	[0.6523996591567993, 0.3476003110408783]	[0.7622514367103577, 0.2377486228942871]	[0.7276087999343872, 0.27239111065864563]	[0.5662854909896851, 0.43371450901031494]	[0.5358120799064636, 0.4641879200935364]	[0.9622926115989685, 0.0377073660492897]	[0.9336372017860413, 0.06636282056570053]	[0.9084806442260742, 0.09151936322450638]	[0.6807317733764648, 0.31926822662353516]
[1,0]	[0.911888599395752, 0.08811139315366745]	[0.5483883619308472, 0.45161160826683044]	[0.5963397026062012, 0.40366026759147644]	[0.6855580806732178, 0.31444185972213745]	[0.6783857345581055, 0.32161423563957214]	[0.5627549886703491, 0.43724507093429565]	[0.5528227686882019, 0.4471772611141205]	[0.9611603617668152, 0.03883960843086243]	[0.9245325326919556, 0.07546744495630264]	[0.9557680487632751, 0.04423198103904724]	[0.6775074601173401, 0.3224925696849823]
[1,0]	[0.9004876613616943, 0.09951233118772507]	[0.5597455501556396, 0.44025442004203796]	[0.6627166867256165, 0.33728334307670593]	[0.7359276413917542, 0.26407238841056824]	[0.6414372324943542, 0.35856279730796814]	[0.5162804126739502, 0.4837195873260498]	[0.5319393873214722, 0.46806055307388306]	[0.9388875365257263, 0.061112433671951294]	[0.8076675534248352, 0.19233249127864838]	[0.9130259156227112, 0.0869741439819336]	[0.5991662740707397, 0.40083378553390503]
[1,0]	[0.906971275806427, 0.0930287092924118]	[0.5640699863433838, 0.4359300136566162]	[0.6053465604782104, 0.39465340971946716]	[0.7135131359100342, 0.28648680448532104]	[0.6632649898529053, 0.3367350697517395]	[0.5251613259315491, 0.47483861446380615]	[0.5282157063484192, 0.4717843234539032]	[0.9543364644050598, 0.045663513243198395]	[0.8696234822273254, 0.13037654757499695]	[0.9507655501365662, 0.04923444613814354]	[0.6318758726119995, 0.3681240975856781]
[1,0]	[0.8793244957923889, 0.1206754595041275]	[0.5302730202674866, 0.4697270691394806]	[0.6001627445220947, 0.39983728528022766]	[0.6744936108589172, 0.32550644874572754]	[0.7004944682121277, 0.2995055913925171]	[0.5303058624267578, 0.4696941375732422]	[0.5164117813110352, 0.48358821868896484]	[0.9392168521881104, 0.06078308820724487]	[0.8265900015830994, 0.17340998351573944]	[0.8834087252616882, 0.11659132689237595]	[0.5898460745811462, 0.41015395522117615]
[1,0]	[0.7158136367797852, 0.28418633341789246]	[0.4598153531551361, 0.5401846170425415]	[0.4956856667995453, 0.5043143630027771]	[0.4552585482597351, 0.5447413921356201]	[0.48859789967536926, 0.5114020705223083]	[0.4891708195209503, 0.5108292102813721]	[0.4593938887119293, 0.5406061410903931]	[0.7752249836921692, 0.22477498650550842]	[0.37089818716049194, 0.6291018128395081]	[0.7637264132499695, 0.2362736165523529]	[0.5271525979042053, 0.4728474020957947]
[1,0]	[0.8218472599983215, 0.17815271019935608]	[0.494732528924942, 0.5052675008773804]	[0.48622608184814453, 0.5137739181518555]	[0.5682126879692078, 0.43178731203079224]	[0.5744250416755676, 0.4255749583244324]	[0.4886869490146637, 0.5113129615783691]	[0.4971473217010498, 0.502852737903595]	[0.828792929649353, 0.17120705544948578]	[0.5467185378074646, 0.45328137278556824]	[0.9207730293273926, 0.07922698557376862]	[0.48577257990837097, 0.5142274498939514]
[0,1]	[0.8381561636924744, 0.16184383630752563]	[0.4815739393234253, 0.5184261202812195]	[0.48097851872444153, 0.5190215110778809]	[0.48699751496315, 0.5130025148391724]	[0.5372810959815979, 0.4627189040184021]	[0.4920662045478821, 0.5079337954521179]	[0.4577299952507019, 0.5422700047492981]	[0.8858899474143982, 0.11411004513502121]	[0.6178821921348572, 0.38211777806282043]	[0.9362242817878723, 0.06377575546503067]	[0.49578961730003357, 0.5042104125022888]
[1,0]	[0.8051149845123291, 0.19488506019115448]	[0.5063761472702026, 0.49362385272979736]	[0.5807285308837891, 0.41927146911621094]	[0.6218297481536865, 0.37817028164863586]	[0.5800410509109497, 0.4199588894844055]	[0.5250660181045532, 0.4749339818954468]	[0.5180791616439819, 0.48192083835601807]	[0.8225151300430298, 0.1774848997592926]	[0.6014741063117981, 0.39852583408355713]	[0.8941701650619507, 0.10582982003688812]	[0.5697864294052124, 0.4302135705947876]
[1,0]	[0.7763543128967285, 0.2236456573009491]	[0.5199320316314697, 0.4800679385662079]	[0.5523305535316467, 0.4476693868637085]	[0.6589720845222473, 0.3410279154777527]	[0.5682180523872375, 0.43178191781044006]	[0.5040208697319031, 0.4959791302680969]	[0.5154840350151062, 0.4845159351825714]	[0.8273001313209534, 0.1726999282836914]	[0.5774665474891663, 0.42253342270851135]	[0.6843697428703308, 0.3156302571296692]	[0.5789527297019958, 0.4210473299026489]
[0,1]	[0.8432607650756836, 0.1567392647266388]	[0.5423382520675659, 0.4576617479324341]	[0.5929684042930603, 0.4070315957069397]	[0.7349882125854492, 0.2650117576122284]	[0.6619296669960022, 0.3380703926086426]	[0.5377104878425598, 0.46228957176208496]	[0.5311122536659241, 0.4688878059387207]	[0.9267693161964417, 0.07323064655065536]	[0.7982022762298584, 0.20179767906665802]	[0.8418968319892883, 0.15810316801071167]	[0.6028791666030884, 0.39712077379226685]
[0,1]	[0.7938335537910461, 0.20616650581359863]	[0.5133071541786194, 0.4866928458213806]	[0.548172116279602, 0.45182788372039795]	[0.6785529255867004, 0.3214470446109772]	[0.631818413734436, 0.36818161606788635]	[0.5115107297897339, 0.4884892404079437]	[0.49415498971939087, 0.5058450102806091]	[0.8532885313034058, 0.14671142399311066]	[0.5304384827613831, 0.46956154704093933]	[0.6507430672645569, 0.34925687313079834]	[0.5562150478363037, 0.4437849819660187]
[0,1]	[0.39990708231925964, 0.6000928282737732]	[0.4058432877063751, 0.5941567420959473]	[0.3779478371143341, 0.6220521330833435]	[0.3347631096839905, 0.6652368903160095]	[0.4234377145767212, 0.5765622854232788]	[0.4596538543701172, 0.5403462052345276]	[0.38013049960136414, 0.619869589805603]	[0.4234371781349182, 0.5765628218650818]	[0.05442797392606735, 0.945572018623352]	[0.1307400017976761, 0.8692600131034851]	[0.3612474501132965, 0.6387525200843811]
[0,1]	[0.5017242431640625, 0.4982757568359375]	[0.437356561422348, 0.5626434087753296]	[0.46886834502220154, 0.5311316847801208]	[0.4649735987186432, 0.5350264310836792]	[0.4612230956554413, 0.5387769341468811]	[0.4704558551311493, 0.5295441746711731]	[0.41369080543518066, 0.5863091945648193]	[0.5513018369674683, 0.44869813323020935]	[0.14597003161907196, 0.8540298938751221]	[0.2957805097103119, 0.7042194604873657]	[0.45877233147621155, 0.5412276387214661]
[1,0]	[0.5361520648002625, 0.46384790539741516]	[0.43170657753944397, 0.5682933926582336]	[0.4780277609825134, 0.5219722390174866]	[0.4535847306251526, 0.5464152097702026]	[0.48032668232917786, 0.5196733474731445]	[0.4882753789424896, 0.5117246508598328]	[0.44426682591438293, 0.5557331442832947]	[0.5031985640525818, 0.4968014657497406]	[0.16037994623184204, 0.839620053768158]	[0.244766503572464, 0.7552334666252136]	[0.4969797134399414, 0.5030202269554138]
[1,0]	[0.48441964387893677, 0.5155803561210632]	[0.5017243027687073, 0.4982756972312927]	[0.5086997151374817, 0.4913003146648407]	[0.49256324768066406, 0.5074368119239807]	[0.5509464144706726, 0.4490536153316498]	[0.47285765409469604, 0.5271422863006592]	[0.46240052580833435, 0.537599503993988]	[0.3650245666503906, 0.6349754333496094]	[0.06447835266590118, 0.9355216026306152]	[0.3158547878265381, 0.6841452121734619]	[0.534021258354187, 0.465978741645813]
[1,0]	[0.9098853468894958, 0.09011465311050415]	[0.5238498449325562, 0.4761500954627991]	[0.5797624588012695, 0.42023754119873047]	[0.6207242012023926, 0.37927576899528503]	[0.5904518961906433, 0.4095481038093567]	[0.5655725598335266, 0.43442749977111816]	[0.5276409387588501, 0.4723590612411499]	[0.9272740483283997, 0.07272592186927795]	[0.8480247259140015, 0.15197525918483734]	[0.9598996043205261, 0.04010038822889328]	[0.562156617641449, 0.43784335255622864]
[1,0]	[0.8748841285705566, 0.1251157820224762]	[0.5160446763038635, 0.4839552640914917]	[0.5900663137435913, 0.4099336862564087]	[0.5963798761367798, 0.4036200940608978]	[0.5862523317337036, 0.41374775767326355]	[0.5147122144699097, 0.48528772592544556]	[0.5161677002906799, 0.48383229970932007]	[0.9056268930435181, 0.09437309205532074]	[0.7669342756271362, 0.23306572437286377]	[0.9258275032043457, 0.07417254149913788]	[0.5744091272354126, 0.425590842962265]
[0,1]	[0.34984609484672546, 0.6501538753509521]	[0.39052140712738037, 0.6094785332679749]	[0.39480477571487427, 0.605195164680481]	[0.3546666204929352, 0.6453333497047424]	[0.49912598729133606, 0.5008740425109863]	[0.45391789078712463, 0.546082079410553]	[0.37837764620780945, 0.6216224431991577]	[0.356056272983551, 0.6439436674118042]	[0.04076144099235535, 0.9592385292053223]	[0.0958058163523674, 0.904194176197052]	[0.36067983508110046, 0.6393201351165771]
[1,0]	[0.9055773019790649, 0.09442272782325745]	[0.6191093921661377, 0.38089054822921753]	[0.6761229634284973, 0.32387709617614746]	[0.7318961024284363, 0.2681039273738861]	[0.7232686877250671, 0.2767312228679657]	[0.5907903909683228, 0.40920963883399963]	[0.5453264713287354, 0.45467352867126465]	[0.9529786705970764, 0.047021351754665375]	[0.9215948581695557, 0.07840515673160553]	[0.9517030119895935, 0.048296988010406494]	[0.729556143283844, 0.270443856716156]
[1,0]	[0.8734880685806274, 0.12651194632053375]	[0.6026813387870789, 0.39731866121292114]	[0.6863894462585449, 0.3136105239391327]	[0.7895604968070984, 0.21043948829174042]	[0.7743353843688965, 0.2256646752357483]	[0.5681522488594055, 0.4318477511405945]	[0.5416902303695679, 0.4583098292350769]	[0.9234407544136047, 0.07655928283929825]	[0.8274449706077576, 0.17255505919456482]	[0.9017746448516846, 0.09822534769773483]	[0.757095456123352, 0.24290454387664795]
[1,0]	[0.750573992729187, 0.2494259625673294]	[0.5401840806007385, 0.45981597900390625]	[0.635698139667511, 0.3643018305301666]	[0.6548079252243042, 0.3451921045780182]	[0.6149118542671204, 0.38508808612823486]	[0.5032870769500732, 0.49671289324760437]	[0.5252123475074768, 0.4747875928878784]	[0.7928718328475952, 0.20712809264659882]	[0.4065935015678406, 0.5934064984321594]	[0.5488133430480957, 0.4511866569519043]	[0.6284301280975342, 0.3715699017047882]
[0,1]	[0.5005670189857483, 0.4994329512119293]	[0.49654847383499146, 0.5034515261650085]	[0.5104966163635254, 0.4895033538341522]	[0.5288318991661072, 0.4711681008338928]	[0.4800461530685425, 0.5199538469314575]	[0.4625526964664459, 0.5374472737312317]	[0.4588977098464966, 0.5411022901535034]	[0.4761279225349426, 0.5238721370697021]	[0.06270221620798111, 0.9372977614402771]	[0.12509144842624664, 0.8749085068702698]	[0.40223729610443115, 0.5977626442909241]
[0,1]	[0.4081217050552368, 0.5918782949447632]	[0.39799627661705017, 0.6020036935806274]	[0.3466053307056427, 0.6533945798873901]	[0.4156496822834015, 0.5843502879142761]	[0.4313492476940155, 0.5686507225036621]	[0.4588443636894226, 0.5411556959152222]	[0.3771663010120392, 0.6228336691856384]	[0.3437144458293915, 0.6562855839729309]	[0.07700394839048386, 0.9229960441589355]	[0.19803676009178162, 0.8019632697105408]	[0.3718774616718292, 0.6281225681304932]
[0,1]	[0.38221463561058044, 0.6177853941917419]	[0.33668699860572815, 0.6633130311965942]	[0.3369913697242737, 0.6630086302757263]	[0.3137240409851074, 0.6862759590148926]	[0.3829158544540405, 0.6170841455459595]	[0.45030876994132996, 0.5496913194656372]	[0.350557416677475, 0.6494425535202026]	[0.33718085289001465, 0.6628191471099854]	[0.02991894818842411, 0.9700810313224792]	[0.09955652803182602, 0.9004434943199158]	[0.33318954706192017, 0.6668104529380798]
[1,0]	[0.9058471918106079, 0.0941527858376503]	[0.5359439253807068, 0.4640560448169708]	[0.6151431798934937, 0.38485684990882874]	[0.6728218197822571, 0.32717815041542053]	[0.6403815746307373, 0.3596184551715851]	[0.5616000294685364, 0.4384000301361084]	[0.5509468913078308, 0.4490530788898468]	[0.9515115022659302, 0.048488549888134]	[0.8702203035354614, 0.12977971136569977]	[0.9642156958580017, 0.035784296691417694]	[0.5927644371986389, 0.4072355031967163]
[1,0]	[0.8507711887359619, 0.1492287963628769]	[0.5359926819801331, 0.4640073776245117]	[0.6272401213645935, 0.37275993824005127]	[0.6881834268569946, 0.31181657314300537]	[0.6229414939880371, 0.3770585060119629]	[0.5448712110519409, 0.4551287591457367]	[0.5257964730262756, 0.47420358657836914]	[0.9120092391967773, 0.08799074590206146]	[0.8307324051856995, 0.16926756501197815]	[0.8952773213386536, 0.10472268611192703]	[0.6031479239463806, 0.3968520164489746]
[1,0]	[0.899529755115509, 0.10047025233507156]	[0.5826182961463928, 0.4173816740512848]	[0.6341581344604492, 0.36584192514419556]	[0.7152761220932007, 0.2847239375114441]	[0.6598994135856628, 0.3401006758213043]	[0.5505139231681824, 0.4494861364364624]	[0.5522986054420471, 0.4477013647556305]	[0.9643039107322693, 0.035696059465408325]	[0.9320883750915527, 0.06791160255670547]	[0.9028451442718506, 0.09715480357408524]	[0.6455643773078918, 0.35443559288978577]
[1,0]	[0.934436559677124, 0.06556346267461777]	[0.5625503659248352, 0.43744969367980957]	[0.6761364936828613, 0.32386350631713867]	[0.7431684732437134, 0.256831556558609]	[0.7286983728408813, 0.27130162715911865]	[0.5354563593864441, 0.4645436108112335]	[0.5487949848175049, 0.4512050151824951]	[0.9784741997718811, 0.021525753661990166]	[0.9649901390075684, 0.035009853541851044]	[0.9640371799468994, 0.0359627828001976]	[0.7194496393203735, 0.28055039048194885]
[1,0]	[0.7430975437164307, 0.2569025158882141]	[0.5093201994895935, 0.4906797409057617]	[0.554349422454834, 0.4456506073474884]	[0.5982389450073242, 0.4017610549926758]	[0.6231948733329773, 0.3768050968647003]	[0.5071436166763306, 0.4928564131259918]	[0.49286124110221863, 0.5071387887001038]	[0.7638479471206665, 0.2361520230770111]	[0.5146803259849548, 0.48531973361968994]	[0.6619800329208374, 0.338019996881485]	[0.5436213612556458, 0.45637866854667664]
[0,1]	[0.6180498600006104, 0.38195011019706726]	[0.5329611897468567, 0.4670387804508209]	[0.5161030888557434, 0.4838969111442566]	[0.6391735076904297, 0.36082643270492554]	[0.5455911755561829, 0.4544089138507843]	[0.4944141209125519, 0.5055858492851257]	[0.47812673449516296, 0.5218732953071594]	[0.614450216293335, 0.38554975390434265]	[0.2937905490398407, 0.7062095403671265]	[0.34747782349586487, 0.6525222659111023]	[0.5862563252449036, 0.41374364495277405]
[1,0]	[0.8092672228813171, 0.19073282182216644]	[0.4986768960952759, 0.5013231039047241]	[0.5218812227249146, 0.4781187176704407]	[0.5495057702064514, 0.4504941701889038]	[0.5360797643661499, 0.4639202356338501]	[0.48884037137031555, 0.5111596584320068]	[0.5226103067398071, 0.47738969326019287]	[0.8753920197486877, 0.12460795044898987]	[0.6478477716445923, 0.3521522283554077]	[0.849038302898407, 0.15096169710159302]	[0.5547978281974792, 0.44520217180252075]
[1,0]	[0.7591593861579895, 0.2408405840396881]	[0.47708243131637573, 0.5229175686836243]	[0.5041621923446655, 0.4958378076553345]	[0.511345386505127, 0.48865461349487305]	[0.5556750893592834, 0.44432497024536133]	[0.48643508553504944, 0.5135648846626282]	[0.4727322459220886, 0.5272678136825562]	[0.8514058589935303, 0.1485942006111145]	[0.6036306619644165, 0.3963693678379059]	[0.8940081596374512, 0.10599186271429062]	[0.5227283835411072, 0.4772716164588928]
[1,0]	[0.754596471786499, 0.24540355801582336]	[0.4885728657245636, 0.5114271640777588]	[0.5257818698883057, 0.47421807050704956]	[0.6377547979354858, 0.36224520206451416]	[0.6128736734390259, 0.38712626695632935]	[0.48741579055786133, 0.5125841498374939]	[0.5130262970924377, 0.48697370290756226]	[0.8340762853622437, 0.16592366993427277]	[0.3144756555557251, 0.6855243444442749]	[0.6780027747154236, 0.32199716567993164]	[0.5341901183128357, 0.4658098816871643]
[1,0]	[0.8373017311096191, 0.16269820928573608]	[0.5064008831977844, 0.4935990869998932]	[0.5465239882469177, 0.4534759223461151]	[0.6694722175598145, 0.33052778244018555]	[0.6466671824455261, 0.3533328175544739]	[0.489822119474411, 0.5101777911186218]	[0.4783547818660736, 0.5216453075408936]	[0.8919419646263123, 0.10805799067020416]	[0.5190791487693787, 0.4809208810329437]	[0.892238974571228, 0.10776105523109436]	[0.5503313541412354, 0.44966864585876465]
[1,0]	[0.8619354367256165, 0.13806454837322235]	[0.5230616331100464, 0.4769383370876312]	[0.5762343406677246, 0.4237656593322754]	[0.5514377951622009, 0.4485622048377991]	[0.5398838520050049, 0.4601162075996399]	[0.5097424983978271, 0.49025747179985046]	[0.5294162034988403, 0.47058385610580444]	[0.8778658509254456, 0.12213412672281265]	[0.6045874953269958, 0.39541247487068176]	[0.7622110247612, 0.23778897523880005]	[0.5468499064445496, 0.4531500041484833]
[1,0]	[0.6784628629684448, 0.3215371370315552]	[0.4790269732475281, 0.5209730267524719]	[0.5114882588386536, 0.48851171135902405]	[0.5438641309738159, 0.4561358690261841]	[0.5384366512298584, 0.4615633189678192]	[0.48034122586250305, 0.5196588039398193]	[0.5177549123764038, 0.4822451174259186]	[0.7444781064987183, 0.25552186369895935]	[0.33347243070602417, 0.6665275692939758]	[0.39309176802635193, 0.6069082617759705]	[0.5526058673858643, 0.44739413261413574]
[1,0]	[0.7256146669387817, 0.2743853032588959]	[0.48555657267570496, 0.5144433975219727]	[0.5568124651908875, 0.44318753480911255]	[0.6502572894096375, 0.3497426509857178]	[0.5948941111564636, 0.40510594844818115]	[0.4905867278575897, 0.5094132423400879]	[0.5098047852516174, 0.49019521474838257]	[0.6366744041442871, 0.3633256256580353]	[0.33042991161346436, 0.6695700287818909]	[0.4565366804599762, 0.5434632897377014]	[0.5613413453102112, 0.4386586546897888]
[1,0]	[0.5825866460800171, 0.4174133837223053]	[0.4796610474586487, 0.5203388929367065]	[0.5203737616539001, 0.47962620854377747]	[0.5189018249511719, 0.4810981750488281]	[0.5341042876243591, 0.4658956825733185]	[0.481058269739151, 0.5189418196678162]	[0.4758824408054352, 0.5241175889968872]	[0.41349196434020996, 0.5865079760551453]	[0.0943264365196228, 0.9056735038757324]	[0.21873188018798828, 0.7812681198120117]	[0.4991043508052826, 0.500895619392395]
[1,0]	[0.7931860685348511, 0.20681393146514893]	[0.4280186593532562, 0.5719813108444214]	[0.4498286545276642, 0.5501713752746582]	[0.5439094305038452, 0.4560905694961548]	[0.48783326148986816, 0.5121667981147766]	[0.4941079318523407, 0.5058920979499817]	[0.4417884647846222, 0.5582115054130554]	[0.8899874687194824, 0.11001253128051758]	[0.4913385212421417, 0.5086614489555359]	[0.9238858222961426, 0.07611416280269623]	[0.48435813188552856, 0.5156419277191162]
[1,0]	[0.809814453125, 0.1901855319738388]	[0.4617936909198761, 0.5382062792778015]	[0.4777992367744446, 0.5222007036209106]	[0.5695341229438782, 0.43046584725379944]	[0.5090824365615845, 0.4909175932407379]	[0.4760001301765442, 0.5239998698234558]	[0.4695144593715668, 0.5304855108261108]	[0.8358822464942932, 0.16411781311035156]	[0.5631211400032043, 0.4368789494037628]	[0.8743311166763306, 0.12566888332366943]	[0.4503481984138489, 0.5496518015861511]
[1,0]	[0.7786355018615723, 0.22136449813842773]	[0.44640737771987915, 0.5535926222801208]	[0.5232905149459839, 0.4767094850540161]	[0.5526394844055176, 0.44736045598983765]	[0.533573567867279, 0.46642643213272095]	[0.4985041916370392, 0.5014958381652832]	[0.5046982169151306, 0.495301753282547]	[0.678148627281189, 0.32185131311416626]	[0.3564997911453247, 0.6435002088546753]	[0.6109460592269897, 0.38905397057533264]	[0.5235841274261475, 0.47641584277153015]
[1,0]	[0.7086184024810791, 0.2913816273212433]	[0.479412704706192, 0.5205872654914856]	[0.5324296951293945, 0.4675702452659607]	[0.5542443990707397, 0.44575563073158264]	[0.5818097591400146, 0.4181901514530182]	[0.49516424536705017, 0.5048357844352722]	[0.5027206540107727, 0.4972793757915497]	[0.6458486914634705, 0.35415133833885193]	[0.2324320375919342, 0.7675679326057434]	[0.3792878985404968, 0.6207120418548584]	[0.5674444437026978, 0.43255555629730225]
[1,0]	[0.9151785373687744, 0.08482147753238678]	[0.5837750434875488, 0.41622495651245117]	[0.6286843419075012, 0.3713156580924988]	[0.679006814956665, 0.3209931254386902]	[0.6810905933380127, 0.3189094066619873]	[0.5498453378677368, 0.4501546323299408]	[0.5223798155784607, 0.47762012481689453]	[0.9620093703269958, 0.03799070045351982]	[0.9404903650283813, 0.05950956419110298]	[0.9656246304512024, 0.03437535837292671]	[0.6546891331672668, 0.34531083703041077]
[1,0]	[0.7077728509902954, 0.2922271490097046]	[0.5112334489822388, 0.48876655101776123]	[0.604584276676178, 0.3954157531261444]	[0.6324062943458557, 0.3675937056541443]	[0.5595457553863525, 0.44045427441596985]	[0.4798577129840851, 0.5201423168182373]	[0.4887826144695282, 0.5112174153327942]	[0.8254270553588867, 0.1745729148387909]	[0.4569021761417389, 0.5430978536605835]	[0.6646011471748352, 0.3353988826274872]	[0.6287901401519775, 0.37120988965034485]
[1,0]	[0.8750513195991516, 0.124948650598526]	[0.48968231678009033, 0.5103177428245544]	[0.5442436337471008, 0.45575636625289917]	[0.581330418586731, 0.41866955161094666]	[0.5668496489524841, 0.43315041065216064]	[0.512224018573761, 0.487775981426239]	[0.5060540437698364, 0.4939459264278412]	[0.9309701323509216, 0.06902989745140076]	[0.8134269714355469, 0.18657302856445312]	[0.9567375779151917, 0.04326241835951805]	[0.5282785892486572, 0.4717213809490204]
[1,0]	[0.9079613089561462, 0.09203876554965973]	[0.5159437656402588, 0.484056293964386]	[0.5506495237350464, 0.4493504762649536]	[0.6186535358428955, 0.3813464045524597]	[0.6057144403457642, 0.39428552985191345]	[0.5044184923171997, 0.4955814480781555]	[0.514130175113678, 0.48586979508399963]	[0.9450798630714417, 0.05492018908262253]	[0.84913170337677, 0.15086831152439117]	[0.9276373386383057, 0.07236260175704956]	[0.6339983344078064, 0.3660017251968384]
[1,0]	[0.8512136340141296, 0.14878633618354797]	[0.5369762778282166, 0.46302375197410583]	[0.6039515733718872, 0.3960483968257904]	[0.7001233100891113, 0.29987671971321106]	[0.6370469331741333, 0.3629530668258667]	[0.5185815095901489, 0.4814184606075287]	[0.5259544253349304, 0.47404560446739197]	[0.873907208442688, 0.126092791557312]	[0.5214770436286926, 0.478522926568985]	[0.7723243832588196, 0.22767561674118042]	[0.5884037613868713, 0.4115962088108063]
[1,0]	[0.7687539458274841, 0.23124602437019348]	[0.49424901604652405, 0.5057510137557983]	[0.5675413012504578, 0.4324587285518646]	[0.5885952115058899, 0.4114048182964325]	[0.5930668115615845, 0.4069331884384155]	[0.5045241117477417, 0.49547597765922546]	[0.5063867568969727, 0.49361318349838257]	[0.8223860263824463, 0.1776140183210373]	[0.4781027138233185, 0.5218973159790039]	[0.625651478767395, 0.374348521232605]	[0.5835757851600647, 0.4164241552352905]
[1,0]	[0.7942509651184082, 0.2057490348815918]	[0.47494006156921387, 0.5250599384307861]	[0.4859839975833893, 0.5140160322189331]	[0.54615718126297, 0.4538429081439972]	[0.5316248536109924, 0.46837514638900757]	[0.5071473121643066, 0.49285271763801575]	[0.4913443922996521, 0.5086556077003479]	[0.8853661417961121, 0.11463385075330734]	[0.6978785991668701, 0.30212146043777466]	[0.8996113538742065, 0.10038866847753525]	[0.518875777721405, 0.48112422227859497]
[1,0]	[0.8475454449653625, 0.15245462954044342]	[0.48251035809516907, 0.5174896121025085]	[0.5110629200935364, 0.488937109708786]	[0.49595654010772705, 0.5040434002876282]	[0.5095099806785583, 0.49049001932144165]	[0.5265946984291077, 0.47340530157089233]	[0.5166499614715576, 0.4833500385284424]	[0.9214519262313843, 0.07854803651571274]	[0.7886287569999695, 0.21137121319770813]	[0.8914375305175781, 0.10856252908706665]	[0.5830399394035339, 0.4169601500034332]
[1,0]	[0.9059026837348938, 0.0940973088145256]	[0.5611488819122314, 0.43885111808776855]	[0.62104731798172, 0.37895262241363525]	[0.7616464495658875, 0.23835355043411255]	[0.6680098176002502, 0.33199015259742737]	[0.5395317077636719, 0.46046823263168335]	[0.5313593149185181, 0.4686407148838043]	[0.9539206027984619, 0.0460793636739254]	[0.8971660733222961, 0.10283386707305908]	[0.9212912321090698, 0.07870879769325256]	[0.6492865085601807, 0.3507135212421417]
[1,0]	[0.8537404537200928, 0.14625948667526245]	[0.5424671173095703, 0.4575328826904297]	[0.6149953603744507, 0.3850046396255493]	[0.7116677165031433, 0.2883322834968567]	[0.6369370222091675, 0.3630629777908325]	[0.5114608407020569, 0.4885391891002655]	[0.5079619884490967, 0.4920380711555481]	[0.9180845022201538, 0.08191552013158798]	[0.8569355607032776, 0.1430644392967224]	[0.8551293015480042, 0.14487071335315704]	[0.6784501671791077, 0.3215498626232147]
[1,0]	[0.8031396269798279, 0.19686037302017212]	[0.5341619253158569, 0.46583807468414307]	[0.5530831813812256, 0.4469168186187744]	[0.6743648648262024, 0.3256351053714752]	[0.7071889042854309, 0.29281118512153625]	[0.518369734287262, 0.48163026571273804]	[0.5178044438362122, 0.48219558596611023]	[0.8232004642486572, 0.17679953575134277]	[0.486221045255661, 0.5137789249420166]	[0.6971452236175537, 0.3028547465801239]	[0.5911551117897034, 0.40884488821029663]
[1,0]	[0.7390162944793701, 0.2609836459159851]	[0.5216615200042725, 0.4783385097980499]	[0.6402714848518372, 0.35972845554351807]	[0.6191955208778381, 0.3808044493198395]	[0.6476273536682129, 0.3523727357387543]	[0.49939337372779846, 0.5006065964698792]	[0.5010384321212769, 0.49896153807640076]	[0.6623856425285339, 0.3376143276691437]	[0.25786149501800537, 0.7421385049819946]	[0.46654969453811646, 0.5334503054618835]	[0.6031016707420349, 0.3968983292579651]
[1,0]	[0.9360413551330566, 0.06395868211984634]	[0.5810900330543518, 0.41890987753868103]	[0.6619229912757874, 0.33807700872421265]	[0.6901362538337708, 0.309863805770874]	[0.7273091673851013, 0.27269086241722107]	[0.5277101397514343, 0.4722898304462433]	[0.530761182308197, 0.469238817691803]	[0.9635180830955505, 0.03648187965154648]	[0.9506893157958984, 0.04931069165468216]	[0.9610059261322021, 0.03899413347244263]	[0.6614054441452026, 0.33859455585479736]
[1,0]	[0.9092993140220642, 0.09070072323083878]	[0.5764190554618835, 0.42358097434043884]	[0.6081370115280151, 0.3918629288673401]	[0.6777799725532532, 0.3222200870513916]	[0.6935826539993286, 0.3064173758029938]	[0.5391192436218262, 0.46088069677352905]	[0.5223798155784607, 0.4776202142238617]	[0.9525706768035889, 0.047429319471120834]	[0.9295233488082886, 0.07047659903764725]	[0.9509980082511902, 0.049001991748809814]	[0.6770913004875183, 0.3229087293148041]
[1,0]	[0.7629054188728333, 0.23709458112716675]	[0.4783545434474945, 0.5216454863548279]	[0.5292998552322388, 0.47070011496543884]	[0.5870375037193298, 0.41296249628067017]	[0.5628516674041748, 0.43714842200279236]	[0.533992350101471, 0.4660075902938843]	[0.5278908610343933, 0.4721091389656067]	[0.6956411004066467, 0.30435895919799805]	[0.23837153613567352, 0.7616284489631653]	[0.7820841670036316, 0.2179158478975296]	[0.49665290117263794, 0.5033470988273621]
[1,0]	[0.7451605796813965, 0.25483939051628113]	[0.4815155863761902, 0.518484354019165]	[0.5473695993423462, 0.4526304304599762]	[0.5819931030273438, 0.41800686717033386]	[0.5919246077537537, 0.4080754220485687]	[0.5211049914360046, 0.47889500856399536]	[0.4921070635318756, 0.507892906665802]	[0.6802709698677063, 0.3197290301322937]	[0.24020786583423615, 0.759792149066925]	[0.6798792481422424, 0.32012075185775757]	[0.521920919418335, 0.47807908058166504]
[1,0]	[0.8780153393745422, 0.1219845861196518]	[0.49217191338539124, 0.5078281760215759]	[0.5737060904502869, 0.4262939393520355]	[0.5977512001991272, 0.40224888920783997]	[0.5848810076713562, 0.4151190221309662]	[0.5408155918121338, 0.4591844379901886]	[0.5146209001541138, 0.48537907004356384]	[0.8995140194892883, 0.10048598796129227]	[0.6900550127029419, 0.3099450469017029]	[0.9130077362060547, 0.0869922786951065]	[0.5091760158538818, 0.49082401394844055]
[0,1]	[0.8447500467300415, 0.15524989366531372]	[0.5130953788757324, 0.48690465092658997]	[0.5259218811988831, 0.4740780293941498]	[0.5715786218643188, 0.42842137813568115]	[0.5687004327774048, 0.4312995374202728]	[0.5174956321716309, 0.4825044274330139]	[0.504550039768219, 0.49544990062713623]	[0.8842726349830627, 0.11572739481925964]	[0.5895997881889343, 0.4104002118110657]	[0.917633056640625, 0.08236689120531082]	[0.5424931645393372, 0.45750677585601807]
[1,0]	[0.46429771184921265, 0.5357022881507874]	[0.4433225095272064, 0.5566774606704712]	[0.3225603997707367, 0.6774395704269409]	[0.34731215238571167, 0.6526878476142883]	[0.414924293756485, 0.5850756764411926]	[0.4752640128135681, 0.5247359871864319]	[0.4136531352996826, 0.5863468647003174]	[0.6278266906738281, 0.37217339873313904]	[0.11730045825242996, 0.8826995491981506]	[0.5033940672874451, 0.49660587310791016]	[0.32028812170028687, 0.6797118186950684]
[1,0]	[0.510029673576355, 0.48997029662132263]	[0.43959841132164, 0.5604015588760376]	[0.3859759569168091, 0.6140241026878357]	[0.3705090582370758, 0.629490852355957]	[0.42949777841567993, 0.5705022215843201]	[0.4633616507053375, 0.5366383790969849]	[0.40463778376579285, 0.5953621864318848]	[0.6179966330528259, 0.3820033371448517]	[0.0768606960773468, 0.9231392741203308]	[0.47680461406707764, 0.5231953859329224]	[0.4105910658836365, 0.5894089341163635]
[1,0]	[0.8413412570953369, 0.15865874290466309]	[0.5318939089775085, 0.46810612082481384]	[0.5606967806816101, 0.4393031895160675]	[0.6423033475875854, 0.35769665241241455]	[0.6382473707199097, 0.36175259947776794]	[0.5425362586975098, 0.45746374130249023]	[0.49124711751937866, 0.5087528228759766]	[0.8331714272499084, 0.16682861745357513]	[0.4518577456474304, 0.5481422543525696]	[0.871088981628418, 0.12891094386577606]	[0.7084004282951355, 0.2915995717048645]
[1,0]	[0.6560694575309753, 0.3439304828643799]	[0.5183098912239075, 0.48169007897377014]	[0.577771008014679, 0.42222896218299866]	[0.6598595976829529, 0.3401404321193695]	[0.6862729787826538, 0.3137270510196686]	[0.5081590414047241, 0.49184098839759827]	[0.4664783179759979, 0.5335217118263245]	[0.7080879807472229, 0.2919119894504547]	[0.25955644249916077, 0.7404435873031616]	[0.5339019894599915, 0.4660980701446533]	[0.6482019424438477, 0.35179805755615234]
[1,0]	[0.8586664795875549, 0.14133358001708984]	[0.5349708199501038, 0.46502920985221863]	[0.5715999007225037, 0.42840006947517395]	[0.6562267541885376, 0.3437733054161072]	[0.5789347887039185, 0.4210651218891144]	[0.5243883728981018, 0.4756115972995758]	[0.5443848967552185, 0.4556150436401367]	[0.9344204068183899, 0.0655796155333519]	[0.882398247718811, 0.11760179698467255]	[0.9445395469665527, 0.055460408329963684]	[0.5483731627464294, 0.45162686705589294]
[1,0]	[0.8592778444290161, 0.1407221406698227]	[0.5101979970932007, 0.48980197310447693]	[0.5780901312828064, 0.4219098687171936]	[0.5906352996826172, 0.40936464071273804]	[0.5769602656364441, 0.42303967475891113]	[0.5181406736373901, 0.48185935616493225]	[0.5261831879615784, 0.47381678223609924]	[0.9287766814231873, 0.07122330367565155]	[0.8290815949440002, 0.17091841995716095]	[0.8984792232513428, 0.10152082145214081]	[0.6190863847732544, 0.380913645029068]
[1,0]	[0.5964393615722656, 0.403560608625412]	[0.4531949758529663, 0.5468050241470337]	[0.49194326996803284, 0.508056640625]	[0.5073257684707642, 0.4926742911338806]	[0.5231397151947021, 0.4768602252006531]	[0.4880110025405884, 0.5119889974594116]	[0.4331645965576172, 0.5668354630470276]	[0.529731035232544, 0.4702689051628113]	[0.18586313724517822, 0.8141368627548218]	[0.30447420477867126, 0.6955258250236511]	[0.440897136926651, 0.5591028332710266]
[1,0]	[0.7893772721290588, 0.21062274277210236]	[0.4976363778114319, 0.5023636221885681]	[0.5752246975898743, 0.4247753322124481]	[0.6103026866912842, 0.3896973133087158]	[0.5785078406333923, 0.42149221897125244]	[0.49545639753341675, 0.5045436024665833]	[0.49951520562171936, 0.5004847645759583]	[0.7636672258377075, 0.23633280396461487]	[0.5894586443901062, 0.41054144501686096]	[0.6986810564994812, 0.3013189435005188]	[0.5738774538040161, 0.4261224865913391]
[1,0]	[0.8969541788101196, 0.10304579883813858]	[0.5465641021728516, 0.4534359276294708]	[0.6291456818580627, 0.37085437774658203]	[0.745460569858551, 0.25453948974609375]	[0.6866639256477356, 0.31333601474761963]	[0.5594662427902222, 0.44053372740745544]	[0.5486507415771484, 0.4513492286205292]	[0.950984001159668, 0.049016039818525314]	[0.902821958065033, 0.09717809408903122]	[0.9148573875427246, 0.0851425975561142]	[0.620124876499176, 0.3798750638961792]
[1,0]	[0.8343967199325562, 0.16560328006744385]	[0.5717955827713013, 0.4282044470310211]	[0.6022980213165283, 0.3977019786834717]	[0.7195400595664978, 0.2804599404335022]	[0.6677348613739014, 0.33226513862609863]	[0.5127975344657898, 0.4872024953365326]	[0.5104014277458191, 0.4895985722541809]	[0.8783530592918396, 0.12164699286222458]	[0.6975504755973816, 0.3024495244026184]	[0.7840328216552734, 0.21596713364124298]	[0.6231607794761658, 0.37683916091918945]
[1,0]	[0.8181174397468567, 0.1818825602531433]	[0.43802741169929504, 0.5619725584983826]	[0.5134528279304504, 0.4865472614765167]	[0.4651198983192444, 0.5348801016807556]	[0.4974382519721985, 0.5025618076324463]	[0.5241714119911194, 0.4758285880088806]	[0.4598216414451599, 0.5401783585548401]	[0.7643521428108215, 0.23564788699150085]	[0.629940927028656, 0.3700590431690216]	[0.8554714918136597, 0.14452846348285675]	[0.4706745147705078, 0.5293254852294922]
[1,0]	[0.8160033226013184, 0.18399670720100403]	[0.4609580338001251, 0.5390419363975525]	[0.5306499004364014, 0.46935006976127625]	[0.5386350750923157, 0.46136486530303955]	[0.5159643292427063, 0.4840356409549713]	[0.5216017961502075, 0.4783981740474701]	[0.47452518343925476, 0.5254747867584229]	[0.7062054872512817, 0.29379457235336304]	[0.4443366527557373, 0.5556633472442627]	[0.8396880626678467, 0.16031190752983093]	[0.5455609560012817, 0.45443904399871826]
[1,0]	[0.6655722856521606, 0.33442777395248413]	[0.5273727178573608, 0.4726272225379944]	[0.5357941389083862, 0.46420595049858093]	[0.642521321773529, 0.35747870802879333]	[0.603368878364563, 0.396631121635437]	[0.4834241569042206, 0.5165759325027466]	[0.5081208348274231, 0.4918791353702545]	[0.6820469498634338, 0.31795305013656616]	[0.2375362515449524, 0.7624637484550476]	[0.41605472564697266, 0.5839452147483826]	[0.5922600626945496, 0.40773990750312805]
[1,0]	[0.8177454471588135, 0.18225452303886414]	[0.4898349344730377, 0.5101650953292847]	[0.5538052916526794, 0.44619470834732056]	[0.522710382938385, 0.477289617061615]	[0.598074734210968, 0.401925265789032]	[0.5042198896408081, 0.49578016996383667]	[0.47688692808151245, 0.5231130123138428]	[0.737501859664917, 0.2624981701374054]	[0.3717653453350067, 0.6282346248626709]	[0.726614236831665, 0.2733857333660126]	[0.5462089776992798, 0.4537910223007202]
[1,0]	[0.8859246373176575, 0.11407534778118134]	[0.5540924072265625, 0.4459075331687927]	[0.6177974939346313, 0.38220253586769104]	[0.7723833918571472, 0.22761662304401398]	[0.7164115905761719, 0.2835884690284729]	[0.5771008133888245, 0.42289912700653076]	[0.5435956120491028, 0.4564043879508972]	[0.9459694027900696, 0.05403057113289833]	[0.8697395324707031, 0.13026049733161926]	[0.9497883915901184, 0.050211578607559204]	[0.6933596730232239, 0.3066403269767761]
[1,0]	[0.8425763249397278, 0.1574237197637558]	[0.5406022667884827, 0.45939770340919495]	[0.6013337969779968, 0.3986661732196808]	[0.6644276976585388, 0.3355723023414612]	[0.6380451321601868, 0.36195486783981323]	[0.5404881834983826, 0.45951178669929504]	[0.5174201726913452, 0.4825798571109772]	[0.878929615020752, 0.12107037007808685]	[0.6733942627906799, 0.32660582661628723]	[0.7851454019546509, 0.21485456824302673]	[0.6385279893875122, 0.3614719808101654]
[1,0]	[0.6766856908798218, 0.3233143091201782]	[0.5501300692558289, 0.44986987113952637]	[0.6202822923660278, 0.37971770763397217]	[0.6996764540672302, 0.3003235161304474]	[0.6566450595855713, 0.3433549106121063]	[0.5118278861045837, 0.48817214369773865]	[0.5242934823036194, 0.4757065176963806]	[0.7079387307167053, 0.2920612394809723]	[0.288276731967926, 0.711723268032074]	[0.49928951263427734, 0.5007104873657227]	[0.6562319397926331, 0.34376806020736694]
[1,0]	[0.9410091042518616, 0.058990854769945145]	[0.5530762076377869, 0.44692379236221313]	[0.5984423160552979, 0.40155771374702454]	[0.6930071115493774, 0.30699285864830017]	[0.6205931901931763, 0.37940675020217896]	[0.5325120687484741, 0.46748799085617065]	[0.5223428606987, 0.47765713930130005]	[0.971763014793396, 0.028236964717507362]	[0.9638347029685974, 0.036165300756692886]	[0.9700377583503723, 0.029962243512272835]	[0.6146721839904785, 0.3853277862071991]
[1,0]	[0.898118257522583, 0.10188174992799759]	[0.5076130032539368, 0.4923870861530304]	[0.5494130253791809, 0.45058706402778625]	[0.6686843037605286, 0.33131569623947144]	[0.6128947138786316, 0.387105256319046]	[0.5164185762405396, 0.48358145356178284]	[0.5247661471366882, 0.4752338230609894]	[0.9416713714599609, 0.058328669518232346]	[0.8748816251754761, 0.1251184493303299]	[0.9483033418655396, 0.051696695387363434]	[0.5657354593276978, 0.43426451086997986]
[1,0]	[0.8929235935211182, 0.10707641392946243]	[0.5011584162712097, 0.4988415539264679]	[0.5598506927490234, 0.44014933705329895]	[0.6667619943618774, 0.33323803544044495]	[0.6432961225509644, 0.35670384764671326]	[0.5259848237037659, 0.47401517629623413]	[0.5076133608818054, 0.4923866093158722]	[0.9520620107650757, 0.047938022762537]	[0.9035488367080688, 0.09645114839076996]	[0.9508466720581055, 0.04915333911776543]	[0.6166736483573914, 0.38332635164260864]
[1,0]	[0.9028754830360413, 0.09712450951337814]	[0.504092812538147, 0.4959072172641754]	[0.6174668073654175, 0.3825331926345825]	[0.6633644104003906, 0.33663561940193176]	[0.5914771556854248, 0.4085228443145752]	[0.49894195795059204, 0.501058042049408]	[0.4833608865737915, 0.5166391134262085]	[0.9351837038993835, 0.06481631845235825]	[0.8014147877693176, 0.19858519732952118]	[0.9276828169822693, 0.07231714576482773]	[0.5413524508476257, 0.45864754915237427]
[1,0]	[0.831720232963562, 0.16827978193759918]	[0.5276222229003906, 0.4723777174949646]	[0.5846399664878845, 0.4153600335121155]	[0.7092537879943848, 0.29074618220329285]	[0.6647273302078247, 0.3352726995944977]	[0.5169937014579773, 0.48300638794898987]	[0.5330209732055664, 0.4669790267944336]	[0.8916398882865906, 0.10836012661457062]	[0.7362939119338989, 0.2637060880661011]	[0.7128748893737793, 0.2871250808238983]	[0.5765561461448669, 0.42344388365745544]
[1,0]	[0.7655006051063538, 0.23449939489364624]	[0.5329974293708801, 0.4670025706291199]	[0.6131538152694702, 0.3868462145328522]	[0.6795700192451477, 0.3204300105571747]	[0.6241379976272583, 0.3758620321750641]	[0.5195300579071045, 0.4804699420928955]	[0.5162486433982849, 0.4837513864040375]	[0.8447715044021606, 0.15522855520248413]	[0.5519732236862183, 0.44802674651145935]	[0.5456430912017822, 0.454356849193573]	[0.6603782176971436, 0.33962181210517883]
[1,0]	[0.9242340326309204, 0.07576598972082138]	[0.6194174289703369, 0.3805825412273407]	[0.7008931040763855, 0.2991068959236145]	[0.7977303862571716, 0.20226959884166718]	[0.7013556361198425, 0.29864442348480225]	[0.5447496771812439, 0.4552503526210785]	[0.5619053244590759, 0.43809470534324646]	[0.958643913269043, 0.04135604947805405]	[0.9448291659355164, 0.055170830339193344]	[0.9783026576042175, 0.02169734798371792]	[0.719849705696106, 0.28015029430389404]
[1,0]	[0.8917140364646912, 0.10828600823879242]	[0.5717694759368896, 0.42823052406311035]	[0.7048435211181641, 0.29515647888183594]	[0.7263352870941162, 0.2736647129058838]	[0.7846392393112183, 0.21536070108413696]	[0.5563880205154419, 0.44361191987991333]	[0.544200599193573, 0.45579949021339417]	[0.9524292349815369, 0.04757077991962433]	[0.8986116647720337, 0.1013883426785469]	[0.9279574155807495, 0.07204253226518631]	[0.6828322410583496, 0.3171677589416504]
[1,0]	[0.8263876438140869, 0.17361237108707428]	[0.5158835649490356, 0.48411640524864197]	[0.5818126201629639, 0.41818735003471375]	[0.6269051432609558, 0.3730947971343994]	[0.6595792174339294, 0.34042081236839294]	[0.5376418828964233, 0.46235814690589905]	[0.5352441668510437, 0.4647557735443115]	[0.8718379735946655, 0.12816204130649567]	[0.5518832206726074, 0.4481167793273926]	[0.725817859172821, 0.27418211102485657]	[0.6032276153564453, 0.3967723846435547]
[0,1]	[0.8051744103431702, 0.19482561945915222]	[0.49140599370002747, 0.5085940361022949]	[0.5989139676094055, 0.40108606219291687]	[0.6797585487365723, 0.32024145126342773]	[0.6211422681808472, 0.37885773181915283]	[0.5172885060310364, 0.482711523771286]	[0.5124810934066772, 0.48751887679100037]	[0.8543016910552979, 0.14569826424121857]	[0.522252082824707, 0.47774794697761536]	[0.7763098478317261, 0.22369015216827393]	[0.589165449142456, 0.41083452105522156]
[0,1]	[0.7752118706703186, 0.2247881293296814]	[0.5173076391220093, 0.4826924204826355]	[0.5783741474151611, 0.4216258227825165]	[0.639221727848053, 0.36077824234962463]	[0.6128415465354919, 0.38715848326683044]	[0.4956054985523224, 0.50439453125]	[0.5209677815437317, 0.4790321886539459]	[0.7770460247993469, 0.22295399010181427]	[0.37808293104171753, 0.6219170689582825]	[0.8025383353233337, 0.19746170938014984]	[0.6256569623947144, 0.37434303760528564]
[0,1]	[0.30333369970321655, 0.6966663002967834]	[0.4167596995830536, 0.583240270614624]	[0.34519943594932556, 0.654800534248352]	[0.3360474705696106, 0.6639524698257446]	[0.40082865953445435, 0.5991714000701904]	[0.46640485525131226, 0.533595085144043]	[0.38547560572624207, 0.6145243644714355]	[0.4480159878730774, 0.5519840121269226]	[0.04596376419067383, 0.9540362358093262]	[0.11952856183052063, 0.8804714679718018]	[0.3053518831729889, 0.6946480870246887]
[1,0]	[0.8140231370925903, 0.18597686290740967]	[0.5032454133033752, 0.49675455689430237]	[0.5347993969917297, 0.46520063281059265]	[0.6205590963363647, 0.37944090366363525]	[0.567316472530365, 0.4326835572719574]	[0.5217224359512329, 0.4782775640487671]	[0.516036331653595, 0.4839636981487274]	[0.8818389177322388, 0.11816113442182541]	[0.6148222088813782, 0.3851777911186218]	[0.8901197910308838, 0.10988026857376099]	[0.5765441060066223, 0.4234559237957001]
[0,1]	[0.4700091481208801, 0.5299908518791199]	[0.40158161520957947, 0.5984183549880981]	[0.43622034788131714, 0.5637796521186829]	[0.4456169307231903, 0.5543830990791321]	[0.4381669759750366, 0.5618330240249634]	[0.4688883125782013, 0.5311117172241211]	[0.4066360890865326, 0.5933639407157898]	[0.5208072662353516, 0.47919273376464844]	[0.1830873042345047, 0.8169127106666565]	[0.5303338170051575, 0.4696662127971649]	[0.30762779712677, 0.6923721432685852]
[1,0]	[0.3975105583667755, 0.6024894118309021]	[0.4453946650028229, 0.5546053051948547]	[0.5287063121795654, 0.4712936580181122]	[0.4677329659461975, 0.5322670340538025]	[0.5263193845748901, 0.47368061542510986]	[0.46068766713142395, 0.5393123030662537]	[0.4324066936969757, 0.5675933361053467]	[0.34874972701072693, 0.6512502431869507]	[0.11215069890022278, 0.8878493309020996]	[0.2106633335351944, 0.789336621761322]	[0.4420909285545349, 0.5579091310501099]
[0,1]	[0.32992398738861084, 0.6700760126113892]	[0.39790090918540955, 0.6020991802215576]	[0.40510842204093933, 0.5948916077613831]	[0.4277022182941437, 0.5722977519035339]	[0.4081402122974396, 0.591859757900238]	[0.4498577117919922, 0.5501422882080078]	[0.39810532331466675, 0.6018946170806885]	[0.36120957136154175, 0.6387904286384583]	[0.06129485368728638, 0.9387051463127136]	[0.4377005398273468, 0.5622994303703308]	[0.36559945344924927, 0.634400486946106]
[1,0]	[0.916202962398529, 0.08379695564508438]	[0.5492815971374512, 0.4507184326648712]	[0.577518105506897, 0.4224819242954254]	[0.6646008491516113, 0.3353991210460663]	[0.636940062046051, 0.36305996775627136]	[0.5295851230621338, 0.4704148769378662]	[0.5272373557090759, 0.4727625846862793]	[0.9234196543693542, 0.07658035308122635]	[0.7866371870040894, 0.21336279809474945]	[0.9070509076118469, 0.09294910728931427]	[0.5505679249763489, 0.4494321346282959]
[1,0]	[0.92365562915802, 0.07634443044662476]	[0.5400161743164062, 0.45998385548591614]	[0.5880588889122009, 0.41194114089012146]	[0.6616129875183105, 0.33838701248168945]	[0.6948423385620117, 0.30515769124031067]	[0.5717006325721741, 0.4282993972301483]	[0.5155876278877258, 0.484412282705307]	[0.9544743895530701, 0.045525599271059036]	[0.8946065306663513, 0.10539354383945465]	[0.9531144499778748, 0.04688554257154465]	[0.7099775671958923, 0.29002246260643005]
[1,0]	[0.8809202313423157, 0.11907973885536194]	[0.49452659487724304, 0.5054733753204346]	[0.5804873108863831, 0.41951271891593933]	[0.6603590250015259, 0.3396409749984741]	[0.5960702300071716, 0.40392976999282837]	[0.538910984992981, 0.46108901500701904]	[0.5179840326309204, 0.4820159673690796]	[0.922498881816864, 0.077501080930233]	[0.8611461520195007, 0.13885386288166046]	[0.9287856221199036, 0.07121433317661285]	[0.5876207947731018, 0.4123791754245758]
[1,0]	[0.8466445803642273, 0.1533554196357727]	[0.4971253275871277, 0.5028747320175171]	[0.5688791871070862, 0.4311208128929138]	[0.6416242718696594, 0.3583757281303406]	[0.6024872064590454, 0.397512823343277]	[0.5269413590431213, 0.47305867075920105]	[0.5224124193191528, 0.4775875508785248]	[0.9041169881820679, 0.09588303416967392]	[0.8252795338630676, 0.17472046613693237]	[0.9234859347343445, 0.07651408761739731]	[0.5935547947883606, 0.40644514560699463]
[1,0]	[0.8642599582672119, 0.13574004173278809]	[0.5269363522529602, 0.4730636477470398]	[0.5188730359077454, 0.48112696409225464]	[0.5903002619743347, 0.40969976782798767]	[0.6337143182754517, 0.3662857115268707]	[0.5460195541381836, 0.45398035645484924]	[0.5408437252044678, 0.45915624499320984]	[0.9477681517601013, 0.05223184823989868]	[0.8396214246749878, 0.1603785902261734]	[0.9094182848930359, 0.09058170020580292]	[0.6268799901008606, 0.3731200098991394]
[1,0]	[0.8668352961540222, 0.13316470384597778]	[0.5037660598754883, 0.4962339401245117]	[0.5683099031448364, 0.43169012665748596]	[0.6215550899505615, 0.37844493985176086]	[0.596564531326294, 0.4034353792667389]	[0.5402056574821472, 0.45979440212249756]	[0.540596067905426, 0.459403932094574]	[0.939816951751709, 0.060183051973581314]	[0.8622137904167175, 0.13778623938560486]	[0.789068877696991, 0.21093112230300903]	[0.5610354542732239, 0.4389645457267761]
[1,0]	[0.7855939269065857, 0.21440604329109192]	[0.5227926969528198, 0.4772073030471802]	[0.5505368709564209, 0.4494631290435791]	[0.6231068968772888, 0.37689316272735596]	[0.6266984343528748, 0.37330156564712524]	[0.5103160738945007, 0.48968392610549927]	[0.5246201753616333, 0.4753798544406891]	[0.7830826640129089, 0.21691733598709106]	[0.40633895993232727, 0.5936610698699951]	[0.579784631729126, 0.4202153980731964]	[0.6022236347198486, 0.39777636528015137]
[1,0]	[0.7389534115791321, 0.2610466182231903]	[0.5474138855934143, 0.4525861442089081]	[0.5958781242370605, 0.40412190556526184]	[0.6565115451812744, 0.3434884250164032]	[0.6082578301429749, 0.39174214005470276]	[0.5118845701217651, 0.4881153702735901]	[0.5102951526641846, 0.48970484733581543]	[0.7414257526397705, 0.2585742473602295]	[0.3451344668865204, 0.654865562915802]	[0.6244251132011414, 0.37557485699653625]	[0.63020259141922, 0.36979737877845764]
[1,0]	[0.8551138043403625, 0.14488627016544342]	[0.5160626769065857, 0.48393726348876953]	[0.621917724609375, 0.3780822455883026]	[0.6738669276237488, 0.326133131980896]	[0.7006223201751709, 0.2993776798248291]	[0.5400146842002869, 0.45998522639274597]	[0.535849392414093, 0.4641505181789398]	[0.9035415649414062, 0.09645844250917435]	[0.6789382100105286, 0.3210618197917938]	[0.8669021129608154, 0.13309785723686218]	[0.6695430278778076, 0.33045700192451477]
[1,0]	[0.8479527831077576, 0.15204723179340363]	[0.5441197156906128, 0.4558802843093872]	[0.591198742389679, 0.4088011682033539]	[0.6758764386177063, 0.3241235911846161]	[0.6496740579605103, 0.35032597184181213]	[0.5187609195709229, 0.48123911023139954]	[0.5027321577072144, 0.49726784229278564]	[0.8874322772026062, 0.11256770044565201]	[0.7279024124145508, 0.2720976173877716]	[0.8463103771209717, 0.15368962287902832]	[0.6813853979110718, 0.31861457228660583]
[1,0]	[0.9172533750534058, 0.08274662494659424]	[0.5060766339302063, 0.4939233064651489]	[0.5695776343345642, 0.4304223656654358]	[0.567764401435852, 0.4322355389595032]	[0.6203965544700623, 0.37960347533226013]	[0.5875498056411743, 0.4124501645565033]	[0.5346658825874329, 0.46533411741256714]	[0.9535306692123413, 0.04646928608417511]	[0.9017946124076843, 0.09820541739463806]	[0.9498615264892578, 0.0501384362578392]	[0.543663501739502, 0.45633646845817566]
[1,0]	[0.9455271363258362, 0.054472826421260834]	[0.5386820435523987, 0.46131792664527893]	[0.5924351215362549, 0.4075648784637451]	[0.6723459959030151, 0.32765403389930725]	[0.6353071331977844, 0.3646928369998932]	[0.6052298545837402, 0.39477017521858215]	[0.5199392437934875, 0.48006072640419006]	[0.9772063493728638, 0.022793704643845558]	[0.9683344960212708, 0.031665537506341934]	[0.9872857928276062, 0.012714242562651634]	[0.6056714057922363, 0.39432868361473083]
[1,0]	[0.8617562651634216, 0.1382436603307724]	[0.5318219065666199, 0.4681780934333801]	[0.5881834030151367, 0.4118165373802185]	[0.6487467885017395, 0.3512532114982605]	[0.6746174693107605, 0.3253825604915619]	[0.5547558069229126, 0.4452442228794098]	[0.5576918125152588, 0.4423081874847412]	[0.9186626076698303, 0.0813373550772667]	[0.7954661250114441, 0.20453384518623352]	[0.8686664700508118, 0.13133354485034943]	[0.6215360164642334, 0.3784639537334442]
[1,0]	[0.8750789165496826, 0.1249210461974144]	[0.5365806818008423, 0.4634193778038025]	[0.6350837349891663, 0.36491623520851135]	[0.6746729016304016, 0.32532715797424316]	[0.6494116187095642, 0.3505883812904358]	[0.5352911353111267, 0.4647088944911957]	[0.5160814523696899, 0.48391857743263245]	[0.9318914413452148, 0.06810861080884933]	[0.8932759761810303, 0.10672404617071152]	[0.9190720915794373, 0.08092789351940155]	[0.653456449508667, 0.346543550491333]
[1,0]	[0.8968678116798401, 0.10313224047422409]	[0.5519986152648926, 0.4480014145374298]	[0.6491653323173523, 0.3508346676826477]	[0.7259458899497986, 0.2740541696548462]	[0.7222207188606262, 0.27777931094169617]	[0.5573577880859375, 0.4426422417163849]	[0.5241730213165283, 0.4758269786834717]	[0.9472928643226624, 0.052707090973854065]	[0.8745498657226562, 0.12545016407966614]	[0.8960728049278259, 0.10392715781927109]	[0.6405794024467468, 0.35942062735557556]
[1,0]	[0.8609179258346558, 0.13908202946186066]	[0.5002442002296448, 0.49975576996803284]	[0.5707511305809021, 0.4292488694190979]	[0.6309850215911865, 0.3690148890018463]	[0.6433030962944031, 0.3566969335079193]	[0.5137818455696106, 0.4862181544303894]	[0.48155468702316284, 0.5184453725814819]	[0.9394178986549377, 0.06058209761977196]	[0.728335440158844, 0.27166450023651123]	[0.796299397945404, 0.20370066165924072]	[0.6622828245162964, 0.337717205286026]
[1,0]	[0.873680830001831, 0.12631915509700775]	[0.5168601274490356, 0.4831398129463196]	[0.5734113454818726, 0.42658862471580505]	[0.6573648452758789, 0.3426350951194763]	[0.563744306564331, 0.43625572323799133]	[0.5116695761680603, 0.4883303642272949]	[0.5196237564086914, 0.4803762435913086]	[0.9341940879821777, 0.06580594182014465]	[0.8812686800956726, 0.118731290102005]	[0.9460135698318481, 0.05398639291524887]	[0.558714747428894, 0.44128528237342834]
[1,0]	[0.8439115881919861, 0.15608833730220795]	[0.4917958378791809, 0.5082041621208191]	[0.5463569760322571, 0.45364299416542053]	[0.5261653661727905, 0.4738346040248871]	[0.5849236845970154, 0.41507628560066223]	[0.4992420971393585, 0.5007579326629639]	[0.48026812076568604, 0.5197318196296692]	[0.8887349963188171, 0.11126501858234406]	[0.7492854595184326, 0.25071457028388977]	[0.9025809168815613, 0.09741907566785812]	[0.5525007843971252, 0.44749918580055237]
[1,0]	[0.8827767372131348, 0.11722329258918762]	[0.5601472854614258, 0.43985265493392944]	[0.5901471972465515, 0.4098528027534485]	[0.6961132884025574, 0.30388668179512024]	[0.6628903150558472, 0.3371097147464752]	[0.5743860006332397, 0.42561396956443787]	[0.5384136438369751, 0.46158644556999207]	[0.9413027763366699, 0.0586971752345562]	[0.8763935565948486, 0.12360639125108719]	[0.9595466256141663, 0.04045331850647926]	[0.6614305973052979, 0.3385694622993469]
[1,0]	[0.8838561773300171, 0.11614381521940231]	[0.5675652623176575, 0.43243473768234253]	[0.6194071173667908, 0.38059288263320923]	[0.6995670199394226, 0.3004330098628998]	[0.7005078792572021, 0.29949212074279785]	[0.5553404688835144, 0.4446594715118408]	[0.5533447265625, 0.4466552436351776]	[0.9259867072105408, 0.07401334494352341]	[0.849116325378418, 0.15088367462158203]	[0.9139366745948792, 0.08606327325105667]	[0.719590425491333, 0.280409574508667]
[1,0]	[0.7094264030456543, 0.2905736565589905]	[0.4823051393032074, 0.517694890499115]	[0.5317274928092957, 0.4682725965976715]	[0.590840756893158, 0.40915927290916443]	[0.5255588889122009, 0.47444114089012146]	[0.5071091651916504, 0.4928908348083496]	[0.5141478180885315, 0.4858521819114685]	[0.6586199402809143, 0.3413800597190857]	[0.2973402440547943, 0.7026597857475281]	[0.3997064530849457, 0.6002934575080872]	[0.5532897114753723, 0.4467103183269501]
[1,0]	[0.6552568078041077, 0.3447432518005371]	[0.4764385223388672, 0.5235614776611328]	[0.5476446747779846, 0.4523553252220154]	[0.5362331867218018, 0.46376675367355347]	[0.5099025964736938, 0.49009740352630615]	[0.48132792115211487, 0.5186721682548523]	[0.474968820810318, 0.5250312089920044]	[0.552177906036377, 0.4478221535682678]	[0.15890952944755554, 0.8410905599594116]	[0.31436410546302795, 0.6856359243392944]	[0.5132494568824768, 0.4867505729198456]
[1,0]	[0.8206362724304199, 0.17936372756958008]	[0.5163367390632629, 0.48366326093673706]	[0.5793775916099548, 0.4206223785877228]	[0.6274464726448059, 0.3725535273551941]	[0.588050127029419, 0.41194990277290344]	[0.49754565954208374, 0.5024542808532715]	[0.5221934914588928, 0.47780653834342957]	[0.8982199430465698, 0.10178004950284958]	[0.795883059501648, 0.20411697030067444]	[0.8447701334953308, 0.15522980690002441]	[0.6393707394599915, 0.36062926054000854]
[1,0]	[0.8326583504676819, 0.16734172403812408]	[0.48135557770729065, 0.5186444520950317]	[0.5302555561065674, 0.4697445034980774]	[0.5129998922348022, 0.487000048160553]	[0.5118671655654907, 0.4881328046321869]	[0.5090259909629822, 0.4909740388393402]	[0.49683716893196106, 0.5031628608703613]	[0.8922996520996094, 0.10770036280155182]	[0.7151263356208801, 0.28487369418144226]	[0.9083216786384583, 0.09167828410863876]	[0.551383912563324, 0.4486161470413208]
[1,0]	[0.8167815804481506, 0.18321844935417175]	[0.5352065563201904, 0.46479347348213196]	[0.6065797805786133, 0.3934202492237091]	[0.7647641897201538, 0.2352357804775238]	[0.6654114127159119, 0.33458858728408813]	[0.5389185547828674, 0.46108147501945496]	[0.5468195080757141, 0.4531804919242859]	[0.8979212045669556, 0.10207884013652802]	[0.6474802494049072, 0.3525197207927704]	[0.6466391682624817, 0.3533608317375183]	[0.6888656616210938, 0.31113430857658386]
[1,0]	[0.7805129289627075, 0.2194870263338089]	[0.5410947203636169, 0.45890530943870544]	[0.6028778553009033, 0.3971221446990967]	[0.6717691421508789, 0.3282308280467987]	[0.6619880795478821, 0.3380119502544403]	[0.5180878639221191, 0.48191210627555847]	[0.5217559337615967, 0.4782441258430481]	[0.8303853869438171, 0.16961461305618286]	[0.6481993198394775, 0.35180070996284485]	[0.6240928769111633, 0.37590715289115906]	[0.6822527050971985, 0.3177473247051239]
[1,0]	[0.7823193073272705, 0.21768070757389069]	[0.49436837434768677, 0.5056316256523132]	[0.4939614534378052, 0.50603848695755]	[0.582646369934082, 0.4173536002635956]	[0.5773570537567139, 0.4226429760456085]	[0.4875262677669525, 0.5124737620353699]	[0.5151478052139282, 0.4848521947860718]	[0.8657887578010559, 0.13421128690242767]	[0.5102772116661072, 0.4897228181362152]	[0.752393901348114, 0.247606098651886]	[0.5044114589691162, 0.495588481426239]
[1,0]	[0.7495185136795044, 0.2504814565181732]	[0.4973001778125763, 0.5026997923851013]	[0.47063201665878296, 0.5293680429458618]	[0.633484959602356, 0.36651507019996643]	[0.5399386882781982, 0.4600614011287689]	[0.47169649600982666, 0.5283035039901733]	[0.4804764986038208, 0.5195234417915344]	[0.823837161064148, 0.17616291344165802]	[0.3952435255050659, 0.6047565340995789]	[0.6419476866722107, 0.35805225372314453]	[0.5146741271018982, 0.48532581329345703]
[0,1]	[0.4942847490310669, 0.5057153105735779]	[0.46337178349494934, 0.5366281867027283]	[0.4380142390727997, 0.5619857907295227]	[0.41686275601387024, 0.5831371545791626]	[0.4568440318107605, 0.5431559681892395]	[0.4679763615131378, 0.5320236682891846]	[0.4316160976886749, 0.5683839321136475]	[0.49475207924842834, 0.5052478313446045]	[0.09140592813491821, 0.9085941314697266]	[0.16044941544532776, 0.8395505547523499]	[0.41143345832824707, 0.5885665416717529]
[0,1]	[0.516981303691864, 0.4830186665058136]	[0.42335447669029236, 0.5766454339027405]	[0.4891555607318878, 0.5108444094657898]	[0.4096328914165497, 0.5903670191764832]	[0.46038851141929626, 0.5396115779876709]	[0.45672357082366943, 0.5432764291763306]	[0.41920188069343567, 0.5807980298995972]	[0.4609849452972412, 0.5390150547027588]	[0.0854215994477272, 0.914578378200531]	[0.16518978774547577, 0.834810197353363]	[0.4878387749195099, 0.5121612548828125]
[1,0]	[0.7051175236701965, 0.29488256573677063]	[0.49341729283332825, 0.5065827369689941]	[0.5149620771408081, 0.48503783345222473]	[0.6092832684516907, 0.3907167315483093]	[0.5789806842803955, 0.4210193157196045]	[0.4985101819038391, 0.5014897584915161]	[0.47407418489456177, 0.525925874710083]	[0.8403114080429077, 0.15968859195709229]	[0.44823190569877625, 0.5517681241035461]	[0.6167925596237183, 0.3832074999809265]	[0.5393009781837463, 0.46069902181625366]
[1,0]	[0.7503281831741333, 0.2496718466281891]	[0.5149552822113037, 0.48504477739334106]	[0.5090070962905884, 0.490992933511734]	[0.6321853399276733, 0.3678145706653595]	[0.5992835164070129, 0.40071651339530945]	[0.49477139115333557, 0.505228579044342]	[0.5059946775436401, 0.49400535225868225]	[0.8433546423912048, 0.15664541721343994]	[0.3832308053970337, 0.6167692542076111]	[0.5115780830383301, 0.48842188715934753]	[0.5844802856445312, 0.4155198037624359]
[1,0]	[0.832187831401825, 0.16781213879585266]	[0.513208270072937, 0.4867917001247406]	[0.5490962862968445, 0.4509037137031555]	[0.6411815881729126, 0.3588184118270874]	[0.5561079978942871, 0.4438920319080353]	[0.5147554278373718, 0.4852445423603058]	[0.5218628644943237, 0.47813716530799866]	[0.9183931946754456, 0.08160681277513504]	[0.7815592885017395, 0.2184407263994217]	[0.948982834815979, 0.05101718008518219]	[0.5291067957878113, 0.47089317440986633]
[1,0]	[0.8198351263999939, 0.18016482889652252]	[0.5570560097694397, 0.4429439604282379]	[0.6169927716255188, 0.3830071687698364]	[0.717949628829956, 0.28205034136772156]	[0.7053844332695007, 0.29461559653282166]	[0.5296045541763306, 0.47039544582366943]	[0.5289395451545715, 0.4710604250431061]	[0.9091078639030457, 0.09089215099811554]	[0.8169426321983337, 0.18305736780166626]	[0.828075110912323, 0.1719248741865158]	[0.7031924724578857, 0.29680749773979187]
[1,0]	[0.7861480116844177, 0.2138519585132599]	[0.5707089900970459, 0.4292910099029541]	[0.6456907391548157, 0.3543092608451843]	[0.7499353885650635, 0.25006455183029175]	[0.6728957891464233, 0.32710427045822144]	[0.5176323652267456, 0.4823676347732544]	[0.5347167253494263, 0.46528324484825134]	[0.862907350063324, 0.13709263503551483]	[0.6980172991752625, 0.30198267102241516]	[0.6956690549850464, 0.3043309152126312]	[0.7444801926612854, 0.2555197477340698]
[1,0]	[0.8113760352134705, 0.18862397968769073]	[0.47552216053009033, 0.5244778394699097]	[0.5160048604011536, 0.48399513959884644]	[0.5507127642631531, 0.4492872655391693]	[0.562390923500061, 0.43760907649993896]	[0.5259780883789062, 0.47402191162109375]	[0.5087570548057556, 0.491242915391922]	[0.7428765296936035, 0.2571234703063965]	[0.45132753252983093, 0.5486724972724915]	[0.7607675790786743, 0.23923245072364807]	[0.5434578061103821, 0.4565422534942627]
[0,1]	[0.6590736508369446, 0.34092631936073303]	[0.4505133330821991, 0.5494866371154785]	[0.4654074013233185, 0.5345926284790039]	[0.4564371407032013, 0.5435628890991211]	[0.4634431302547455, 0.5365568399429321]	[0.4812733829021454, 0.5187265872955322]	[0.43584609031677246, 0.5641538500785828]	[0.574181079864502, 0.42581889033317566]	[0.1742350310087204, 0.8257650136947632]	[0.4351031482219696, 0.5648968815803528]	[0.5011346936225891, 0.49886536598205566]
[1,0]	[0.6718657612800598, 0.32813429832458496]	[0.5034210085868835, 0.49657899141311646]	[0.5850834250450134, 0.4149165451526642]	[0.6024789214134216, 0.39752107858657837]	[0.6463184356689453, 0.3536815345287323]	[0.5029066801071167, 0.4970933496952057]	[0.518072783946991, 0.48192721605300903]	[0.6907475590705872, 0.30925253033638]	[0.2701069414615631, 0.7298930287361145]	[0.49822798371315, 0.5017720460891724]	[0.5480777025222778, 0.4519222676753998]
[1,0]	[0.5947257280349731, 0.4052741825580597]	[0.5239300727844238, 0.4760698974132538]	[0.5433100461959839, 0.4566899538040161]	[0.6479753255844116, 0.3520246744155884]	[0.5961640477180481, 0.40383586287498474]	[0.4845620393753052, 0.5154380202293396]	[0.47952359914779663, 0.5204764008522034]	[0.5533962249755859, 0.4466037452220917]	[0.12471898645162582, 0.8752810955047607]	[0.35002589225769043, 0.6499741077423096]	[0.601891040802002, 0.3981090486049652]
[1,0]	[0.9291094541549683, 0.07089053094387054]	[0.5400180220603943, 0.45998188853263855]	[0.5889227986335754, 0.41107720136642456]	[0.6703606843948364, 0.32963934540748596]	[0.6651762127876282, 0.33482372760772705]	[0.5477014780044556, 0.4522985517978668]	[0.5517449378967285, 0.4482550024986267]	[0.9656534194946289, 0.03434653952717781]	[0.9068841934204102, 0.09311576932668686]	[0.9361075758934021, 0.0638924241065979]	[0.5931947231292725, 0.40680527687072754]
[1,0]	[0.9162935614585876, 0.08370641618967056]	[0.5601576566696167, 0.4398423433303833]	[0.5888746976852417, 0.4111253619194031]	[0.7372374534606934, 0.26276248693466187]	[0.6380281448364258, 0.36197182536125183]	[0.5538108944892883, 0.4461890757083893]	[0.5519089698791504, 0.4480910003185272]	[0.9693210124969482, 0.030678948387503624]	[0.9583134055137634, 0.04168654605746269]	[0.9202219247817993, 0.07977806031703949]	[0.7094683051109314, 0.2905316948890686]
[1,0]	[0.92965167760849, 0.0703483372926712]	[0.564778208732605, 0.43522176146507263]	[0.6194102168083191, 0.3805897533893585]	[0.7300856113433838, 0.2699143588542938]	[0.6430299878120422, 0.356969952583313]	[0.542730987071991, 0.45726901292800903]	[0.5353913307189941, 0.46460869908332825]	[0.9731331467628479, 0.02686690166592598]	[0.9484596848487854, 0.05154027044773102]	[0.9820722937583923, 0.017927709966897964]	[0.6383394598960876, 0.36166051030158997]
[1,0]	[0.9340962171554565, 0.06590376794338226]	[0.5843966007232666, 0.41560330986976624]	[0.6334308981895447, 0.3665691018104553]	[0.7195228338241577, 0.2804771959781647]	[0.6696627140045166, 0.3303372859954834]	[0.5487012267112732, 0.4512988030910492]	[0.5266178846359253, 0.4733821153640747]	[0.9722849130630493, 0.027715066447854042]	[0.9608114957809448, 0.03918848931789398]	[0.9764942526817322, 0.023505697026848793]	[0.6981918811798096, 0.30180805921554565]
[0,1]	[0.7429019212722778, 0.2570980191230774]	[0.4626876711845398, 0.5373123288154602]	[0.5087742209434509, 0.4912257492542267]	[0.4939524829387665, 0.5060475468635559]	[0.484264612197876, 0.5157354474067688]	[0.47500085830688477, 0.5249991416931152]	[0.4760395884513855, 0.5239604115486145]	[0.7711231112480164, 0.22887688875198364]	[0.4729958474636078, 0.5270041823387146]	[0.5875650644302368, 0.4124349057674408]	[0.49559929966926575, 0.5044006705284119]
[0,1]	[0.46591630578041077, 0.5340837240219116]	[0.4689747989177704, 0.5310251712799072]	[0.4641382098197937, 0.5358617305755615]	[0.43073785305023193, 0.5692621469497681]	[0.48423558473587036, 0.5157643556594849]	[0.45655253529548645, 0.5434474945068359]	[0.4272420406341553, 0.5727580189704895]	[0.5489610433578491, 0.45103901624679565]	[0.10358884930610657, 0.896411120891571]	[0.1416676640510559, 0.8583323359489441]	[0.4716769754886627, 0.5283229947090149]
[1,0]	[0.8868986964225769, 0.1131012812256813]	[0.5229164958000183, 0.4770835041999817]	[0.5684599876403809, 0.43154001235961914]	[0.6952851414680481, 0.3047148585319519]	[0.6365057826042175, 0.3634941577911377]	[0.5288336277008057, 0.47116631269454956]	[0.5385749340057373, 0.46142512559890747]	[0.9401273727416992, 0.05987263470888138]	[0.8520997762680054, 0.14790020883083344]	[0.9423792958259583, 0.05762071907520294]	[0.5624355673789978, 0.437564492225647]
[1,0]	[0.8875685930252075, 0.11243142187595367]	[0.5346749424934387, 0.46532508730888367]	[0.6359127759933472, 0.36408716440200806]	[0.6795717477798462, 0.32042819261550903]	[0.6432540416717529, 0.3567458987236023]	[0.5073461532592773, 0.49265387654304504]	[0.5364398956298828, 0.4635600447654724]	[0.9410168528556824, 0.05898318812251091]	[0.7337853908538818, 0.2662145793437958]	[0.9640985727310181, 0.035901471972465515]	[0.5733827352523804, 0.42661726474761963]
[1,0]	[0.8621566891670227, 0.1378433108329773]	[0.5473734140396118, 0.45262661576271057]	[0.6132802367210388, 0.3867197632789612]	[0.7381593585014343, 0.26184070110321045]	[0.6840922832489014, 0.31590765714645386]	[0.560515820980072, 0.439484179019928]	[0.5277736186981201, 0.4722263514995575]	[0.9392809271812439, 0.06071903929114342]	[0.7529702186584473, 0.24702970683574677]	[0.8812000155448914, 0.11879995465278625]	[0.6357845664024353, 0.3642154037952423]
[1,0]	[0.8568509221076965, 0.14314913749694824]	[0.48053687810897827, 0.5194631814956665]	[0.5305948853492737, 0.4694051146507263]	[0.6522675156593323, 0.34773242473602295]	[0.5958083271980286, 0.4041917324066162]	[0.510654628276825, 0.48934540152549744]	[0.4668755829334259, 0.5331244468688965]	[0.9153956770896912, 0.08460436761379242]	[0.6274691224098206, 0.37253084778785706]	[0.8465489149093628, 0.153451070189476]	[0.6139018535614014, 0.386098176240921]
[1,0]	[0.8937533497810364, 0.10624668002128601]	[0.5336167216300964, 0.46638327836990356]	[0.6626858115196228, 0.33731427788734436]	[0.7418734431266785, 0.25812655687332153]	[0.7232434153556824, 0.27675661444664]	[0.5741899013519287, 0.42581015825271606]	[0.5472409129142761, 0.4527590572834015]	[0.9426379799842834, 0.057362016290426254]	[0.8678995966911316, 0.132100448012352]	[0.8975586295127869, 0.10244137048721313]	[0.6897214651107788, 0.3102784752845764]
[1,0]	[0.8644380569458008, 0.13556192815303802]	[0.5518086552619934, 0.44819140434265137]	[0.6614348888397217, 0.3385651707649231]	[0.7213531136512756, 0.27864691615104675]	[0.7170379757881165, 0.28296202421188354]	[0.5327116847038269, 0.4672882556915283]	[0.5308012366294861, 0.46919873356819153]	[0.9241822361946106, 0.07581781595945358]	[0.8247620463371277, 0.17523792386054993]	[0.7957982420921326, 0.20420177280902863]	[0.6554855704307556, 0.34451448917388916]
[1,0]	[0.8919402360916138, 0.10805979371070862]	[0.5439176559448242, 0.45608240365982056]	[0.6322020888328552, 0.3677979111671448]	[0.7158101797103882, 0.2841898500919342]	[0.682037353515625, 0.3179625868797302]	[0.5305622816085815, 0.46943768858909607]	[0.5268728137016296, 0.473127156496048]	[0.9268001317977905, 0.07319987565279007]	[0.8452977538108826, 0.15470227599143982]	[0.9250670671463013, 0.07493289560079575]	[0.6482849717140198, 0.35171496868133545]
[1,0]	[0.8695909380912781, 0.13040903210639954]	[0.5564498901367188, 0.443550169467926]	[0.5970878601074219, 0.40291211009025574]	[0.6652866005897522, 0.3347134590148926]	[0.5733132362365723, 0.4266867935657501]	[0.5361678004264832, 0.46383222937583923]	[0.5314217805862427, 0.46857813000679016]	[0.9208992123603821, 0.07910078763961792]	[0.7813378572463989, 0.21866212785243988]	[0.8391950726509094, 0.16080495715141296]	[0.6527902483940125, 0.34720972180366516]
[1,0]	[0.8445992469787598, 0.15540072321891785]	[0.5449327230453491, 0.4550672769546509]	[0.5793983340263367, 0.42060166597366333]	[0.651259183883667, 0.3487407863140106]	[0.6334593296051025, 0.36654067039489746]	[0.5345219969749451, 0.46547797322273254]	[0.5198380351066589, 0.48016199469566345]	[0.9125000834465027, 0.08749984949827194]	[0.802054226398468, 0.1979457437992096]	[0.8599793910980225, 0.14002060890197754]	[0.6389830112457275, 0.36101698875427246]
[1,0]	[0.8248094916343689, 0.17519046366214752]	[0.5388042330741882, 0.4611957371234894]	[0.6255913376808167, 0.37440869212150574]	[0.7305572032928467, 0.26944276690483093]	[0.7140589952468872, 0.2859409749507904]	[0.5204415321350098, 0.47955846786499023]	[0.5097278356552124, 0.49027219414711]	[0.8887802958488464, 0.11121965944766998]	[0.6535147428512573, 0.3464852571487427]	[0.6897603273391724, 0.31023964285850525]	[0.6703718304634094, 0.32962822914123535]
[1,0]	[0.8999468684196472, 0.10005316138267517]	[0.5131768584251404, 0.48682308197021484]	[0.576378345489502, 0.42362168431282043]	[0.5847941637039185, 0.41520586609840393]	[0.6512366533279419, 0.3487633764743805]	[0.5936206579208374, 0.406379371881485]	[0.5182334184646606, 0.48176655173301697]	[0.9332298636436462, 0.06677018105983734]	[0.733786940574646, 0.26621314883232117]	[0.9600800275802612, 0.03991999477148056]	[0.5528620481491089, 0.4471379220485687]
[1,0]	[0.9450140595436096, 0.05498595908284187]	[0.5324515104293823, 0.4675484895706177]	[0.6023378968238831, 0.39766207337379456]	[0.5958076119422913, 0.40419232845306396]	[0.7173247337341309, 0.28267523646354675]	[0.6055243015289307, 0.39447563886642456]	[0.543982982635498, 0.45601704716682434]	[0.9654161334037781, 0.03458382934331894]	[0.9227925539016724, 0.07720740139484406]	[0.9646016359329224, 0.03539835289120674]	[0.7075096964836121, 0.29249027371406555]
[0,1]	[0.3774007260799408, 0.6225993037223816]	[0.4751371443271637, 0.5248627662658691]	[0.47750815749168396, 0.5224918723106384]	[0.40978774428367615, 0.5902122855186462]	[0.4972745180130005, 0.5027254819869995]	[0.46885061264038086, 0.5311493873596191]	[0.4209514558315277, 0.5790485739707947]	[0.4002385139465332, 0.5997614860534668]	[0.05481509864330292, 0.9451849460601807]	[0.13237006962299347, 0.8676299452781677]	[0.43344399333000183, 0.5665560364723206]
[0,1]	[0.4751684069633484, 0.5248315930366516]	[0.45081526041030884, 0.5491847395896912]	[0.4173465371131897, 0.5826535224914551]	[0.41301286220550537, 0.5869871973991394]	[0.46949300169944763, 0.5305070281028748]	[0.4510830044746399, 0.5489169955253601]	[0.41051778197288513, 0.5894822478294373]	[0.5474418997764587, 0.45255810022354126]	[0.08039746433496475, 0.9196025729179382]	[0.13748833537101746, 0.8625116348266602]	[0.46855244040489197, 0.5314475893974304]
[1,0]	[0.42196887731552124, 0.578031063079834]	[0.36195534467697144, 0.6380446553230286]	[0.3649083375930786, 0.6350917220115662]	[0.3535948693752289, 0.646405041217804]	[0.4032403528690338, 0.5967596173286438]	[0.47290146350860596, 0.527098536491394]	[0.34122905135154724, 0.6587709188461304]	[0.5164238810539246, 0.48357611894607544]	[0.1147434264421463, 0.8852565884590149]	[0.2996349036693573, 0.7003651261329651]	[0.3507782518863678, 0.6492217779159546]
[1,0]	[0.6462560892105103, 0.35374394059181213]	[0.4470599293708801, 0.5529400110244751]	[0.44746023416519165, 0.5525397658348083]	[0.5009735226631165, 0.49902650713920593]	[0.5007458329200745, 0.4992542266845703]	[0.49702417850494385, 0.5029758214950562]	[0.438057541847229, 0.561942458152771]	[0.7503104209899902, 0.24968956410884857]	[0.3581935465335846, 0.641806423664093]	[0.761012077331543, 0.23898792266845703]	[0.457622230052948, 0.542377769947052]
[1,0]	[0.5892859697341919, 0.4107140004634857]	[0.4159107208251953, 0.5840893387794495]	[0.4481191039085388, 0.5518808960914612]	[0.5001060366630554, 0.4998938739299774]	[0.462666779756546, 0.5373331904411316]	[0.49772584438323975, 0.5022741556167603]	[0.429277628660202, 0.5707224011421204]	[0.791875958442688, 0.2081241011619568]	[0.3750726282596588, 0.624927282333374]	[0.7498907446861267, 0.2501092851161957]	[0.47439128160476685, 0.5256087183952332]
[1,0]	[0.8661027550697327, 0.13389724493026733]	[0.518462598323822, 0.48153743147850037]	[0.5381922125816345, 0.4618077576160431]	[0.649059534072876, 0.35094043612480164]	[0.5776208639144897, 0.42237916588783264]	[0.4957352876663208, 0.5042647123336792]	[0.5146536231040955, 0.48534634709358215]	[0.9608551859855652, 0.039144814014434814]	[0.7714479565620422, 0.2285519689321518]	[0.9136197566986084, 0.08638026565313339]	[0.5919166207313538, 0.40808334946632385]
[1,0]	[0.9228509664535522, 0.07714911550283432]	[0.547410249710083, 0.4525897204875946]	[0.6034896969795227, 0.39651036262512207]	[0.6951627135276794, 0.30483728647232056]	[0.6589500308036804, 0.3410499393939972]	[0.5020896792411804, 0.49791035056114197]	[0.5365647077560425, 0.46343520283699036]	[0.9796723127365112, 0.02032764069736004]	[0.8361304998397827, 0.1638694703578949]	[0.95628821849823, 0.04371180757880211]	[0.6791543960571289, 0.3208456039428711]
[1,0]	[0.7511615753173828, 0.2488384246826172]	[0.5230852961540222, 0.47691473364830017]	[0.6068177819252014, 0.3931821882724762]	[0.6960253715515137, 0.30397462844848633]	[0.6011301875114441, 0.3988698124885559]	[0.5143577456474304, 0.48564228415489197]	[0.5075987577438354, 0.4924011528491974]	[0.7610287070274353, 0.2389712929725647]	[0.3327454626560211, 0.6672545671463013]	[0.44002804160118103, 0.5599719882011414]	[0.5994654893875122, 0.40053460001945496]
[1,0]	[0.8000044226646423, 0.19999553263187408]	[0.5244337916374207, 0.47556620836257935]	[0.5777830481529236, 0.4222169518470764]	[0.6451332569122314, 0.3548668324947357]	[0.6792442798614502, 0.3207556903362274]	[0.5341419577598572, 0.46585801243782043]	[0.5108987092971802, 0.48910126090049744]	[0.8097096085548401, 0.1902903914451599]	[0.4516139626502991, 0.5483860969543457]	[0.6344811320304871, 0.3655189275741577]	[0.6595299243927002, 0.3404700756072998]
[1,0]	[0.8573134541511536, 0.14268656075000763]	[0.5385463237762451, 0.4614536762237549]	[0.5725354552268982, 0.4274645447731018]	[0.6702257394790649, 0.32977429032325745]	[0.7018389701843262, 0.2981610894203186]	[0.5200225114822388, 0.47997745871543884]	[0.5256949067115784, 0.47430506348609924]	[0.899921178817749, 0.10007881373167038]	[0.8395063877105713, 0.1604936718940735]	[0.7579753398895264, 0.24202464520931244]	[0.5854455232620239, 0.4145544767379761]
[1,0]	[0.8811347484588623, 0.11886530369520187]	[0.5321856141090393, 0.4678143858909607]	[0.6272221207618713, 0.37277787923812866]	[0.7709754705429077, 0.2290244698524475]	[0.6590951085090637, 0.3409048318862915]	[0.5147808790206909, 0.4852191209793091]	[0.5452970266342163, 0.4547029733657837]	[0.9265962839126587, 0.07340364158153534]	[0.8130237460136414, 0.18697623908519745]	[0.8033369779586792, 0.1966630071401596]	[0.6864120364189148, 0.3135879635810852]
[1,0]	[0.920031726360321, 0.07996828109025955]	[0.5620796084403992, 0.43792039155960083]	[0.6696497797966003, 0.33035025000572205]	[0.6778677701950073, 0.32213225960731506]	[0.7184171080589294, 0.28158292174339294]	[0.5839952230453491, 0.4160047173500061]	[0.5361833572387695, 0.4638166129589081]	[0.9293164610862732, 0.070683553814888]	[0.8477433919906616, 0.15225666761398315]	[0.9680286645889282, 0.03197140619158745]	[0.6878674030303955, 0.3121325373649597]
[1,0]	[0.91656094789505, 0.08343908190727234]	[0.5522246956825256, 0.44777536392211914]	[0.6636045575141907, 0.3363954722881317]	[0.6543168425559998, 0.34568318724632263]	[0.7526388764381409, 0.24736110866069794]	[0.5779640078544617, 0.4220360219478607]	[0.5379087924957275, 0.46209120750427246]	[0.9288720488548279, 0.07112792879343033]	[0.7677874565124512, 0.23221255838871002]	[0.8890508413314819, 0.11094915866851807]	[0.6477308869361877, 0.35226911306381226]
[1,0]	[0.9190294742584229, 0.08097055554389954]	[0.5338791608810425, 0.4661208987236023]	[0.610723614692688, 0.3892764151096344]	[0.6504191160202026, 0.34958091378211975]	[0.6985346078872681, 0.30146536231040955]	[0.575042724609375, 0.4249573349952698]	[0.5482341051101685, 0.4517659544944763]	[0.9259097576141357, 0.07409027963876724]	[0.807241678237915, 0.19275829195976257]	[0.9524444937705994, 0.047555577009916306]	[0.5679600238800049, 0.4320400059223175]
[1,0]	[0.9015309810638428, 0.09846904873847961]	[0.5247867703437805, 0.47521331906318665]	[0.6202714443206787, 0.37972861528396606]	[0.5944331884384155, 0.40556684136390686]	[0.6670982837677002, 0.3329017460346222]	[0.553490161895752, 0.44650983810424805]	[0.516308069229126, 0.483691930770874]	[0.8959683775901794, 0.10403157770633698]	[0.7122156620025635, 0.2877843379974365]	[0.9478713274002075, 0.05212874710559845]	[0.6054058074951172, 0.3945942521095276]
[1,0]	[0.3425886631011963, 0.6574113368988037]	[0.44518527388572693, 0.5548146367073059]	[0.4941681921482086, 0.505831778049469]	[0.42997926473617554, 0.5700207948684692]	[0.43681392073631287, 0.5631860494613647]	[0.45289772748947144, 0.5471022725105286]	[0.4001960754394531, 0.5998039841651917]	[0.2359626442193985, 0.7640373110771179]	[0.04111817106604576, 0.9588818550109863]	[0.11517273634672165, 0.884827196598053]	[0.434651255607605, 0.5653486847877502]
[1,0]	[0.9640286564826965, 0.03597138077020645]	[0.5744078159332275, 0.4255921542644501]	[0.6253474950790405, 0.3746524155139923]	[0.7047855854034424, 0.2952144145965576]	[0.7032445669174194, 0.2967554032802582]	[0.55548495054245, 0.44451501965522766]	[0.5587082505226135, 0.44129177927970886]	[0.981391191482544, 0.018608776852488518]	[0.9791680574417114, 0.02083197981119156]	[0.9859262108802795, 0.014073766767978668]	[0.5793272256851196, 0.420672744512558]
[1,0]	[0.9556024670600891, 0.04439758509397507]	[0.5798424482345581, 0.4201575517654419]	[0.632003903388977, 0.36799609661102295]	[0.7542027235031128, 0.24579721689224243]	[0.6605179905891418, 0.33948203921318054]	[0.5639213919639587, 0.43607866764068604]	[0.5449308156967163, 0.4550692141056061]	[0.9739599823951721, 0.02604002133011818]	[0.9462704658508301, 0.05372953414916992]	[0.9701061844825745, 0.029893871396780014]	[0.6822525262832642, 0.3177475035190582]
[1,0]	[0.6613152027130127, 0.3386847972869873]	[0.5171001553535461, 0.48289987444877625]	[0.546821117401123, 0.45317885279655457]	[0.6177886724472046, 0.382211297750473]	[0.5730808973312378, 0.4269191324710846]	[0.5005500316619873, 0.4994499385356903]	[0.49628591537475586, 0.5037140846252441]	[0.7750988006591797, 0.2249012589454651]	[0.531916618347168, 0.46808338165283203]	[0.5849491357803345, 0.41505083441734314]	[0.5366089344024658, 0.4633910059928894]
[1,0]	[0.7295884490013123, 0.27041158080101013]	[0.48927077651023865, 0.5107292532920837]	[0.48122742772102356, 0.518772542476654]	[0.49938058853149414, 0.5006194114685059]	[0.5001769661903381, 0.49982309341430664]	[0.4731878936290741, 0.5268121361732483]	[0.4993484318256378, 0.5006515979766846]	[0.7472732067108154, 0.25272685289382935]	[0.4997220039367676, 0.5002780556678772]	[0.6396322250366211, 0.3603677451610565]	[0.5265814661979675, 0.47341856360435486]
[1,0]	[0.8090410232543945, 0.19095894694328308]	[0.5143365263938904, 0.48566341400146484]	[0.5666559338569641, 0.4333440065383911]	[0.6651319265365601, 0.33486810326576233]	[0.5912860035896301, 0.4087139666080475]	[0.509917676448822, 0.49008235335350037]	[0.5400312542915344, 0.4599686861038208]	[0.7787763476371765, 0.22122366726398468]	[0.5302121043205261, 0.4697878956794739]	[0.7032250165939331, 0.2967749834060669]	[0.6063165068626404, 0.3936835825443268]
[1,0]	[0.7464153170585632, 0.2535846531391144]	[0.5217388868331909, 0.4782610237598419]	[0.5856085419654846, 0.4143914580345154]	[0.7198365330696106, 0.28016340732574463]	[0.6266089081764221, 0.3733910918235779]	[0.5271807312965393, 0.47281935811042786]	[0.5305532813072205, 0.46944671869277954]	[0.7715939283370972, 0.22840608656406403]	[0.42188912630081177, 0.5781108736991882]	[0.5344997048377991, 0.46550026535987854]	[0.637926459312439, 0.3620735704898834]
[1,0]	[0.7443498373031616, 0.2556501626968384]	[0.5152184367179871, 0.48478156328201294]	[0.5530388951301575, 0.44696104526519775]	[0.5854198932647705, 0.41458016633987427]	[0.5886752605438232, 0.41132470965385437]	[0.4826926290988922, 0.5173074007034302]	[0.5070785284042358, 0.49292147159576416]	[0.7291043996810913, 0.2708955705165863]	[0.4399878680706024, 0.56001216173172]	[0.7062553763389587, 0.29374465346336365]	[0.5642119646072388, 0.4357880651950836]
[1,0]	[0.8064067959785461, 0.19359318912029266]	[0.4990307688713074, 0.5009692311286926]	[0.527287483215332, 0.47271257638931274]	[0.6235426664352417, 0.3764573633670807]	[0.6176580786705017, 0.38234198093414307]	[0.5014625787734985, 0.49853745102882385]	[0.5025541186332703, 0.4974459409713745]	[0.8362770676612854, 0.16372299194335938]	[0.5383851528167725, 0.4616148769855499]	[0.7626428008079529, 0.2373572140932083]	[0.6459290385246277, 0.3540710210800171]
[1,0]	[0.8259250521659851, 0.17407487332820892]	[0.46598145365715027, 0.5340185761451721]	[0.5261716246604919, 0.47382843494415283]	[0.5498533844947815, 0.4501466155052185]	[0.5067908763885498, 0.4932090938091278]	[0.5251277685165405, 0.47487232089042664]	[0.47400444746017456, 0.5259955525398254]	[0.8704720139503479, 0.1295279711484909]	[0.690466582775116, 0.30953341722488403]	[0.9450620412826538, 0.05493795871734619]	[0.4932393431663513, 0.5067605972290039]
[1,0]	[0.8279769420623779, 0.17202305793762207]	[0.467438668012619, 0.5325613617897034]	[0.5266749858856201, 0.47332504391670227]	[0.5184626579284668, 0.4815372824668884]	[0.5278956294059753, 0.47210437059402466]	[0.5121719241142273, 0.4878281056880951]	[0.4871067702770233, 0.5128931999206543]	[0.8965237736701965, 0.10347618907690048]	[0.6906488537788391, 0.3093511164188385]	[0.9462049007415771, 0.053795043379068375]	[0.5665123462677002, 0.4334876239299774]
[1,0]	[0.9601013660430908, 0.03989860787987709]	[0.5202252268791199, 0.4797748029232025]	[0.567038357257843, 0.4329615831375122]	[0.6874351501464844, 0.312564879655838]	[0.606112003326416, 0.3938879668712616]	[0.5808143615722656, 0.41918566823005676]	[0.5367274284362793, 0.4632725715637207]	[0.986080527305603, 0.013919411227107048]	[0.9848415851593018, 0.015158350579440594]	[0.9868560433387756, 0.013143976218998432]	[0.5703645944595337, 0.42963534593582153]
[1,0]	[0.950038492679596, 0.049961499869823456]	[0.5355741381645203, 0.46442586183547974]	[0.5735673904418945, 0.4264325499534607]	[0.5831093788146973, 0.41689062118530273]	[0.5767630338668823, 0.4232369065284729]	[0.5486863851547241, 0.45131364464759827]	[0.5322701930999756, 0.4677298069000244]	[0.9716107249259949, 0.028389256447553635]	[0.95306396484375, 0.04693601652979851]	[0.9530289173126221, 0.046971142292022705]	[0.596634566783905, 0.4033654034137726]
[1,0]	[0.7734171152114868, 0.22658291459083557]	[0.5170391798019409, 0.4829607903957367]	[0.5489820837974548, 0.45101794600486755]	[0.6255537271499634, 0.374446302652359]	[0.6301243305206299, 0.36987563967704773]	[0.4985031187534332, 0.5014969110488892]	[0.5108721256256104, 0.48912787437438965]	[0.8031571507453918, 0.19684281945228577]	[0.4923386871814728, 0.5076612830162048]	[0.66925448179245, 0.33074551820755005]	[0.5602045059204102, 0.43979543447494507]
[1,0]	[0.8254176378250122, 0.1745823472738266]	[0.5249478816986084, 0.4750521183013916]	[0.5408371686935425, 0.4591628909111023]	[0.6456071734428406, 0.3543928563594818]	[0.5622383952140808, 0.43776166439056396]	[0.4790709614753723, 0.5209290385246277]	[0.5032027363777161, 0.4967972934246063]	[0.8355460166931152, 0.16445393860340118]	[0.5688800811767578, 0.4311198592185974]	[0.6732555627822876, 0.3267444372177124]	[0.5786024928092957, 0.42139753699302673]
[1,0]	[0.7364465594291687, 0.2635533809661865]	[0.5159804224967957, 0.4840196669101715]	[0.4977048933506012, 0.5022950768470764]	[0.5096672773361206, 0.490332692861557]	[0.5217404961585999, 0.47825947403907776]	[0.5178125500679016, 0.482187420129776]	[0.5187124609947205, 0.4812874495983124]	[0.8682879209518433, 0.13171206414699554]	[0.7691867351531982, 0.23081329464912415]	[0.9302381873130798, 0.06976184248924255]	[0.5224229097366333, 0.4775771200656891]
[1,0]	[0.8587787747383118, 0.14122115075588226]	[0.5174245834350586, 0.4825754761695862]	[0.4722146987915039, 0.5277853608131409]	[0.5426692366600037, 0.4573307931423187]	[0.5507603883743286, 0.4492396414279938]	[0.49316686391830444, 0.5068331956863403]	[0.4942120909690857, 0.5057879090309143]	[0.889775812625885, 0.110224150121212]	[0.7948010563850403, 0.20519888401031494]	[0.9190124869346619, 0.08098749816417694]	[0.5187651515007019, 0.4812347888946533]
[0,1]	[0.357891321182251, 0.642108678817749]	[0.3569311201572418, 0.6430688500404358]	[0.3610106408596039, 0.6389893889427185]	[0.32362285256385803, 0.6763771772384644]	[0.34657126665115356, 0.6534287333488464]	[0.449390709400177, 0.5506092309951782]	[0.3669937252998352, 0.6330062747001648]	[0.39157986640930176, 0.6084201335906982]	[0.0612398125231266, 0.9387601613998413]	[0.0792752206325531, 0.9207248687744141]	[0.36398494243621826, 0.6360150575637817]
[0,1]	[0.5890913009643555, 0.41090869903564453]	[0.45098596811294556, 0.5490140318870544]	[0.4176594614982605, 0.5823404788970947]	[0.45085757970809937, 0.5491424798965454]	[0.4681480824947357, 0.5318518877029419]	[0.4626966118812561, 0.5373033881187439]	[0.4488285779953003, 0.5511714816093445]	[0.640274167060852, 0.35972580313682556]	[0.21957044303417206, 0.7804295420646667]	[0.4142623841762543, 0.5857375860214233]	[0.43482229113578796, 0.5651777386665344]
[1,0]	[0.8970615267753601, 0.10293848812580109]	[0.5638250112533569, 0.4361749291419983]	[0.6225573420524597, 0.3774426281452179]	[0.6276062726974487, 0.37239375710487366]	[0.6134507060050964, 0.3865492641925812]	[0.5115967988967896, 0.48840323090553284]	[0.534224808216095, 0.4657752215862274]	[0.9386296272277832, 0.061370428651571274]	[0.9065240025520325, 0.09347601979970932]	[0.9110881090164185, 0.08891191333532333]	[0.680777907371521, 0.3192220628261566]
[1,0]	[0.9265514612197876, 0.07344856858253479]	[0.5397186279296875, 0.4602814018726349]	[0.6226289868354797, 0.3773709833621979]	[0.6957429647445679, 0.30425694584846497]	[0.6684074997901917, 0.33159250020980835]	[0.5139625668525696, 0.4860374927520752]	[0.5251823663711548, 0.4748176038265228]	[0.9622377753257751, 0.03776220977306366]	[0.9287319779396057, 0.0712679997086525]	[0.9546290636062622, 0.0453709252178669]	[0.7318152189254761, 0.2681848108768463]
[0,1]	[0.36703115701675415, 0.6329688429832458]	[0.43734273314476013, 0.5626572370529175]	[0.4700302183628082, 0.5299698114395142]	[0.38292571902275085, 0.6170743107795715]	[0.46472278237342834, 0.535277247428894]	[0.4576437175273895, 0.5423563122749329]	[0.41194817423820496, 0.5880518555641174]	[0.3142436146736145, 0.6857564449310303]	[0.0365576334297657, 0.9634423851966858]	[0.060439400374889374, 0.9395605325698853]	[0.4017477035522461, 0.5982523560523987]
[1,0]	[0.8865132927894592, 0.11348672956228256]	[0.5398274660110474, 0.460172563791275]	[0.600340723991394, 0.3996592164039612]	[0.6573160886764526, 0.34268391132354736]	[0.6541832685470581, 0.3458166718482971]	[0.5229220390319824, 0.47707799077033997]	[0.5274448394775391, 0.47255516052246094]	[0.9342617392539978, 0.0657382383942604]	[0.7322298884391785, 0.26777011156082153]	[0.8678421974182129, 0.13215778768062592]	[0.6189327836036682, 0.3810671865940094]
[1,0]	[0.8682166934013367, 0.1317833513021469]	[0.5233842730522156, 0.4766157567501068]	[0.593687891960144, 0.40631207823753357]	[0.6848387122154236, 0.3151612877845764]	[0.636982798576355, 0.363017201423645]	[0.5055761933326721, 0.4944237768650055]	[0.5208858847618103, 0.4791140854358673]	[0.913493812084198, 0.08650624752044678]	[0.7538838982582092, 0.24611608684062958]	[0.8624982833862305, 0.13750170171260834]	[0.6335805058479309, 0.3664194643497467]
[0,1]	[0.7595860958099365, 0.24041396379470825]	[0.44172403216362, 0.5582759976387024]	[0.5183896422386169, 0.48161038756370544]	[0.5266419649124146, 0.47335803508758545]	[0.4861031770706177, 0.5138968229293823]	[0.4869954586029053, 0.5130046010017395]	[0.45914945006370544, 0.5408505797386169]	[0.7521597146987915, 0.2478402554988861]	[0.33900612592697144, 0.6609938144683838]	[0.6443453431129456, 0.35565468668937683]	[0.48125898838043213, 0.5187410116195679]
[0,1]	[0.8084192872047424, 0.19158074259757996]	[0.4426836669445038, 0.5573163032531738]	[0.5026167631149292, 0.49738332629203796]	[0.48852023482322693, 0.5114797949790955]	[0.505675733089447, 0.4943242371082306]	[0.47756022214889526, 0.5224397778511047]	[0.44617822766304016, 0.5538218021392822]	[0.7665722966194153, 0.2334277629852295]	[0.2532203197479248, 0.74677973985672]	[0.8094077706336975, 0.19059227406978607]	[0.5595153570175171, 0.44048458337783813]
[1,0]	[0.8319147825241089, 0.16808520257472992]	[0.49702316522598267, 0.5029768347740173]	[0.5915778279304504, 0.40842217206954956]	[0.6115655303001404, 0.3884345293045044]	[0.6484881639480591, 0.3515118658542633]	[0.5260217785835266, 0.4739782214164734]	[0.517045259475708, 0.482954740524292]	[0.9207740426063538, 0.07922589778900146]	[0.6687255501747131, 0.33127444982528687]	[0.8898110389709473, 0.11018899083137512]	[0.49709397554397583, 0.502906084060669]
[1,0]	[0.8520970940589905, 0.14790289103984833]	[0.4922325611114502, 0.5077674388885498]	[0.49573370814323425, 0.5042663812637329]	[0.632678747177124, 0.3673212230205536]	[0.5948869585990906, 0.40511301159858704]	[0.5197974443435669, 0.48020246624946594]	[0.5075993537902832, 0.4924007058143616]	[0.9084206819534302, 0.091579370200634]	[0.7496583461761475, 0.25034165382385254]	[0.9093816876411438, 0.0906183198094368]	[0.5263786315917969, 0.47362133860588074]
[0,1]	[0.8546828627586365, 0.1453171819448471]	[0.523725152015686, 0.47627487778663635]	[0.5067945122718811, 0.4932054579257965]	[0.48116278648376465, 0.5188371539115906]	[0.61729896068573, 0.38270100951194763]	[0.5116400718688965, 0.48835986852645874]	[0.5193415284156799, 0.48065847158432007]	[0.8942373394966125, 0.10576260834932327]	[0.7541163563728333, 0.24588359892368317]	[0.8650721311569214, 0.13492780923843384]	[0.5331535935401917, 0.46684637665748596]
[0,1]	[0.8183434009552002, 0.1816566288471222]	[0.5097271203994751, 0.4902729094028473]	[0.5797865986824036, 0.42021340131759644]	[0.6511489152908325, 0.34885111451148987]	[0.589306652545929, 0.41069331765174866]	[0.5055784583091736, 0.4944215714931488]	[0.5107567310333252, 0.4892432391643524]	[0.850275993347168, 0.14972394704818726]	[0.614565372467041, 0.3854345977306366]	[0.8300339579582214, 0.16996601223945618]	[0.6372488737106323, 0.3627510666847229]
[1,0]	[0.8836249709129333, 0.11637499928474426]	[0.5847740173339844, 0.41522595286369324]	[0.6111657619476318, 0.3888341784477234]	[0.7800915837287903, 0.21990838646888733]	[0.7355478405952454, 0.264452189207077]	[0.5701140761375427, 0.42988595366477966]	[0.5497949719429016, 0.4502050280570984]	[0.9535809755325317, 0.04641898721456528]	[0.8129000067710876, 0.18709991872310638]	[0.8754745721817017, 0.12452547252178192]	[0.7084016799926758, 0.2915983200073242]
[1,0]	[0.8566808104515076, 0.14331917464733124]	[0.53473961353302, 0.4652603566646576]	[0.5847678184509277, 0.41523224115371704]	[0.6600291728973389, 0.33997079730033875]	[0.6640239357948303, 0.3359760046005249]	[0.5152111649513245, 0.4847888648509979]	[0.5313647389411926, 0.46863535046577454]	[0.9052414298057556, 0.0947585329413414]	[0.7342652678489685, 0.2657347023487091]	[0.7529432773590088, 0.24705670773983002]	[0.6699280738830566, 0.33007192611694336]
[1,0]	[0.8838061690330505, 0.11619389802217484]	[0.5221322178840637, 0.4778677821159363]	[0.5879430770874023, 0.41205689311027527]	[0.7197579741477966, 0.28024202585220337]	[0.6697748899459839, 0.3302251696586609]	[0.5304642915725708, 0.4695357084274292]	[0.5428142547607422, 0.4571857750415802]	[0.9228957891464233, 0.0771041288971901]	[0.815516471862793, 0.18448355793952942]	[0.810583770275116, 0.18941627442836761]	[0.6880158185958862, 0.31198418140411377]
[1,0]	[0.8608319759368896, 0.13916803896427155]	[0.5438886880874634, 0.4561113715171814]	[0.6220817565917969, 0.3779182732105255]	[0.767970085144043, 0.23202992975711823]	[0.6432752013206482, 0.3567247688770294]	[0.5244940519332886, 0.47550588846206665]	[0.5242704153060913, 0.4757295846939087]	[0.9203261137008667, 0.0796738713979721]	[0.7542527914047241, 0.24574722349643707]	[0.8180803060531616, 0.18191967904567719]	[0.6270809173583984, 0.37291911244392395]
[1,0]	[0.8239273428916931, 0.1760726124048233]	[0.4803801476955414, 0.519619882106781]	[0.5584535002708435, 0.44154655933380127]	[0.5599537491798401, 0.4400462210178375]	[0.5666519403457642, 0.4333480894565582]	[0.5076907873153687, 0.49230924248695374]	[0.5084964632987976, 0.4915035367012024]	[0.8210662603378296, 0.1789337545633316]	[0.43720242381095886, 0.5627975463867188]	[0.7878273129463196, 0.21217268705368042]	[0.5945692658424377, 0.40543076395988464]
[1,0]	[0.688040554523468, 0.31195950508117676]	[0.4778696298599243, 0.5221303701400757]	[0.5161981582641602, 0.48380184173583984]	[0.5317262411117554, 0.46827369928359985]	[0.5475924611091614, 0.4524075388908386]	[0.4879360496997833, 0.5120639204978943]	[0.4786902070045471, 0.5213097333908081]	[0.7554364204406738, 0.2445635348558426]	[0.3508374094963074, 0.6491626501083374]	[0.5291699171066284, 0.4708300828933716]	[0.5669227242469788, 0.43307730555534363]
[1,0]	[0.8033312559127808, 0.19666878879070282]	[0.4945332705974579, 0.5054666996002197]	[0.567001223564148, 0.43299877643585205]	[0.5665554404258728, 0.4334445595741272]	[0.5426025986671448, 0.45739737153053284]	[0.5117418169975281, 0.48825815320014954]	[0.525913417339325, 0.47408658266067505]	[0.8203282952308655, 0.1796717345714569]	[0.4529901444911957, 0.5470098257064819]	[0.7643412947654724, 0.23565876483917236]	[0.5001958012580872, 0.49980416893959045]
[1,0]	[0.8571527600288391, 0.1428472250699997]	[0.4897806942462921, 0.5102193355560303]	[0.5418879389762878, 0.4581121504306793]	[0.5436458587646484, 0.4563540816307068]	[0.568693995475769, 0.4313060939311981]	[0.5094867944717407, 0.4905131757259369]	[0.48214516043663025, 0.5178548097610474]	[0.8565334677696228, 0.1434665471315384]	[0.5210855007171631, 0.4789145588874817]	[0.9380660653114319, 0.0619339719414711]	[0.5859391689300537, 0.4140608310699463]
[1,0]	[0.8180083632469177, 0.1819915920495987]	[0.5050445199012756, 0.4949554204940796]	[0.5989242792129517, 0.4010757505893707]	[0.634065568447113, 0.36593446135520935]	[0.5999109745025635, 0.4000890254974365]	[0.52191561460495, 0.47808438539505005]	[0.5255019664764404, 0.47449809312820435]	[0.8364960551261902, 0.1635040044784546]	[0.453726202249527, 0.5462737679481506]	[0.64683997631073, 0.35316002368927]	[0.529201090335846, 0.47079887986183167]
[1,0]	[0.8275606036186218, 0.17243939638137817]	[0.5157488584518433, 0.48425114154815674]	[0.5836946368217468, 0.4163053631782532]	[0.5915438532829285, 0.40845605731010437]	[0.6192365884780884, 0.3807634115219116]	[0.5153533220291138, 0.48464664816856384]	[0.5273283123970032, 0.4726716876029968]	[0.8310275077819824, 0.16897249221801758]	[0.4291042387485504, 0.570895791053772]	[0.7463453412055969, 0.25365471839904785]	[0.5792691707611084, 0.4207307994365692]
[1,0]	[0.8693497776985168, 0.13065020740032196]	[0.4749548137187958, 0.5250452756881714]	[0.5095939636230469, 0.49040597677230835]	[0.6359211802482605, 0.3640788495540619]	[0.6110641360282898, 0.38893580436706543]	[0.5227997303009033, 0.4772002398967743]	[0.513832151889801, 0.48616790771484375]	[0.8972923159599304, 0.10270766168832779]	[0.7200627326965332, 0.2799372375011444]	[0.9408124089241028, 0.05918758735060692]	[0.4679720997810364, 0.5320279598236084]
[1,0]	[0.8722708821296692, 0.1277291476726532]	[0.4975394606590271, 0.5024604797363281]	[0.563217282295227, 0.4367826581001282]	[0.5735074281692505, 0.4264925718307495]	[0.6244158148765564, 0.3755841553211212]	[0.5343832969665527, 0.46561673283576965]	[0.503454864025116, 0.49654510617256165]	[0.910774827003479, 0.08922512829303741]	[0.7741386890411377, 0.2258613109588623]	[0.9440448880195618, 0.0559551864862442]	[0.5485349297523499, 0.45146507024765015]
[1,0]	[0.8461098670959473, 0.15389017760753632]	[0.47931012511253357, 0.520689845085144]	[0.5577739477157593, 0.44222599267959595]	[0.5713706016540527, 0.42862942814826965]	[0.653130292892456, 0.34686970710754395]	[0.520224392414093, 0.47977566719055176]	[0.5201060771942139, 0.4798939526081085]	[0.9141345620155334, 0.08586541563272476]	[0.7642977237701416, 0.23570220172405243]	[0.914537787437439, 0.08546215295791626]	[0.573474645614624, 0.42652538418769836]
[1,0]	[0.8292522430419922, 0.17074769735336304]	[0.48597148060798645, 0.5140285491943359]	[0.48854610323905945, 0.5114538669586182]	[0.5738314390182495, 0.4261685311794281]	[0.5769963264465332, 0.4230036735534668]	[0.5256742238998413, 0.4743257462978363]	[0.4924173653125763, 0.5075825452804565]	[0.8969622254371643, 0.10303772985935211]	[0.7697357535362244, 0.23026429116725922]	[0.8827326893806458, 0.11726725846529007]	[0.5316283106803894, 0.4683716893196106]
[1,0]	[0.9037929773330688, 0.09620700031518936]	[0.5382407903671265, 0.46175917983055115]	[0.6209783554077148, 0.37902167439460754]	[0.7210347652435303, 0.27896520495414734]	[0.7014215588569641, 0.2985784709453583]	[0.5422897338867188, 0.45771029591560364]	[0.5376883745193481, 0.46231162548065186]	[0.9547562599182129, 0.04524368420243263]	[0.9120618104934692, 0.08793822675943375]	[0.9028528332710266, 0.0971471294760704]	[0.6673537492752075, 0.3326462507247925]
[1,0]	[0.8935081362724304, 0.10649188607931137]	[0.5680774450302124, 0.43192258477211]	[0.6606874465942383, 0.33931252360343933]	[0.7121127247810364, 0.287887305021286]	[0.6284024119377136, 0.3715975880622864]	[0.5276417136192322, 0.4723582863807678]	[0.5266679525375366, 0.4733319878578186]	[0.9348101615905762, 0.06518980860710144]	[0.7552251815795898, 0.24477481842041016]	[0.7988945245742798, 0.20110544562339783]	[0.6274508833885193, 0.3725490868091583]
[1,0]	[0.9459382891654968, 0.05406171828508377]	[0.5901002883911133, 0.40989968180656433]	[0.6741659641265869, 0.3258340656757355]	[0.7798718214035034, 0.220128133893013]	[0.7143457531929016, 0.2856542468070984]	[0.5492146015167236, 0.45078539848327637]	[0.538080096244812, 0.461919903755188]	[0.9818151593208313, 0.01818489469587803]	[0.9629839658737183, 0.03701610118150711]	[0.9816707372665405, 0.01832926832139492]	[0.7918445467948914, 0.20815539360046387]
[1,0]	[0.930824875831604, 0.06917507201433182]	[0.6268029808998108, 0.3731969892978668]	[0.6721930503845215, 0.3278070092201233]	[0.7710830569267273, 0.2289169877767563]	[0.7464314103126526, 0.2535686492919922]	[0.5718157887458801, 0.4281842112541199]	[0.5448972582817078, 0.45510274171829224]	[0.9785028696060181, 0.02149718627333641]	[0.9445812702178955, 0.055418696254491806]	[0.9581477046012878, 0.04185226559638977]	[0.7670981287956238, 0.23290184140205383]
[0,1]	[0.6686395406723022, 0.33136042952537537]	[0.3845847249031067, 0.6154153347015381]	[0.36303603649139404, 0.636963963508606]	[0.46977701783180237, 0.53022301197052]	[0.44650956988334656, 0.5534904599189758]	[0.4719955325126648, 0.5280044674873352]	[0.3814321458339691, 0.6185678839683533]	[0.6599899530410767, 0.3400101065635681]	[0.26816853880882263, 0.7318314909934998]	[0.3949587047100067, 0.6050413846969604]	[0.44791215658187866, 0.5520878434181213]
[1,0]	[0.5710715651512146, 0.42892852425575256]	[0.444775253534317, 0.5552247166633606]	[0.4505324959754944, 0.5494675040245056]	[0.4232797622680664, 0.5767202973365784]	[0.46125608682632446, 0.5387439727783203]	[0.46444714069366455, 0.5355527997016907]	[0.40594783425331116, 0.5940521359443665]	[0.4045971930027008, 0.5954027771949768]	[0.2697359621524811, 0.7302640676498413]	[0.30840227007865906, 0.6915977001190186]	[0.41957131028175354, 0.5804287195205688]
[0,1]	[0.406777948141098, 0.5932220220565796]	[0.41508084535598755, 0.5849190950393677]	[0.42271173000335693, 0.5772882699966431]	[0.34087029099464417, 0.6591296792030334]	[0.41514748334884644, 0.5848524570465088]	[0.46360769867897034, 0.5363923907279968]	[0.38838934898376465, 0.6116106510162354]	[0.4806137979030609, 0.5193861722946167]	[0.07363982498645782, 0.9263601303100586]	[0.1838756501674652, 0.8161243200302124]	[0.37142887711524963, 0.628571093082428]
[0,1]	[0.3360225558280945, 0.6639773845672607]	[0.4460437297821045, 0.5539562702178955]	[0.46036475896835327, 0.5396352410316467]	[0.5224423408508301, 0.4775576889514923]	[0.48818621039390564, 0.511813759803772]	[0.4673249125480652, 0.53267502784729]	[0.40847253799438477, 0.5915274620056152]	[0.26788216829299927, 0.7321178913116455]	[0.04226312413811684, 0.9577369093894958]	[0.1414678692817688, 0.858532190322876]	[0.4108307361602783, 0.5891693234443665]
[1,0]	[0.7999224066734314, 0.20007756352424622]	[0.5036704540252686, 0.49632954597473145]	[0.5697166323661804, 0.43028339743614197]	[0.6639063358306885, 0.33609360456466675]	[0.5929251909255981, 0.40707480907440186]	[0.5056958794593811, 0.4943041205406189]	[0.5355719923973083, 0.46442803740501404]	[0.7920212745666504, 0.20797868072986603]	[0.45204102993011475, 0.54795902967453]	[0.6868986487388611, 0.3131013810634613]	[0.5995816588401794, 0.40041837096214294]
[1,0]	[0.7072612643241882, 0.29273876547813416]	[0.4902561902999878, 0.509743869304657]	[0.5569615364074707, 0.4430384635925293]	[0.6249340772628784, 0.3750659227371216]	[0.5625168681144714, 0.43748313188552856]	[0.4794900417327881, 0.5205099582672119]	[0.49477967619895935, 0.505220353603363]	[0.7147162556648254, 0.28528374433517456]	[0.36137473583221436, 0.6386252045631409]	[0.7121726870536804, 0.2878272831439972]	[0.557636559009552, 0.4423635005950928]
[1,0]	[0.9404501914978027, 0.05954980105161667]	[0.5138462781906128, 0.4861536920070648]	[0.5894242525100708, 0.410575807094574]	[0.7089770436286926, 0.2910228967666626]	[0.6480894684791565, 0.3519105911254883]	[0.5192721486091614, 0.4807279109954834]	[0.5320988893508911, 0.4679010808467865]	[0.9673416614532471, 0.032658353447914124]	[0.9486472606658936, 0.05135274678468704]	[0.9755703806877136, 0.0244295597076416]	[0.6100610494613647, 0.38993892073631287]
[1,0]	[0.9265127182006836, 0.07348726689815521]	[0.4952254295349121, 0.5047746300697327]	[0.5428234934806824, 0.4571765065193176]	[0.6002387404441833, 0.39976125955581665]	[0.5941668748855591, 0.4058331251144409]	[0.5121920704841614, 0.4878079891204834]	[0.5021191835403442, 0.4978807866573334]	[0.9605480432510376, 0.03945194557309151]	[0.9327579140663147, 0.06724213808774948]	[0.9825535416603088, 0.01744643971323967]	[0.6210420727729797, 0.3789578974246979]
[1,0]	[0.5922743678092957, 0.4077256917953491]	[0.37943437695503235, 0.6205655932426453]	[0.4238690137863159, 0.5761309862136841]	[0.4367436170578003, 0.5632563829421997]	[0.43755999207496643, 0.5624399781227112]	[0.5222539901733398, 0.47774600982666016]	[0.4202430546283722, 0.5797569155693054]	[0.6964883804321289, 0.3035115599632263]	[0.31933286786079407, 0.6806671023368835]	[0.6706314086914062, 0.329368531703949]	[0.41915959119796753, 0.5808403491973877]
[1,0]	[0.7550511956214905, 0.2449488788843155]	[0.4982723295688629, 0.5017276406288147]	[0.5038291215896606, 0.49617084860801697]	[0.5703263282775879, 0.4296737313270569]	[0.6045100688934326, 0.3954899311065674]	[0.4995565414428711, 0.5004435181617737]	[0.4774710237979889, 0.5225289463996887]	[0.8091367483139038, 0.19086328148841858]	[0.4813593626022339, 0.5186406373977661]	[0.7067114114761353, 0.29328858852386475]	[0.5540239810943604, 0.44597601890563965]
[1,0]	[0.867900013923645, 0.1320999711751938]	[0.5030300617218018, 0.49696993827819824]	[0.5412821769714355, 0.45871782302856445]	[0.5855139493942261, 0.4144860804080963]	[0.5335059762001038, 0.46649399399757385]	[0.5274705290794373, 0.47252947092056274]	[0.5177427530288696, 0.4822571873664856]	[0.9149734377861023, 0.0850265696644783]	[0.7187385559082031, 0.28126150369644165]	[0.8508136868476868, 0.14918629825115204]	[0.4728008210659027, 0.5271991491317749]
[1,0]	[0.8768983483314514, 0.1231016218662262]	[0.5045014023780823, 0.49549856781959534]	[0.5989773869514465, 0.4010225534439087]	[0.52657550573349, 0.47342449426651]	[0.6016868352890015, 0.3983132541179657]	[0.5233355164527893, 0.4766644239425659]	[0.5350778698921204, 0.4649221897125244]	[0.9228739142417908, 0.07712613791227341]	[0.7096014022827148, 0.29039865732192993]	[0.8996941447257996, 0.10030588507652283]	[0.5691561698913574, 0.4308438301086426]
[0,1]	[0.5361325144767761, 0.4638674259185791]	[0.3782466948032379, 0.6217532753944397]	[0.3914176821708679, 0.6085823178291321]	[0.36441412568092346, 0.6355859041213989]	[0.4181135594844818, 0.5818864107131958]	[0.46488556265830994, 0.5351144075393677]	[0.3869127631187439, 0.6130871772766113]	[0.33068516850471497, 0.6693148016929626]	[0.10316627472639084, 0.8968337774276733]	[0.24647751450538635, 0.753522515296936]	[0.30782583355903625, 0.6921741366386414]
[0,1]	[0.4120471775531769, 0.5879527926445007]	[0.3919280767440796, 0.6080719828605652]	[0.3796108663082123, 0.6203891634941101]	[0.4535794258117676, 0.5464205741882324]	[0.42251262068748474, 0.5774874687194824]	[0.4615297019481659, 0.5384702682495117]	[0.41611388325691223, 0.5838860273361206]	[0.2980582118034363, 0.7019417881965637]	[0.042100973427295685, 0.9578990340232849]	[0.20032376050949097, 0.799676239490509]	[0.38910216093063354, 0.6108977794647217]
[1,0]	[0.9040868878364563, 0.09591313451528549]	[0.5599504113197327, 0.4400496184825897]	[0.6449330449104309, 0.3550669550895691]	[0.6709219217300415, 0.3290780782699585]	[0.6298499703407288, 0.37014997005462646]	[0.5281093716621399, 0.47189056873321533]	[0.547947883605957, 0.45205211639404297]	[0.9495875239372253, 0.05041240155696869]	[0.9379518628120422, 0.062048181891441345]	[0.9057357907295227, 0.09426424652338028]	[0.6972512006759644, 0.30274882912635803]
[1,0]	[0.9094516038894653, 0.09054835885763168]	[0.5580980181694031, 0.4419020116329193]	[0.553566038608551, 0.44643399119377136]	[0.6746509075164795, 0.3253490626811981]	[0.6833283305168152, 0.3166716992855072]	[0.5384822487831116, 0.46151772141456604]	[0.5234946608543396, 0.4765053391456604]	[0.9567528367042542, 0.043247103691101074]	[0.909785807132721, 0.09021416306495667]	[0.9536930918693542, 0.046306904405355453]	[0.6724128723144531, 0.3275871276855469]
[1,0]	[0.870042622089386, 0.12995734810829163]	[0.48562997579574585, 0.5143699645996094]	[0.5295463800430298, 0.4704535901546478]	[0.552671492099762, 0.4473285377025604]	[0.552778959274292, 0.447221040725708]	[0.502729058265686, 0.49727100133895874]	[0.47933825850486755, 0.5206617116928101]	[0.9087768197059631, 0.09122318029403687]	[0.7244126796722412, 0.27558737993240356]	[0.9015989303588867, 0.09840113669633865]	[0.5789682269096375, 0.42103177309036255]
[1,0]	[0.8130599856376648, 0.1869400590658188]	[0.4658985733985901, 0.5341013669967651]	[0.5229424834251404, 0.47705748677253723]	[0.4618861973285675, 0.5381138324737549]	[0.5366611480712891, 0.4633388817310333]	[0.4919506013393402, 0.5080494284629822]	[0.4532846510410309, 0.546715259552002]	[0.8573068976402283, 0.1426931619644165]	[0.6429715156555176, 0.3570285141468048]	[0.8432812690734863, 0.15671873092651367]	[0.5515300035476685, 0.44846996665000916]
[1,0]	[0.7546004056930542, 0.2453996241092682]	[0.4953927993774414, 0.5046072006225586]	[0.532366931438446, 0.46763309836387634]	[0.5894858837127686, 0.41051414608955383]	[0.5868576169013977, 0.4131423830986023]	[0.4819282293319702, 0.518071711063385]	[0.5040467977523804, 0.495953232049942]	[0.7751489877700806, 0.22485104203224182]	[0.41712358593940735, 0.5828763842582703]	[0.5370925068855286, 0.46290749311447144]	[0.5273414850234985, 0.47265854477882385]
[1,0]	[0.8089280128479004, 0.1910720020532608]	[0.4787140190601349, 0.5212859511375427]	[0.5005825757980347, 0.49941733479499817]	[0.467413067817688, 0.5325869917869568]	[0.5070021748542786, 0.4929977357387543]	[0.5088416337966919, 0.4911583662033081]	[0.46868619322776794, 0.5313138365745544]	[0.8486143350601196, 0.1513856202363968]	[0.4870333969593048, 0.5129665732383728]	[0.8908776044845581, 0.1091223657131195]	[0.482095330953598, 0.5179046988487244]
[1,0]	[0.25210610032081604, 0.7478938698768616]	[0.3428196907043457, 0.6571803092956543]	[0.3691066801548004, 0.6308932900428772]	[0.39530256390571594, 0.6046975255012512]	[0.40943899750709534, 0.5905609726905823]	[0.4571988582611084, 0.5428012013435364]	[0.33099737763404846, 0.6690026521682739]	[0.3094016909599304, 0.6905983090400696]	[0.04348141327500343, 0.9565185904502869]	[0.12197065353393555, 0.8780293464660645]	[0.2960718870162964, 0.7039280533790588]
[0,1]	[0.28502988815307617, 0.714970052242279]	[0.3950413167476654, 0.6049586534500122]	[0.4265405535697937, 0.5734595060348511]	[0.37604817748069763, 0.6239518523216248]	[0.4478965401649475, 0.5521035194396973]	[0.4543519616127014, 0.5456480383872986]	[0.3704216778278351, 0.6295783519744873]	[0.41063034534454346, 0.5893696546554565]	[0.03217516466975212, 0.9678248167037964]	[0.13089044392108917, 0.869109570980072]	[0.3810065686702728, 0.61899334192276]
[1,0]	[0.5828486680984497, 0.4171513319015503]	[0.4858841300010681, 0.5141158103942871]	[0.5290312170982361, 0.47096872329711914]	[0.5141127705574036, 0.4858873188495636]	[0.5108898282051086, 0.48911014199256897]	[0.4755720794200897, 0.5244278907775879]	[0.44546785950660706, 0.5545321702957153]	[0.47934195399284363, 0.520658016204834]	[0.1285402923822403, 0.8714596629142761]	[0.16670209169387817, 0.8332979679107666]	[0.5107479095458984, 0.4892521798610687]
[1,0]	[0.4712925851345062, 0.5287073850631714]	[0.5033151507377625, 0.49668481945991516]	[0.5103252530097961, 0.4896746873855591]	[0.5032274723052979, 0.49677252769470215]	[0.534741997718811, 0.46525800228118896]	[0.4630732536315918, 0.5369267463684082]	[0.4579557180404663, 0.5420442223548889]	[0.36981940269470215, 0.6301805973052979]	[0.0640656054019928, 0.9359344244003296]	[0.14820681512355804, 0.8517931699752808]	[0.5133775472640991, 0.4866224229335785]
[1,0]	[0.9209322333335876, 0.07906774431467056]	[0.5881127715110779, 0.4118872582912445]	[0.629095733165741, 0.3709042966365814]	[0.7354471683502197, 0.26455289125442505]	[0.7088268995285034, 0.2911730110645294]	[0.5502851009368896, 0.44971492886543274]	[0.5426000952720642, 0.45739996433258057]	[0.9708482027053833, 0.02915176749229431]	[0.9411190152168274, 0.05888095498085022]	[0.9566008448600769, 0.04339912161231041]	[0.7375152707099915, 0.26248469948768616]
[1,0]	[0.913046658039093, 0.08695337921380997]	[0.5496018528938293, 0.45039817690849304]	[0.6488381624221802, 0.35116180777549744]	[0.7146204710006714, 0.2853794991970062]	[0.7010908126831055, 0.29890915751457214]	[0.5226835608482361, 0.47731637954711914]	[0.5298466086387634, 0.4701533615589142]	[0.9636214375495911, 0.03637852147221565]	[0.8938326835632324, 0.10616729408502579]	[0.8843486905097961, 0.11565125733613968]	[0.6971926689147949, 0.30280739068984985]
[1,0]	[0.9393095374107361, 0.06069048121571541]	[0.5609291791915894, 0.43907082080841064]	[0.6207125782966614, 0.3792874217033386]	[0.71784907579422, 0.28215092420578003]	[0.6121025085449219, 0.38789743185043335]	[0.5650280714035034, 0.4349719285964966]	[0.5451206564903259, 0.4548793137073517]	[0.9660823345184326, 0.03391760215163231]	[0.9105699062347412, 0.08943011611700058]	[0.9832766056060791, 0.01672334596514702]	[0.649314284324646, 0.350685715675354]
[1,0]	[0.9336658120155334, 0.06633424758911133]	[0.5389508605003357, 0.4610491394996643]	[0.5692991614341736, 0.4307008683681488]	[0.6856684684753418, 0.3143315017223358]	[0.6587985754013062, 0.34120142459869385]	[0.5470739006996155, 0.4529260993003845]	[0.5174314975738525, 0.4825684726238251]	[0.9690026044845581, 0.03099745698273182]	[0.9424208998680115, 0.057579152286052704]	[0.975141704082489, 0.0248582623898983]	[0.5625712275505066, 0.437428742647171]
[1,0]	[0.8811110258102417, 0.11888891458511353]	[0.5272754430770874, 0.4727245569229126]	[0.600311279296875, 0.3996886909008026]	[0.6708589196205139, 0.3291410803794861]	[0.6633110046386719, 0.33668893575668335]	[0.5363256931304932, 0.4636743366718292]	[0.5424274802207947, 0.4575725793838501]	[0.935636043548584, 0.06436394900083542]	[0.8493084907531738, 0.15069150924682617]	[0.8694245219230652, 0.130575492978096]	[0.65781569480896, 0.34218424558639526]
[1,0]	[0.8885475993156433, 0.11145244538784027]	[0.5412814021110535, 0.4587186574935913]	[0.6005814075469971, 0.39941859245300293]	[0.7274670004844666, 0.27253296971321106]	[0.7265949845314026, 0.2734050452709198]	[0.5384899377822876, 0.46151003241539]	[0.5291360020637512, 0.470863938331604]	[0.948116660118103, 0.051883406937122345]	[0.8730683326721191, 0.12693168222904205]	[0.9194361567497253, 0.08056385815143585]	[0.6636390686035156, 0.33636096119880676]
[1,0]	[0.911511242389679, 0.08848877996206284]	[0.5321021676063538, 0.46789777278900146]	[0.5875549912452698, 0.4124450981616974]	[0.6374316811561584, 0.36256831884384155]	[0.6693074107170105, 0.3306925296783447]	[0.5411911010742188, 0.45880889892578125]	[0.5228154063224792, 0.47718456387519836]	[0.9663113951683044, 0.033688586205244064]	[0.9467024207115173, 0.053297534584999084]	[0.9319466948509216, 0.06805327534675598]	[0.6226580739021301, 0.3773419260978699]
[1,0]	[0.9215514063835144, 0.0784485787153244]	[0.5356871485710144, 0.46431291103363037]	[0.5713672041893005, 0.42863282561302185]	[0.7323841452598572, 0.2676158845424652]	[0.65385901927948, 0.34614095091819763]	[0.5277774930000305, 0.47222253680229187]	[0.5379337072372437, 0.46206629276275635]	[0.9642969369888306, 0.035703033208847046]	[0.9294425249099731, 0.07055753469467163]	[0.9361037015914917, 0.06389627605676651]	[0.6053616404533386, 0.3946383595466614]
[0,1]	[0.3871232271194458, 0.612876832485199]	[0.44807368516921997, 0.55192631483078]	[0.43117278814315796, 0.5688272714614868]	[0.3852463364601135, 0.6147537231445312]	[0.5184918642044067, 0.48150813579559326]	[0.4537450969219208, 0.5462548732757568]	[0.40559202432632446, 0.5944079160690308]	[0.36613720655441284, 0.6338628530502319]	[0.05032755434513092, 0.9496724605560303]	[0.08193065971136093, 0.9180693626403809]	[0.41565948724746704, 0.584340512752533]
[1,0]	[0.33970826864242554, 0.6602917313575745]	[0.4386863112449646, 0.5613136887550354]	[0.4172721803188324, 0.5827279090881348]	[0.37217196822166443, 0.6278280019760132]	[0.46832767128944397, 0.5316723585128784]	[0.4506230354309082, 0.5493769645690918]	[0.4002627730369568, 0.599737286567688]	[0.389421671628952, 0.6105782985687256]	[0.04348320513963699, 0.9565167427062988]	[0.06866439431905746, 0.9313356280326843]	[0.40601637959480286, 0.5939835906028748]
[0,1]	[0.2524844706058502, 0.7475156188011169]	[0.2981799840927124, 0.7018200755119324]	[0.33751174807548523, 0.6624882817268372]	[0.3302086293697357, 0.6697914004325867]	[0.34821632504463196, 0.6517837047576904]	[0.44930875301361084, 0.5506912469863892]	[0.3693771958351135, 0.6306228637695312]	[0.34450963139533997, 0.6554903984069824]	[0.011437736451625824, 0.9885622262954712]	[0.0720386803150177, 0.9279613494873047]	[0.35547325015068054, 0.6445268392562866]
[0,1]	[0.868658721446991, 0.13134129345417023]	[0.5701418519020081, 0.42985808849334717]	[0.6358845829963684, 0.3641153872013092]	[0.7335551977157593, 0.26644477248191833]	[0.7010999321937561, 0.2989000678062439]	[0.5353747010231018, 0.46462538838386536]	[0.5388220548629761, 0.4611779451370239]	[0.9464671015739441, 0.0535329207777977]	[0.8697261810302734, 0.13027384877204895]	[0.9358531832695007, 0.06414680927991867]	[0.7011488676071167, 0.2988511621952057]
[1,0]	[0.7191780805587769, 0.2808219790458679]	[0.5069300532341003, 0.49306991696357727]	[0.5262212753295898, 0.47377875447273254]	[0.6432508230209351, 0.35674920678138733]	[0.5981298089027405, 0.4018701910972595]	[0.48988673090934753, 0.5101132988929749]	[0.5181671977043152, 0.48183274269104004]	[0.8141806125640869, 0.1858193576335907]	[0.4439947307109833, 0.5560052394866943]	[0.6124624609947205, 0.38753756880760193]	[0.5471282005310059, 0.4528718590736389]
[1,0]	[0.7632575631141663, 0.23674243688583374]	[0.44130927324295044, 0.5586907267570496]	[0.5196684002876282, 0.4803316593170166]	[0.5167587995529175, 0.4832412004470825]	[0.5529943704605103, 0.44700565934181213]	[0.49235814809799194, 0.5076417922973633]	[0.44032761454582214, 0.5596723556518555]	[0.8508943319320679, 0.14910566806793213]	[0.5181013345718384, 0.4818986654281616]	[0.7785432934761047, 0.22145672142505646]	[0.5368611812591553, 0.4631389081478119]
[1,0]	[0.8828296661376953, 0.11717028170824051]	[0.46196502447128296, 0.538034975528717]	[0.5042768716812134, 0.4957231283187866]	[0.5465140342712402, 0.4534859359264374]	[0.5927901864051819, 0.4072097837924957]	[0.510680079460144, 0.48931995034217834]	[0.48304063081741333, 0.5169593691825867]	[0.930945634841919, 0.06905435770750046]	[0.7793993353843689, 0.2206006646156311]	[0.8648031949996948, 0.13519686460494995]	[0.5786333084106445, 0.4213666617870331]
[1,0]	[0.8523157238960266, 0.14768430590629578]	[0.5250717401504517, 0.47492823004722595]	[0.5305595397949219, 0.4694404602050781]	[0.6086188554763794, 0.3913811445236206]	[0.5954135656356812, 0.40458640456199646]	[0.5431674718856812, 0.45683249831199646]	[0.5373889803886414, 0.46261104941368103]	[0.9018809199333191, 0.0981190875172615]	[0.6579892039299011, 0.34201082587242126]	[0.8869199752807617, 0.11308002471923828]	[0.5284783244132996, 0.4715217351913452]
[1,0]	[0.8156071901321411, 0.18439285457134247]	[0.48295703530311584, 0.5170429348945618]	[0.5605374574661255, 0.4394626021385193]	[0.5483894348144531, 0.45161059498786926]	[0.55533367395401, 0.4446663558483124]	[0.5096484422683716, 0.4903515875339508]	[0.4987906813621521, 0.5012092590332031]	[0.7858093976974487, 0.2141905575990677]	[0.5354284644126892, 0.464571475982666]	[0.8047032356262207, 0.19529679417610168]	[0.5796061158180237, 0.4203938841819763]
[1,0]	[0.8851422071456909, 0.11485777795314789]	[0.48924189805984497, 0.510758101940155]	[0.5259378552436829, 0.4740621745586395]	[0.5655093789100647, 0.4344905614852905]	[0.5938907861709595, 0.40610915422439575]	[0.5386793613433838, 0.4613206088542938]	[0.5191975235939026, 0.4808025062084198]	[0.851023256778717, 0.1489766538143158]	[0.5508361458778381, 0.4491638243198395]	[0.892509937286377, 0.10749007016420364]	[0.5096423625946045, 0.4903576374053955]
[1,0]	[0.8257827162742615, 0.17421725392341614]	[0.49917837977409363, 0.5008217096328735]	[0.5547588467597961, 0.445241242647171]	[0.5389053821563721, 0.46109458804130554]	[0.5116840600967407, 0.4883159399032593]	[0.5074123740196228, 0.4925876557826996]	[0.49767494201660156, 0.5023250579833984]	[0.835456907749176, 0.16454309225082397]	[0.6198641657829285, 0.38013583421707153]	[0.760974645614624, 0.23902535438537598]	[0.5457531809806824, 0.45424684882164]
[1,0]	[0.7314955592155457, 0.26850447058677673]	[0.43291184306144714, 0.5670881271362305]	[0.4622904658317566, 0.5377095937728882]	[0.5005130171775818, 0.4994869530200958]	[0.4927317500114441, 0.5072681903839111]	[0.4934881329536438, 0.506511926651001]	[0.4892940819263458, 0.5107059478759766]	[0.8653573393821716, 0.13464267551898956]	[0.5968049764633179, 0.40319502353668213]	[0.8114631175994873, 0.1885368824005127]	[0.42184343934059143, 0.5781565308570862]
[1,0]	[0.7219403386116028, 0.2780596613883972]	[0.4186784625053406, 0.5813215970993042]	[0.3435820937156677, 0.6564178466796875]	[0.3594485819339752, 0.6405514478683472]	[0.4283200800418854, 0.5716800093650818]	[0.5014104247093201, 0.4985896646976471]	[0.45217615365982056, 0.5478239059448242]	[0.8573196530342102, 0.1426803469657898]	[0.35311874747276306, 0.6468812823295593]	[0.8208438754081726, 0.17915616929531097]	[0.38599056005477905, 0.614009439945221]
[1,0]	[0.7210084199905396, 0.27899155020713806]	[0.5002180933952332, 0.499781996011734]	[0.441210001707077, 0.5587900280952454]	[0.5626246333122253, 0.43737542629241943]	[0.5908653140068054, 0.40913474559783936]	[0.4920026361942291, 0.5079973340034485]	[0.5032011270523071, 0.4967988431453705]	[0.8509383201599121, 0.14906169474124908]	[0.5013746619224548, 0.49862533807754517]	[0.6671878695487976, 0.3328120708465576]	[0.5662153363227844, 0.43378472328186035]
[1,0]	[0.7340937256813049, 0.26590627431869507]	[0.48192912340164185, 0.5180708169937134]	[0.5307021737098694, 0.46929773688316345]	[0.5188450813293457, 0.4811549484729767]	[0.5717641711235046, 0.428235799074173]	[0.4791458249092102, 0.520854115486145]	[0.47733795642852783, 0.5226620435714722]	[0.8222910761833191, 0.17770890891551971]	[0.43361538648605347, 0.5663846135139465]	[0.736924409866333, 0.2630756199359894]	[0.5382949709892273, 0.4617050588130951]
[1,0]	[0.818411648273468, 0.1815883368253708]	[0.5004540085792542, 0.49954596161842346]	[0.5166129469871521, 0.4833870828151703]	[0.5410453677177429, 0.4589546322822571]	[0.5386630892753601, 0.4613368809223175]	[0.4869807958602905, 0.5130192041397095]	[0.5006012320518494, 0.49939876794815063]	[0.8724935054779053, 0.12750652432441711]	[0.5966729521751404, 0.403327077627182]	[0.7850705981254578, 0.21492941677570343]	[0.5970767140388489, 0.40292322635650635]
[1,0]	[0.5769529342651367, 0.42304715514183044]	[0.47487854957580566, 0.5251214504241943]	[0.4657588601112366, 0.5342411398887634]	[0.4656496047973633, 0.5343503355979919]	[0.5200775265693665, 0.47992244362831116]	[0.4640529155731201, 0.5359470844268799]	[0.4567547142505646, 0.5432451963424683]	[0.6376242637634277, 0.36237573623657227]	[0.212690532207489, 0.7873094081878662]	[0.46489211916923523, 0.5351079106330872]	[0.4619815945625305, 0.5380184054374695]
[0,1]	[0.3975578248500824, 0.60244220495224]	[0.47104376554489136, 0.5289561748504639]	[0.446963906288147, 0.553036093711853]	[0.4526330232620239, 0.5473670363426208]	[0.4991542100906372, 0.500845730304718]	[0.4578309655189514, 0.5421690344810486]	[0.40276458859443665, 0.5972354412078857]	[0.36517494916915894, 0.6348250508308411]	[0.05344140902161598, 0.9465586543083191]	[0.08018124103546143, 0.9198187589645386]	[0.39338433742523193, 0.6066156625747681]
[1,0]	[0.8819102644920349, 0.1180897206068039]	[0.5267321467399597, 0.4732678234577179]	[0.5731984376907349, 0.42680153250694275]	[0.7004837393760681, 0.2995162904262543]	[0.6461867690086365, 0.3538132309913635]	[0.5445977449417114, 0.4554021954536438]	[0.5336058735847473, 0.4663941562175751]	[0.9457505941390991, 0.05424938723444939]	[0.8751090168952942, 0.12489098310470581]	[0.8915853500366211, 0.10841464251279831]	[0.6308706402778625, 0.36912935972213745]
[1,0]	[0.8846121430397034, 0.11538785696029663]	[0.5124645233154297, 0.4875354766845703]	[0.5800366997718811, 0.4199633002281189]	[0.6993030309677124, 0.3006969392299652]	[0.6762765049934387, 0.3237234950065613]	[0.51944500207901, 0.4805549681186676]	[0.5168722867965698, 0.4831276535987854]	[0.9312809109687805, 0.0687190517783165]	[0.7309231758117676, 0.2690768539905548]	[0.839618444442749, 0.1603814661502838]	[0.6673880815505981, 0.33261188864707947]
[1,0]	[0.8806726932525635, 0.11932732909917831]	[0.5344070792198181, 0.4655929207801819]	[0.6015875935554504, 0.39841240644454956]	[0.6494335532188416, 0.35056641697883606]	[0.6531098484992981, 0.3468901515007019]	[0.5210124850273132, 0.47898754477500916]	[0.5374029874801636, 0.46259698271751404]	[0.86751788854599, 0.1324821263551712]	[0.5853638648986816, 0.4146362245082855]	[0.8098375201225281, 0.19016245007514954]	[0.5853266716003418, 0.4146733582019806]
[1,0]	[0.8703417778015137, 0.1296582669019699]	[0.5396935343742371, 0.46030643582344055]	[0.6459264755249023, 0.35407352447509766]	[0.6831566095352173, 0.3168433904647827]	[0.6465024948120117, 0.3534974753856659]	[0.5412175059318542, 0.45878252387046814]	[0.5268586277961731, 0.4731414020061493]	[0.8932557702064514, 0.1067441776394844]	[0.6503477096557617, 0.34965232014656067]	[0.8212568163871765, 0.17874321341514587]	[0.5757253766059875, 0.42427459359169006]
[0,1]	[0.4723246991634369, 0.5276753306388855]	[0.36991065740585327, 0.6300894021987915]	[0.35523247718811035, 0.6447674632072449]	[0.43570780754089355, 0.5642921328544617]	[0.39847224950790405, 0.601527750492096]	[0.4654291272163391, 0.5345709323883057]	[0.3591077923774719, 0.6408922672271729]	[0.47050654888153076, 0.5294934511184692]	[0.10047570616006851, 0.8995242714881897]	[0.2819514274597168, 0.7180485725402832]	[0.3548562526702881, 0.6451437473297119]
[1,0]	[0.8952142596244812, 0.1047857329249382]	[0.5603286027908325, 0.43967142701148987]	[0.6240697503089905, 0.3759303092956543]	[0.7321149706840515, 0.2678849995136261]	[0.6438145041465759, 0.3561854958534241]	[0.5238108038902283, 0.4761892557144165]	[0.5250751376152039, 0.47492489218711853]	[0.9497445225715637, 0.05025549605488777]	[0.8881652355194092, 0.11183474957942963]	[0.9333142638206482, 0.0666857585310936]	[0.6707925796508789, 0.3292074501514435]
[1,0]	[0.9015961289405823, 0.09840385615825653]	[0.5816389322280884, 0.41836103796958923]	[0.6285631656646729, 0.37143686413764954]	[0.6977365016937256, 0.3022635579109192]	[0.6724348068237305, 0.32756516337394714]	[0.5098811388015747, 0.4901188910007477]	[0.5182079076766968, 0.48179200291633606]	[0.949984610080719, 0.05001543089747429]	[0.8550048470497131, 0.14499512314796448]	[0.9430643916130066, 0.05693561211228371]	[0.5936591029167175, 0.40634089708328247]
[1,0]	[0.9104602932929993, 0.08953967690467834]	[0.5914560556411743, 0.4085439443588257]	[0.6227595210075378, 0.37724047899246216]	[0.7813628911972046, 0.2186371237039566]	[0.6891301870346069, 0.31086984276771545]	[0.5864818096160889, 0.4135182201862335]	[0.5491082668304443, 0.4508918225765228]	[0.9708394408226013, 0.029160533100366592]	[0.941108763217926, 0.05889125168323517]	[0.9479753971099854, 0.05202461779117584]	[0.6870875954627991, 0.3129124045372009]
[1,0]	[0.8634453415870667, 0.13655465841293335]	[0.5517030358314514, 0.44829702377319336]	[0.6219697594642639, 0.37803030014038086]	[0.7430091500282288, 0.256990909576416]	[0.7137477397918701, 0.28625229001045227]	[0.547675371170044, 0.45232468843460083]	[0.5345858335494995, 0.4654141366481781]	[0.9499586820602417, 0.05004129558801651]	[0.8541446328163147, 0.1458553522825241]	[0.8954268097877502, 0.10457319021224976]	[0.6489361524581909, 0.35106387734413147]
[1,0]	[0.9291152358055115, 0.07088479399681091]	[0.5367996096611023, 0.4632004499435425]	[0.5689818263053894, 0.4310181438922882]	[0.6103576421737671, 0.3896423578262329]	[0.6918342113494873, 0.3081657886505127]	[0.5718978643417358, 0.42810213565826416]	[0.5376874208450317, 0.4623125195503235]	[0.9623861312866211, 0.03761383146047592]	[0.9334827065467834, 0.06651723384857178]	[0.962001383304596, 0.03799857199192047]	[0.6363877654075623, 0.36361220479011536]
[1,0]	[0.9342930316925049, 0.06570698320865631]	[0.5575137734413147, 0.44248613715171814]	[0.6062340140342712, 0.39376601576805115]	[0.667262077331543, 0.33273792266845703]	[0.6967575550079346, 0.30324238538742065]	[0.5493307709693909, 0.4506692886352539]	[0.5374810695648193, 0.46251896023750305]	[0.9674869179725647, 0.03251302242279053]	[0.9298571944236755, 0.07014277577400208]	[0.9610448479652405, 0.03895517811179161]	[0.6839275360107422, 0.3160724341869354]
[1,0]	[0.7975589632987976, 0.2024410218000412]	[0.4908786118030548, 0.5091214179992676]	[0.5841554403305054, 0.41584447026252747]	[0.6348058581352234, 0.3651941418647766]	[0.6295990943908691, 0.370400995016098]	[0.5206840634346008, 0.47931593656539917]	[0.47864311933517456, 0.5213568806648254]	[0.7000422477722168, 0.2999577522277832]	[0.27924832701683044, 0.7207516431808472]	[0.5817010998725891, 0.4182988703250885]	[0.5413523316383362, 0.4586477279663086]
[1,0]	[0.6974145174026489, 0.3025854527950287]	[0.4713760018348694, 0.5286240577697754]	[0.5527346134185791, 0.4472653269767761]	[0.5202186703681946, 0.4797813296318054]	[0.5447311401367188, 0.4552688002586365]	[0.49811938405036926, 0.5018805861473083]	[0.4901268780231476, 0.5098730325698853]	[0.6046794652938843, 0.3953205943107605]	[0.17867419123649597, 0.8213258385658264]	[0.5769347548484802, 0.4230652451515198]	[0.5749026536941528, 0.42509740591049194]
[1,0]	[0.9224722981452942, 0.07752764225006104]	[0.5397742986679077, 0.4602256417274475]	[0.5929020047187805, 0.4070979952812195]	[0.7299520373344421, 0.27004799246788025]	[0.658814549446106, 0.34118545055389404]	[0.5420349836349487, 0.45796501636505127]	[0.536829948425293, 0.46317002177238464]	[0.9616559743881226, 0.03834403306245804]	[0.9272781610488892, 0.07272185385227203]	[0.9386180639266968, 0.06138196960091591]	[0.5713479518890381, 0.4286520183086395]
[truncated: 4,888 more rows]
