# Supplementary material for: A deep network DeepOpacityNet for detection of cataracts from color fundus photographs
Source: Commun Med (Lond). 2023 Dec 16;3:184. doi: 10.1038/s43856-023-00410-w (PMC10725427; doi:10.1038/s43856-023-00410-w)
Supplement: Supplementary file 8 — Supplementary Data 6 [file 43856_2023_410_MOESM8_ESM.csv]

Ground Truth	DeepOpacityNet	DenseNet201	InceptionResNetV2	InceptionV3	ResNet152V2	ResNet50	VGG16	XB3L3	XB4L3	XB5L3	Xception
[1,0]	[0.8323596715927124, 0.1676403135061264]	[0.5431831479072571, 0.45681679248809814]	[0.6178743243217468, 0.3821256458759308]	[0.6996492147445679, 0.30035078525543213]	[0.7276368737220764, 0.27236321568489075]	[0.5418186783790588, 0.4581812918186188]	[0.5526599884033203, 0.44734007120132446]	[0.8936449885368347, 0.10635503381490707]	[0.7499566078186035, 0.25004342198371887]	[0.9047292470932007, 0.09527070075273514]	[0.7294760942459106, 0.27052393555641174]
[1,0]	[0.8294140100479126, 0.17058594524860382]	[0.5604258179664612, 0.4395741820335388]	[0.5711782574653625, 0.42882171273231506]	[0.6947798728942871, 0.3052201569080353]	[0.6822529435157776, 0.3177470564842224]	[0.5102083086967468, 0.4897916615009308]	[0.5461726188659668, 0.45382747054100037]	[0.854698896408081, 0.14530111849308014]	[0.595570981502533, 0.40442895889282227]	[0.7654598355293274, 0.2345401495695114]	[0.7006222009658813, 0.29937779903411865]
[1,0]	[0.8774272203445435, 0.12257278710603714]	[0.5565135478973389, 0.44348642230033875]	[0.6435312628746033, 0.3564687669277191]	[0.7179871797561646, 0.2820128798484802]	[0.6733310222625732, 0.32666897773742676]	[0.5577828884124756, 0.4422171711921692]	[0.5395838618278503, 0.46041619777679443]	[0.9251977801322937, 0.07480223476886749]	[0.788345217704773, 0.21165482699871063]	[0.8462705016136169, 0.15372954308986664]	[0.6120219826698303, 0.3879780173301697]
[1,0]	[0.8441192507743835, 0.15588071942329407]	[0.5385674238204956, 0.4614326059818268]	[0.6078574061393738, 0.3921425938606262]	[0.659667432308197, 0.34033259749412537]	[0.6641809344291687, 0.3358190357685089]	[0.5312107801437378, 0.4687892496585846]	[0.5344682335853577, 0.46553176641464233]	[0.8660631775856018, 0.1339368373155594]	[0.6483137607574463, 0.3516862690448761]	[0.7788463234901428, 0.22115369141101837]	[0.6098949909210205, 0.3901050388813019]
[1,0]	[0.7118931412696838, 0.2881067991256714]	[0.5179193615913391, 0.4820806682109833]	[0.611966073513031, 0.3880339562892914]	[0.6350604295730591, 0.36493954062461853]	[0.6406416296958923, 0.3593583405017853]	[0.5135629773139954, 0.48643699288368225]	[0.5407758355140686, 0.4592241942882538]	[0.7305540442466736, 0.2694459557533264]	[0.3676697313785553, 0.6323303580284119]	[0.3659701943397522, 0.6340298652648926]	[0.5574302077293396, 0.4425697326660156]
[1,0]	[0.8486425280570984, 0.15135745704174042]	[0.5522599816322327, 0.44773998856544495]	[0.5752133131027222, 0.424786776304245]	[0.6892828345298767, 0.3107171952724457]	[0.6347728371620178, 0.3652271628379822]	[0.5413976311683655, 0.4586023986339569]	[0.5404579639434814, 0.45954206585884094]	[0.870640754699707, 0.12935927510261536]	[0.7883373498916626, 0.2116626650094986]	[0.7706955075263977, 0.22930455207824707]	[0.6889136433601379, 0.3110862970352173]
[1,0]	[0.7310705780982971, 0.2689294219017029]	[0.5241585969924927, 0.47584137320518494]	[0.6022031307220459, 0.3977968096733093]	[0.6205020546913147, 0.3794979751110077]	[0.6662113070487976, 0.3337887227535248]	[0.5405508279800415, 0.4594491720199585]	[0.5365522503852844, 0.46344780921936035]	[0.7985446453094482, 0.20145533978939056]	[0.6094688773155212, 0.39053115248680115]	[0.6245334148406982, 0.37546661496162415]	[0.624746561050415, 0.3752534091472626]
[1,0]	[0.9013760089874268, 0.09862404316663742]	[0.534656822681427, 0.4653431475162506]	[0.5839029550552368, 0.41609707474708557]	[0.7083253860473633, 0.2916746139526367]	[0.6650820970535278, 0.33491790294647217]	[0.5468976497650146, 0.45310235023498535]	[0.5480932593345642, 0.45190680027008057]	[0.9564527273178101, 0.04354730248451233]	[0.9121078848838806, 0.08789210766553879]	[0.9473226070404053, 0.05267735943198204]	[0.6173437237739563, 0.3826562762260437]
[1,0]	[0.9163151979446411, 0.08368484675884247]	[0.5823135375976562, 0.41768646240234375]	[0.66904616355896, 0.33095377683639526]	[0.7733421921730042, 0.22665780782699585]	[0.7778201103210449, 0.22217990458011627]	[0.5977323651313782, 0.4022676348686218]	[0.5438578128814697, 0.4561420977115631]	[0.9567140936851501, 0.04328585043549538]	[0.9245349764823914, 0.07546503841876984]	[0.9561195969581604, 0.043880391865968704]	[0.7345175743103027, 0.26548245549201965]
[1,0]	[0.927154541015625, 0.0728454738855362]	[0.6249540448188782, 0.3750459849834442]	[0.7125735282897949, 0.2874264419078827]	[0.7418489456176758, 0.2581510543823242]	[0.8006672859191895, 0.19933268427848816]	[0.6172268390655518, 0.38277310132980347]	[0.571835994720459, 0.42816394567489624]	[0.956836998462677, 0.043163005262613297]	[0.8560779690742493, 0.14392204582691193]	[0.9411013126373291, 0.05889875069260597]	[0.7184665203094482, 0.28153350949287415]
[1,0]	[0.9146655201911926, 0.08533448725938797]	[0.5587649345397949, 0.4412350356578827]	[0.6593952178955078, 0.3406048119068146]	[0.7089195847511292, 0.29108038544654846]	[0.7870281338691711, 0.21297182142734528]	[0.5981280207633972, 0.401871919631958]	[0.5676788687705994, 0.432321161031723]	[0.937960147857666, 0.06203984096646309]	[0.8427671194076538, 0.157232865691185]	[0.903156042098999, 0.09684398770332336]	[0.7482410073280334, 0.25175899267196655]
[0,1]	[0.8244902491569519, 0.1755097657442093]	[0.5729582905769348, 0.4270416498184204]	[0.6536985039710999, 0.34630149602890015]	[0.7457141876220703, 0.2542858123779297]	[0.6829311847686768, 0.31706884503364563]	[0.5285468697547913, 0.4714530408382416]	[0.5363306999206543, 0.4636693298816681]	[0.8777593970298767, 0.12224055081605911]	[0.5792286396026611, 0.42077142000198364]	[0.7473217248916626, 0.2526782751083374]	[0.6540414094924927, 0.3459585905075073]
[0,1]	[0.7586957812309265, 0.2413041591644287]	[0.5542234182357788, 0.44577664136886597]	[0.591166079044342, 0.40883395075798035]	[0.6720762848854065, 0.3279237449169159]	[0.6856609582901001, 0.3143389821052551]	[0.502770185470581, 0.49722978472709656]	[0.5187607407569885, 0.4812392592430115]	[0.7770475745201111, 0.22295242547988892]	[0.39530420303344727, 0.6046957969665527]	[0.6215121746063232, 0.378487765789032]	[0.7207735776901245, 0.2792264521121979]
[1,0]	[0.8880479335784912, 0.1119520515203476]	[0.5934265851974487, 0.40657347440719604]	[0.6341255903244019, 0.36587437987327576]	[0.7282247543334961, 0.2717752754688263]	[0.7577051520347595, 0.24229487776756287]	[0.526279628276825, 0.47372040152549744]	[0.550441324710846, 0.44955864548683167]	[0.8841511607170105, 0.11584879457950592]	[0.5595718622207642, 0.44042810797691345]	[0.7972205877304077, 0.20277941226959229]	[0.7131531834602356, 0.28684675693511963]
[1,0]	[0.8253522515296936, 0.1746477633714676]	[0.5188103318214417, 0.48118969798088074]	[0.5161810517311096, 0.4838189482688904]	[0.6386126279830933, 0.36138737201690674]	[0.5778963565826416, 0.4221036434173584]	[0.5186142325401306, 0.4813857972621918]	[0.4897231161594391, 0.5102767944335938]	[0.7397730946540833, 0.26022690534591675]	[0.37866225838661194, 0.6213377714157104]	[0.7497321367263794, 0.2502678632736206]	[0.6001173853874207, 0.39988261461257935]
[1,0]	[0.36874961853027344, 0.6312503814697266]	[0.40696194767951965, 0.5930380821228027]	[0.3528417646884918, 0.6471582651138306]	[0.37558645009994507, 0.6244135499000549]	[0.422549843788147, 0.577450156211853]	[0.45595744252204895, 0.5440425276756287]	[0.3732392489910126, 0.6267607808113098]	[0.2709163725376129, 0.7290835976600647]	[0.04354820400476456, 0.9564517736434937]	[0.04670862853527069, 0.9532914161682129]	[0.36946430802345276, 0.6305357217788696]
[1,0]	[0.4154033958911896, 0.584596574306488]	[0.4523206055164337, 0.5476794838905334]	[0.43076708912849426, 0.5692329406738281]	[0.3471858501434326, 0.6528141498565674]	[0.4839434325695038, 0.5160565972328186]	[0.4700264632701874, 0.5299735069274902]	[0.4279848039150238, 0.5720151662826538]	[0.24419185519218445, 0.7558081150054932]	[0.03683967515826225, 0.9631602764129639]	[0.08327513933181763, 0.9167248606681824]	[0.42208531498908997, 0.5779147148132324]
[1,0]	[0.875287652015686, 0.12471240758895874]	[0.5706086754798889, 0.42939135432243347]	[0.6528383493423462, 0.3471616208553314]	[0.7186509370803833, 0.2813490629196167]	[0.6628439426422119, 0.3371560871601105]	[0.540960967540741, 0.45903897285461426]	[0.5596650242805481, 0.4403349757194519]	[0.9126851558685303, 0.08731478452682495]	[0.7037869691848755, 0.2962130010128021]	[0.8859937191009521, 0.11400631070137024]	[0.6321167945861816, 0.36788320541381836]
[1,0]	[0.8432213664054871, 0.15677863359451294]	[0.5626089572906494, 0.4373909831047058]	[0.5917196869850159, 0.40828031301498413]	[0.6571569442749023, 0.34284302592277527]	[0.669380247592926, 0.3306196928024292]	[0.555452287197113, 0.44454777240753174]	[0.5348966717720032, 0.4651033580303192]	[0.8772569298744202, 0.12274305522441864]	[0.6308587193489075, 0.36914128065109253]	[0.9048004746437073, 0.09519945830106735]	[0.6574519872665405, 0.3425480127334595]
[1,0]	[0.7844811081886292, 0.21551887691020966]	[0.5200495719909668, 0.47995033860206604]	[0.569942057132721, 0.43005794286727905]	[0.59210205078125, 0.40789794921875]	[0.5933078527450562, 0.40669217705726624]	[0.503729522228241, 0.49627047777175903]	[0.5208441615104675, 0.4791558086872101]	[0.8562086224555969, 0.14379140734672546]	[0.7059587240219116, 0.2940412759780884]	[0.6727847456932068, 0.3272152245044708]	[0.5714446306228638, 0.428555428981781]
[1,0]	[0.8405498266220093, 0.1594502478837967]	[0.5431106090545654, 0.4568893611431122]	[0.57920241355896, 0.42079755663871765]	[0.688502311706543, 0.3114977180957794]	[0.6689227223396301, 0.3310772478580475]	[0.524795651435852, 0.47520434856414795]	[0.5220150947570801, 0.4779849052429199]	[0.8847994804382324, 0.1152004674077034]	[0.7576558589935303, 0.2423442006111145]	[0.8385657668113708, 0.16143421828746796]	[0.7117476463317871, 0.2882522940635681]
[1,0]	[0.9071949124336243, 0.09280512481927872]	[0.5581862926483154, 0.4418136775493622]	[0.632161557674408, 0.36783841252326965]	[0.738843560218811, 0.26115646958351135]	[0.665789783000946, 0.33421021699905396]	[0.5466498732566833, 0.45335012674331665]	[0.5506138205528259, 0.4493861198425293]	[0.9295280575752258, 0.0704718679189682]	[0.8400443196296692, 0.15995565056800842]	[0.920372486114502, 0.07962746918201447]	[0.6509625315666199, 0.34903743863105774]
[1,0]	[0.8681149482727051, 0.13188500702381134]	[0.5616759061813354, 0.4383241534233093]	[0.6281269788742065, 0.37187308073043823]	[0.7053598165512085, 0.2946402132511139]	[0.6983281373977661, 0.3016718626022339]	[0.5460713505744934, 0.453928679227829]	[0.5356192588806152, 0.46438074111938477]	[0.8948249220848083, 0.10517503321170807]	[0.6400943994522095, 0.3599056005477905]	[0.824807345867157, 0.17519265413284302]	[0.6121448874473572, 0.3878551423549652]
[1,0]	[0.8365898728370667, 0.16341008245944977]	[0.5559864640235901, 0.4440135359764099]	[0.5835393071174622, 0.41646069288253784]	[0.6623230576515198, 0.33767685294151306]	[0.6379169225692749, 0.3620831072330475]	[0.5410765409469604, 0.45892342925071716]	[0.5337842702865601, 0.46621572971343994]	[0.910744309425354, 0.089255690574646]	[0.7872242331504822, 0.21277570724487305]	[0.8475737571716309, 0.15242622792720795]	[0.6347007155418396, 0.3652993142604828]
[1,0]	[0.8799450993537903, 0.12005491554737091]	[0.5470784306526184, 0.4529215693473816]	[0.623767614364624, 0.376232385635376]	[0.718911349773407, 0.28108862042427063]	[0.688446044921875, 0.3115539252758026]	[0.5211706161499023, 0.47882935404777527]	[0.5240744948387146, 0.4759255051612854]	[0.9448039531707764, 0.055196039378643036]	[0.8656550049781799, 0.13434503972530365]	[0.8543016314506531, 0.14569835364818573]	[0.7630922794342041, 0.2369076907634735]
[1,0]	[0.8983091711997986, 0.10169082880020142]	[0.5850011706352234, 0.41499876976013184]	[0.6196584105491638, 0.3803415894508362]	[0.6821677088737488, 0.317832350730896]	[0.6685727834701538, 0.3314272463321686]	[0.5652211904525757, 0.4347788393497467]	[0.5387832522392273, 0.4612167477607727]	[0.9233883023262024, 0.07661163061857224]	[0.7551493644714355, 0.24485059082508087]	[0.8758886456489563, 0.12411133199930191]	[0.6166987419128418, 0.38330116868019104]
[1,0]	[0.817679762840271, 0.1823202222585678]	[0.553331196308136, 0.446668803691864]	[0.5945254564285278, 0.4054745137691498]	[0.6351730227470398, 0.3648270070552826]	[0.71562260389328, 0.28437748551368713]	[0.5293744802474976, 0.47062546014785767]	[0.5325292944908142, 0.467470645904541]	[0.8297610878944397, 0.1702389419078827]	[0.4570195972919464, 0.5429803729057312]	[0.7644350528717041, 0.23556500673294067]	[0.5912986993789673, 0.4087012708187103]
[1,0]	[0.7997469902038574, 0.2002529799938202]	[0.5235878825187683, 0.4764120578765869]	[0.638970136642456, 0.36102989315986633]	[0.699288547039032, 0.300711452960968]	[0.6386470198631287, 0.36135295033454895]	[0.5053740739822388, 0.49462589621543884]	[0.5126350522041321, 0.4873649477958679]	[0.6786041259765625, 0.3213959038257599]	[0.4205632507801056, 0.5794367790222168]	[0.6680100560188293, 0.33198994398117065]	[0.5823143720626831, 0.4176856279373169]
[1,0]	[0.7236772775650024, 0.27632275223731995]	[0.473373681306839, 0.5266262888908386]	[0.5994809865951538, 0.4005190134048462]	[0.6419813632965088, 0.3580186367034912]	[0.6292668581008911, 0.3707331120967865]	[0.48167702555656433, 0.5183230042457581]	[0.48699915409088135, 0.5130009055137634]	[0.6627844572067261, 0.3372155427932739]	[0.36393529176712036, 0.6360647082328796]	[0.7100487947463989, 0.28995123505592346]	[0.6336139440536499, 0.3663860857486725]
[1,0]	[0.8767772316932678, 0.12322276085615158]	[0.5316498279571533, 0.4683501124382019]	[0.605876624584198, 0.3941234052181244]	[0.5711155533790588, 0.42888444662094116]	[0.6239067316055298, 0.3760932981967926]	[0.5138170719146729, 0.48618292808532715]	[0.5279304385185242, 0.47206950187683105]	[0.8933801054954529, 0.10661984980106354]	[0.6682218909263611, 0.3317781388759613]	[0.7673239707946777, 0.23267604410648346]	[0.5535805821418762, 0.4464194178581238]
[1,0]	[0.8295289278030396, 0.17047101259231567]	[0.4861885607242584, 0.5138114094734192]	[0.6168456077575684, 0.38315436244010925]	[0.6312518119812012, 0.36874815821647644]	[0.6422888040542603, 0.35771113634109497]	[0.5263577103614807, 0.4736423194408417]	[0.5063685774803162, 0.49363142251968384]	[0.7996527552604675, 0.20034721493721008]	[0.3772485852241516, 0.6227513551712036]	[0.5600295066833496, 0.439970463514328]	[0.5575987696647644, 0.4424012303352356]
[1,0]	[0.7567688822746277, 0.24323111772537231]	[0.5532198548316956, 0.4467800557613373]	[0.6277960538864136, 0.3722040355205536]	[0.726607620716095, 0.2733924090862274]	[0.5938910245895386, 0.4061089754104614]	[0.48680081963539124, 0.5131990909576416]	[0.5087682604789734, 0.4912317395210266]	[0.7552217841148376, 0.24477824568748474]	[0.3315802812576294, 0.6684197783470154]	[0.5778673887252808, 0.42213261127471924]	[0.5734847187995911, 0.42651525139808655]
[1,0]	[0.8094711899757385, 0.19052882492542267]	[0.5428891181945801, 0.45711085200309753]	[0.6170873045921326, 0.3829127550125122]	[0.7356423735618591, 0.2643575668334961]	[0.6476162075996399, 0.3523838222026825]	[0.5020437836647034, 0.49795621633529663]	[0.5023602247238159, 0.4976397454738617]	[0.8055919408798218, 0.19440801441669464]	[0.3390829861164093, 0.6609170436859131]	[0.7067417502403259, 0.29325827956199646]	[0.6021031141281128, 0.3978969156742096]
[1,0]	[0.9394976496696472, 0.060502391308546066]	[0.6069139242172241, 0.39308610558509827]	[0.6389889121055603, 0.3610110580921173]	[0.8298531770706177, 0.1701468825340271]	[0.7522403001785278, 0.24775968492031097]	[0.6049509644508362, 0.3950490355491638]	[0.5740398168563843, 0.42596015334129333]	[0.9699416160583496, 0.03005833551287651]	[0.9553400874137878, 0.04465997591614723]	[0.9881759881973267, 0.011824075132608414]	[0.6965770125389099, 0.3034229874610901]
[1,0]	[0.9253481030464172, 0.07465186715126038]	[0.5755994915962219, 0.4244005084037781]	[0.6922836899757385, 0.3077162504196167]	[0.7205514311790466, 0.27944856882095337]	[0.772749125957489, 0.22725088894367218]	[0.5825043320655823, 0.41749557852745056]	[0.5656864643096924, 0.43431350588798523]	[0.9532036781311035, 0.046796344220638275]	[0.8441850543022156, 0.15581490099430084]	[0.9297120571136475, 0.07028794288635254]	[0.7602327466011047, 0.23976723849773407]
[0,1]	[0.32701393961906433, 0.6729860305786133]	[0.4914950728416443, 0.5085049867630005]	[0.45011401176452637, 0.5498859882354736]	[0.4320107102394104, 0.5679892897605896]	[0.4670390784740448, 0.5329608917236328]	[0.4571952819824219, 0.5428047180175781]	[0.44271987676620483, 0.5572801828384399]	[0.22847577929496765, 0.77152419090271]	[0.022745389491319656, 0.9772546291351318]	[0.20809364318847656, 0.7919063568115234]	[0.44314780831336975, 0.5568521618843079]
[1,0]	[0.7199140787124634, 0.2800859212875366]	[0.49637749791145325, 0.5036225318908691]	[0.5222000479698181, 0.4777999818325043]	[0.5919542908668518, 0.4080457091331482]	[0.5799378752708435, 0.4200621545314789]	[0.476678729057312, 0.5233212113380432]	[0.49588894844055176, 0.5041109919548035]	[0.7664961814880371, 0.2335037738084793]	[0.32409894466400146, 0.6759010553359985]	[0.6415374279022217, 0.3584625720977783]	[0.5482417941093445, 0.4517582058906555]
[1,0]	[0.8958557844161987, 0.10414424538612366]	[0.5900374054908752, 0.40996265411376953]	[0.6204954981803894, 0.3795045018196106]	[0.7387513518333435, 0.2612486779689789]	[0.6767903566360474, 0.323209673166275]	[0.5402082204818726, 0.45979177951812744]	[0.550074577331543, 0.44992536306381226]	[0.887408971786499, 0.11259101331233978]	[0.6556415557861328, 0.3443584144115448]	[0.7608831524848938, 0.2391168475151062]	[0.7118886709213257, 0.2881113290786743]
[1,0]	[0.9015247225761414, 0.09847526997327805]	[0.580551028251648, 0.41944897174835205]	[0.6279577016830444, 0.3720422685146332]	[0.7545698881149292, 0.2454300820827484]	[0.7580684423446655, 0.24193157255649567]	[0.5193920731544495, 0.48060786724090576]	[0.542303204536438, 0.4576968252658844]	[0.8744633793830872, 0.12553666532039642]	[0.5920220613479614, 0.4079779386520386]	[0.8420179486274719, 0.15798208117485046]	[0.6570982336997986, 0.3429017663002014]
[0,1]	[0.2294113039970398, 0.7705886363983154]	[0.373211145401001, 0.626788854598999]	[0.38312864303588867, 0.6168713569641113]	[0.3387201130390167, 0.6612799167633057]	[0.36992278695106506, 0.6300772428512573]	[0.45268720388412476, 0.5473127365112305]	[0.34562334418296814, 0.6543765664100647]	[0.37787848711013794, 0.6221215128898621]	[0.029219869524240494, 0.9707801342010498]	[0.06498482078313828, 0.9350151419639587]	[0.3836413025856018, 0.616358757019043]
[0,1]	[0.6239027976989746, 0.3760972023010254]	[0.4683644473552704, 0.5316355228424072]	[0.5243687629699707, 0.4756312370300293]	[0.45961493253707886, 0.5403850674629211]	[0.4821512699127197, 0.5178487300872803]	[0.46533170342445374, 0.5346683263778687]	[0.4584377706050873, 0.5415622591972351]	[0.6837162971496582, 0.3162837028503418]	[0.258988618850708, 0.741011381149292]	[0.43507829308509827, 0.5649217367172241]	[0.4992830157279968, 0.5007169842720032]
[0,1]	[0.3945554792881012, 0.6054444909095764]	[0.31927409768104553, 0.6807259321212769]	[0.3330919146537781, 0.6669081449508667]	[0.38967958092689514, 0.6103203892707825]	[0.38850364089012146, 0.6114963889122009]	[0.4651763141155243, 0.5348235964775085]	[0.35266590118408203, 0.6473340392112732]	[0.384156733751297, 0.6158432364463806]	[0.08682427555322647, 0.9131757616996765]	[0.14291706681251526, 0.8570829033851624]	[0.3520645797252655, 0.6479353904724121]
[0,1]	[0.37287601828575134, 0.6271239519119263]	[0.37769290804862976, 0.6223070621490479]	[0.3949167728424072, 0.6050832271575928]	[0.3918299376964569, 0.6081700921058655]	[0.4041563868522644, 0.5958436727523804]	[0.46138179302215576, 0.538618266582489]	[0.3417624235153198, 0.6582375764846802]	[0.443683385848999, 0.5563166737556458]	[0.1615586131811142, 0.8384414315223694]	[0.17968471348285675, 0.8203153014183044]	[0.3514464795589447, 0.6485535502433777]
[1,0]	[0.7405345439910889, 0.25946545600891113]	[0.39253970980644226, 0.6074603199958801]	[0.3599145710468292, 0.6400854587554932]	[0.3285228908061981, 0.6714771389961243]	[0.3707740902900696, 0.6292259097099304]	[0.4625537395477295, 0.5374462604522705]	[0.3656233847141266, 0.634376585483551]	[0.7689194083213806, 0.2310805469751358]	[0.2226533442735672, 0.7773467302322388]	[0.6621108055114746, 0.3378892242908478]	[0.3872552216053009, 0.6127448081970215]
[1,0]	[0.6271969676017761, 0.37280306220054626]	[0.41171255707740784, 0.5882875323295593]	[0.3173353374004364, 0.682664692401886]	[0.3563184440135956, 0.643681526184082]	[0.3989028036594391, 0.6010972857475281]	[0.4571463465690613, 0.5428536534309387]	[0.38450583815574646, 0.6154941320419312]	[0.7794849276542664, 0.22051501274108887]	[0.18141168355941772, 0.8185883164405823]	[0.7499071955680847, 0.2500928044319153]	[0.45102789998054504, 0.5489720702171326]
[1,0]	[0.8229088187217712, 0.17709124088287354]	[0.5733922123908997, 0.42660778760910034]	[0.6787002682685852, 0.3212997019290924]	[0.662140965461731, 0.3378590941429138]	[0.7110154032707214, 0.28898459672927856]	[0.5143782496452332, 0.48562169075012207]	[0.5455194711685181, 0.45448046922683716]	[0.8465242385864258, 0.153475821018219]	[0.5681153535842896, 0.4318847358226776]	[0.7956676483154297, 0.2043323814868927]	[0.6974415183067322, 0.3025585412979126]
[1,0]	[0.8403854370117188, 0.15961451828479767]	[0.6158657670021057, 0.3841342031955719]	[0.6607939004898071, 0.3392060697078705]	[0.7195074558258057, 0.28049254417419434]	[0.7697659730911255, 0.23023396730422974]	[0.5243077874183655, 0.4756922423839569]	[0.5313827991485596, 0.46861714124679565]	[0.8493291139602661, 0.15067091584205627]	[0.6033629179000854, 0.39663705229759216]	[0.861286997795105, 0.1387130320072174]	[0.7117814421653748, 0.28821849822998047]
[1,0]	[0.7509018778800964, 0.24909809231758118]	[0.550978422164917, 0.4490216076374054]	[0.576640248298645, 0.4233597218990326]	[0.7254198789596558, 0.27458012104034424]	[0.6200023293495178, 0.37999770045280457]	[0.5082838535308838, 0.4917161166667938]	[0.49987420439720154, 0.5001258254051208]	[0.8235207200050354, 0.17647923529148102]	[0.4746691882610321, 0.5253307819366455]	[0.6164246797561646, 0.3835752606391907]	[0.6234053373336792, 0.3765946328639984]
[1,0]	[0.9291143417358398, 0.07088573276996613]	[0.6136824488639832, 0.38631752133369446]	[0.7246269583702087, 0.2753729820251465]	[0.7808604836463928, 0.21913953125476837]	[0.7983071208000183, 0.2016928344964981]	[0.6038414239883423, 0.3961585760116577]	[0.5618133544921875, 0.4381866455078125]	[0.9583413600921631, 0.04165865108370781]	[0.8597275018692017, 0.14027246832847595]	[0.9653823375701904, 0.03461764007806778]	[0.7333207130432129, 0.2666793465614319]
[1,0]	[0.6582831144332886, 0.34171685576438904]	[0.4875437915325165, 0.5124561786651611]	[0.5340244174003601, 0.4659755527973175]	[0.5935436487197876, 0.4064563512802124]	[0.547238826751709, 0.452761173248291]	[0.47564199566841125, 0.5243579745292664]	[0.4838699996471405, 0.5161299705505371]	[0.6911931037902832, 0.308806836605072]	[0.384597510099411, 0.6154025197029114]	[0.8172149658203125, 0.1827850192785263]	[0.5331639051437378, 0.466836154460907]
[1,0]	[0.7870797514915466, 0.21292024850845337]	[0.5192639231681824, 0.48073604702949524]	[0.5965099930763245, 0.40349000692367554]	[0.640620768070221, 0.35937923192977905]	[0.7093909382820129, 0.29060909152030945]	[0.5051291584968567, 0.4948708415031433]	[0.4975726008415222, 0.5024274587631226]	[0.7499387860298157, 0.2500612437725067]	[0.3396509885787964, 0.6603490114212036]	[0.8334299921989441, 0.16656996309757233]	[0.5942769646644592, 0.4057230055332184]
[1,0]	[0.9103145599365234, 0.08968540281057358]	[0.5855082273483276, 0.41449174284935]	[0.6501969695091248, 0.34980303049087524]	[0.7519004940986633, 0.24809952080249786]	[0.7558907270431519, 0.24410921335220337]	[0.552460789680481, 0.44753918051719666]	[0.5365139245986938, 0.46348610520362854]	[0.8951695561408997, 0.10483045876026154]	[0.6628063321113586, 0.33719369769096375]	[0.8809913992881775, 0.11900857836008072]	[0.7402134537696838, 0.25978657603263855]
[1,0]	[0.8921740055084229, 0.10782598704099655]	[0.5490089058876038, 0.45099109411239624]	[0.6289390325546265, 0.37106087803840637]	[0.6940045952796936, 0.3059953451156616]	[0.673757791519165, 0.32624223828315735]	[0.5291026830673218, 0.4708973467350006]	[0.5304123163223267, 0.46958768367767334]	[0.8636481165885925, 0.13635191321372986]	[0.561481237411499, 0.4385187327861786]	[0.7854462265968323, 0.2145538330078125]	[0.6274958252906799, 0.3725040853023529]
[1,0]	[0.8666147589683533, 0.13338524103164673]	[0.5358168482780457, 0.46418312191963196]	[0.5966235995292664, 0.40337634086608887]	[0.5827664136886597, 0.41723352670669556]	[0.6822693347930908, 0.31773069500923157]	[0.5048593282699585, 0.4951407015323639]	[0.5162240862846375, 0.48377594351768494]	[0.7755592465400696, 0.22444075345993042]	[0.5653581619262695, 0.43464183807373047]	[0.7292719483375549, 0.27072805166244507]	[0.6004753112792969, 0.39952465891838074]
[1,0]	[0.8518421649932861, 0.1481577605009079]	[0.5289250612258911, 0.4710749685764313]	[0.5631663203239441, 0.4368337094783783]	[0.6377115249633789, 0.3622885048389435]	[0.6563424468040466, 0.34365758299827576]	[0.5143485069274902, 0.48565149307250977]	[0.5081648230552673, 0.4918351173400879]	[0.7718578577041626, 0.2281421273946762]	[0.36353567242622375, 0.6364642977714539]	[0.6170239448547363, 0.38297614455223083]	[0.5482311844825745, 0.45176875591278076]
[1,0]	[0.7682221531867981, 0.2317778468132019]	[0.5323706269264221, 0.4676293730735779]	[0.5869067311286926, 0.4130932688713074]	[0.7060099244117737, 0.29399004578590393]	[0.6599505543708801, 0.3400494158267975]	[0.525925874710083, 0.47407418489456177]	[0.5344460606575012, 0.46555396914482117]	[0.7485091686248779, 0.2514908015727997]	[0.34265080094337463, 0.6573492288589478]	[0.5592460632324219, 0.44075387716293335]	[0.5465273857116699, 0.45347267389297485]
[1,0]	[0.7894652485847473, 0.21053476631641388]	[0.5378867983818054, 0.46211326122283936]	[0.5822015404701233, 0.4177984297275543]	[0.6328867673873901, 0.3671131730079651]	[0.6569458842277527, 0.34305402636528015]	[0.48245903849601746, 0.5175409317016602]	[0.5056795477867126, 0.49432048201560974]	[0.7753558158874512, 0.22464419901371002]	[0.49625468254089355, 0.5037453174591064]	[0.6477997899055481, 0.3522002696990967]	[0.6595790386199951, 0.3404209315776825]
[1,0]	[0.7835420370101929, 0.21645797789096832]	[0.49460768699645996, 0.5053922533988953]	[0.5825369954109192, 0.4174630045890808]	[0.5580604672431946, 0.4419395625591278]	[0.640643835067749, 0.35935619473457336]	[0.5158602595329285, 0.4841398000717163]	[0.5133570432662964, 0.4866430163383484]	[0.6770525574684143, 0.3229474127292633]	[0.3847222626209259, 0.6152777075767517]	[0.7350950837135315, 0.2649048864841461]	[0.6279738545417786, 0.3720261752605438]
[1,0]	[0.8403411507606506, 0.15965890884399414]	[0.502062201499939, 0.4979378581047058]	[0.595853865146637, 0.4041461646556854]	[0.5704840421676636, 0.42951592803001404]	[0.6886804103851318, 0.31131964921951294]	[0.5056299567222595, 0.4943700432777405]	[0.5252567529678345, 0.4747432470321655]	[0.672379732131958, 0.32762032747268677]	[0.440750390291214, 0.5592496395111084]	[0.809614896774292, 0.1903851181268692]	[0.6275713443756104, 0.37242862582206726]
[1,0]	[0.8847917318344116, 0.11520825326442719]	[0.5683478116989136, 0.4316521883010864]	[0.6218761801719666, 0.37812379002571106]	[0.7706363201141357, 0.22936369478702545]	[0.7015796899795532, 0.29842033982276917]	[0.5270839333534241, 0.4729160666465759]	[0.5507170557975769, 0.4492828845977783]	[0.9068983197212219, 0.09310174733400345]	[0.7509087324142456, 0.249091237783432]	[0.8732778429985046, 0.12672220170497894]	[0.6447486281394958, 0.35525134205818176]
[1,0]	[0.8717518448829651, 0.12824822962284088]	[0.5404433608055115, 0.45955660939216614]	[0.6027083992958069, 0.3972916007041931]	[0.5809334516525269, 0.41906657814979553]	[0.6894533038139343, 0.31054672598838806]	[0.5382866859436035, 0.46171334385871887]	[0.5370182394981384, 0.46298182010650635]	[0.8846930265426636, 0.11530698090791702]	[0.46901699900627136, 0.5309829711914062]	[0.8051209449768066, 0.19487905502319336]	[0.6613869667053223, 0.33861300349235535]
[1,0]	[0.8372665047645569, 0.16273356974124908]	[0.5633479356765747, 0.4366520643234253]	[0.5724950432777405, 0.42750492691993713]	[0.6132906079292297, 0.38670939207077026]	[0.6657105088233948, 0.3342895209789276]	[0.4859843850135803, 0.5140156745910645]	[0.4908626675605774, 0.5091373324394226]	[0.7939450740814209, 0.2060549110174179]	[0.38668686151504517, 0.6133131384849548]	[0.608380913734436, 0.39161908626556396]	[0.6328471302986145, 0.36715278029441833]
[1,0]	[0.7262836694717407, 0.27371636033058167]	[0.5506481528282166, 0.44935184717178345]	[0.6165391206741333, 0.3834608197212219]	[0.5955172777175903, 0.4044826924800873]	[0.7093859314918518, 0.2906140983104706]	[0.5159021019935608, 0.484097957611084]	[0.5115259885787964, 0.488474041223526]	[0.7371684908866882, 0.26283153891563416]	[0.25851577520370483, 0.7414842247962952]	[0.4485149383544922, 0.5514850616455078]	[0.6413624286651611, 0.35863760113716125]
[1,0]	[0.9567014575004578, 0.043298594653606415]	[0.5650753974914551, 0.4349246323108673]	[0.6755552291870117, 0.3244447708129883]	[0.6499649882316589, 0.3500349819660187]	[0.7041900157928467, 0.29580995440483093]	[0.5967481732368469, 0.4032517969608307]	[0.5756261348724365, 0.4243738055229187]	[0.9800477623939514, 0.019952230155467987]	[0.9614713788032532, 0.038528621196746826]	[0.9846076369285583, 0.015392301604151726]	[0.7790051698684692, 0.22099480032920837]
[1,0]	[0.959450364112854, 0.04054960235953331]	[0.5723124146461487, 0.4276875853538513]	[0.7079994678497314, 0.29200050234794617]	[0.7242798209190369, 0.2757202088832855]	[0.7236090302467346, 0.276390939950943]	[0.6305545568466187, 0.3694453835487366]	[0.5641158819198608, 0.43588411808013916]	[0.9733606576919556, 0.026639368385076523]	[0.9652027487754822, 0.03479728847742081]	[0.9925910234451294, 0.0074089872650802135]	[0.7626916766166687, 0.23730824887752533]
[1,0]	[0.9110829830169678, 0.08891705423593521]	[0.5586955547332764, 0.44130438566207886]	[0.6578975319862366, 0.3421024978160858]	[0.7166624069213867, 0.2833375930786133]	[0.6856623888015747, 0.31433767080307007]	[0.5497249364852905, 0.4502750635147095]	[0.5645444393157959, 0.4354555606842041]	[0.9354586005210876, 0.06454140692949295]	[0.7496363520622253, 0.25036364793777466]	[0.9090538620948792, 0.09094620496034622]	[0.6874321699142456, 0.3125678300857544]
[1,0]	[0.8940373063087463, 0.10596270114183426]	[0.5492392778396606, 0.45076072216033936]	[0.596668541431427, 0.40333154797554016]	[0.6353750228881836, 0.3646249771118164]	[0.7304710745811462, 0.26952889561653137]	[0.537202000617981, 0.46279796957969666]	[0.5285547375679016, 0.4714452028274536]	[0.9129840731620789, 0.08701591938734055]	[0.7596887946128845, 0.24031122028827667]	[0.8331519365310669, 0.16684800386428833]	[0.70481276512146, 0.2951872646808624]
[0,1]	[0.6802551746368408, 0.31974485516548157]	[0.5002700686454773, 0.49972984194755554]	[0.5357396602630615, 0.46426039934158325]	[0.5327109098434448, 0.4672890603542328]	[0.5928583145141602, 0.40714165568351746]	[0.47502467036247253, 0.5249754190444946]	[0.4969703257083893, 0.5030296444892883]	[0.6089423298835754, 0.3910576403141022]	[0.1589377522468567, 0.8410621881484985]	[0.3712841272354126, 0.6287159323692322]	[0.555133581161499, 0.444866418838501]
[0,1]	[0.35479220747947693, 0.6452078819274902]	[0.3185743987560272, 0.6814255714416504]	[0.34036386013031006, 0.6596361994743347]	[0.34763047099113464, 0.6523695588111877]	[0.3567187488079071, 0.6432812809944153]	[0.4537702202796936, 0.5462297797203064]	[0.3400633931159973, 0.6599366068840027]	[0.273859441280365, 0.726140558719635]	[0.016249386593699455, 0.9837506413459778]	[0.06215377524495125, 0.9378462433815002]	[0.2942799925804138, 0.7057200074195862]
[0,1]	[0.4406109154224396, 0.559389054775238]	[0.3973175585269928, 0.6026824712753296]	[0.38845211267471313, 0.6115479469299316]	[0.29578182101249695, 0.7042182087898254]	[0.4201337993144989, 0.5798661112785339]	[0.45094141364097595, 0.5490586161613464]	[0.3910068869590759, 0.6089931726455688]	[0.36257320642471313, 0.6374267935752869]	[0.07020261138677597, 0.9297974109649658]	[0.1822069138288498, 0.8177931308746338]	[0.35430508852005005, 0.64569491147995]
[1,0]	[0.7948961853981018, 0.20510374009609222]	[0.5325971245765686, 0.46740293502807617]	[0.5532622933387756, 0.44673770666122437]	[0.6825273633003235, 0.3174726068973541]	[0.6403359174728394, 0.35966411232948303]	[0.5197385549545288, 0.4802614748477936]	[0.5621567368507385, 0.4378432631492615]	[0.7978140711784363, 0.20218588411808014]	[0.5479432344436646, 0.45205679535865784]	[0.6490933299064636, 0.350906640291214]	[0.6407030820846558, 0.3592969477176666]
[1,0]	[0.6852924823760986, 0.31470751762390137]	[0.5475426316261292, 0.45245739817619324]	[0.550847589969635, 0.4491523802280426]	[0.6832500696182251, 0.3167499303817749]	[0.6495336294174194, 0.35046637058258057]	[0.5243543982505798, 0.47564563155174255]	[0.5437567234039307, 0.45624321699142456]	[0.7531874179840088, 0.2468125969171524]	[0.4435640573501587, 0.5564359426498413]	[0.46319887042045593, 0.5368010997772217]	[0.6878899931907654, 0.312110036611557]
[1,0]	[0.8652647733688354, 0.13473524153232574]	[0.5896762609481812, 0.4103237986564636]	[0.5924559831619263, 0.4075440466403961]	[0.7049679756164551, 0.2950320243835449]	[0.635219156742096, 0.3647807538509369]	[0.5167245864868164, 0.4832754135131836]	[0.5295348763465881, 0.47046512365341187]	[0.9310623407363892, 0.06893765181303024]	[0.8347682356834412, 0.16523174941539764]	[0.9071381688117981, 0.0928618460893631]	[0.5707912445068359, 0.42920881509780884]
[1,0]	[0.9426825642585754, 0.05731737241148949]	[0.6073583960533142, 0.39264166355133057]	[0.6865931153297424, 0.3134068250656128]	[0.6945644617080688, 0.30543553829193115]	[0.6913037300109863, 0.3086962401866913]	[0.5617396831512451, 0.4382602870464325]	[0.5339775681495667, 0.4660224914550781]	[0.9505811929702759, 0.049418795853853226]	[0.9344117045402527, 0.06558826565742493]	[0.967499315738678, 0.03250069171190262]	[0.669990599155426, 0.3300093412399292]
[0,1]	[0.919213056564331, 0.08078692108392715]	[0.5668111443519592, 0.43318885564804077]	[0.6457467675209045, 0.35425323247909546]	[0.74043869972229, 0.2595612704753876]	[0.7131839394569397, 0.2868160009384155]	[0.559109091758728, 0.440890908241272]	[0.5540437698364258, 0.44595620036125183]	[0.9497145414352417, 0.05028550326824188]	[0.8342188596725464, 0.16578109562397003]	[0.9337421655654907, 0.06625785678625107]	[0.7493623495101929, 0.25063762068748474]
[1,0]	[0.8896240592002869, 0.11037587374448776]	[0.5697084069252014, 0.4302915930747986]	[0.6391037106513977, 0.36089634895324707]	[0.7832499742507935, 0.21675005555152893]	[0.7422376275062561, 0.2577624022960663]	[0.5472104549407959, 0.4527896046638489]	[0.556067168712616, 0.4439328610897064]	[0.9494820833206177, 0.05051789805293083]	[0.8874993920326233, 0.11250060796737671]	[0.9409245848655701, 0.059075381606817245]	[0.6785011291503906, 0.3214988708496094]
[1,0]	[0.8478356599807739, 0.15216432511806488]	[0.5442560911178589, 0.4557439088821411]	[0.6014045476913452, 0.3985954225063324]	[0.6729019284248352, 0.3270981013774872]	[0.6931911110877991, 0.3068089187145233]	[0.5142254829406738, 0.4857744872570038]	[0.5568477511405945, 0.4431522786617279]	[0.8947346806526184, 0.10526536405086517]	[0.7411069273948669, 0.25889307260513306]	[0.6911309361457825, 0.3088690936565399]	[0.5825186371803284, 0.41748136281967163]
[1,0]	[0.8099027276039124, 0.19009722769260406]	[0.5473222732543945, 0.4526776671409607]	[0.5971400737762451, 0.40285995602607727]	[0.7347056865692139, 0.2652943432331085]	[0.6987612843513489, 0.3012387752532959]	[0.5209377408027649, 0.4790622889995575]	[0.5254374146461487, 0.4745626449584961]	[0.8608905673027039, 0.13910946249961853]	[0.6713113784790039, 0.3286886513233185]	[0.7414042353630066, 0.2585957646369934]	[0.597825825214386, 0.4021742343902588]
[0,1]	[0.9271499514579773, 0.07285009324550629]	[0.6084761619567871, 0.3915238082408905]	[0.677251398563385, 0.322748601436615]	[0.7513905167579651, 0.2486095130443573]	[0.6910350322723389, 0.30896496772766113]	[0.5670796632766724, 0.43292027711868286]	[0.5643852949142456, 0.4356147348880768]	[0.9276117086410522, 0.07238824665546417]	[0.7928748726844788, 0.2071252018213272]	[0.9563009738922119, 0.04369901865720749]	[0.6838439702987671, 0.3161560595035553]
[0,1]	[0.9159051775932312, 0.08409478515386581]	[0.5979759097099304, 0.40202414989471436]	[0.6708067059516907, 0.3291933536529541]	[0.7295224666595459, 0.2704775631427765]	[0.7297080159187317, 0.2702919542789459]	[0.5629350543022156, 0.4370649755001068]	[0.5493691563606262, 0.45063087344169617]	[0.8819281458854675, 0.1180717945098877]	[0.677682101726532, 0.32231783866882324]	[0.9276279211044312, 0.07237207889556885]	[0.7495050430297852, 0.25049495697021484]
[0,1]	[0.38952890038490295, 0.6104711294174194]	[0.39662155508995056, 0.603378415107727]	[0.39803388714790344, 0.601966142654419]	[0.3758910298347473, 0.6241089105606079]	[0.4528541564941406, 0.5471459031105042]	[0.46115484833717346, 0.5388451218605042]	[0.3520479202270508, 0.6479520797729492]	[0.25952959060668945, 0.7404704093933105]	[0.04552068933844566, 0.9544792771339417]	[0.09013550728559494, 0.9098644256591797]	[0.350847452878952, 0.6491525173187256]
[0,1]	[0.34586217999458313, 0.6541377902030945]	[0.3779868483543396, 0.6220130920410156]	[0.3692847490310669, 0.6307151913642883]	[0.3643295466899872, 0.6356704831123352]	[0.3625103831291199, 0.6374896764755249]	[0.45223355293273926, 0.5477664470672607]	[0.33846592903137207, 0.6615340709686279]	[0.3432531952857971, 0.6567467451095581]	[0.0508853942155838, 0.9491146206855774]	[0.07896208763122559, 0.9210379123687744]	[0.28964361548423767, 0.7103564143180847]
[1,0]	[0.6417404413223267, 0.35825955867767334]	[0.5289960503578186, 0.4710039794445038]	[0.5145571827888489, 0.4854428172111511]	[0.6498990058898926, 0.35010096430778503]	[0.6344626545906067, 0.36553725600242615]	[0.48047950863838196, 0.5195204019546509]	[0.5003907084465027, 0.4996093511581421]	[0.5966213345527649, 0.4033786356449127]	[0.301716685295105, 0.698283314704895]	[0.368617981672287, 0.6313821077346802]	[0.5433384776115417, 0.45666149258613586]
[0,1]	[0.6406359076499939, 0.3593641519546509]	[0.5237153172492981, 0.4762846529483795]	[0.4546920955181122, 0.5453079342842102]	[0.5647509694099426, 0.4352489709854126]	[0.5322751402854919, 0.46772491931915283]	[0.4726785719394684, 0.527321457862854]	[0.47914865612983704, 0.5208513736724854]	[0.5274002552032471, 0.47259974479675293]	[0.2380947768688202, 0.7619052529335022]	[0.3532226085662842, 0.6467773914337158]	[0.5394198894500732, 0.46058011054992676]
[1,0]	[0.9019622802734375, 0.09803777188062668]	[0.5576176047325134, 0.4423823952674866]	[0.5855556130409241, 0.4144444167613983]	[0.7503501772880554, 0.2496498078107834]	[0.6612351536750793, 0.3387647569179535]	[0.5237026214599609, 0.4762973487377167]	[0.5397254228591919, 0.4602746069431305]	[0.9051920771598816, 0.09480787068605423]	[0.7595694661140442, 0.24043047428131104]	[0.9237395524978638, 0.07626045495271683]	[0.5937391519546509, 0.4062608480453491]
[1,0]	[0.8829008936882019, 0.11709917336702347]	[0.5630396008491516, 0.4369603991508484]	[0.665746808052063, 0.3342532515525818]	[0.7351074814796448, 0.2648925185203552]	[0.7277194261550903, 0.27228057384490967]	[0.5425943732261658, 0.4574056565761566]	[0.5314266681671143, 0.46857336163520813]	[0.8823255896568298, 0.11767438054084778]	[0.5947248935699463, 0.4052751362323761]	[0.7859155535697937, 0.21408440172672272]	[0.6351624727249146, 0.36483752727508545]
[1,0]	[0.8873790502548218, 0.11262092739343643]	[0.5636061429977417, 0.4363939166069031]	[0.5300228595733643, 0.46997714042663574]	[0.6772838234901428, 0.3227161467075348]	[0.5966395735740662, 0.40336042642593384]	[0.5377561450004578, 0.4622438848018646]	[0.5124439001083374, 0.4875560998916626]	[0.9166997075080872, 0.08330025523900986]	[0.8192441463470459, 0.18075579404830933]	[0.9008901715278625, 0.09910987317562103]	[0.5980052351951599, 0.40199482440948486]
[1,0]	[0.9016381502151489, 0.09836185723543167]	[0.5476183295249939, 0.4523816406726837]	[0.6072229743003845, 0.39277708530426025]	[0.7319671511650085, 0.26803281903266907]	[0.6234444975852966, 0.376555472612381]	[0.5539534687995911, 0.4460465610027313]	[0.5525460243225098, 0.4474540054798126]	[0.9187058806419373, 0.08129409700632095]	[0.8005708456039429, 0.19942910969257355]	[0.8870148062705994, 0.11298520863056183]	[0.5919421911239624, 0.4080577790737152]
[1,0]	[0.9123258590698242, 0.08767411857843399]	[0.5738144516944885, 0.42618560791015625]	[0.6288451552391052, 0.37115478515625]	[0.7006444931030273, 0.29935550689697266]	[0.6351445317268372, 0.36485546827316284]	[0.5504214763641357, 0.44957858324050903]	[0.5367943644523621, 0.46320563554763794]	[0.9415031671524048, 0.05849675089120865]	[0.891126811504364, 0.10887318104505539]	[0.9579402208328247, 0.042059727013111115]	[0.7097435593605042, 0.29025647044181824]
[1,0]	[0.9107723832130432, 0.0892275720834732]	[0.5234359502792358, 0.4765639901161194]	[0.6101812124252319, 0.38981884717941284]	[0.6997198462486267, 0.3002801239490509]	[0.6981591582298279, 0.30184081196784973]	[0.5680342316627502, 0.43196573853492737]	[0.5428306460380554, 0.45716938376426697]	[0.9320123791694641, 0.06798768043518066]	[0.8810958862304688, 0.11890411376953125]	[0.9315949082374573, 0.06840506196022034]	[0.575170636177063, 0.4248294532299042]
[1,0]	[0.7814980745315552, 0.2185019701719284]	[0.5372390747070312, 0.46276092529296875]	[0.5452313423156738, 0.4547685980796814]	[0.6397303938865662, 0.36026957631111145]	[0.7034860253334045, 0.29651397466659546]	[0.511654794216156, 0.4883451759815216]	[0.5383926630020142, 0.46160730719566345]	[0.8387535810470581, 0.1612464040517807]	[0.6193233132362366, 0.3806766867637634]	[0.5259352922439575, 0.47406473755836487]	[0.6549841165542603, 0.3450159430503845]
[1,0]	[0.7636537551879883, 0.2363462746143341]	[0.5644207000732422, 0.4355792701244354]	[0.6024609208106995, 0.39753904938697815]	[0.679696261882782, 0.32030370831489563]	[0.6845723986625671, 0.31542760133743286]	[0.5272132158279419, 0.47278672456741333]	[0.5418369770050049, 0.4581630229949951]	[0.8221732378005981, 0.17782680690288544]	[0.5881429314613342, 0.41185706853866577]	[0.5831223726272583, 0.4168776273727417]	[0.6519196033477783, 0.3480803668498993]
[1,0]	[0.49859756231307983, 0.5014024376869202]	[0.4994034469127655, 0.5005965828895569]	[0.5553618669509888, 0.44463810324668884]	[0.5698123574256897, 0.4301876425743103]	[0.5845925807952881, 0.4154073894023895]	[0.4917467534542084, 0.5082533359527588]	[0.46790286898612976, 0.5320972204208374]	[0.371567040681839, 0.6284330487251282]	[0.11767428368330002, 0.8823257684707642]	[0.15640777349472046, 0.8435921669006348]	[0.540180504322052, 0.459819495677948]
[1,0]	[0.45254582166671753, 0.5474542379379272]	[0.5126372575759888, 0.4873627722263336]	[0.5235694050788879, 0.47643059492111206]	[0.5734294056892395, 0.4265706539154053]	[0.5994039177894592, 0.40059608221054077]	[0.48486000299453735, 0.5151399970054626]	[0.4698115587234497, 0.5301883816719055]	[0.39219939708709717, 0.6078006625175476]	[0.14801882207393646, 0.8519811630249023]	[0.24583272635936737, 0.7541672587394714]	[0.590843677520752, 0.40915635228157043]
[1,0]	[0.9568233489990234, 0.04317670688033104]	[0.5973262786865234, 0.40267375111579895]	[0.6396308541297913, 0.36036908626556396]	[0.7910443544387817, 0.20895566046237946]	[0.7517089247703552, 0.2482910454273224]	[0.6527179479598999, 0.3472820222377777]	[0.559272289276123, 0.44072777032852173]	[0.9668330550193787, 0.03316698595881462]	[0.9067983031272888, 0.09320174157619476]	[0.9899070262908936, 0.010092915035784245]	[0.7022571563720703, 0.2977428138256073]
[1,0]	[0.9538460969924927, 0.04615389183163643]	[0.6392870545387268, 0.36071300506591797]	[0.6418387293815613, 0.3581613004207611]	[0.7597354650497437, 0.24026450514793396]	[0.7384923696517944, 0.26150763034820557]	[0.6461860537528992, 0.35381391644477844]	[0.5687200427055359, 0.4312800168991089]	[0.958746075630188, 0.041253894567489624]	[0.8880336880683899, 0.11196629703044891]	[0.9868963360786438, 0.013103698380291462]	[0.7246304750442505, 0.27536946535110474]
[1,0]	[0.9314536452293396, 0.06854639947414398]	[0.602681040763855, 0.39731892943382263]	[0.656674861907959, 0.343325138092041]	[0.7467209696769714, 0.25327903032302856]	[0.7712377309799194, 0.22876229882240295]	[0.5597671866416931, 0.4402328431606293]	[0.5424001812934875, 0.45759981870651245]	[0.948454737663269, 0.05154526233673096]	[0.9140411615371704, 0.08595890551805496]	[0.9716120362281799, 0.028387967497110367]	[0.6923187971115112, 0.30768120288848877]
[1,0]	[0.9404838681221008, 0.059516116976737976]	[0.5839508175849915, 0.41604918241500854]	[0.684910237789154, 0.31508979201316833]	[0.7199369668960571, 0.28006309270858765]	[0.7363893389701843, 0.2636106610298157]	[0.6319677233695984, 0.3680322766304016]	[0.5474187135696411, 0.45258134603500366]	[0.9594258069992065, 0.04057425260543823]	[0.8872674703598022, 0.11273255199193954]	[0.9779641628265381, 0.022035818547010422]	[0.743562638759613, 0.25643736124038696]
[0,1]	[0.3625868260860443, 0.6374131441116333]	[0.30061838030815125, 0.6993816494941711]	[0.3357691168785095, 0.6642308831214905]	[0.31465572118759155, 0.6853442192077637]	[0.29801487922668457, 0.7019850611686707]	[0.4642397463321686, 0.5357602834701538]	[0.31413930654525757, 0.6858606934547424]	[0.38053375482559204, 0.6194661855697632]	[0.0703471377491951, 0.9296528100967407]	[0.18655002117156982, 0.8134499192237854]	[0.2364155352115631, 0.7635844945907593]
[1,0]	[0.9240699410438538, 0.07593002915382385]	[0.5681800246238708, 0.43182000517845154]	[0.6420825123786926, 0.3579174876213074]	[0.7006696462631226, 0.29933038353919983]	[0.6880865097045898, 0.31191346049308777]	[0.5824431777000427, 0.4175567924976349]	[0.5584093928337097, 0.44159063696861267]	[0.9116436839103699, 0.08835624903440475]	[0.8559454679489136, 0.14405448734760284]	[0.9661815166473389, 0.03381853178143501]	[0.5792719721794128, 0.42072805762290955]
[1,0]	[0.9141454100608826, 0.08585455268621445]	[0.5659521222114563, 0.4340478479862213]	[0.6479343175888062, 0.35206568241119385]	[0.7796582579612732, 0.220341756939888]	[0.747649610042572, 0.252350389957428]	[0.5794261693954468, 0.4205738604068756]	[0.5411030650138855, 0.4588969051837921]	[0.9625225067138672, 0.0374775193631649]	[0.9238733053207397, 0.07612664997577667]	[0.9546677470207214, 0.045332249253988266]	[0.6833750009536743, 0.3166249692440033]
[1,0]	[0.9279811382293701, 0.07201885432004929]	[0.5380109548568726, 0.4619889557361603]	[0.6556890606880188, 0.3443108797073364]	[0.7420558333396912, 0.2579441964626312]	[0.708748459815979, 0.291251540184021]	[0.5655612945556641, 0.43443864583969116]	[0.5430595278739929, 0.45694050192832947]	[0.9697653651237488, 0.030234679579734802]	[0.9306455254554749, 0.06935446709394455]	[0.9458404779434204, 0.05415956303477287]	[0.7498778700828552, 0.2501221299171448]
[1,0]	[0.8621459603309631, 0.13785399496555328]	[0.5741885900497437, 0.42581140995025635]	[0.6349000334739685, 0.3650999665260315]	[0.7277912497520447, 0.27220872044563293]	[0.6993104815483093, 0.30068954825401306]	[0.5678893327713013, 0.43211066722869873]	[0.5522931814193726, 0.44770684838294983]	[0.8997878432273865, 0.10021213442087173]	[0.7342566847801208, 0.2657433748245239]	[0.7237469553947449, 0.2762530446052551]	[0.6427925229072571, 0.3572074770927429]
[1,0]	[0.8580377101898193, 0.14196234941482544]	[0.5630312561988831, 0.43696871399879456]	[0.6388746500015259, 0.36112532019615173]	[0.7425124049186707, 0.25748762488365173]	[0.7544687986373901, 0.24553123116493225]	[0.5591717958450317, 0.44082823395729065]	[0.5487862825393677, 0.4512137174606323]	[0.9177930951118469, 0.08220691233873367]	[0.6603485941886902, 0.3396514356136322]	[0.8111719489097595, 0.18882809579372406]	[0.7574763298034668, 0.2425236850976944]
[1,0]	[0.8754463791847229, 0.12455359101295471]	[0.5553293824195862, 0.4446706473827362]	[0.6145372986793518, 0.3854627013206482]	[0.6338761448860168, 0.36612388491630554]	[0.6539939641952515, 0.3460060656070709]	[0.5103087425231934, 0.4896913170814514]	[0.5398318767547607, 0.46016809344291687]	[0.8583047389984131, 0.14169521629810333]	[0.7322134971618652, 0.26778656244277954]	[0.9253925085067749, 0.0746074914932251]	[0.6066492795944214, 0.39335066080093384]
[1,0]	[0.841974675655365, 0.1580253690481186]	[0.4821702241897583, 0.5178298354148865]	[0.5327541828155518, 0.46724584698677063]	[0.5662519931793213, 0.4337479770183563]	[0.5589330196380615, 0.4410668909549713]	[0.5228235125541687, 0.4771764278411865]	[0.4885280132293701, 0.5114719867706299]	[0.7657235860824585, 0.23427645862102509]	[0.47433966398239136, 0.5256602764129639]	[0.916817307472229, 0.08318272978067398]	[0.500556468963623, 0.49944350123405457]
[1,0]	[0.8852217197418213, 0.1147782951593399]	[0.5063807964324951, 0.4936192035675049]	[0.6370632648468018, 0.36293673515319824]	[0.6348505616188049, 0.36514946818351746]	[0.6523377895355225, 0.34766221046447754]	[0.5154699087142944, 0.4845300316810608]	[0.5352554321289062, 0.464744508266449]	[0.8888373970985413, 0.11116264760494232]	[0.7839958071708679, 0.21600419282913208]	[0.8646346926689148, 0.1353653222322464]	[0.602374255657196, 0.39762571454048157]
[1,0]	[0.9117904305458069, 0.08820950239896774]	[0.5749488472938538, 0.42505115270614624]	[0.6889487504959106, 0.31105127930641174]	[0.7512733936309814, 0.24872666597366333]	[0.6589930653572083, 0.34100693464279175]	[0.5862694978713989, 0.4137305021286011]	[0.5669485926628113, 0.43305134773254395]	[0.9449698328971863, 0.05503015220165253]	[0.8353492617607117, 0.16465076804161072]	[0.9315058588981628, 0.06849417835474014]	[0.7611914277076721, 0.23880857229232788]
[1,0]	[0.8616543412208557, 0.1383456587791443]	[0.5370977520942688, 0.4629022479057312]	[0.5955207347869873, 0.4044792652130127]	[0.7310910820960999, 0.26890885829925537]	[0.6498622894287109, 0.35013771057128906]	[0.5246604084968567, 0.4753395915031433]	[0.546228289604187, 0.4537717401981354]	[0.8922289609909058, 0.10777109861373901]	[0.7117889523506165, 0.28821098804473877]	[0.8077455759048462, 0.19225448369979858]	[0.7330273985862732, 0.2669726014137268]
[1,0]	[0.7917366623878479, 0.2082633674144745]	[0.5818127393722534, 0.4181872606277466]	[0.6241990327835083, 0.3758009374141693]	[0.7437908053398132, 0.25620922446250916]	[0.7375103831291199, 0.2624897062778473]	[0.5300210118293762, 0.469978928565979]	[0.5523664355278015, 0.4476335942745209]	[0.8282402753829956, 0.17175976932048798]	[0.47730791568756104, 0.522692084312439]	[0.6386439204216003, 0.36135607957839966]	[0.7060055136680603, 0.2939944863319397]
[1,0]	[0.8189466595649719, 0.18105334043502808]	[0.5622456073760986, 0.4377543330192566]	[0.6413719058036804, 0.3586280941963196]	[0.7137851715087891, 0.2862148582935333]	[0.6893184781074524, 0.31068155169487]	[0.502144992351532, 0.4978550672531128]	[0.557673990726471, 0.44232597947120667]	[0.8578559756278992, 0.14214400947093964]	[0.659899890422821, 0.34010007977485657]	[0.7980770468711853, 0.2019229531288147]	[0.5763415098190308, 0.4236585199832916]
[1,0]	[0.8822788000106812, 0.11772125214338303]	[0.5674180388450623, 0.4325820505619049]	[0.6443943381309509, 0.35560569167137146]	[0.7000014781951904, 0.2999984323978424]	[0.7447869181632996, 0.25521305203437805]	[0.5218110680580139, 0.4781889319419861]	[0.5522423982620239, 0.44775763154029846]	[0.8788244724273682, 0.12117552757263184]	[0.7484233379364014, 0.25157666206359863]	[0.8788855075836182, 0.12111452966928482]	[0.6847383379936218, 0.3152616620063782]
[0,1]	[0.3041612505912781, 0.6958388090133667]	[0.42345044016838074, 0.5765495300292969]	[0.34496185183525085, 0.6550382375717163]	[0.3248760402202606, 0.675123929977417]	[0.40453606843948364, 0.5954639315605164]	[0.4618680477142334, 0.5381319522857666]	[0.36957329511642456, 0.6304266452789307]	[0.3036045730113983, 0.6963953971862793]	[0.017030606046319008, 0.9829694032669067]	[0.06250040233135223, 0.9374996423721313]	[0.38260617852211, 0.6173937916755676]
[0,1]	[0.6074564456939697, 0.3925435245037079]	[0.42730292677879333, 0.572697103023529]	[0.4773416519165039, 0.5226584076881409]	[0.418459951877594, 0.581540048122406]	[0.49654772877693176, 0.5034522414207458]	[0.47163301706314087, 0.5283669829368591]	[0.42174670100212097, 0.5782533288002014]	[0.45582273602485657, 0.5441771745681763]	[0.1327046900987625, 0.8672953248023987]	[0.2177288979291916, 0.782271146774292]	[0.4857310652732849, 0.5142689347267151]
[1,0]	[0.825814962387085, 0.17418500781059265]	[0.5161117911338806, 0.4838882088661194]	[0.55158931016922, 0.44841063022613525]	[0.6314898133277893, 0.36851027607917786]	[0.5496440529823303, 0.4503559470176697]	[0.507517397403717, 0.49248266220092773]	[0.5437648892402649, 0.4562350809574127]	[0.7280520796775818, 0.2719478905200958]	[0.37961432337760925, 0.6203856468200684]	[0.653490424156189, 0.3465096354484558]	[0.5610241889953613, 0.4389757215976715]
[1,0]	[0.808031439781189, 0.191968634724617]	[0.49444493651390076, 0.5055550932884216]	[0.5605964064598083, 0.43940356373786926]	[0.5955640077590942, 0.40443605184555054]	[0.6186079978942871, 0.3813920021057129]	[0.5214816331863403, 0.47851836681365967]	[0.5223848819732666, 0.477615088224411]	[0.7340872883796692, 0.2659127116203308]	[0.4392343759536743, 0.5607656240463257]	[0.5309653282165527, 0.4690345823764801]	[0.6020331382751465, 0.3979668915271759]
[0,1]	[0.3056846261024475, 0.6943153142929077]	[0.3525915741920471, 0.6474084258079529]	[0.39179131388664246, 0.6082086563110352]	[0.26127302646636963, 0.7387269735336304]	[0.3686698377132416, 0.6313301920890808]	[0.45664992928504944, 0.5433499813079834]	[0.34822338819503784, 0.6517766714096069]	[0.27791348099708557, 0.7220865488052368]	[0.024497412145137787, 0.9755025506019592]	[0.048906683921813965, 0.951093316078186]	[0.27657970786094666, 0.723420262336731]
[1,0]	[0.8522821068763733, 0.14771784842014313]	[0.5659257769584656, 0.4340742230415344]	[0.6336668133735657, 0.36633315682411194]	[0.684617817401886, 0.3153821527957916]	[0.6457399129867554, 0.35426005721092224]	[0.5198925137519836, 0.48010754585266113]	[0.5429902672767639, 0.4570097029209137]	[0.861351490020752, 0.13864855468273163]	[0.6997209787368774, 0.3002789616584778]	[0.9295447468757629, 0.07045528292655945]	[0.5419038534164429, 0.45809614658355713]
[1,0]	[0.8887894153594971, 0.11121056228876114]	[0.5847964286804199, 0.41520360112190247]	[0.6188260316848755, 0.3811739385128021]	[0.7165014147758484, 0.283498615026474]	[0.7106106877326965, 0.2893892824649811]	[0.5662401914596558, 0.4337598979473114]	[0.5274260640144348, 0.4725739359855652]	[0.9037797451019287, 0.09622024744749069]	[0.7454348802566528, 0.25456517934799194]	[0.9590458273887634, 0.04095413535833359]	[0.6725966334342957, 0.32740333676338196]
[0,1]	[0.5031881332397461, 0.4968118369579315]	[0.3549562990665436, 0.6450437307357788]	[0.3737173080444336, 0.6262826919555664]	[0.320502370595932, 0.6794975996017456]	[0.3498499095439911, 0.6501500606536865]	[0.4561115801334381, 0.5438884496688843]	[0.3319430351257324, 0.6680570244789124]	[0.14196401834487915, 0.8580360412597656]	[0.044585734605789185, 0.9554142951965332]	[0.41188138723373413, 0.5881185531616211]	[0.3023134469985962, 0.6976865530014038]
[1,0]	[0.9692124128341675, 0.03078758344054222]	[0.6257318258285522, 0.37426814436912537]	[0.6968841552734375, 0.3031158149242401]	[0.7649260759353638, 0.23507393896579742]	[0.7389838695526123, 0.2610161304473877]	[0.5785666108131409, 0.42143338918685913]	[0.5588213205337524, 0.4411786198616028]	[0.9861953258514404, 0.013804657384753227]	[0.9736191034317017, 0.02638082578778267]	[0.9919272661209106, 0.008072764612734318]	[0.6678581833839417, 0.33214184641838074]
[1,0]	[0.9457933306694031, 0.0542067289352417]	[0.6242630481719971, 0.37573692202568054]	[0.6499345898628235, 0.3500654101371765]	[0.7461497783660889, 0.2538503110408783]	[0.7812703847885132, 0.21872958540916443]	[0.6241739392280579, 0.3758261203765869]	[0.5550627708435059, 0.4449372887611389]	[0.9658069610595703, 0.03419303894042969]	[0.9217244982719421, 0.07827550917863846]	[0.9856553077697754, 0.014344681054353714]	[0.7306568026542664, 0.26934322714805603]
[1,0]	[0.9216970205307007, 0.07830297201871872]	[0.5842395424842834, 0.4157605469226837]	[0.5623481273651123, 0.4376519024372101]	[0.728570818901062, 0.2714291512966156]	[0.6979848146438599, 0.3020152449607849]	[0.5373789072036743, 0.46262112259864807]	[0.5608367323875427, 0.4391632676124573]	[0.9450119137763977, 0.05498804897069931]	[0.7505199313163757, 0.24948002398014069]	[0.9383367896080017, 0.06166325509548187]	[0.6289215087890625, 0.3710784912109375]
[1,0]	[0.8990492820739746, 0.10095074772834778]	[0.560930073261261, 0.4390699863433838]	[0.6076977252960205, 0.39230236411094666]	[0.7311661243438721, 0.26883387565612793]	[0.699090301990509, 0.30090969800949097]	[0.5593832731246948, 0.4406166672706604]	[0.547167956829071, 0.45283210277557373]	[0.9274824857711792, 0.07251746952533722]	[0.7833101749420166, 0.2166898399591446]	[0.8542823791503906, 0.1457175761461258]	[0.6991429328918457, 0.3008570373058319]
[0,1]	[0.8236254453659058, 0.17637455463409424]	[0.5569932460784912, 0.4430067837238312]	[0.630831241607666, 0.369168758392334]	[0.6503166556358337, 0.34968337416648865]	[0.6826285123825073, 0.31737151741981506]	[0.5232071876525879, 0.4767928123474121]	[0.5424131155014038, 0.4575868546962738]	[0.8556032180786133, 0.14439675211906433]	[0.599863588809967, 0.4001363217830658]	[0.6253848075866699, 0.37461522221565247]	[0.7040407657623291, 0.2959591746330261]
[1,0]	[0.7945588231086731, 0.2054411768913269]	[0.5724611282348633, 0.4275389611721039]	[0.5828919410705566, 0.41710808873176575]	[0.7066004276275635, 0.29339954257011414]	[0.698546826839447, 0.3014531433582306]	[0.5337236523628235, 0.4662764072418213]	[0.5567305088043213, 0.4432695508003235]	[0.8437320590019226, 0.1562679260969162]	[0.6324143409729004, 0.3675857186317444]	[0.7325819730758667, 0.2674180269241333]	[0.5965002179145813, 0.40349969267845154]
[1,0]	[0.6002558469772339, 0.3997441828250885]	[0.5205590128898621, 0.47944092750549316]	[0.6363645195960999, 0.36363551020622253]	[0.6986685991287231, 0.30133140087127686]	[0.6834014654159546, 0.3165985345840454]	[0.5004056692123413, 0.49959442019462585]	[0.46968257427215576, 0.5303174257278442]	[0.5647852420806885, 0.43521472811698914]	[0.12972348928451538, 0.8702764511108398]	[0.20656917989253998, 0.7934308648109436]	[0.6305047869682312, 0.3694952130317688]
[1,0]	[0.9282528758049011, 0.07174713164567947]	[0.5808776617050171, 0.4191223084926605]	[0.6735838055610657, 0.32641616463661194]	[0.728236198425293, 0.27176377177238464]	[0.7528221011161804, 0.24717792868614197]	[0.5415734648704529, 0.45842650532722473]	[0.5443434119224548, 0.45565658807754517]	[0.9326910972595215, 0.06730891764163971]	[0.8142839074134827, 0.18571612238883972]	[0.930162787437439, 0.06983725726604462]	[0.6519286632537842, 0.3480713367462158]
[1,0]	[0.820635974407196, 0.17936399579048157]	[0.5548741221427917, 0.44512584805488586]	[0.5994047522544861, 0.4005952477455139]	[0.7323046326637268, 0.2676953971385956]	[0.6673251986503601, 0.3326748311519623]	[0.5184347033500671, 0.48156535625457764]	[0.5450407862663269, 0.4549592435359955]	[0.8554248213768005, 0.14457520842552185]	[0.4683205187320709, 0.5316795706748962]	[0.6490522027015686, 0.35094770789146423]	[0.6321032643318176, 0.36789679527282715]
[0,1]	[0.2988254129886627, 0.7011745572090149]	[0.4453003406524658, 0.5546995997428894]	[0.43368667364120483, 0.5663132667541504]	[0.45941081643104553, 0.5405892133712769]	[0.516742467880249, 0.4832575023174286]	[0.4611324667930603, 0.5388675928115845]	[0.39727073907852173, 0.6027292609214783]	[0.054715633392333984, 0.9452844262123108]	[0.05215831845998764, 0.9478416442871094]	[0.3830038011074066, 0.6169962286949158]	[0.46745580434799194, 0.5325441360473633]
[1,0]	[0.8496276140213013, 0.15037240087985992]	[0.5321854948997498, 0.46781453490257263]	[0.5979878306388855, 0.4020121693611145]	[0.7145399451255798, 0.28546011447906494]	[0.6572526693344116, 0.342747300863266]	[0.5100445747375488, 0.48995548486709595]	[0.5374222993850708, 0.4625777006149292]	[0.9000486135482788, 0.09995133429765701]	[0.6677512526512146, 0.3322487473487854]	[0.735532283782959, 0.2644677460193634]	[0.693228542804718, 0.30677148699760437]
[1,0]	[0.8740695714950562, 0.12593044340610504]	[0.5237994194030762, 0.47620055079460144]	[0.5787097811698914, 0.42129021883010864]	[0.640668511390686, 0.35933148860931396]	[0.6669197082519531, 0.3330802917480469]	[0.5191434025764465, 0.48085659742355347]	[0.5106061697006226, 0.48939377069473267]	[0.9342232346534729, 0.06577682495117188]	[0.8264380097389221, 0.17356200516223907]	[0.8319191932678223, 0.16808085143566132]	[0.7025891542434692, 0.29741087555885315]
[1,0]	[0.9275280237197876, 0.07247192412614822]	[0.5613930821418762, 0.4386068880558014]	[0.6568775177001953, 0.34312257170677185]	[0.704914391040802, 0.2950856387615204]	[0.6931646466255188, 0.3068353235721588]	[0.599086344242096, 0.40091368556022644]	[0.5545514225959778, 0.4454486072063446]	[0.9680849313735962, 0.03191501274704933]	[0.9180811047554016, 0.08191891014575958]	[0.9774829149246216, 0.022517111152410507]	[0.5704344511032104, 0.42956551909446716]
[1,0]	[0.9094099998474121, 0.09059000015258789]	[0.602523684501648, 0.39747628569602966]	[0.6453884243965149, 0.3546116054058075]	[0.738354504108429, 0.26164552569389343]	[0.7397531270980835, 0.2602469325065613]	[0.6060473322868347, 0.3939526379108429]	[0.5540400743484497, 0.4459599554538727]	[0.9513713121414185, 0.04862867668271065]	[0.8868440389633179, 0.11315599828958511]	[0.9746812582015991, 0.02531874179840088]	[0.7117208242416382, 0.28827914595603943]
[1,0]	[0.8925909399986267, 0.10740908235311508]	[0.5591983795166016, 0.4408015310764313]	[0.5903592109680176, 0.40964075922966003]	[0.6880218982696533, 0.3119781017303467]	[0.6431872844696045, 0.3568127155303955]	[0.548306941986084, 0.45169302821159363]	[0.5307122468948364, 0.4692876935005188]	[0.921947717666626, 0.07805221527814865]	[0.7468874454498291, 0.2531125247478485]	[0.9359177350997925, 0.06408227235078812]	[0.6582505702972412, 0.3417494595050812]
[1,0]	[0.9060474038124084, 0.09395264834165573]	[0.5751799941062927, 0.4248200058937073]	[0.6776918768882751, 0.32230815291404724]	[0.6556458473205566, 0.34435418248176575]	[0.7423539161682129, 0.2576460838317871]	[0.553849458694458, 0.44615060091018677]	[0.5300052762031555, 0.4699947237968445]	[0.9331746101379395, 0.06682541221380234]	[0.8248390555381775, 0.1751609891653061]	[0.947422981262207, 0.05257698893547058]	[0.6769555807113647, 0.32304444909095764]
[1,0]	[0.9461901783943176, 0.053809866309165955]	[0.6089262962341309, 0.391073614358902]	[0.6202659606933594, 0.3797340393066406]	[0.7880539298057556, 0.21194608509540558]	[0.7303454875946045, 0.2696544826030731]	[0.6213525533676147, 0.37864744663238525]	[0.5573298931121826, 0.4426701068878174]	[0.9775038957595825, 0.022496098652482033]	[0.885783851146698, 0.1142161414027214]	[0.970669686794281, 0.029330279678106308]	[0.7670261263847351, 0.2329738587141037]
[1,0]	[0.9427974224090576, 0.0572025328874588]	[0.6304012537002563, 0.3695988059043884]	[0.6920647621154785, 0.3079352378845215]	[0.7677827477455139, 0.2322172373533249]	[0.786651074886322, 0.2133488655090332]	[0.6016454696655273, 0.39835453033447266]	[0.5671496391296387, 0.43285033106803894]	[0.9684361815452576, 0.03156384453177452]	[0.9219322204589844, 0.07806772738695145]	[0.9644080400466919, 0.03559201583266258]	[0.7982191443443298, 0.2017807960510254]
[1,0]	[0.6430163979530334, 0.35698357224464417]	[0.5628849267959595, 0.43711498379707336]	[0.5421245098114014, 0.457875519990921]	[0.6267074346542358, 0.3732925355434418]	[0.5914073586463928, 0.4085926413536072]	[0.4965474009513855, 0.5034525394439697]	[0.5239620804786682, 0.4760378897190094]	[0.6207288503646851, 0.37927117943763733]	[0.3371512293815613, 0.662848711013794]	[0.2778988480567932, 0.7221011519432068]	[0.6234659552574158, 0.37653401494026184]
[0,1]	[0.7240088582038879, 0.27599114179611206]	[0.558557391166687, 0.4414425492286682]	[0.6150515675544739, 0.3849484324455261]	[0.6689797043800354, 0.331020325422287]	[0.6582215428352356, 0.341778427362442]	[0.5157052874565125, 0.48429474234580994]	[0.530201256275177, 0.4697987735271454]	[0.7636092305183411, 0.23639075458049774]	[0.522514283657074, 0.477485716342926]	[0.548811137676239, 0.4511888027191162]	[0.643420934677124, 0.35657912492752075]
[0,1]	[0.5864816904067993, 0.4135182797908783]	[0.49933841824531555, 0.5006615519523621]	[0.5140597224235535, 0.48594027757644653]	[0.5884326696395874, 0.4115673005580902]	[0.5510750412940979, 0.4489249587059021]	[0.47914063930511475, 0.5208593010902405]	[0.46084728837013245, 0.5391526818275452]	[0.5711421370506287, 0.42885783314704895]	[0.18930684030056, 0.8106932044029236]	[0.3780810236930847, 0.6219189763069153]	[0.6093942523002625, 0.39060571789741516]
[1,0]	[0.7066491842269897, 0.2933507561683655]	[0.5105389356613159, 0.4894610643386841]	[0.5466920137405396, 0.45330798625946045]	[0.676215410232544, 0.32378458976745605]	[0.6023602485656738, 0.39763975143432617]	[0.4949500262737274, 0.5050499439239502]	[0.5280179381370544, 0.47198206186294556]	[0.7460991740226746, 0.25390079617500305]	[0.5022304058074951, 0.4977695643901825]	[0.5439299941062927, 0.4560699760913849]	[0.6613946557044983, 0.3386053442955017]
[1,0]	[0.90815669298172, 0.09184330701828003]	[0.571871280670166, 0.42812877893447876]	[0.6246429085731506, 0.37535709142684937]	[0.6703907251358032, 0.3296092450618744]	[0.7520662546157837, 0.24793373048305511]	[0.6118850111961365, 0.3881150484085083]	[0.5555093884468079, 0.4444907009601593]	[0.9303749203681946, 0.06962506473064423]	[0.8506484627723694, 0.14935152232646942]	[0.9672453999519348, 0.032754626125097275]	[0.6361043453216553, 0.3638956844806671]
[1,0]	[0.9019801020622253, 0.09801990538835526]	[0.6246568560600281, 0.3753431439399719]	[0.6415043473243713, 0.3584956228733063]	[0.7179418802261353, 0.28205811977386475]	[0.7465486526489258, 0.2534513473510742]	[0.604723334312439, 0.39527666568756104]	[0.554919421672821, 0.44508060812950134]	[0.920835018157959, 0.07916498184204102]	[0.7926481366157532, 0.2073518931865692]	[0.9570226669311523, 0.04297730699181557]	[0.7637694478034973, 0.23623055219650269]
[1,0]	[0.5200482606887817, 0.47995173931121826]	[0.5172460079193115, 0.4827539324760437]	[0.5250208377838135, 0.4749791622161865]	[0.5966503620147705, 0.4033496677875519]	[0.49984800815582275, 0.500152051448822]	[0.46954017877578735, 0.5304598212242126]	[0.4738175570964813, 0.5261824727058411]	[0.5550805926322937, 0.4449193477630615]	[0.2779386043548584, 0.7220614552497864]	[0.4013851583003998, 0.5986147522926331]	[0.505752444267273, 0.49424755573272705]
[1,0]	[0.521331250667572, 0.47866877913475037]	[0.5116929411888123, 0.48830702900886536]	[0.5020679831504822, 0.4979320466518402]	[0.5599374175071716, 0.440062552690506]	[0.48845192790031433, 0.5115480422973633]	[0.46507760882377625, 0.5349223613739014]	[0.47037941217422485, 0.5296205282211304]	[0.5234544277191162, 0.47654566168785095]	[0.19423803687095642, 0.8057619333267212]	[0.21993690729141235, 0.7800630927085876]	[0.5077957510948181, 0.4922042191028595]
[1,0]	[0.9282516241073608, 0.07174838334321976]	[0.6062799096107483, 0.3937200605869293]	[0.6542842388153076, 0.34571573138237]	[0.7580564618110657, 0.24194355309009552]	[0.7017225623130798, 0.29827749729156494]	[0.5268126726150513, 0.47318726778030396]	[0.536533534526825, 0.4634665548801422]	[0.9772222638130188, 0.02277766726911068]	[0.9058293104171753, 0.09417072683572769]	[0.9749090671539307, 0.025090960785746574]	[0.753373384475708, 0.24662654101848602]
[1,0]	[0.8840885758399963, 0.11591143161058426]	[0.5674386620521545, 0.43256136775016785]	[0.6536012887954712, 0.34639865159988403]	[0.7141969799995422, 0.28580304980278015]	[0.7759767770767212, 0.22402316331863403]	[0.4971235394477844, 0.5028765201568604]	[0.5160046815872192, 0.483995258808136]	[0.9647165536880493, 0.035283394157886505]	[0.8631321787834167, 0.13686786592006683]	[0.9638073444366455, 0.03619268536567688]	[0.5998742580413818, 0.40012577176094055]
[1,0]	[0.8702676296234131, 0.12973235547542572]	[0.5206789970397949, 0.4793210029602051]	[0.5952216982841492, 0.4047783315181732]	[0.7098891139030457, 0.29011088609695435]	[0.6349212527275085, 0.36507877707481384]	[0.5135459899902344, 0.4864540994167328]	[0.5184527635574341, 0.4815472662448883]	[0.8524459600448608, 0.14755403995513916]	[0.6365656852722168, 0.3634342551231384]	[0.7833828926086426, 0.21661710739135742]	[0.5681148767471313, 0.43188509345054626]
[1,0]	[0.8642810583114624, 0.1357189565896988]	[0.5481374859809875, 0.4518625736236572]	[0.6034579277038574, 0.39654213190078735]	[0.6874275803565979, 0.3125724494457245]	[0.5758947134017944, 0.42410528659820557]	[0.5000406503677368, 0.49995937943458557]	[0.5396515130996704, 0.4603484869003296]	[0.8406815528869629, 0.1593184918165207]	[0.6392425298690796, 0.360757440328598]	[0.7778619527816772, 0.22213801741600037]	[0.6582896113395691, 0.3417104184627533]
[1,0]	[0.766835629940033, 0.23316435515880585]	[0.529586672782898, 0.47041335701942444]	[0.5515748262405396, 0.44842517375946045]	[0.6007856726646423, 0.39921435713768005]	[0.6108247637748718, 0.38917526602745056]	[0.5006225109100342, 0.49937742948532104]	[0.5144141912460327, 0.4855858087539673]	[0.7884907722473145, 0.21150925755500793]	[0.4111699163913727, 0.5888301134109497]	[0.4903841018676758, 0.509615957736969]	[0.5352490544319153, 0.4647510349750519]
[1,0]	[0.8234239816665649, 0.17657601833343506]	[0.5261187553405762, 0.4738813042640686]	[0.6227797865867615, 0.3772202134132385]	[0.6344518661499023, 0.36554813385009766]	[0.6624301075935364, 0.3375699520111084]	[0.5180271863937378, 0.4819727838039398]	[0.5371823310852051, 0.4628177285194397]	[0.8794287443161011, 0.12057122588157654]	[0.7104088068008423, 0.2895912230014801]	[0.7593425512313843, 0.2406575083732605]	[0.6537199020385742, 0.3462800681591034]
[1,0]	[0.89091956615448, 0.10908042639493942]	[0.5490542650222778, 0.45094573497772217]	[0.6512688398361206, 0.3487311601638794]	[0.6412128210067749, 0.3587871491909027]	[0.6679056882858276, 0.33209434151649475]	[0.5516789555549622, 0.448321133852005]	[0.5593476295471191, 0.44065237045288086]	[0.8717884421348572, 0.12821157276630402]	[0.695495069026947, 0.304504930973053]	[0.9170526266098022, 0.08294730633497238]	[0.6179298758506775, 0.3820701837539673]
[1,0]	[0.9135955572128296, 0.08640440553426743]	[0.5667707920074463, 0.43322914838790894]	[0.6482768654823303, 0.35172316431999207]	[0.7459129691123962, 0.25408706068992615]	[0.7131777405738831, 0.28682222962379456]	[0.6203182935714722, 0.37968164682388306]	[0.5471329092979431, 0.4528670907020569]	[0.9183740019798279, 0.0816260427236557]	[0.769844114780426, 0.2301558256149292]	[0.9433314800262451, 0.05666851997375488]	[0.676169753074646, 0.32383018732070923]
[1,0]	[0.8791720867156982, 0.12082790583372116]	[0.5489673614501953, 0.4510326385498047]	[0.5967384576797485, 0.40326157212257385]	[0.6887528896331787, 0.3112471401691437]	[0.6874297261238098, 0.3125703036785126]	[0.5290989875793457, 0.4709010124206543]	[0.5529621839523315, 0.44703778624534607]	[0.9346107244491577, 0.0653892382979393]	[0.7980144023895264, 0.20198550820350647]	[0.8164013028144836, 0.18359869718551636]	[0.6899946331977844, 0.3100053071975708]
[1,0]	[0.8154352307319641, 0.18456478416919708]	[0.5457626581192017, 0.45423731207847595]	[0.6151595115661621, 0.3848404884338379]	[0.6964436173439026, 0.3035564124584198]	[0.6649937629699707, 0.3350062370300293]	[0.5257225036621094, 0.47427746653556824]	[0.5052056312561035, 0.4947943389415741]	[0.8735799193382263, 0.1264200508594513]	[0.63738614320755, 0.36261382699012756]	[0.6639884114265442, 0.33601152896881104]	[0.6255003809928894, 0.37449967861175537]
[1,0]	[0.662931501865387, 0.3370685279369354]	[0.49595218896865845, 0.5040478110313416]	[0.5057070255279541, 0.49429306387901306]	[0.5684494376182556, 0.4315505921840668]	[0.611331582069397, 0.388668417930603]	[0.4799644351005554, 0.5200355648994446]	[0.5094749331474304, 0.4905250370502472]	[0.6357757449150085, 0.36422422528266907]	[0.19527168571949005, 0.8047283291816711]	[0.2617814540863037, 0.7382184863090515]	[0.5210336446762085, 0.4789663553237915]
[1,0]	[0.7141242027282715, 0.2858757972717285]	[0.5068725943565369, 0.49312731623649597]	[0.5180801749229431, 0.4819198250770569]	[0.6134865880012512, 0.38651344180107117]	[0.6179631948471069, 0.38203683495521545]	[0.48087140917778015, 0.5191285610198975]	[0.4889695644378662, 0.511030375957489]	[0.6710765361785889, 0.3289235532283783]	[0.26277855038642883, 0.7372214198112488]	[0.48960524797439575, 0.510394811630249]	[0.5525677800178528, 0.44743216037750244]
[1,0]	[0.8565122485160828, 0.14348779618740082]	[0.5345345735549927, 0.4654654860496521]	[0.6028501391410828, 0.39714983105659485]	[0.7136586308479309, 0.2863413989543915]	[0.7337077260017395, 0.2662922739982605]	[0.5449686050415039, 0.4550313949584961]	[0.5583434104919434, 0.44165655970573425]	[0.8783009648323059, 0.1216990128159523]	[0.5386620759963989, 0.46133795380592346]	[0.7609379291534424, 0.2390620857477188]	[0.6090564131736755, 0.3909435570240021]
[1,0]	[0.8618956804275513, 0.13810434937477112]	[0.5659875869750977, 0.4340125024318695]	[0.5899417400360107, 0.41005828976631165]	[0.7163821458816528, 0.2836178243160248]	[0.7597479820251465, 0.24025200307369232]	[0.5398482084274292, 0.4601518511772156]	[0.5399220585823059, 0.4600779116153717]	[0.8621734380722046, 0.13782653212547302]	[0.4516632556915283, 0.5483367443084717]	[0.8308324813842773, 0.16916751861572266]	[0.6620770692825317, 0.3379229009151459]
[1,0]	[0.8208164572715759, 0.17918354272842407]	[0.5334914326667786, 0.4665084779262543]	[0.5371922850608826, 0.4628077447414398]	[0.6758958697319031, 0.32410410046577454]	[0.5722192525863647, 0.42778074741363525]	[0.49536335468292236, 0.5046366453170776]	[0.5283809304237366, 0.4716190695762634]	[0.9271484017372131, 0.07285159081220627]	[0.85027676820755, 0.14972321689128876]	[0.7630590200424194, 0.2369409203529358]	[0.6222870945930481, 0.3777129054069519]
[1,0]	[0.7726962566375732, 0.22730368375778198]	[0.5349481701850891, 0.4650517702102661]	[0.6472398638725281, 0.3527601659297943]	[0.7068955302238464, 0.2931044399738312]	[0.6626267433166504, 0.3373732268810272]	[0.5133346915245056, 0.486665278673172]	[0.530144453048706, 0.46985557675361633]	[0.9183923006057739, 0.08160769939422607]	[0.7494519352912903, 0.2505480647087097]	[0.7939052581787109, 0.20609471201896667]	[0.7237915396690369, 0.27620840072631836]
[1,0]	[0.9539634585380554, 0.046036574989557266]	[0.606680691242218, 0.3933192491531372]	[0.6290725469589233, 0.37092751264572144]	[0.7348352670669556, 0.2651647627353668]	[0.7109163999557495, 0.2890836000442505]	[0.6026964783668518, 0.3973035514354706]	[0.5396621227264404, 0.4603378474712372]	[0.9843286275863647, 0.01567135564982891]	[0.9414204359054565, 0.05857948958873749]	[0.9736322164535522, 0.02636772394180298]	[0.653384268283844, 0.3466157019138336]
[1,0]	[0.9491091370582581, 0.05089088901877403]	[0.5353271961212158, 0.46467286348342896]	[0.6428385972976685, 0.35716143250465393]	[0.7099081873893738, 0.2900918126106262]	[0.7036135196685791, 0.2963864207267761]	[0.5829835534095764, 0.4170164465904236]	[0.5296755433082581, 0.47032445669174194]	[0.9786043167114258, 0.021395627409219742]	[0.9501953721046448, 0.04980466142296791]	[0.9626451134681702, 0.03735482320189476]	[0.6831215620040894, 0.31687837839126587]
[1,0]	[0.8835883736610413, 0.11641164124011993]	[0.5854700207710266, 0.4145299792289734]	[0.7087119817733765, 0.29128798842430115]	[0.7507026791572571, 0.24929729104042053]	[0.7389050722122192, 0.26109492778778076]	[0.5529797673225403, 0.4470202326774597]	[0.5548631548881531, 0.44513678550720215]	[0.9075250625610352, 0.09247490018606186]	[0.7834829688072205, 0.21651700139045715]	[0.9554187059402466, 0.04458126425743103]	[0.6634133458137512, 0.3365866541862488]
[1,0]	[0.8452969789505005, 0.15470299124717712]	[0.5843632221221924, 0.41563671827316284]	[0.6490641832351685, 0.3509358763694763]	[0.7310290336608887, 0.26897090673446655]	[0.719952404499054, 0.28004759550094604]	[0.5327984094619751, 0.4672015905380249]	[0.520885169506073, 0.479114830493927]	[0.860175609588623, 0.13982442021369934]	[0.6151338219642639, 0.3848661780357361]	[0.9340710043907166, 0.06592890620231628]	[0.7703579068183899, 0.2296421080827713]
[1,0]	[0.9133632779121399, 0.08663669228553772]	[0.5906202793121338, 0.4093797504901886]	[0.6479065418243408, 0.35209348797798157]	[0.7458993792533875, 0.2541006803512573]	[0.7089725732803345, 0.2910274565219879]	[0.5577965974807739, 0.4422033727169037]	[0.5621539354324341, 0.43784603476524353]	[0.9090172052383423, 0.09098276495933533]	[0.8329756855964661, 0.1670243740081787]	[0.9287298917770386, 0.07127010077238083]	[0.6774595975875854, 0.3225404620170593]
[1,0]	[0.9186939001083374, 0.0813060775399208]	[0.6022336483001709, 0.3977663516998291]	[0.6205607056617737, 0.37943926453590393]	[0.7339966297149658, 0.2660033702850342]	[0.762458086013794, 0.23754197359085083]	[0.6027819514274597, 0.3972180485725403]	[0.5667363405227661, 0.4332636296749115]	[0.9262986779212952, 0.07370131462812424]	[0.7261346578598022, 0.27386540174484253]	[0.9294865727424622, 0.07051343470811844]	[0.7687917947769165, 0.23120816051959991]
[1,0]	[0.8821840882301331, 0.11781589686870575]	[0.5555049180984497, 0.4444950222969055]	[0.6577234864234924, 0.34227654337882996]	[0.6523237228393555, 0.34767621755599976]	[0.721499502658844, 0.278500497341156]	[0.5181788802146912, 0.48182108998298645]	[0.5088773965835571, 0.49112260341644287]	[0.8920974135398865, 0.10790251940488815]	[0.7000271081924438, 0.29997292160987854]	[0.889376699924469, 0.110623300075531]	[0.6663641333580017, 0.3336358964443207]
[1,0]	[0.8818607926368713, 0.11813926696777344]	[0.5546572208404541, 0.4453427791595459]	[0.650723397731781, 0.3492765724658966]	[0.7187846302986145, 0.2812153398990631]	[0.7081151604652405, 0.29188477993011475]	[0.5404665470123291, 0.4595334231853485]	[0.5254122614860535, 0.4745877981185913]	[0.9157997965812683, 0.08420015871524811]	[0.667123019695282, 0.33287692070007324]	[0.9093365669250488, 0.090663380920887]	[0.708881676197052, 0.2911183536052704]
[1,0]	[0.8792569637298584, 0.12074305862188339]	[0.5082212686538696, 0.49177876114845276]	[0.5728456974029541, 0.4271543025970459]	[0.6994852423667908, 0.30051475763320923]	[0.5798707604408264, 0.4201291501522064]	[0.503940999507904, 0.49605897068977356]	[0.5547928810119629, 0.4452071189880371]	[0.9289511442184448, 0.07104891538619995]	[0.7614028453826904, 0.23859712481498718]	[0.7814649939537048, 0.21853503584861755]	[0.6062591075897217, 0.39374086260795593]
[1,0]	[0.8836677670478821, 0.11633222550153732]	[0.518665075302124, 0.4813348948955536]	[0.6083459854125977, 0.39165401458740234]	[0.7042232155799866, 0.2957768142223358]	[0.6464976668357849, 0.3535023033618927]	[0.5112336277961731, 0.48876631259918213]	[0.5276880264282227, 0.47231197357177734]	[0.9358229041099548, 0.06417714804410934]	[0.7489661574363708, 0.25103384256362915]	[0.86196368932724, 0.1380363255739212]	[0.6473966836929321, 0.35260334610939026]
[1,0]	[0.8859224915504456, 0.11407746374607086]	[0.5477182269096375, 0.45228180289268494]	[0.6259050369262695, 0.37409505248069763]	[0.702223539352417, 0.297776460647583]	[0.6859706044197083, 0.3140294849872589]	[0.5429225564002991, 0.4570774435997009]	[0.5658984780311584, 0.43410152196884155]	[0.9143360257148743, 0.08566400408744812]	[0.8317545652389526, 0.16824547946453094]	[0.8339525461196899, 0.16604745388031006]	[0.6001200675964355, 0.39987996220588684]
[1,0]	[0.8568738102912903, 0.14312613010406494]	[0.5730611085891724, 0.4269389510154724]	[0.6066630482673645, 0.3933369219303131]	[0.7441778779029846, 0.25582215189933777]	[0.7280312776565552, 0.2719687223434448]	[0.5574753880500793, 0.4425245225429535]	[0.5490729808807373, 0.4509270191192627]	[0.8820133209228516, 0.1179867535829544]	[0.7955536246299744, 0.20444634556770325]	[0.8511082530021667, 0.14889171719551086]	[0.6882972121238708, 0.31170275807380676]
[1,0]	[0.9036369323730469, 0.09636302292346954]	[0.5555742383003235, 0.44442567229270935]	[0.5716491341590881, 0.42835089564323425]	[0.7056933045387268, 0.2943067252635956]	[0.6810932755470276, 0.3189067542552948]	[0.5275680422782898, 0.4724319875240326]	[0.535480797290802, 0.464519202709198]	[0.9231338500976562, 0.07686614245176315]	[0.8242926001548767, 0.17570744454860687]	[0.8675933480262756, 0.13240669667720795]	[0.708495557308197, 0.291504442691803]
[1,0]	[0.9017805457115173, 0.09821940213441849]	[0.5269104242324829, 0.4730895757675171]	[0.6254037618637085, 0.3745962679386139]	[0.6970343589782715, 0.3029656410217285]	[0.7072809934616089, 0.2927189767360687]	[0.5213584303855896, 0.4786415696144104]	[0.5286769270896912, 0.47132304310798645]	[0.9476016759872437, 0.05239830166101456]	[0.831387460231781, 0.16861256957054138]	[0.8930201530456543, 0.10697981715202332]	[0.6563059091567993, 0.3436940908432007]
[1,0]	[0.903146505355835, 0.09685347229242325]	[0.6237134337425232, 0.37628647685050964]	[0.6504026055335999, 0.34959733486175537]	[0.737469494342804, 0.26253050565719604]	[0.6727749705314636, 0.3272250294685364]	[0.5638156533241272, 0.4361843466758728]	[0.549609899520874, 0.4503900706768036]	[0.9407873153686523, 0.05921272188425064]	[0.8253287076950073, 0.1746712476015091]	[0.8741458058357239, 0.1258542537689209]	[0.6882067322731018, 0.31179332733154297]
[1,0]	[0.9262673854827881, 0.0737326443195343]	[0.6110566854476929, 0.3889433741569519]	[0.6608112454414368, 0.3391887843608856]	[0.7752323150634766, 0.2247677445411682]	[0.8437969088554382, 0.15620309114456177]	[0.6432091593742371, 0.35679084062576294]	[0.5546809434890747, 0.4453190565109253]	[0.9725163578987122, 0.027483701705932617]	[0.9343668222427368, 0.06563319265842438]	[0.9757897853851318, 0.02421027608215809]	[0.7175488471984863, 0.28245118260383606]
[1,0]	[0.8332662582397461, 0.1667337566614151]	[0.553674042224884, 0.44632598757743835]	[0.6558451056480408, 0.34415483474731445]	[0.7238757014274597, 0.27612435817718506]	[0.6727120876312256, 0.3272879123687744]	[0.5347253680229187, 0.4652746617794037]	[0.5172634720802307, 0.4827364683151245]	[0.8368638753890991, 0.16313616931438446]	[0.444622278213501, 0.5553777813911438]	[0.7826269865036011, 0.21737299859523773]	[0.6129817962646484, 0.38701820373535156]
[1,0]	[0.8729385733604431, 0.1270613819360733]	[0.5604790449142456, 0.4395209848880768]	[0.6172926425933838, 0.38270729780197144]	[0.6345570683479309, 0.3654429316520691]	[0.6002227663993835, 0.3997771739959717]	[0.5154922604560852, 0.4845077693462372]	[0.5189341306686401, 0.4810658395290375]	[0.7829974293708801, 0.21700255572795868]	[0.39956462383270264, 0.6004353761672974]	[0.7667213082313538, 0.23327867686748505]	[0.632959246635437, 0.367040753364563]
[1,0]	[0.9210098385810852, 0.07899021357297897]	[0.6224116683006287, 0.3775883615016937]	[0.6366183757781982, 0.36338162422180176]	[0.7342565059661865, 0.2657434940338135]	[0.7461727261543274, 0.2538272738456726]	[0.5589324235916138, 0.44106757640838623]	[0.5739465951919556, 0.42605340480804443]	[0.9623292684555054, 0.037670694291591644]	[0.8836790323257446, 0.11632092297077179]	[0.970550537109375, 0.029449492692947388]	[0.669366717338562, 0.33063334226608276]
[1,0]	[0.930406391620636, 0.06959359347820282]	[0.5898809432983398, 0.41011902689933777]	[0.693878710269928, 0.3061213195323944]	[0.7663236856460571, 0.23367634415626526]	[0.6767871379852295, 0.3232128918170929]	[0.5565465688705444, 0.4434534013271332]	[0.5588991045951843, 0.44110092520713806]	[0.9496816396713257, 0.050318434834480286]	[0.834288477897644, 0.16571153700351715]	[0.9696843028068542, 0.03031565062701702]	[0.6628885865211487, 0.33711138367652893]
[1,0]	[0.9583346843719482, 0.04166529327630997]	[0.5816147327423096, 0.4183852970600128]	[0.6698419451713562, 0.3301580548286438]	[0.786605179309845, 0.21339482069015503]	[0.7379708290100098, 0.2620292007923126]	[0.5810501575469971, 0.41894984245300293]	[0.5315721035003662, 0.4684278070926666]	[0.9856980443000793, 0.014301965944468975]	[0.9633622765541077, 0.03663775324821472]	[0.9869992136955261, 0.013000773265957832]	[0.7075733542442322, 0.2924266755580902]
[1,0]	[0.9346678256988525, 0.06533220410346985]	[0.551077663898468, 0.44892236590385437]	[0.6875645518302917, 0.31243544816970825]	[0.7166669368743896, 0.28333309292793274]	[0.6802864074707031, 0.31971362233161926]	[0.5407375693321228, 0.4592624008655548]	[0.5268544554710388, 0.4731455147266388]	[0.953399121761322, 0.046600908041000366]	[0.8505628705024719, 0.14943712949752808]	[0.91915363073349, 0.08084630221128464]	[0.6542715430259705, 0.34572842717170715]
[0,1]	[0.326779305934906, 0.673220694065094]	[0.5079607367515564, 0.49203920364379883]	[0.5166109204292297, 0.48338910937309265]	[0.5159107446670532, 0.4840891659259796]	[0.5535712838172913, 0.44642868638038635]	[0.46596550941467285, 0.5340345501899719]	[0.45097118616104126, 0.549028754234314]	[0.2210277020931244, 0.778972327709198]	[0.043123118579387665, 0.9568769335746765]	[0.09557756781578064, 0.904422402381897]	[0.5099960565567017, 0.4900040030479431]
[0,1]	[0.18431133031845093, 0.8156887292861938]	[0.479947030544281, 0.520052969455719]	[0.44580602645874023, 0.5541940331459045]	[0.4191416800022125, 0.5808583498001099]	[0.5332260131835938, 0.46677401661872864]	[0.4621799886226654, 0.537820041179657]	[0.3895198702812195, 0.6104801297187805]	[0.09554363042116165, 0.9044563174247742]	[0.02049064077436924, 0.9795093536376953]	[0.09544838964939117, 0.90455162525177]	[0.48397085070610046, 0.5160291194915771]
[1,0]	[0.9137575030326843, 0.08624248206615448]	[0.6000906229019165, 0.3999094069004059]	[0.6646754145622253, 0.3353245258331299]	[0.7594051957130432, 0.2405947744846344]	[0.6849595308303833, 0.3150405287742615]	[0.5559852719306946, 0.4440147280693054]	[0.5567971467971802, 0.44320279359817505]	[0.940653920173645, 0.0593460351228714]	[0.7730984091758728, 0.22690162062644958]	[0.896637499332428, 0.10336244851350784]	[0.6442335247993469, 0.3557664752006531]
[1,0]	[0.9023701548576355, 0.0976298600435257]	[0.5805622339248657, 0.4194377064704895]	[0.6450426578521729, 0.3549574017524719]	[0.7249355912208557, 0.2750644385814667]	[0.6957773566246033, 0.30422255396842957]	[0.5719670057296753, 0.42803293466567993]	[0.5371235609054565, 0.46287646889686584]	[0.9147858023643494, 0.08521420508623123]	[0.6478289365768433, 0.35217106342315674]	[0.8128991723060608, 0.1871008425951004]	[0.6391642689704895, 0.3608356714248657]
[1,0]	[0.8549551367759705, 0.14504489302635193]	[0.5197854042053223, 0.48021456599235535]	[0.5795813202857971, 0.4204186797142029]	[0.6224440932273865, 0.3775559067726135]	[0.578723132610321, 0.42127689719200134]	[0.525664210319519, 0.47433575987815857]	[0.5553996562957764, 0.44460034370422363]	[0.8336778283119202, 0.16632221639156342]	[0.48819175362586975, 0.5118082165718079]	[0.6817048788070679, 0.3182951807975769]	[0.6156361103057861, 0.3843638598918915]
[0,1]	[0.512021541595459, 0.4879784882068634]	[0.5492801070213318, 0.4507198929786682]	[0.5953841805458069, 0.4046158790588379]	[0.6679840087890625, 0.3320159614086151]	[0.5927631855010986, 0.407236784696579]	[0.476765513420105, 0.5232345461845398]	[0.5005583167076111, 0.49944162368774414]	[0.4328352212905884, 0.5671647191047668]	[0.11390034109354019, 0.886099636554718]	[0.28677666187286377, 0.7132233381271362]	[0.5854751467704773, 0.4145248234272003]
[0,1]	[0.5098353624343872, 0.4901646375656128]	[0.5315531492233276, 0.46844688057899475]	[0.5724653005599976, 0.42753463983535767]	[0.614722490310669, 0.38527753949165344]	[0.600161075592041, 0.399838924407959]	[0.48856404423713684, 0.5114359855651855]	[0.49902626872062683, 0.5009737610816956]	[0.44932126998901367, 0.5506787896156311]	[0.121733158826828, 0.8782668709754944]	[0.2021666169166565, 0.7978334426879883]	[0.6538816094398499, 0.34611839056015015]
[1,0]	[0.8988864421844482, 0.10111352056264877]	[0.5880882740020752, 0.41191163659095764]	[0.6601331233978271, 0.33986687660217285]	[0.7466689944267273, 0.2533310651779175]	[0.7211058139801025, 0.27889418601989746]	[0.5810403227806091, 0.4189596474170685]	[0.5649610161781311, 0.4350389838218689]	[0.9311407804489136, 0.0688592866063118]	[0.7667238116264343, 0.23327617347240448]	[0.9046453237533569, 0.09535469114780426]	[0.6942731142044067, 0.30572688579559326]
[1,0]	[0.8366169333457947, 0.16338305175304413]	[0.5850611329078674, 0.4149388074874878]	[0.6111021637916565, 0.3888978362083435]	[0.7000816464424133, 0.29991838335990906]	[0.6958261132240295, 0.30417394638061523]	[0.5480616092681885, 0.45193836092948914]	[0.5360949635505676, 0.4639049768447876]	[0.859035074710846, 0.14096498489379883]	[0.6073080897331238, 0.3926919400691986]	[0.8527758717536926, 0.14722411334514618]	[0.6573693156242371, 0.3426307737827301]
[1,0]	[0.8475966453552246, 0.1524033546447754]	[0.49563106894493103, 0.5043689012527466]	[0.6099860668182373, 0.3900138735771179]	[0.7061840891838074, 0.2938159108161926]	[0.6618961095809937, 0.3381038308143616]	[0.5254595875740051, 0.47454047203063965]	[0.5406918525695801, 0.4593081772327423]	[0.8857845067977905, 0.11421545594930649]	[0.6336554288864136, 0.3663446307182312]	[0.7339813113212585, 0.26601868867874146]	[0.633476197719574, 0.36652377247810364]
[1,0]	[0.8518558740615845, 0.14814409613609314]	[0.5674178004264832, 0.43258222937583923]	[0.6351011395454407, 0.36489883065223694]	[0.7206681966781616, 0.2793318033218384]	[0.7424718141555786, 0.2575281262397766]	[0.5370766520500183, 0.4629233777523041]	[0.5318760871887207, 0.4681239724159241]	[0.8620480895042419, 0.13795192539691925]	[0.6070829629898071, 0.39291703701019287]	[0.8222474455833435, 0.17775259912014008]	[0.6622233986854553, 0.33777663111686707]
[0,1]	[0.5300695896148682, 0.46993041038513184]	[0.43373194336891174, 0.5662679672241211]	[0.4895111918449402, 0.5104888081550598]	[0.4620172679424286, 0.537982702255249]	[0.5054096579551697, 0.4945903420448303]	[0.47097113728523254, 0.5290288925170898]	[0.4248489737510681, 0.5751509666442871]	[0.521659255027771, 0.478340744972229]	[0.20810341835021973, 0.7918965816497803]	[0.2549937069416046, 0.745006263256073]	[0.48220008611679077, 0.5177999138832092]
[0,1]	[0.3325364887714386, 0.6674635410308838]	[0.3554776608943939, 0.6445223689079285]	[0.43526357412338257, 0.5647364854812622]	[0.40007826685905457, 0.599921703338623]	[0.4365314543247223, 0.5634685754776001]	[0.4674135744571686, 0.5325863361358643]	[0.351388156414032, 0.648611843585968]	[0.2869090139865875, 0.7130910158157349]	[0.054923005402088165, 0.9450769424438477]	[0.14887839555740356, 0.8511216044425964]	[0.45507290959358215, 0.5449270606040955]
[1,0]	[0.8278899192810059, 0.17211011052131653]	[0.4823004901409149, 0.5176994800567627]	[0.5548425316810608, 0.44515737891197205]	[0.6362324953079224, 0.36376747488975525]	[0.5464282035827637, 0.4535718858242035]	[0.5348798036575317, 0.4651201367378235]	[0.5007684230804443, 0.49923163652420044]	[0.7359156012535095, 0.2640843689441681]	[0.32428500056266785, 0.6757149696350098]	[0.7082928419113159, 0.29170718789100647]	[0.497577428817749, 0.502422571182251]
[1,0]	[0.791841983795166, 0.2081580013036728]	[0.5501612424850464, 0.4498387575149536]	[0.6017093658447266, 0.3982907235622406]	[0.6833370923995972, 0.31666287779808044]	[0.6887769103050232, 0.3112230896949768]	[0.5120822787284851, 0.4879176914691925]	[0.5204670429229736, 0.47953295707702637]	[0.7954683303833008, 0.20453163981437683]	[0.3556556701660156, 0.6443443298339844]	[0.5937969088554382, 0.4062030613422394]	[0.6157870888710022, 0.3842128813266754]
[1,0]	[0.9467781782150269, 0.053221847862005234]	[0.5880733132362366, 0.41192665696144104]	[0.6351617574691772, 0.36483827233314514]	[0.7610259056091309, 0.23897413909435272]	[0.7259314060211182, 0.27406859397888184]	[0.5783596634864807, 0.4216403663158417]	[0.5479580163955688, 0.45204198360443115]	[0.9728519916534424, 0.02714800275862217]	[0.93881756067276, 0.06118243187665939]	[0.977231502532959, 0.022768545895814896]	[0.7568673491477966, 0.24313269555568695]
[1,0]	[0.9374954700469971, 0.0625046119093895]	[0.5897572636604309, 0.4102427661418915]	[0.6781859993934631, 0.32181400060653687]	[0.7273184061050415, 0.2726815938949585]	[0.72417813539505, 0.27582189440727234]	[0.5705313682556152, 0.42946866154670715]	[0.546625018119812, 0.4533749520778656]	[0.9605240225791931, 0.03947591409087181]	[0.8441894054412842, 0.15581060945987701]	[0.9049828052520752, 0.09501717239618301]	[0.7440165281295776, 0.2559834122657776]
[1,0]	[0.8315672278404236, 0.1684327870607376]	[0.5159394145011902, 0.4840606451034546]	[0.60081547498703, 0.39918452501296997]	[0.579042375087738, 0.42095762491226196]	[0.6573697924613953, 0.34263017773628235]	[0.5390192866325378, 0.4609808027744293]	[0.5356250405311584, 0.46437495946884155]	[0.879677951335907, 0.120322085916996]	[0.6243560910224915, 0.37564390897750854]	[0.7896547317504883, 0.21034526824951172]	[0.6460422277450562, 0.3539576828479767]
[1,0]	[0.8601117730140686, 0.13988827168941498]	[0.5235297679901123, 0.4764702320098877]	[0.604201078414917, 0.3957989811897278]	[0.6310094594955444, 0.36899060010910034]	[0.6639499068260193, 0.3360500931739807]	[0.558128833770752, 0.44187113642692566]	[0.5347377061843872, 0.46526235342025757]	[0.8786614537239075, 0.12133852392435074]	[0.627236545085907, 0.372763454914093]	[0.8980909585952759, 0.10190897434949875]	[0.6282707452774048, 0.3717292249202728]
[1,0]	[0.9158573150634766, 0.08414271473884583]	[0.5641926527023315, 0.43580740690231323]	[0.6237086653709412, 0.376291424036026]	[0.7466215491294861, 0.2533784806728363]	[0.6857194304466248, 0.31428056955337524]	[0.5798253417015076, 0.42017462849617004]	[0.5642563104629517, 0.4357437193393707]	[0.9651479125022888, 0.03485206887125969]	[0.9059663414955139, 0.09403365850448608]	[0.959900975227356, 0.04009902849793434]	[0.6423609852790833, 0.35763904452323914]
[1,0]	[0.913006603717804, 0.08699337393045425]	[0.6007841229438782, 0.39921584725379944]	[0.6658379435539246, 0.33416205644607544]	[0.7162806987762451, 0.28371936082839966]	[0.7386235594749451, 0.2613764703273773]	[0.5710223317146301, 0.42897772789001465]	[0.550405740737915, 0.44959428906440735]	[0.962776243686676, 0.037223756313323975]	[0.9081411361694336, 0.09185881912708282]	[0.947328507900238, 0.052671514451503754]	[0.720230758190155, 0.27976924180984497]
[1,0]	[0.9058822989463806, 0.09411772340536118]	[0.550778865814209, 0.44922110438346863]	[0.6452701687812805, 0.3547297418117523]	[0.7262910604476929, 0.2737089693546295]	[0.7239195108413696, 0.276080459356308]	[0.5196565389633179, 0.48034343123435974]	[0.5224643349647522, 0.4775357246398926]	[0.8604262471199036, 0.13957373797893524]	[0.6502038836479187, 0.3497961461544037]	[0.7929045557975769, 0.20709547400474548]	[0.6262074708938599, 0.37379249930381775]
[1,0]	[0.8933414816856384, 0.10665854066610336]	[0.5132968425750732, 0.486703097820282]	[0.6023973226547241, 0.3976026475429535]	[0.7379357218742371, 0.26206427812576294]	[0.6269268989562988, 0.37307310104370117]	[0.5210204720497131, 0.47897955775260925]	[0.5065465569496155, 0.4934534430503845]	[0.8532512187957764, 0.14674878120422363]	[0.507211446762085, 0.49278852343559265]	[0.881221354007721, 0.11877862364053726]	[0.700934112071991, 0.29906582832336426]
[1,0]	[0.8598167896270752, 0.1401832401752472]	[0.5431333184242249, 0.45686671137809753]	[0.6441976428031921, 0.35580238699913025]	[0.737977921962738, 0.2620221674442291]	[0.6574881076812744, 0.3425118923187256]	[0.5218232274055481, 0.4781767427921295]	[0.5552370548248291, 0.4447629749774933]	[0.9090157151222229, 0.09098432958126068]	[0.733975350856781, 0.2660246193408966]	[0.7696048021316528, 0.2303951382637024]	[0.6478185653686523, 0.35218140482902527]
[1,0]	[0.8290960192680359, 0.17090393602848053]	[0.5254042148590088, 0.474595844745636]	[0.6172290444374084, 0.38277092576026917]	[0.7641122341156006, 0.2358877807855606]	[0.7084597945213318, 0.2915402352809906]	[0.5044950842857361, 0.4955049455165863]	[0.5139143466949463, 0.4860856533050537]	[0.8499395251274109, 0.1500605046749115]	[0.5407905578613281, 0.4592094123363495]	[0.6764600276947021, 0.32354000210762024]	[0.6410750150680542, 0.3589250147342682]
[0,1]	[0.5615546703338623, 0.43844538927078247]	[0.4949950873851776, 0.5050048828125]	[0.5018053650856018, 0.4981946647167206]	[0.5051791071891785, 0.49482086300849915]	[0.5347478985786438, 0.4652521014213562]	[0.46824386715888977, 0.5317561626434326]	[0.4655746519565582, 0.5344253182411194]	[0.4475291669368744, 0.552470862865448]	[0.15287834405899048, 0.8471216559410095]	[0.43741101026535034, 0.5625889897346497]	[0.5103940963745117, 0.4896058738231659]
[0,1]	[0.619321882724762, 0.3806782066822052]	[0.4936041235923767, 0.5063958764076233]	[0.5034042000770569, 0.4965958297252655]	[0.5517683625221252, 0.4482317268848419]	[0.5223481059074402, 0.47765183448791504]	[0.46453702449798584, 0.5354629755020142]	[0.47642865777015686, 0.5235713720321655]	[0.46405285596847534, 0.5359472036361694]	[0.1134975329041481, 0.8865025043487549]	[0.41615962982177734, 0.5838403701782227]	[0.5093984007835388, 0.4906015694141388]
[1,0]	[0.9070903062820435, 0.09290969371795654]	[0.6004616022109985, 0.39953842759132385]	[0.6757277250289917, 0.3242722153663635]	[0.7301667332649231, 0.2698332965373993]	[0.7468004822731018, 0.2531995475292206]	[0.5573756098747253, 0.4426243305206299]	[0.5302441120147705, 0.46975594758987427]	[0.9751636385917664, 0.02483634650707245]	[0.9322474002838135, 0.06775260716676712]	[0.9833547472953796, 0.016645226627588272]	[0.7291266918182373, 0.2708733081817627]
[1,0]	[0.8890101313591003, 0.11098990589380264]	[0.5438406467437744, 0.4561593532562256]	[0.6600091457366943, 0.3399908244609833]	[0.719525158405304, 0.28047484159469604]	[0.7322666645050049, 0.2677333950996399]	[0.5434476733207703, 0.4565523862838745]	[0.5213099122047424, 0.47869014739990234]	[0.964992344379425, 0.03500768169760704]	[0.8701803088188171, 0.12981964647769928]	[0.9716237783432007, 0.028376273810863495]	[0.6696270704269409, 0.3303728997707367]
[1,0]	[0.9178533554077148, 0.08214659243822098]	[0.5960116982460022, 0.4039882719516754]	[0.6670234799385071, 0.3329765200614929]	[0.7523892521858215, 0.24761077761650085]	[0.7516979575157166, 0.24830198287963867]	[0.5714306235313416, 0.4285694658756256]	[0.5495164394378662, 0.4504835903644562]	[0.932084858417511, 0.06791520118713379]	[0.8157556056976318, 0.18424440920352936]	[0.9127124547958374, 0.0872875303030014]	[0.7486324310302734, 0.25136759877204895]
[1,0]	[0.913150429725647, 0.08684954792261124]	[0.6181437373161316, 0.3818562626838684]	[0.6852996349334717, 0.3147004246711731]	[0.7421271204948425, 0.25787287950515747]	[0.8088500499725342, 0.19114992022514343]	[0.5877291560173035, 0.41227078437805176]	[0.5563315749168396, 0.4436683654785156]	[0.9470648765563965, 0.0529351644217968]	[0.8082541823387146, 0.19174587726593018]	[0.9540190100669861, 0.045981016010046005]	[0.783203125, 0.2167969048023224]
[1,0]	[0.6679764986038208, 0.3320235013961792]	[0.3459914028644562, 0.6540086269378662]	[0.41983744502067566, 0.5801625847816467]	[0.41103315353393555, 0.5889668464660645]	[0.4314589202404022, 0.5685411095619202]	[0.48081234097480774, 0.5191876292228699]	[0.39172279834747314, 0.6082771420478821]	[0.3909534215927124, 0.6090465784072876]	[0.15944477915763855, 0.8405551910400391]	[0.2638111412525177, 0.7361888885498047]	[0.4169435501098633, 0.5830564498901367]
[1,0]	[0.6639558672904968, 0.3360441327095032]	[0.3469187021255493, 0.6530812382698059]	[0.44712600111961365, 0.5528740286827087]	[0.4033442735671997, 0.5966557264328003]	[0.4099074602127075, 0.5900925397872925]	[0.4893770217895508, 0.5106229782104492]	[0.38015255331993103, 0.6198474764823914]	[0.40868037939071655, 0.5913196206092834]	[0.17134827375411987, 0.8286517262458801]	[0.2337324023246765, 0.7662675976753235]	[0.4087482690811157, 0.5912517309188843]
[1,0]	[0.892596423625946, 0.10740352421998978]	[0.5692359209060669, 0.43076401948928833]	[0.6198334097862244, 0.38016656041145325]	[0.7483608722686768, 0.251639187335968]	[0.6567051410675049, 0.3432948887348175]	[0.5516349673271179, 0.44836506247520447]	[0.5326282382011414, 0.46737176179885864]	[0.9325263500213623, 0.0674736276268959]	[0.8061102628707886, 0.1938897967338562]	[0.9085142016410828, 0.09148576855659485]	[0.6097810864448547, 0.39021897315979004]
[1,0]	[0.8860614895820618, 0.11393850296735764]	[0.5535157918930054, 0.446484237909317]	[0.6401328444480896, 0.3598672151565552]	[0.7648074626922607, 0.23519252240657806]	[0.6434057950973511, 0.3565942347049713]	[0.5528367161750793, 0.44716331362724304]	[0.5360313057899475, 0.4639686644077301]	[0.9157527089118958, 0.08424731343984604]	[0.7685180306434631, 0.23148198425769806]	[0.8691849112510681, 0.1308150589466095]	[0.7020968794822693, 0.2979031205177307]
[1,0]	[0.9481059312820435, 0.051894042640924454]	[0.5918547511100769, 0.4081452786922455]	[0.6591489911079407, 0.3408510684967041]	[0.7622225880622864, 0.23777739703655243]	[0.784988284111023, 0.21501173079013824]	[0.6292503476142883, 0.37074965238571167]	[0.5617693662643433, 0.4382306635379791]	[0.968508780002594, 0.03149120509624481]	[0.9211276173591614, 0.07887234538793564]	[0.9731301665306091, 0.026869764551520348]	[0.6808712482452393, 0.31912878155708313]
[1,0]	[0.9324294328689575, 0.06757057458162308]	[0.6189007759094238, 0.38109931349754333]	[0.6536182165145874, 0.3463818430900574]	[0.659218430519104, 0.340781569480896]	[0.7531040906906128, 0.24689587950706482]	[0.558235764503479, 0.4417642056941986]	[0.5411133170127869, 0.45888662338256836]	[0.9668654799461365, 0.03313453868031502]	[0.9375474452972412, 0.06245258450508118]	[0.9617798328399658, 0.038220152258872986]	[0.7035866379737854, 0.296413391828537]
[0,1]	[0.24429409205913544, 0.7557059526443481]	[0.4138868451118469, 0.5861130952835083]	[0.3710559010505676, 0.6289441585540771]	[0.3900075852870941, 0.6099924445152283]	[0.389655202627182, 0.6103447675704956]	[0.4544485807418823, 0.5455514192581177]	[0.3470836877822876, 0.6529162526130676]	[0.10161055624485016, 0.898389458656311]	[0.017324058338999748, 0.9826759099960327]	[0.07149798423051834, 0.9285020232200623]	[0.31324303150177, 0.6867569088935852]
[1,0]	[0.16487622261047363, 0.8351237773895264]	[0.47682467103004456, 0.5231753587722778]	[0.4590529203414917, 0.5409470796585083]	[0.4086579978466034, 0.591342031955719]	[0.44017907977104187, 0.5598209500312805]	[0.4555393159389496, 0.544460654258728]	[0.37664568424224854, 0.6233543753623962]	[0.07536981254816055, 0.9246302247047424]	[0.014577589929103851, 0.9854223728179932]	[0.0779743492603302, 0.9220256805419922]	[0.41484981775283813, 0.5851501822471619]
[0,1]	[0.40625372529029846, 0.5937461853027344]	[0.3664553463459015, 0.6335446834564209]	[0.4319218695163727, 0.5680781602859497]	[0.40914231538772583, 0.5908576846122742]	[0.4235842823982239, 0.5764157176017761]	[0.46332404017448425, 0.5366760492324829]	[0.3316022455692291, 0.6683977842330933]	[0.2896893620491028, 0.7103106379508972]	[0.05507426708936691, 0.9449256658554077]	[0.14831896126270294, 0.8516810536384583]	[0.42351800203323364, 0.5764819979667664]
[1,0]	[0.4670153856277466, 0.5329846143722534]	[0.3867909908294678, 0.6132090091705322]	[0.47137728333473206, 0.5286226868629456]	[0.4173179566860199, 0.5826820135116577]	[0.4605995714664459, 0.5394004583358765]	[0.46187758445739746, 0.5381224751472473]	[0.3915543258190155, 0.6084457039833069]	[0.39757633209228516, 0.6024236679077148]	[0.08716193586587906, 0.9128381013870239]	[0.295145183801651, 0.7048547863960266]	[0.45528021454811096, 0.5447197556495667]
[1,0]	[0.9380949139595032, 0.061905067414045334]	[0.6087136268615723, 0.3912864029407501]	[0.6860201954841614, 0.313979834318161]	[0.8087894916534424, 0.19121047854423523]	[0.7008436322212219, 0.2991563379764557]	[0.5770794153213501, 0.4229205250740051]	[0.551202118396759, 0.44879791140556335]	[0.9584778547286987, 0.0415220633149147]	[0.8613751530647278, 0.1386248618364334]	[0.9782788157463074, 0.02172119729220867]	[0.6090123653411865, 0.39098769426345825]
[1,0]	[0.946365475654602, 0.05363451689481735]	[0.6218830347061157, 0.3781169056892395]	[0.6727175712585449, 0.3272823989391327]	[0.7530441880226135, 0.2469557672739029]	[0.7461758255958557, 0.2538241744041443]	[0.5691367387771606, 0.43086323142051697]	[0.5468375086784363, 0.45316243171691895]	[0.9536536931991577, 0.046346265822649]	[0.8777766823768616, 0.12222334742546082]	[0.9724191427230835, 0.027580829337239265]	[0.6851232647895813, 0.3148767352104187]
[1,0]	[0.7716030478477478, 0.22839701175689697]	[0.48966678977012634, 0.5103331804275513]	[0.5689666271209717, 0.4310333728790283]	[0.5983944535255432, 0.4016055762767792]	[0.611464262008667, 0.388535737991333]	[0.5038349628448486, 0.49616503715515137]	[0.5147562026977539, 0.48524385690689087]	[0.6984676718711853, 0.3015322983264923]	[0.3331802189350128, 0.6668198108673096]	[0.54642653465271, 0.4535734951496124]	[0.5555666089057922, 0.44443339109420776]
[1,0]	[0.7589397430419922, 0.24106021225452423]	[0.4728863835334778, 0.5271136164665222]	[0.532029390335083, 0.467970609664917]	[0.5450252294540405, 0.4549746811389923]	[0.5687372088432312, 0.431262731552124]	[0.5004627704620361, 0.49953725934028625]	[0.486026793718338, 0.5139731764793396]	[0.6552639603614807, 0.3447360694408417]	[0.21405111253261566, 0.7859488129615784]	[0.5537667870521545, 0.44623324275016785]	[0.552433967590332, 0.4475660026073456]
[1,0]	[0.944000780582428, 0.055999189615249634]	[0.5731433629989624, 0.42685654759407043]	[0.6184045076370239, 0.3815954923629761]	[0.7421389222145081, 0.25786104798316956]	[0.6872610449790955, 0.31273892521858215]	[0.5760733485221863, 0.4239267408847809]	[0.5521473288536072, 0.4478527009487152]	[0.9551475048065186, 0.044852498918771744]	[0.8804115653038025, 0.1195884421467781]	[0.9727050065994263, 0.027294952422380447]	[0.6956285238265991, 0.3043714761734009]
[1,0]	[0.9132315516471863, 0.08676847070455551]	[0.5552489757537842, 0.4447510540485382]	[0.5822145938873291, 0.4177853763103485]	[0.7272658944129944, 0.27273404598236084]	[0.7133212685585022, 0.2866787016391754]	[0.5275685787200928, 0.4724314510822296]	[0.5449120402336121, 0.45508795976638794]	[0.9189937710762024, 0.08100628107786179]	[0.7613130807876587, 0.23868690431118011]	[0.9343133568763733, 0.0656866729259491]	[0.6943461894989014, 0.30565381050109863]
[1,0]	[0.9257113933563232, 0.07428860664367676]	[0.5614681243896484, 0.4385318160057068]	[0.5217326879501343, 0.47826725244522095]	[0.6528842449188232, 0.34711575508117676]	[0.5683467388153076, 0.43165323138237]	[0.5632391571998596, 0.436760812997818]	[0.52787184715271, 0.4721282124519348]	[0.9069039225578308, 0.09309608489274979]	[0.8067076206207275, 0.19329236447811127]	[0.9376800656318665, 0.062319885939359665]	[0.6225815415382385, 0.3774183690547943]
[1,0]	[0.766697108745575, 0.23330290615558624]	[0.536383867263794, 0.46361616253852844]	[0.6279710531234741, 0.3720289170742035]	[0.7156141400337219, 0.2843858301639557]	[0.7653646469116211, 0.2346353679895401]	[0.522819459438324, 0.47718051075935364]	[0.540014922618866, 0.45998504757881165]	[0.737891674041748, 0.26210829615592957]	[0.36703139543533325, 0.6329686641693115]	[0.5874104499816895, 0.41258952021598816]	[0.6573856472969055, 0.3426142632961273]
[1,0]	[0.8440272808074951, 0.15597276389598846]	[0.5004883408546448, 0.49951159954071045]	[0.5685783624649048, 0.4314216673374176]	[0.607243001461029, 0.39275702834129333]	[0.6502833962440491, 0.34971657395362854]	[0.5376550555229187, 0.4623448848724365]	[0.5057891607284546, 0.494210809469223]	[0.9346275925636292, 0.06537237018346786]	[0.7443138360977173, 0.2556861639022827]	[0.9483597278594971, 0.051640257239341736]	[0.5627241730690002, 0.43727579712867737]
[1,0]	[0.8563201427459717, 0.14367982745170593]	[0.5297020077705383, 0.47029802203178406]	[0.6599146723747253, 0.34008529782295227]	[0.6139104962348938, 0.386089563369751]	[0.6861904263496399, 0.3138096034526825]	[0.5245348811149597, 0.4754650890827179]	[0.513623833656311, 0.48637622594833374]	[0.9401695132255554, 0.059830524027347565]	[0.9062691926956177, 0.09373080730438232]	[0.9457581639289856, 0.054241813719272614]	[0.6451925039291382, 0.35480746626853943]
[1,0]	[0.8093068599700928, 0.19069311022758484]	[0.5343780517578125, 0.4656218886375427]	[0.5723917484283447, 0.4276082217693329]	[0.6519870758056641, 0.3480129539966583]	[0.5511947870254517, 0.44880521297454834]	[0.4929939806461334, 0.507006049156189]	[0.5186681747436523, 0.48133185505867004]	[0.7732890844345093, 0.2267109751701355]	[0.397991806268692, 0.6020082235336304]	[0.6197684407234192, 0.3802315592765808]	[0.5806747674942017, 0.4193252623081207]
[1,0]	[0.7595822811126709, 0.2404176890850067]	[0.5460456013679504, 0.45395442843437195]	[0.6079225540161133, 0.39207738637924194]	[0.6813681125640869, 0.3186318576335907]	[0.7307101488113403, 0.26928988099098206]	[0.5231555104255676, 0.4768444895744324]	[0.5402626991271973, 0.45973724126815796]	[0.7645171880722046, 0.2354828268289566]	[0.33724692463874817, 0.6627529859542847]	[0.6464560627937317, 0.3535439074039459]	[0.6697255373001099, 0.33027440309524536]
[1,0]	[0.8529126048088074, 0.14708739519119263]	[0.5620808601379395, 0.43791911005973816]	[0.6719962358474731, 0.32800382375717163]	[0.6858158111572266, 0.3141842484474182]	[0.7003347277641296, 0.29966530203819275]	[0.514714777469635, 0.4852852523326874]	[0.5178555846214294, 0.48214444518089294]	[0.9006115794181824, 0.09938835352659225]	[0.6994037628173828, 0.3005962073802948]	[0.7133277058601379, 0.28667229413986206]	[0.5838387608528137, 0.41616129875183105]
[1,0]	[0.8625221252441406, 0.13747787475585938]	[0.5575218200683594, 0.4424782395362854]	[0.6701990365982056, 0.32980096340179443]	[0.6293618679046631, 0.3706381618976593]	[0.7105358839035034, 0.28946414589881897]	[0.5082793831825256, 0.49172067642211914]	[0.500236451625824, 0.4997636079788208]	[0.8980617523193359, 0.10193827003240585]	[0.5792295336723328, 0.4207704961299896]	[0.7129451036453247, 0.2870549261569977]	[0.6540418267250061, 0.3459582030773163]
[1,0]	[0.925769031047821, 0.07423097640275955]	[0.5982851982116699, 0.4017148017883301]	[0.6457749009132385, 0.35422515869140625]	[0.7417815327644348, 0.2582184374332428]	[0.6707935929298401, 0.32920634746551514]	[0.5639055371284485, 0.4360944628715515]	[0.5393187403678894, 0.4606812298297882]	[0.9221645593643188, 0.07783547043800354]	[0.8675627112388611, 0.13243721425533295]	[0.9412020444869995, 0.0587979257106781]	[0.6344255805015564, 0.3655743896961212]
[1,0]	[0.9549294114112854, 0.04507056996226311]	[0.6161481142044067, 0.3838517963886261]	[0.628454864025116, 0.37154510617256165]	[0.7280222773551941, 0.2719777226448059]	[0.7690017819404602, 0.2309982031583786]	[0.6544186472892761, 0.3455812931060791]	[0.560636043548584, 0.439363956451416]	[0.9666275978088379, 0.03337240591645241]	[0.8797328472137451, 0.12026718258857727]	[0.9742116332054138, 0.025788379833102226]	[0.6879468560218811, 0.3120531737804413]
[1,0]	[0.6744441986083984, 0.32555583119392395]	[0.5407348275184631, 0.4592650830745697]	[0.5540715456008911, 0.4459284543991089]	[0.673750102519989, 0.3262498676776886]	[0.6838729381561279, 0.3161270320415497]	[0.5081665515899658, 0.49183347821235657]	[0.49768057465553284, 0.5023194551467896]	[0.6599067449569702, 0.3400932848453522]	[0.27575743198394775, 0.7242425084114075]	[0.5104376673698425, 0.48956233263015747]	[0.5772137641906738, 0.42278632521629333]
[1,0]	[0.6605703234672546, 0.33942970633506775]	[0.5118565559387207, 0.4881434440612793]	[0.5153443217277527, 0.4846556782722473]	[0.6012824177742004, 0.3987174928188324]	[0.6276238560676575, 0.3723761737346649]	[0.4944797158241272, 0.505520224571228]	[0.4739198684692383, 0.5260800719261169]	[0.6453932523727417, 0.3546067178249359]	[0.36562249064445496, 0.6343774795532227]	[0.6162063479423523, 0.3837936520576477]	[0.5390155911445618, 0.46098437905311584]
[1,0]	[0.8711084723472595, 0.12889155745506287]	[0.5562564730644226, 0.443743497133255]	[0.6241413950920105, 0.3758586049079895]	[0.7260619401931763, 0.2739380896091461]	[0.7061770558357239, 0.29382291436195374]	[0.5715658068656921, 0.42843422293663025]	[0.5667839050292969, 0.43321606516838074]	[0.8962317109107971, 0.10376822203397751]	[0.6468442678451538, 0.35315564274787903]	[0.7372797131538391, 0.2627202272415161]	[0.7035947442054749, 0.2964053452014923]
[1,0]	[0.7687785625457764, 0.23122146725654602]	[0.5287429094314575, 0.47125712037086487]	[0.5953198671340942, 0.40468019247055054]	[0.6912308931350708, 0.3087690770626068]	[0.6782635450363159, 0.32173648476600647]	[0.5330460667610168, 0.46695390343666077]	[0.5472106337547302, 0.452789306640625]	[0.784345269203186, 0.21565470099449158]	[0.4021940231323242, 0.5978059768676758]	[0.5211151838302612, 0.47888484597206116]	[0.6123519539833069, 0.3876480758190155]
[1,0]	[0.8777116537094116, 0.12228836119174957]	[0.5869084000587463, 0.4130915403366089]	[0.7074520587921143, 0.29254791140556335]	[0.7132245898246765, 0.2867754399776459]	[0.7272091507911682, 0.2727908492088318]	[0.5340666770935059, 0.46593329310417175]	[0.5596393942832947, 0.4403606057167053]	[0.9189769625663757, 0.08102303743362427]	[0.8318933844566345, 0.16810667514801025]	[0.9093791246414185, 0.09062088280916214]	[0.6511072516441345, 0.34889277815818787]
[1,0]	[0.8628075122833252, 0.137192502617836]	[0.5993379950523376, 0.40066203474998474]	[0.6758792996406555, 0.32412073016166687]	[0.7792170643806458, 0.22078299522399902]	[0.7749794125556946, 0.22502055764198303]	[0.5703413486480713, 0.4296586513519287]	[0.5528928637504578, 0.44710713624954224]	[0.9307942390441895, 0.06920580565929413]	[0.8465133905410767, 0.15348663926124573]	[0.9020085334777832, 0.09799149632453918]	[0.7347134351730347, 0.26528656482696533]
[1,0]	[0.805928647518158, 0.19407139718532562]	[0.5681582093238831, 0.43184182047843933]	[0.6714674830436707, 0.32853254675865173]	[0.723152756690979, 0.2768472731113434]	[0.6879039406776428, 0.31209608912467957]	[0.5122194886207581, 0.4877805709838867]	[0.5456570386886597, 0.45434296131134033]	[0.803942084312439, 0.19605790078639984]	[0.4418950378894806, 0.5581049919128418]	[0.6614792346954346, 0.33852073550224304]	[0.7322009801864624, 0.2677989602088928]
[1,0]	[0.7938596606254578, 0.20614033937454224]	[0.5600526928901672, 0.43994733691215515]	[0.6865738034248352, 0.31342625617980957]	[0.7108575701713562, 0.2891424000263214]	[0.7105453610420227, 0.2894546687602997]	[0.518814206123352, 0.48118576407432556]	[0.5473514795303345, 0.4526485204696655]	[0.8047189116477966, 0.19528113305568695]	[0.5887937545776367, 0.4112061858177185]	[0.725886881351471, 0.27411311864852905]	[0.6750045418739319, 0.3249954879283905]
[1,0]	[0.9472199082374573, 0.052780114114284515]	[0.5713310241699219, 0.4286689758300781]	[0.6860737800598145, 0.31392616033554077]	[0.7589110136032104, 0.24108891189098358]	[0.7371867895126343, 0.26281315088272095]	[0.6352753043174744, 0.3647247552871704]	[0.547930896282196, 0.45206910371780396]	[0.9583789706230164, 0.04162103310227394]	[0.919292151927948, 0.0807078555226326]	[0.9827845692634583, 0.017215397208929062]	[0.6530176997184753, 0.34698230028152466]
[1,0]	[0.9485076069831848, 0.05149237811565399]	[0.612077534198761, 0.3879224359989166]	[0.6953936219215393, 0.3046063184738159]	[0.774293839931488, 0.22570617496967316]	[0.7960388660430908, 0.20396116375923157]	[0.6317844986915588, 0.36821556091308594]	[0.5589784979820251, 0.44102153182029724]	[0.9606397747993469, 0.03936029598116875]	[0.934604287147522, 0.06539569050073624]	[0.9845622181892395, 0.015437728725373745]	[0.7098967432975769, 0.2901032567024231]
[0,1]	[0.37910035252571106, 0.6208996772766113]	[0.2750234007835388, 0.7249765992164612]	[0.20546624064445496, 0.7945337891578674]	[0.13941745460033417, 0.8605825304985046]	[0.34468773007392883, 0.6553122997283936]	[0.45379963517189026, 0.5462003946304321]	[0.3504451513290405, 0.6495547890663147]	[0.2206306904554367, 0.7793692946434021]	[0.010972755029797554, 0.9890272617340088]	[0.3450671434402466, 0.6549328565597534]	[0.22509899735450745, 0.7749009132385254]
[0,1]	[0.38383445143699646, 0.6161655783653259]	[0.25292375683784485, 0.7470762729644775]	[0.18647590279579163, 0.813524067401886]	[0.26223286986351013, 0.7377671599388123]	[0.2943112552165985, 0.7056887149810791]	[0.44625020027160645, 0.5537498593330383]	[0.33615273237228394, 0.6638472676277161]	[0.20849557220935822, 0.791504442691803]	[0.003699005115777254, 0.9963009357452393]	[0.17707213759422302, 0.8229278326034546]	[0.24289050698280334, 0.7571094632148743]
[1,0]	[0.8233283162117004, 0.17667169868946075]	[0.5392042994499207, 0.46079567074775696]	[0.6467519402503967, 0.35324811935424805]	[0.7286661863327026, 0.27133381366729736]	[0.6862044334411621, 0.3137955367565155]	[0.5325136780738831, 0.46748632192611694]	[0.5531126856803894, 0.4468872547149658]	[0.8722326159477234, 0.12776735424995422]	[0.5362792015075684, 0.46372076869010925]	[0.6954967379570007, 0.30450329184532166]	[0.6364911198616028, 0.36350885033607483]
[1,0]	[0.8198533058166504, 0.18014667928218842]	[0.5627856850624084, 0.43721428513526917]	[0.6294965147972107, 0.37050342559814453]	[0.6569364666938782, 0.343063622713089]	[0.7046773433685303, 0.2953226864337921]	[0.5125155448913574, 0.4874844551086426]	[0.5194253921508789, 0.48057466745376587]	[0.8207448124885559, 0.1792551875114441]	[0.4468236267566681, 0.5531763434410095]	[0.6020529866218567, 0.3979469835758209]	[0.635852038860321, 0.36414799094200134]
[0,1]	[0.6956908106803894, 0.3043091297149658]	[0.47860485315322876, 0.5213950872421265]	[0.5118139386177063, 0.4881860315799713]	[0.553633987903595, 0.44636601209640503]	[0.5249524116516113, 0.47504761815071106]	[0.48274222016334534, 0.517257809638977]	[0.4619661271572113, 0.5380338430404663]	[0.6887275576591492, 0.31127244234085083]	[0.22150708734989166, 0.7784928679466248]	[0.527355968952179, 0.47264403104782104]	[0.49983757734298706, 0.5001623630523682]
[1,0]	[0.7432219386100769, 0.2567780017852783]	[0.4979727566242218, 0.5020272135734558]	[0.5367019772529602, 0.46329808235168457]	[0.5804696083068848, 0.41953039169311523]	[0.6346753239631653, 0.36532464623451233]	[0.48975613713264465, 0.510243833065033]	[0.4431196451187134, 0.5568803548812866]	[0.8039798736572266, 0.19602006673812866]	[0.3710746467113495, 0.6289253830909729]	[0.5864670872688293, 0.41353294253349304]	[0.5450282692909241, 0.4549717307090759]
[1,0]	[0.8877083659172058, 0.1122915968298912]	[0.5732830762863159, 0.4267168641090393]	[0.5996221899986267, 0.4003778398036957]	[0.7242630124092102, 0.2757369875907898]	[0.6841003894805908, 0.3158995807170868]	[0.5126659274101257, 0.48733410239219666]	[0.5502117276191711, 0.44978824257850647]	[0.9656854271888733, 0.03431455418467522]	[0.9184191226959229, 0.08158086985349655]	[0.9705936312675476, 0.029406344518065453]	[0.6616719961166382, 0.3383280038833618]
[1,0]	[0.8849263787269592, 0.11507359892129898]	[0.5614727735519409, 0.4385272264480591]	[0.6766161918640137, 0.32338380813598633]	[0.6571973562240601, 0.3428025543689728]	[0.6829501390457153, 0.31704992055892944]	[0.49982038140296936, 0.500179648399353]	[0.5190432667732239, 0.4809567332267761]	[0.9658313989639282, 0.034168608486652374]	[0.8992220759391785, 0.10077791661024094]	[0.959574818611145, 0.04042511805891991]	[0.6855835914611816, 0.31441643834114075]
[1,0]	[0.90836501121521, 0.09163506329059601]	[0.5674014091491699, 0.4325985312461853]	[0.6598962545394897, 0.34010374546051025]	[0.6474316716194153, 0.3525683581829071]	[0.771905779838562, 0.22809424996376038]	[0.5811682343482971, 0.41883179545402527]	[0.5453186631202698, 0.45468124747276306]	[0.9374927282333374, 0.0625072568655014]	[0.7494398355484009, 0.2505601942539215]	[0.9282681345939636, 0.07173183560371399]	[0.6617820858955383, 0.33821791410446167]
[1,0]	[0.9035601615905762, 0.09643983095884323]	[0.5442293882369995, 0.4557705819606781]	[0.6130814552307129, 0.3869185149669647]	[0.655724823474884, 0.3442751467227936]	[0.7492201328277588, 0.2507798373699188]	[0.542855978012085, 0.45714399218559265]	[0.515680730342865, 0.4843193292617798]	[0.9174542427062988, 0.08254572004079819]	[0.8515194654464722, 0.14848047494888306]	[0.9624647498130798, 0.03753519803285599]	[0.6308578252792358, 0.36914217472076416]
[1,0]	[0.8391885757446289, 0.1608113795518875]	[0.5680605173110962, 0.4319394826889038]	[0.6017529964447021, 0.3982469141483307]	[0.7120658159255981, 0.28793421387672424]	[0.664094090461731, 0.33590590953826904]	[0.533345639705658, 0.46665436029434204]	[0.5540063977241516, 0.4459936022758484]	[0.9052695631980896, 0.09473039209842682]	[0.7966020703315735, 0.20339789986610413]	[0.7723243832588196, 0.2276756465435028]	[0.6750544309616089, 0.32494550943374634]
[1,0]	[0.801186740398407, 0.1988132894039154]	[0.5687670707702637, 0.43123286962509155]	[0.6241644620895386, 0.37583550810813904]	[0.7527632713317871, 0.2472367286682129]	[0.7231379747390747, 0.2768619954586029]	[0.5481737852096558, 0.45182618498802185]	[0.5480472445487976, 0.45195281505584717]	[0.8759056329727173, 0.12409434467554092]	[0.7135708332061768, 0.28642919659614563]	[0.7062191963195801, 0.2937808036804199]	[0.7088282108306885, 0.2911718189716339]
[1,0]	[0.9548312425613403, 0.045168787240982056]	[0.5124792456626892, 0.4875207841396332]	[0.6449911594390869, 0.3550088107585907]	[0.7153194546699524, 0.2846805155277252]	[0.6386116147041321, 0.3613883852958679]	[0.5498754382133484, 0.450124591588974]	[0.5314573645591736, 0.46854260563850403]	[0.9775322675704956, 0.022467760369181633]	[0.9547739028930664, 0.04522613435983658]	[0.9621027112007141, 0.037897348403930664]	[0.7324801087379456, 0.26751992106437683]
[1,0]	[0.9485862255096436, 0.05141376703977585]	[0.5589938163757324, 0.4410061836242676]	[0.623570442199707, 0.37642958760261536]	[0.7162153124809265, 0.2837847173213959]	[0.7000430822372437, 0.2999568581581116]	[0.5399979948997498, 0.46000200510025024]	[0.532821536064148, 0.46717846393585205]	[0.9838827848434448, 0.016117257997393608]	[0.9655498266220093, 0.034450236707925797]	[0.9726961851119995, 0.027303753420710564]	[0.7572757601737976, 0.2427242547273636]
[1,0]	[0.8991086483001709, 0.10089133679866791]	[0.5583437085151672, 0.4416563808917999]	[0.6566162109375, 0.3433837592601776]	[0.7638952732086182, 0.23610472679138184]	[0.7070804238319397, 0.2929195463657379]	[0.5747032165527344, 0.4252968728542328]	[0.5340403318405151, 0.4659596383571625]	[0.9389677047729492, 0.061032284051179886]	[0.8241197466850281, 0.17588019371032715]	[0.9031574726104736, 0.09684251993894577]	[0.6939712762832642, 0.30602869391441345]
[1,0]	[0.8945598602294922, 0.10544009506702423]	[0.6111268997192383, 0.3888731002807617]	[0.6376218199729919, 0.36237820982933044]	[0.766372561454773, 0.23362746834754944]	[0.7199645638465881, 0.28003546595573425]	[0.5623144507408142, 0.43768560886383057]	[0.5307182669639587, 0.46928170323371887]	[0.9160183072090149, 0.0839817002415657]	[0.5036019682884216, 0.49639806151390076]	[0.8815231919288635, 0.11847688257694244]	[0.6155266761779785, 0.3844733238220215]
[1,0]	[0.8927167057991028, 0.10728329420089722]	[0.4719792604446411, 0.5280207395553589]	[0.5654577016830444, 0.43454232811927795]	[0.457234650850296, 0.5427653789520264]	[0.5364410281181335, 0.46355903148651123]	[0.49700742959976196, 0.502992570400238]	[0.47541290521621704, 0.524587094783783]	[0.8240203857421875, 0.17597965896129608]	[0.8105127215385437, 0.1894872933626175]	[0.9119106531143188, 0.08808936923742294]	[0.48210594058036804, 0.5178940296173096]
[1,0]	[0.3722110986709595, 0.6277889013290405]	[0.3943352997303009, 0.6056646704673767]	[0.43016326427459717, 0.5698366761207581]	[0.3901398181915283, 0.6098601818084717]	[0.41360005736351013, 0.5863999724388123]	[0.4731171131134033, 0.5268828868865967]	[0.3809278607368469, 0.6190721392631531]	[0.3385568857192993, 0.6614431142807007]	[0.09925085306167603, 0.9007490873336792]	[0.2499876469373703, 0.7500123977661133]	[0.4152282178401947, 0.5847717523574829]
[1,0]	[0.9428084492683411, 0.05719158425927162]	[0.6185504198074341, 0.38144952058792114]	[0.6878408193588257, 0.3121591806411743]	[0.7591188549995422, 0.24088110029697418]	[0.7554380893707275, 0.24456191062927246]	[0.6387801766395569, 0.3612198829650879]	[0.5849856734275818, 0.4150143265724182]	[0.9709885716438293, 0.029011454433202744]	[0.903189480304718, 0.09681051969528198]	[0.9736468195915222, 0.02635321207344532]	[0.7498379349708557, 0.2501620948314667]
[1,0]	[0.8891251683235168, 0.11087486892938614]	[0.5742679238319397, 0.4257320463657379]	[0.6568707227706909, 0.34312933683395386]	[0.729498028755188, 0.2705020010471344]	[0.7144365310668945, 0.28556346893310547]	[0.5856081247329712, 0.4143919050693512]	[0.5507292747497559, 0.44927072525024414]	[0.950247585773468, 0.04975242540240288]	[0.8270934224128723, 0.17290662229061127]	[0.9280450940132141, 0.07195485383272171]	[0.6370751857757568, 0.3629247844219208]
[1,0]	[0.8615059852600098, 0.13849402964115143]	[0.569031298160553, 0.430968701839447]	[0.6457560658454895, 0.3542439341545105]	[0.7014333009719849, 0.29856663942337036]	[0.6620726585388184, 0.33792737126350403]	[0.5587127208709717, 0.44128724932670593]	[0.5446633696556091, 0.4553365707397461]	[0.883510410785675, 0.11648953706026077]	[0.4914185702800751, 0.5085813999176025]	[0.7343681454658508, 0.26563185453414917]	[0.6458420157432556, 0.35415804386138916]
[1,0]	[0.8605805039405823, 0.1394195407629013]	[0.5006143450737, 0.49938565492630005]	[0.507165789604187, 0.49283427000045776]	[0.5884476900100708, 0.4115522503852844]	[0.5584350228309631, 0.4415648877620697]	[0.5037038326263428, 0.4962961673736572]	[0.5307419300079346, 0.46925801038742065]	[0.9481226205825806, 0.051877327263355255]	[0.8654146790504456, 0.13458536565303802]	[0.934934675693512, 0.06506527215242386]	[0.5320162773132324, 0.46798375248908997]
[1,0]	[0.8824838995933533, 0.11751603335142136]	[0.49603840708732605, 0.5039615035057068]	[0.549964189529419, 0.45003584027290344]	[0.625802755355835, 0.37419724464416504]	[0.5568979382514954, 0.443102091550827]	[0.503711462020874, 0.49628856778144836]	[0.5111327171325684, 0.4888673424720764]	[0.9453409910202026, 0.05465899407863617]	[0.9057681560516357, 0.09423181414604187]	[0.9635555744171143, 0.03644436597824097]	[0.4993991553783417, 0.5006008744239807]
[1,0]	[0.7950739860534668, 0.20492593944072723]	[0.5364726781845093, 0.4635273516178131]	[0.5568127036094666, 0.44318732619285583]	[0.5981135368347168, 0.401886522769928]	[0.5632233023643494, 0.4367767572402954]	[0.4979211091995239, 0.5020788311958313]	[0.5267704129219055, 0.47322964668273926]	[0.8718551397323608, 0.12814491987228394]	[0.6892869472503662, 0.3107130825519562]	[0.8420357704162598, 0.15796424448490143]	[0.6087509989738464, 0.39124906063079834]
[0,1]	[0.537609338760376, 0.46239063143730164]	[0.502968430519104, 0.4970315992832184]	[0.5575289726257324, 0.44247105717658997]	[0.5313568115234375, 0.4686431884765625]	[0.5958418846130371, 0.4041581451892853]	[0.4771770238876343, 0.5228229761123657]	[0.4725934863090515, 0.5274065732955933]	[0.6204412579536438, 0.3795587122440338]	[0.189869686961174, 0.8101303577423096]	[0.4307039678096771, 0.5692959427833557]	[0.6194702386856079, 0.38052982091903687]
[1,0]	[0.9110790491104126, 0.08892099559307098]	[0.5898234844207764, 0.41017642617225647]	[0.6510912775993347, 0.3489086627960205]	[0.6720536351203918, 0.32794633507728577]	[0.6517161726951599, 0.34828388690948486]	[0.5487061142921448, 0.45129385590553284]	[0.5279800295829773, 0.4720200002193451]	[0.9564619064331055, 0.04353809729218483]	[0.8700726628303528, 0.1299273520708084]	[0.9343346953392029, 0.06566529721021652]	[0.6115382313728333, 0.38846179842948914]
[1,0]	[0.8811200261116028, 0.11887998133897781]	[0.5793111324310303, 0.4206888675689697]	[0.6004695892333984, 0.3995303511619568]	[0.6765929460525513, 0.32340705394744873]	[0.6853060722351074, 0.31469398736953735]	[0.543377697467804, 0.4566223621368408]	[0.5157185792922974, 0.48428139090538025]	[0.936551034450531, 0.06344892084598541]	[0.8525902032852173, 0.1474098116159439]	[0.925625205039978, 0.07437479496002197]	[0.6897137761116028, 0.31028616428375244]
[1,0]	[0.8478710651397705, 0.15212896466255188]	[0.5713173151016235, 0.42868271470069885]	[0.5818992853164673, 0.4181007444858551]	[0.6144937872886658, 0.38550621271133423]	[0.6414865255355835, 0.3585135042667389]	[0.5190821290016174, 0.48091787099838257]	[0.5461561679840088, 0.4538438320159912]	[0.8699125051498413, 0.13008753955364227]	[0.5977586507797241, 0.40224137902259827]	[0.6905934810638428, 0.3094065189361572]	[0.6209351420402527, 0.3790648877620697]
[1,0]	[0.8269593715667725, 0.17304067313671112]	[0.5420767068862915, 0.4579232931137085]	[0.5679923295974731, 0.43200770020484924]	[0.6510639190673828, 0.3489360809326172]	[0.6588755249977112, 0.3411245346069336]	[0.4993371367454529, 0.5006628632545471]	[0.4968920946121216, 0.5031079053878784]	[0.8153859972953796, 0.18461403250694275]	[0.5954861640930176, 0.4045138657093048]	[0.8066715598106384, 0.19332851469516754]	[0.5833641290664673, 0.4166359007358551]
[1,0]	[0.882991373538971, 0.11700858920812607]	[0.5303638577461243, 0.4696361720561981]	[0.6053889393806458, 0.39461109042167664]	[0.6569392681121826, 0.3430607318878174]	[0.713057816028595, 0.28694218397140503]	[0.5624382495880127, 0.43756169080734253]	[0.5350139737129211, 0.46498599648475647]	[0.9275429248809814, 0.07245709002017975]	[0.559764564037323, 0.4402354061603546]	[0.8847240209579468, 0.11527597904205322]	[0.7731504440307617, 0.22684957087039948]
[1,0]	[0.8729754686355591, 0.1270245760679245]	[0.5179871320724487, 0.48201286792755127]	[0.6265153288841248, 0.37348470091819763]	[0.7031083703041077, 0.29689162969589233]	[0.7103567123413086, 0.289643257856369]	[0.5340039134025574, 0.4659960865974426]	[0.5253956913948059, 0.47460439801216125]	[0.8922768831253052, 0.107723169028759]	[0.5353217720985413, 0.46467822790145874]	[0.9213823080062866, 0.07861769944429398]	[0.6652368903160095, 0.33476313948631287]
[1,0]	[0.8651556372642517, 0.13484430313110352]	[0.5884067416191101, 0.4115931987762451]	[0.7002632021903992, 0.29973676800727844]	[0.6874616742134094, 0.3125382959842682]	[0.6805057525634766, 0.3194942772388458]	[0.5483705997467041, 0.4516294598579407]	[0.5549778342247009, 0.4450221657752991]	[0.9030152559280396, 0.09698475152254105]	[0.6823367476463318, 0.3176632225513458]	[0.7450714111328125, 0.2549285292625427]	[0.6502320170402527, 0.3497679531574249]
[1,0]	[0.8215804696083069, 0.17841951549053192]	[0.5476460456848145, 0.45235395431518555]	[0.636865496635437, 0.3631345331668854]	[0.621951699256897, 0.378048300743103]	[0.6827040314674377, 0.31729599833488464]	[0.5247941017150879, 0.47520583868026733]	[0.5402194857597351, 0.4597805440425873]	[0.8223769664764404, 0.17762301862239838]	[0.6049906611442566, 0.3950093984603882]	[0.6876593828201294, 0.3123406767845154]	[0.6417454481124878, 0.3582545220851898]
[1,0]	[0.8988882899284363, 0.10111169517040253]	[0.548159122467041, 0.45184093713760376]	[0.6671491861343384, 0.33285078406333923]	[0.6631113290786743, 0.3368886709213257]	[0.6781807541847229, 0.3218192160129547]	[0.5411592721939087, 0.4588407576084137]	[0.5718096494674683, 0.42819029092788696]	[0.9224945306777954, 0.07750548422336578]	[0.8917617201805115, 0.1082383394241333]	[0.9177035689353943, 0.08229640871286392]	[0.6958311200141907, 0.3041689097881317]
[1,0]	[0.8864184021949768, 0.1135815903544426]	[0.527373194694519, 0.47262677550315857]	[0.6304426193237305, 0.36955738067626953]	[0.6605145931243896, 0.33948543667793274]	[0.6898645758628845, 0.3101353943347931]	[0.5483639240264893, 0.45163607597351074]	[0.5347496867179871, 0.4652503430843353]	[0.9258378744125366, 0.0741620734333992]	[0.7937695980072021, 0.20623034238815308]	[0.9173680543899536, 0.0826319083571434]	[0.7046802639961243, 0.2953197658061981]
[1,0]	[0.6771497130393982, 0.3228503167629242]	[0.47090762853622437, 0.5290923714637756]	[0.4899960160255432, 0.5100039839744568]	[0.5013582110404968, 0.4986417591571808]	[0.49184155464172363, 0.5081585049629211]	[0.48690617084503174, 0.5130938291549683]	[0.46672219038009644, 0.5332778096199036]	[0.7876211404800415, 0.2123788744211197]	[0.5236854553222656, 0.47631457448005676]	[0.8168767094612122, 0.18312327563762665]	[0.45861220359802246, 0.5413877367973328]
[0,1]	[0.44852253794670105, 0.5514774322509766]	[0.48293182253837585, 0.5170682668685913]	[0.5007004737854004, 0.49929946660995483]	[0.4882446527481079, 0.5117552876472473]	[0.4817158281803131, 0.5182842016220093]	[0.47581109404563904, 0.5241888761520386]	[0.4782291352748871, 0.5217708349227905]	[0.478675901889801, 0.5213241577148438]	[0.15893815457820892, 0.8410618305206299]	[0.4827253818511963, 0.5172746181488037]	[0.46634572744369507, 0.5336542129516602]
[1,0]	[0.7649787068367004, 0.23502130806446075]	[0.544378936290741, 0.45562103390693665]	[0.5795255899429321, 0.42047441005706787]	[0.7450748682022095, 0.2549251616001129]	[0.6047753691673279, 0.39522460103034973]	[0.4967633783817291, 0.5032366514205933]	[0.5348551869392395, 0.4651447534561157]	[0.7893503904342651, 0.21064960956573486]	[0.5259197354316711, 0.4740802049636841]	[0.4880114495754242, 0.5119885802268982]	[0.5801395773887634, 0.41986048221588135]
[1,0]	[0.7205420732498169, 0.27945786714553833]	[0.5632666349411011, 0.4367334246635437]	[0.6186079382896423, 0.38139206171035767]	[0.7516998052597046, 0.2483002245426178]	[0.736071765422821, 0.26392826437950134]	[0.508220374584198, 0.491779625415802]	[0.5387573838233948, 0.4612426161766052]	[0.719215989112854, 0.280784010887146]	[0.3494437038898468, 0.6505563259124756]	[0.5817556381225586, 0.418244332075119]	[0.6480754017829895, 0.35192450881004333]
[1,0]	[0.8394571542739868, 0.160542830824852]	[0.5017572641372681, 0.49824270606040955]	[0.5419203042984009, 0.45807963609695435]	[0.5356336832046509, 0.4643664062023163]	[0.6505177617073059, 0.3494822382926941]	[0.5329094529151917, 0.4670904576778412]	[0.46925848722457886, 0.5307415723800659]	[0.9079093933105469, 0.09209061414003372]	[0.8316735029220581, 0.16832654178142548]	[0.7798140645027161, 0.22018592059612274]	[0.6368812322616577, 0.3631187677383423]
[1,0]	[0.7216164469718933, 0.2783835530281067]	[0.46620985865592957, 0.533790111541748]	[0.5527233481407166, 0.44727668166160583]	[0.6342081427574158, 0.36579185724258423]	[0.5945456624031067, 0.4054543077945709]	[0.500970184803009, 0.49902987480163574]	[0.4838704466819763, 0.5161295533180237]	[0.86492520570755, 0.13507474958896637]	[0.7394220232963562, 0.2605780363082886]	[0.7068120241165161, 0.2931879162788391]	[0.5684458017349243, 0.4315541386604309]
[1,0]	[0.8992568850517273, 0.10074316710233688]	[0.5465983748435974, 0.453401654958725]	[0.6238905191421509, 0.3761094808578491]	[0.7390508651733398, 0.26094913482666016]	[0.6790726780891418, 0.32092732191085815]	[0.5719894170761108, 0.4280105531215668]	[0.5531772971153259, 0.44682279229164124]	[0.9007062911987305, 0.09929373860359192]	[0.7951658964157104, 0.20483410358428955]	[0.9312598705291748, 0.06874021142721176]	[0.6026279926300049, 0.3973720669746399]
[1,0]	[0.9023633599281311, 0.0976366400718689]	[0.5628718733787537, 0.43712809681892395]	[0.6481546759605408, 0.35184529423713684]	[0.7404883503913879, 0.25951170921325684]	[0.7222611308097839, 0.2777388393878937]	[0.5697339773178101, 0.4302660822868347]	[0.5576077699661255, 0.44239217042922974]	[0.8568025827407837, 0.14319738745689392]	[0.7415183782577515, 0.2584816515445709]	[0.9246231317520142, 0.07537689059972763]	[0.6402031779289246, 0.35979679226875305]
[1,0]	[0.8033559918403625, 0.19664394855499268]	[0.5535732507705688, 0.44642671942710876]	[0.6041293740272522, 0.3958706557750702]	[0.6808082461357117, 0.31919175386428833]	[0.6776449084281921, 0.3223550319671631]	[0.5095038414001465, 0.4904961884021759]	[0.5361955165863037, 0.46380454301834106]	[0.835548996925354, 0.1644509732723236]	[0.5887174606323242, 0.41128256916999817]	[0.7512689828872681, 0.24873104691505432]	[0.6383308172225952, 0.36166912317276]
[1,0]	[0.822642982006073, 0.17735706269741058]	[0.5519212484359741, 0.4480787217617035]	[0.6154664158821106, 0.38453352451324463]	[0.636362612247467, 0.36363741755485535]	[0.6784226894378662, 0.321577250957489]	[0.5202986001968384, 0.47970137000083923]	[0.5359129905700684, 0.46408700942993164]	[0.8520029187202454, 0.14799708127975464]	[0.609386682510376, 0.390613317489624]	[0.801260232925415, 0.19873981177806854]	[0.710250735282898, 0.28974923491477966]
[0,1]	[0.8437051773071289, 0.15629486739635468]	[0.5342292785644531, 0.4657706916332245]	[0.62871253490448, 0.37128743529319763]	[0.6751683354377747, 0.32483166456222534]	[0.6656962633132935, 0.33430373668670654]	[0.507446825504303, 0.49255314469337463]	[0.529008150100708, 0.47099190950393677]	[0.872891366481781, 0.12710867822170258]	[0.5516572594642639, 0.44834280014038086]	[0.5559123754501343, 0.4440876245498657]	[0.6525983810424805, 0.3474016487598419]
[1,0]	[0.7587427496910095, 0.24125723540782928]	[0.5409155488014221, 0.45908451080322266]	[0.5998624563217163, 0.4001375436782837]	[0.6855822801589966, 0.31441766023635864]	[0.6811577677726746, 0.31884220242500305]	[0.4826115071773529, 0.5173885226249695]	[0.5123761892318726, 0.48762378096580505]	[0.7455504536628723, 0.2544495463371277]	[0.3700188398361206, 0.6299811601638794]	[0.5137569904327393, 0.48624300956726074]	[0.620323121547699, 0.37967684864997864]
[1,0]	[0.9266113638877869, 0.07338859885931015]	[0.6234065890312195, 0.37659335136413574]	[0.5931422710418701, 0.4068577289581299]	[0.755211353302002, 0.24478870630264282]	[0.7080828547477722, 0.29191717505455017]	[0.5929184556007385, 0.40708157420158386]	[0.5540515780448914, 0.44594845175743103]	[0.9670752286911011, 0.03292478248476982]	[0.9243794083595276, 0.07562065124511719]	[0.9674606919288635, 0.032539330422878265]	[0.6612941026687622, 0.3387058973312378]
[1,0]	[0.9222065210342407, 0.07779347896575928]	[0.5913471579551697, 0.4086528420448303]	[0.6874271035194397, 0.3125728666782379]	[0.7683243751525879, 0.2316756248474121]	[0.784046471118927, 0.21595355868339539]	[0.617062509059906, 0.3829375207424164]	[0.5557290315628052, 0.4442709684371948]	[0.9508119821548462, 0.049188051372766495]	[0.8588312268257141, 0.14116883277893066]	[0.953061044216156, 0.04693896323442459]	[0.7403252124786377, 0.2596747577190399]
[1,0]	[0.941290020942688, 0.05870995298027992]	[0.5604271292686462, 0.43957284092903137]	[0.5776901841163635, 0.42230984568595886]	[0.6278194189071655, 0.37218061089515686]	[0.625499963760376, 0.3745000660419464]	[0.5533440709114075, 0.44665589928627014]	[0.5473182201385498, 0.45268186926841736]	[0.96967613697052, 0.030323844403028488]	[0.9669718146324158, 0.03302818164229393]	[0.9803926348686218, 0.019607337191700935]	[0.662006139755249, 0.33799389004707336]
[1,0]	[0.9559540748596191, 0.044045861810445786]	[0.5521560311317444, 0.447843998670578]	[0.5737390518188477, 0.42626088857650757]	[0.7013380527496338, 0.2986619472503662]	[0.6716083884239197, 0.32839155197143555]	[0.53090500831604, 0.4690949618816376]	[0.5387392640113831, 0.46126067638397217]	[0.9748596549034119, 0.025140292942523956]	[0.9537827372550964, 0.04621720314025879]	[0.9767962694168091, 0.02320369891822338]	[0.6421191096305847, 0.35788094997406006]
[1,0]	[0.9424240589141846, 0.05757594108581543]	[0.5715100169181824, 0.42848995327949524]	[0.6321150660514832, 0.36788490414619446]	[0.7705164551734924, 0.22948352992534637]	[0.6902634501457214, 0.30973654985427856]	[0.5947316884994507, 0.4052683115005493]	[0.5486745238304138, 0.4513254761695862]	[0.9331610202789307, 0.06683901697397232]	[0.8806939125061035, 0.11930609494447708]	[0.9754923582077026, 0.024507641792297363]	[0.7394940853118896, 0.2605058550834656]
[1,0]	[0.925323486328125, 0.074676513671875]	[0.5642126202583313, 0.4357874393463135]	[0.6879442930221558, 0.31205564737319946]	[0.7864100933074951, 0.21358990669250488]	[0.6812530755996704, 0.3187468945980072]	[0.578300416469574, 0.421699583530426]	[0.5459615588188171, 0.4540383517742157]	[0.9238433837890625, 0.07615659385919571]	[0.8367640376091003, 0.16323593258857727]	[0.966029167175293, 0.03397084027528763]	[0.7432042360305786, 0.2567957639694214]
[1,0]	[0.9079238176345825, 0.0920761376619339]	[0.5506904721260071, 0.4493095278739929]	[0.6199667453765869, 0.3800332844257355]	[0.6901737451553345, 0.30982622504234314]	[0.6099331974983215, 0.3900667130947113]	[0.5881824493408203, 0.4118175506591797]	[0.563697099685669, 0.43630293011665344]	[0.9070028066635132, 0.09299712628126144]	[0.6952972412109375, 0.3047028183937073]	[0.9341541528701782, 0.06584586203098297]	[0.6859884262084961, 0.3140116035938263]
[1,0]	[0.9208405613899231, 0.07915938645601273]	[0.5421969890594482, 0.45780301094055176]	[0.5763185024261475, 0.42368149757385254]	[0.7431574463844299, 0.25684261322021484]	[0.6935662627220154, 0.3064337968826294]	[0.5671671032905579, 0.4328329265117645]	[0.554945170879364, 0.4450547993183136]	[0.8912937641143799, 0.10870623588562012]	[0.6459189653396606, 0.35408109426498413]	[0.9599229097366333, 0.04007706791162491]	[0.5932756662368774, 0.40672439336776733]
[1,0]	[0.8361620903015137, 0.16383792459964752]	[0.5792648196220398, 0.4207352101802826]	[0.6622084975242615, 0.3377915620803833]	[0.7281180024147034, 0.271882027387619]	[0.6910154223442078, 0.30898454785346985]	[0.50958251953125, 0.4904174506664276]	[0.532545268535614, 0.4674547016620636]	[0.7924495935440063, 0.20755042135715485]	[0.2832646667957306, 0.7167353630065918]	[0.6130357384681702, 0.38696423172950745]	[0.5878222584724426, 0.4121777415275574]
[0,1]	[0.8052235245704651, 0.19477643072605133]	[0.5424385070800781, 0.4575614035129547]	[0.609811007976532, 0.39018896222114563]	[0.6662291288375854, 0.3337709307670593]	[0.6852279901504517, 0.31477200984954834]	[0.5052042603492737, 0.49479565024375916]	[0.5145536661148071, 0.48544633388519287]	[0.7963904142379761, 0.2036096304655075]	[0.3876659870147705, 0.6123340129852295]	[0.5801265835762024, 0.41987350583076477]	[0.6708957552909851, 0.3291042745113373]
[1,0]	[0.7602192759513855, 0.2397807240486145]	[0.45099350810050964, 0.549006462097168]	[0.595379114151001, 0.4046209156513214]	[0.5268133878707886, 0.47318652272224426]	[0.5567318797111511, 0.4432680904865265]	[0.5097634196281433, 0.4902365207672119]	[0.4942670464515686, 0.5057329535484314]	[0.5008102059364319, 0.4991898238658905]	[0.17773112654685974, 0.8222689032554626]	[0.40743815898895264, 0.5925618410110474]	[0.5306757688522339, 0.4693243205547333]
[1,0]	[0.722719669342041, 0.277280330657959]	[0.45725685358047485, 0.5427431464195251]	[0.5709725618362427, 0.42902737855911255]	[0.5627509951591492, 0.4372490644454956]	[0.5341619849205017, 0.4658379852771759]	[0.4952930510044098, 0.5047069191932678]	[0.4434385299682617, 0.5565614700317383]	[0.40297427773475647, 0.5970257520675659]	[0.1302122175693512, 0.8697877526283264]	[0.3253968358039856, 0.6746031641960144]	[0.5520766973495483, 0.44792333245277405]
[1,0]	[0.7477881908416748, 0.2522117793560028]	[0.5552017688751221, 0.44479820132255554]	[0.5583634376525879, 0.4416365325450897]	[0.741026759147644, 0.25897321105003357]	[0.5905047059059143, 0.40949535369873047]	[0.5106779336929321, 0.48932212591171265]	[0.5528926849365234, 0.44710737466812134]	[0.7730852961540222, 0.22691473364830017]	[0.45852550864219666, 0.5414745211601257]	[0.6038705706596375, 0.39612945914268494]	[0.6129987835884094, 0.3870012164115906]
[1,0]	[0.7312816977500916, 0.26871824264526367]	[0.5630792379379272, 0.43692079186439514]	[0.6349208950996399, 0.3650791347026825]	[0.7161952257156372, 0.283804714679718]	[0.6683667302131653, 0.3316332995891571]	[0.5439261198043823, 0.4560738205909729]	[0.5452879071235657, 0.45471203327178955]	[0.8029956221580505, 0.19700439274311066]	[0.5355505347251892, 0.46444937586784363]	[0.6609591245651245, 0.3390408456325531]	[0.665481686592102, 0.33451831340789795]
[1,0]	[0.9054695963859558, 0.09453044831752777]	[0.565083384513855, 0.434916615486145]	[0.6443446278572083, 0.35565534234046936]	[0.7301101088523865, 0.2698899209499359]	[0.676581621170044, 0.32341837882995605]	[0.5501666069030762, 0.44983336329460144]	[0.5538957118988037, 0.4461042881011963]	[0.9686591029167175, 0.03134094551205635]	[0.931878387928009, 0.06812164932489395]	[0.9304590225219727, 0.06954099982976913]	[0.6144139170646667, 0.38558611273765564]
[1,0]	[0.9110667705535889, 0.08893319219350815]	[0.5618405342102051, 0.4381595253944397]	[0.6502059102058411, 0.3497941493988037]	[0.7092418670654297, 0.2907581031322479]	[0.678495466709137, 0.32150453329086304]	[0.5481695532798767, 0.4518304169178009]	[0.5503677725791931, 0.4496322572231293]	[0.9660360813140869, 0.033963922411203384]	[0.8937638401985168, 0.10623621940612793]	[0.9089242219924927, 0.09107576310634613]	[0.6715781688690186, 0.32842180132865906]
[1,0]	[0.8839057683944702, 0.1160941794514656]	[0.5269074440002441, 0.47309255599975586]	[0.5832688808441162, 0.4167311191558838]	[0.6210150718688965, 0.3789849877357483]	[0.5698201060295105, 0.4301798343658447]	[0.5291637778282166, 0.47083625197410583]	[0.5340394377708435, 0.4659605622291565]	[0.9317944645881653, 0.06820561736822128]	[0.8630457520484924, 0.136954203248024]	[0.9606361389160156, 0.039363883435726166]	[0.5211041569709778, 0.4788958430290222]
[1,0]	[0.8447848558425903, 0.15521511435508728]	[0.4930976331233978, 0.5069023966789246]	[0.497138112783432, 0.5028618574142456]	[0.5462166666984558, 0.4537833333015442]	[0.5012041330337524, 0.49879592657089233]	[0.5102726817131042, 0.48972731828689575]	[0.5147663950920105, 0.4852336347103119]	[0.8876467347145081, 0.11235329508781433]	[0.6842532157897949, 0.3157467246055603]	[0.9462679624557495, 0.05373203381896019]	[0.5016592144966125, 0.49834075570106506]
[1,0]	[0.8647708892822266, 0.13522912561893463]	[0.541111171245575, 0.45888879895210266]	[0.670365571975708, 0.3296344578266144]	[0.7091404795646667, 0.29085949063301086]	[0.6552894115447998, 0.3447105884552002]	[0.5457056760787964, 0.4542944133281708]	[0.5503118634223938, 0.449688196182251]	[0.8794093728065491, 0.12059063464403152]	[0.7075726985931396, 0.29242733120918274]	[0.9497926831245422, 0.050207339227199554]	[0.6625327467918396, 0.3374672532081604]
[1,0]	[0.9170516729354858, 0.08294832706451416]	[0.5760554671287537, 0.4239445924758911]	[0.675661563873291, 0.324338436126709]	[0.7205478549003601, 0.2794521152973175]	[0.7101856470108032, 0.289814293384552]	[0.5661618113517761, 0.43383824825286865]	[0.5364248752593994, 0.46357518434524536]	[0.9323337078094482, 0.06766630709171295]	[0.857495903968811, 0.14250405132770538]	[0.957423985004425, 0.04257599264383316]	[0.6657512187957764, 0.334248811006546]
[1,0]	[0.8328182101249695, 0.16718174517154694]	[0.513638436794281, 0.486361563205719]	[0.6030519604682922, 0.39694803953170776]	[0.6689680814743042, 0.3310319781303406]	[0.6254850029945374, 0.37451499700546265]	[0.4924914538860321, 0.5075085759162903]	[0.49948424100875854, 0.5005156993865967]	[0.8607528209686279, 0.1392471343278885]	[0.550612211227417, 0.4493878483772278]	[0.7157065868377686, 0.28429344296455383]	[0.5379857420921326, 0.46201425790786743]
[1,0]	[0.8396297097206116, 0.16037021577358246]	[0.5210742354393005, 0.47892582416534424]	[0.5570441484451294, 0.442955881357193]	[0.6386886239051819, 0.3613113760948181]	[0.6027601957321167, 0.3972398340702057]	[0.492619127035141, 0.5073808431625366]	[0.4979541301727295, 0.5020458698272705]	[0.8080459833145142, 0.1919540911912918]	[0.530492901802063, 0.4695071578025818]	[0.6104266047477722, 0.38957342505455017]	[0.5706785917282104, 0.4293213486671448]
[0,1]	[0.3140469491481781, 0.6859530806541443]	[0.2933065891265869, 0.7066933512687683]	[0.32181957364082336, 0.678180456161499]	[0.2867123782634735, 0.7132875919342041]	[0.3615349233150482, 0.6384651064872742]	[0.4512505531311035, 0.5487493872642517]	[0.3133598864078522, 0.6866400837898254]	[0.39790108799934387, 0.6020988821983337]	[0.03268427774310112, 0.967315673828125]	[0.10995393246412277, 0.8900461196899414]	[0.33542847633361816, 0.6645715236663818]
[1,0]	[0.8792649507522583, 0.1207350417971611]	[0.5453627109527588, 0.4546372592449188]	[0.6211739182472229, 0.37882617115974426]	[0.7021826505661011, 0.29781731963157654]	[0.6490235924720764, 0.35097643733024597]	[0.5014753341674805, 0.4985247254371643]	[0.5498497486114502, 0.4501502215862274]	[0.8802326917648315, 0.11976733058691025]	[0.8199180960655212, 0.18008191883563995]	[0.7325239181518555, 0.26747608184814453]	[0.6391355991363525, 0.36086440086364746]
[1,0]	[0.8384513258934021, 0.1615486890077591]	[0.5182679295539856, 0.4817321002483368]	[0.602141797542572, 0.3978581726551056]	[0.682120680809021, 0.3178793787956238]	[0.6477675437927246, 0.3522323966026306]	[0.5353156328201294, 0.4646843671798706]	[0.5389042496681213, 0.46109578013420105]	[0.8798672556877136, 0.120132677257061]	[0.7289173007011414, 0.27108269929885864]	[0.7638964056968689, 0.23610353469848633]	[0.7171623706817627, 0.2828376889228821]
[1,0]	[0.7383551597595215, 0.2616448700428009]	[0.5492027997970581, 0.4507972300052643]	[0.6178814172744751, 0.3821185529232025]	[0.6458774209022522, 0.3541226089000702]	[0.6993533372879028, 0.30064669251441956]	[0.5101813077926636, 0.4898186922073364]	[0.5284394025802612, 0.47156059741973877]	[0.8925818204879761, 0.10741817951202393]	[0.4326801896095276, 0.5673197507858276]	[0.9498607516288757, 0.050139278173446655]	[0.5827521085739136, 0.41724786162376404]
[1,0]	[0.752386212348938, 0.247613787651062]	[0.5101087093353271, 0.48989129066467285]	[0.5554882287979126, 0.444511741399765]	[0.5741307735443115, 0.4258692264556885]	[0.5594322085380554, 0.4405677616596222]	[0.5022081732749939, 0.49779176712036133]	[0.49221307039260864, 0.5077869296073914]	[0.9084987640380859, 0.09150125086307526]	[0.34776467084884644, 0.6522353291511536]	[0.9228070974349976, 0.07719291746616364]	[0.5753040909767151, 0.4246959090232849]
[1,0]	[0.920202374458313, 0.07979763299226761]	[0.5803895592689514, 0.41961047053337097]	[0.6615722179412842, 0.3384277820587158]	[0.7587642669677734, 0.24123570322990417]	[0.7250547409057617, 0.2749452292919159]	[0.5740948915481567, 0.4259050786495209]	[0.578352689743042, 0.4216472804546356]	[0.9538801312446594, 0.046119898557662964]	[0.8745601773262024, 0.1254398375749588]	[0.9302217960357666, 0.06977816671133041]	[0.6795970797538757, 0.3204028606414795]
[1,0]	[0.9145362973213196, 0.08546365052461624]	[0.5535423755645752, 0.4464576840400696]	[0.6304896473884583, 0.36951032280921936]	[0.6880726218223572, 0.31192734837532043]	[0.731293261051178, 0.26870667934417725]	[0.5539169311523438, 0.4460830092430115]	[0.5374224185943604, 0.46257758140563965]	[0.9208216667175293, 0.07917829602956772]	[0.7643014788627625, 0.23569853603839874]	[0.9604172706604004, 0.03958273306488991]	[0.6794931888580322, 0.320506751537323]
[1,0]	[0.8695701956748962, 0.13042975962162018]	[0.5183306932449341, 0.48166927695274353]	[0.5715333223342896, 0.4284667372703552]	[0.6714942455291748, 0.3285057544708252]	[0.6542959809303284, 0.34570398926734924]	[0.5490245223045349, 0.4509754478931427]	[0.5396424531936646, 0.46035751700401306]	[0.892634928226471, 0.10736509412527084]	[0.6567596197128296, 0.343240350484848]	[0.8816026449203491, 0.11839736253023148]	[0.6497344374656677, 0.35026559233665466]
[1,0]	[0.8673058152198792, 0.13269412517547607]	[0.5159886479377747, 0.48401132225990295]	[0.6016660928726196, 0.39833390712738037]	[0.6062650084495544, 0.39373499155044556]	[0.6796215176582336, 0.32037845253944397]	[0.5575411319732666, 0.4424588084220886]	[0.5264158844947815, 0.4735840857028961]	[0.89824378490448, 0.10175620764493942]	[0.7620409727096558, 0.23795898258686066]	[0.9016335010528564, 0.09836650639772415]	[0.6141225099563599, 0.38587746024131775]
[1,0]	[0.9235801696777344, 0.07641985267400742]	[0.5674728155136108, 0.43252721428871155]	[0.6796948909759521, 0.32030507922172546]	[0.7626363039016724, 0.23736372590065002]	[0.7282485365867615, 0.2717514932155609]	[0.5569639801979065, 0.4430359899997711]	[0.55435711145401, 0.44564288854599]	[0.9623521566390991, 0.037647832185029984]	[0.9228897094726562, 0.07711032032966614]	[0.8903481960296631, 0.1096518337726593]	[0.7164765000343323, 0.2835234999656677]
[1,0]	[0.8721005916595459, 0.1278994381427765]	[0.5601882338523865, 0.4398117661476135]	[0.6403554677963257, 0.35964450240135193]	[0.7398390173912048, 0.2601609528064728]	[0.6646870374679565, 0.33531293272972107]	[0.5406625270843506, 0.4593374729156494]	[0.5610988736152649, 0.4389011263847351]	[0.9252254962921143, 0.07477444410324097]	[0.8036105632781982, 0.19638940691947937]	[0.7077163457870483, 0.2922836244106293]	[0.7511605620384216, 0.24883946776390076]
[1,0]	[0.8430280685424805, 0.15697190165519714]	[0.5303072929382324, 0.4696926474571228]	[0.577948272228241, 0.4220517873764038]	[0.6372749209403992, 0.3627251088619232]	[0.6560462713241577, 0.3439536988735199]	[0.4935508072376251, 0.5064492225646973]	[0.5304931402206421, 0.4695068895816803]	[0.8745560646057129, 0.1254439651966095]	[0.6703013777732849, 0.3296985924243927]	[0.6203351616859436, 0.3796648681163788]	[0.5967836976051331, 0.40321627259254456]
[1,0]	[0.8163023591041565, 0.1836976259946823]	[0.5202357172966003, 0.47976431250572205]	[0.6101030111312866, 0.389896959066391]	[0.7017402052879333, 0.2982598543167114]	[0.6737784147262573, 0.3262215554714203]	[0.5285959243774414, 0.4714040458202362]	[0.5465272665023804, 0.453472763299942]	[0.9033734202384949, 0.09662659466266632]	[0.7543051242828369, 0.24569478631019592]	[0.6856284737586975, 0.3143715262413025]	[0.6205349564552307, 0.3794650435447693]
[1,0]	[0.9154167175292969, 0.08458321541547775]	[0.5483098030090332, 0.451690137386322]	[0.6344267129898071, 0.36557328701019287]	[0.6794945597648621, 0.3205054700374603]	[0.6964806318283081, 0.3035193085670471]	[0.5803124308586121, 0.41968753933906555]	[0.573424756526947, 0.42657530307769775]	[0.949417233467102, 0.050582755357027054]	[0.8796282410621643, 0.12037176638841629]	[0.8603157997131348, 0.13968418538570404]	[0.6585057973861694, 0.3414941430091858]
[1,0]	[0.8893932104110718, 0.1106068342924118]	[0.5749941468238831, 0.42500582337379456]	[0.6378259658813477, 0.36217400431632996]	[0.6979358792304993, 0.30206412076950073]	[0.6908688545227051, 0.30913111567497253]	[0.5603200197219849, 0.43967992067337036]	[0.5575209259986877, 0.44247910380363464]	[0.944699227809906, 0.05530070886015892]	[0.9313828945159912, 0.06861706078052521]	[0.9315141439437866, 0.06848585605621338]	[0.7084417343139648, 0.29155829548835754]
[1,0]	[0.874564528465271, 0.12543539702892303]	[0.5471649765968323, 0.4528350532054901]	[0.5590695738792419, 0.44093042612075806]	[0.5673990845680237, 0.4326009154319763]	[0.6416557431221008, 0.3583442270755768]	[0.5494321584701538, 0.4505678117275238]	[0.5425708889961243, 0.45742911100387573]	[0.9415408968925476, 0.05845910683274269]	[0.7973123788833618, 0.20268762111663818]	[0.9376635551452637, 0.06233647093176842]	[0.555392324924469, 0.444607675075531]
[1,0]	[0.8812366724014282, 0.11876332759857178]	[0.5206642150878906, 0.4793356955051422]	[0.5778317451477051, 0.4221682548522949]	[0.6669409871101379, 0.3330589532852173]	[0.5903037190437317, 0.4096962809562683]	[0.5316333174705505, 0.46836668252944946]	[0.5272927284240723, 0.4727073311805725]	[0.9313735961914062, 0.06862647086381912]	[0.8823599815368652, 0.11763999611139297]	[0.9657748341560364, 0.03422524034976959]	[0.6250506043434143, 0.3749493360519409]
[1,0]	[0.9433848261833191, 0.05661512538790703]	[0.5462198853492737, 0.4537801146507263]	[0.6340445876121521, 0.3659553527832031]	[0.6788375973701477, 0.3211624026298523]	[0.6985286474227905, 0.30147138237953186]	[0.5042616128921509, 0.4957384169101715]	[0.5390939116477966, 0.46090608835220337]	[0.9681371450424194, 0.03186288848519325]	[0.8789111375808716, 0.1210889220237732]	[0.8935383558273315, 0.10646159946918488]	[0.6404989361763, 0.35950109362602234]
[1,0]	[0.9460570216178894, 0.05394304171204567]	[0.5683117508888245, 0.4316881597042084]	[0.6839095950126648, 0.31609046459198]	[0.7604929208755493, 0.23950712382793427]	[0.7440392971038818, 0.25596070289611816]	[0.5621457695960999, 0.43785417079925537]	[0.5525925755500793, 0.4474075138568878]	[0.9831551313400269, 0.016844825819134712]	[0.9157135486602783, 0.08428642898797989]	[0.9415453672409058, 0.05845460668206215]	[0.7111304402351379, 0.2888695001602173]
[1,0]	[0.9164333939552307, 0.08356659859418869]	[0.4869425296783447, 0.5130574703216553]	[0.5916179418563843, 0.40838196873664856]	[0.5670377612113953, 0.43296223878860474]	[0.5758348107337952, 0.42416518926620483]	[0.523280143737793, 0.47671979665756226]	[0.5235150456428528, 0.4764849841594696]	[0.9523273706436157, 0.04767264425754547]	[0.8727858066558838, 0.1272142082452774]	[0.9625447988510132, 0.037455178797245026]	[0.5444914698600769, 0.4555085599422455]
[1,0]	[0.943613588809967, 0.05638633668422699]	[0.4838732182979584, 0.516126811504364]	[0.5303248763084412, 0.46967509388923645]	[0.5476906895637512, 0.4523093104362488]	[0.5465213656425476, 0.45347860455513]	[0.5144481062889099, 0.4855518937110901]	[0.5236952900886536, 0.4763047397136688]	[0.9630383253097534, 0.03696166351437569]	[0.8894708156585693, 0.11052917689085007]	[0.9785094857215881, 0.021490490064024925]	[0.5343007445335388, 0.46569931507110596]
[1,0]	[0.8885424137115479, 0.11145758628845215]	[0.5278733968734741, 0.47212666273117065]	[0.5528280735015869, 0.4471719563007355]	[0.6285132765769958, 0.37148672342300415]	[0.5956080555915833, 0.4043920040130615]	[0.5028234124183655, 0.49717655777931213]	[0.5339981317520142, 0.46600180864334106]	[0.9750931262969971, 0.024906881153583527]	[0.8737809062004089, 0.12621907889842987]	[0.9669906497001648, 0.033009350299835205]	[0.6250736117362976, 0.3749264180660248]
[1,0]	[0.852742612361908, 0.14725741744041443]	[0.5317164063453674, 0.46828359365463257]	[0.5680505633354187, 0.4319494664669037]	[0.5675766468048096, 0.43242332339286804]	[0.588412880897522, 0.41158705949783325]	[0.5078454613685608, 0.4921545386314392]	[0.5147791504859924, 0.48522090911865234]	[0.9539098739624023, 0.04609009623527527]	[0.8004196882247925, 0.1995803415775299]	[0.9186320304870605, 0.08136793226003647]	[0.6535486578941345, 0.34645140171051025]
[1,0]	[0.8566571474075317, 0.14334280788898468]	[0.5454466342926025, 0.4545533061027527]	[0.6189906001091003, 0.38100937008857727]	[0.6335390210151672, 0.366460919380188]	[0.6718604564666748, 0.3281395733356476]	[0.5936450958251953, 0.4063549339771271]	[0.5611912608146667, 0.4388088285923004]	[0.9036060571670532, 0.09639392793178558]	[0.6826949715614319, 0.3173049986362457]	[0.8996925354003906, 0.10030747205018997]	[0.6582241654396057, 0.3417758643627167]
[1,0]	[0.9258973598480225, 0.07410258799791336]	[0.5732179284095764, 0.42678210139274597]	[0.706489086151123, 0.29351088404655457]	[0.6832348704338074, 0.3167651295661926]	[0.7356306314468384, 0.2643693685531616]	[0.6116049289703369, 0.38839513063430786]	[0.5725968480110168, 0.42740318179130554]	[0.9522698521614075, 0.04773014783859253]	[0.9362063407897949, 0.06379369646310806]	[0.9671918749809265, 0.032808151096105576]	[0.6933910250663757, 0.3066089451313019]
[1,0]	[0.894928514957428, 0.10507147759199142]	[0.5732131600379944, 0.4267868101596832]	[0.6189695000648499, 0.381030410528183]	[0.7575811743736267, 0.2424187958240509]	[0.7095810174942017, 0.29041898250579834]	[0.5227250456809998, 0.477275013923645]	[0.5498559474945068, 0.45014411211013794]	[0.9143103361129761, 0.08568966388702393]	[0.7307111024856567, 0.26928892731666565]	[0.8745130300521851, 0.12548698484897614]	[0.6309191584587097, 0.3690808415412903]
[1,0]	[0.8408387899398804, 0.15916121006011963]	[0.5383188724517822, 0.4616811275482178]	[0.6130397915840149, 0.3869601786136627]	[0.7015787959098816, 0.2984212040901184]	[0.6821908950805664, 0.3178090751171112]	[0.5248285531997681, 0.47517138719558716]	[0.510237455368042, 0.48976248502731323]	[0.8604294657707214, 0.13957056403160095]	[0.5412569046020508, 0.4587430953979492]	[0.7360100150108337, 0.2639899253845215]	[0.6460887789726257, 0.35391122102737427]
[1,0]	[0.8670797348022461, 0.1329202651977539]	[0.548085629940033, 0.4519144296646118]	[0.6443129777908325, 0.35568705201148987]	[0.6911526322364807, 0.3088473975658417]	[0.6378951072692871, 0.3621048927307129]	[0.5443936586380005, 0.45560628175735474]	[0.5658534169197083, 0.43414658308029175]	[0.9279702305793762, 0.07202977687120438]	[0.861993670463562, 0.13800634443759918]	[0.8607513308525085, 0.13924863934516907]	[0.6299353241920471, 0.3700646758079529]
[1,0]	[0.8575557470321655, 0.1424441784620285]	[0.5448098182678223, 0.45519015192985535]	[0.6499378681182861, 0.35006216168403625]	[0.689810037612915, 0.31018996238708496]	[0.7177526950836182, 0.282247394323349]	[0.5407142639160156, 0.4592857360839844]	[0.5307143926620483, 0.4692855477333069]	[0.9170063138008118, 0.08299367129802704]	[0.8127045631408691, 0.18729545176029205]	[0.8165488243103027, 0.18345119059085846]	[0.6823646426200867, 0.3176353871822357]
[1,0]	[0.9067513346672058, 0.09324865788221359]	[0.5726563334465027, 0.4273436367511749]	[0.6449018120765686, 0.3550982177257538]	[0.7684449553489685, 0.23155508935451508]	[0.6964644193649292, 0.3035356104373932]	[0.536696195602417, 0.4633038341999054]	[0.5520259141921997, 0.4479740262031555]	[0.9625314474105835, 0.037468571215867996]	[0.8972174525260925, 0.10278256982564926]	[0.950573205947876, 0.04942680522799492]	[0.6077026724815369, 0.39229732751846313]
[1,0]	[0.9084234833717346, 0.09157644212245941]	[0.5464731454849243, 0.4535267949104309]	[0.6748277544975281, 0.3251722455024719]	[0.7643476128578186, 0.23565234243869781]	[0.7640987634658813, 0.23590122163295746]	[0.5562297105789185, 0.4437703490257263]	[0.5415665507316589, 0.45843344926834106]	[0.9662278890609741, 0.033772073686122894]	[0.9137988090515137, 0.08620117604732513]	[0.9709081053733826, 0.029091957956552505]	[0.6789360046386719, 0.3210639953613281]
[0,1]	[0.4985980987548828, 0.5014019012451172]	[0.3489011228084564, 0.6510988473892212]	[0.30800533294677734, 0.6919946074485779]	[0.2625485062599182, 0.7374514937400818]	[0.4085114896297455, 0.5914885401725769]	[0.46018022298812866, 0.5398197770118713]	[0.36833298206329346, 0.6316670179367065]	[0.35087254643440247, 0.6491274833679199]	[0.041314687579870224, 0.9586853384971619]	[0.7180237174034119, 0.28197622299194336]	[0.33909881114959717, 0.6609012484550476]
[0,1]	[0.5036808252334595, 0.49631914496421814]	[0.39650845527648926, 0.6034916043281555]	[0.3724067509174347, 0.6275932788848877]	[0.344926655292511, 0.655073344707489]	[0.39250728487968445, 0.6074926853179932]	[0.4579794108867645, 0.5420205593109131]	[0.4186635911464691, 0.5813364386558533]	[0.3673821985721588, 0.6326177716255188]	[0.02401183545589447, 0.9759882092475891]	[0.36684277653694153, 0.6331572532653809]	[0.3995663821697235, 0.6004336476325989]
[1,0]	[0.9429307579994202, 0.05706923082470894]	[0.6121947169303894, 0.3878052234649658]	[0.6682180166244507, 0.33178195357322693]	[0.8081562519073486, 0.1918436884880066]	[0.7363312244415283, 0.2636687457561493]	[0.6105384230613708, 0.38946157693862915]	[0.5620695948600769, 0.4379304349422455]	[0.9728232026100159, 0.02717673033475876]	[0.9712170958518982, 0.028782866895198822]	[0.985000491142273, 0.014999480918049812]	[0.7274681329727173, 0.2725318372249603]
[1,0]	[0.9246625304222107, 0.07533740997314453]	[0.6010338664054871, 0.39896610379219055]	[0.6712512373924255, 0.32874876260757446]	[0.7955581545829773, 0.2044418454170227]	[0.6984183192253113, 0.3015817105770111]	[0.6099494695663452, 0.3900505304336548]	[0.5480791330337524, 0.45192089676856995]	[0.9641178250312805, 0.03588211163878441]	[0.8664058446884155, 0.13359414041042328]	[0.9588335156440735, 0.04116654396057129]	[0.7417826056480408, 0.2582174241542816]
[1,0]	[0.9291309714317322, 0.07086902856826782]	[0.5431997776031494, 0.456800252199173]	[0.6572855114936829, 0.34271445870399475]	[0.787195086479187, 0.21280497312545776]	[0.7365463376045227, 0.2634536921977997]	[0.5628586411476135, 0.4371412992477417]	[0.5668451189994812, 0.4331549108028412]	[0.9615464210510254, 0.03845354542136192]	[0.9324080944061279, 0.06759192049503326]	[0.9126013517379761, 0.08739867806434631]	[0.6933428645133972, 0.30665716528892517]
[1,0]	[0.8925577998161316, 0.10744223743677139]	[0.5990310311317444, 0.400968998670578]	[0.7153416275978088, 0.28465837240219116]	[0.8044286966323853, 0.19557136297225952]	[0.7295883297920227, 0.2704116702079773]	[0.5604015588760376, 0.43959841132164]	[0.5574923753738403, 0.44250762462615967]	[0.9536793231964111, 0.046320654451847076]	[0.8595597743988037, 0.1404401957988739]	[0.8759547472000122, 0.12404518574476242]	[0.7283045649528503, 0.27169549465179443]
[1,0]	[0.8921122550964355, 0.10788775235414505]	[0.5618276000022888, 0.4381723999977112]	[0.615570604801178, 0.38442936539649963]	[0.7787741422653198, 0.2212257832288742]	[0.6510953903198242, 0.34890463948249817]	[0.5578129291534424, 0.4421871602535248]	[0.5716017484664917, 0.4283981919288635]	[0.9548338651657104, 0.045166175812482834]	[0.8337885141372681, 0.16621147096157074]	[0.8991637825965881, 0.10083629935979843]	[0.6040761470794678, 0.3959238529205322]
[0,1]	[0.8451376557350159, 0.1548623889684677]	[0.555638313293457, 0.44436174631118774]	[0.5858146548271179, 0.4141853451728821]	[0.6450611352920532, 0.3549388349056244]	[0.732509195804596, 0.26749080419540405]	[0.5175690650939941, 0.48243093490600586]	[0.519711971282959, 0.48028793931007385]	[0.8908138871192932, 0.10918612778186798]	[0.663413941860199, 0.336586058139801]	[0.7271751165390015, 0.27282482385635376]	[0.6100648045539856, 0.3899352550506592]
[1,0]	[0.8950639367103577, 0.10493603348731995]	[0.5456287860870361, 0.4543711841106415]	[0.5988010764122009, 0.4011988937854767]	[0.7023655772209167, 0.2976343631744385]	[0.6462926864624023, 0.35370728373527527]	[0.5039598345756531, 0.4960402250289917]	[0.5453401803970337, 0.4546598196029663]	[0.8935621976852417, 0.10643786936998367]	[0.8368545174598694, 0.163145512342453]	[0.9144655466079712, 0.0855344906449318]	[0.6720691919326782, 0.327930748462677]
[1,0]	[0.8985087275505066, 0.10149126499891281]	[0.5222387909889221, 0.4777612090110779]	[0.6292805671691895, 0.37071937322616577]	[0.6335641741752625, 0.36643585562705994]	[0.6412527561187744, 0.3587472438812256]	[0.5023427605628967, 0.49765726923942566]	[0.5055557489395142, 0.49444419145584106]	[0.8722905516624451, 0.12770943343639374]	[0.6536617279052734, 0.3463382422924042]	[0.8700314164161682, 0.1299685537815094]	[0.564814031124115, 0.4351859390735626]
[1,0]	[0.9472934007644653, 0.05270656570792198]	[0.6036198735237122, 0.39638015627861023]	[0.7293959259986877, 0.27060413360595703]	[0.7261036038398743, 0.27389636635780334]	[0.7539231181144714, 0.24607683718204498]	[0.6097118258476257, 0.39028820395469666]	[0.5716755986213684, 0.428324431180954]	[0.9631743431091309, 0.036825694143772125]	[0.9423387050628662, 0.057661235332489014]	[0.9873642325401306, 0.012635717168450356]	[0.7709615230560303, 0.22903847694396973]
[1,0]	[0.9502277970314026, 0.0497722327709198]	[0.5715488791465759, 0.4284510910511017]	[0.7457866668701172, 0.2542133033275604]	[0.7189304232597351, 0.28106963634490967]	[0.7440575957298279, 0.25594237446784973]	[0.6440225839614868, 0.35597744584083557]	[0.547802209854126, 0.45219776034355164]	[0.9699856042861938, 0.030014440417289734]	[0.9293555021286011, 0.07064454257488251]	[0.9885546565055847, 0.011445353738963604]	[0.7044984102249146, 0.2955015301704407]
[1,0]	[0.8375218510627747, 0.16247816383838654]	[0.5260551571846008, 0.4739447832107544]	[0.6386086344718933, 0.3613913357257843]	[0.7279316186904907, 0.27206844091415405]	[0.6319053769111633, 0.36809465289115906]	[0.5336101651191711, 0.46638989448547363]	[0.5278362035751343, 0.4721638262271881]	[0.8996682167053223, 0.10033183544874191]	[0.7254546284675598, 0.2745454013347626]	[0.6513624787330627, 0.34863755106925964]	[0.6730304956436157, 0.3269695043563843]
[1,0]	[0.8328410983085632, 0.16715891659259796]	[0.5368796586990356, 0.46312037110328674]	[0.614825963973999, 0.385174036026001]	[0.6684932708740234, 0.33150672912597656]	[0.6816390752792358, 0.31836095452308655]	[0.4953906238079071, 0.5046093463897705]	[0.5139543414115906, 0.4860456585884094]	[0.8725845217704773, 0.1274154931306839]	[0.6937816739082336, 0.30621832609176636]	[0.6920610070228577, 0.30793899297714233]	[0.6130927205085754, 0.3869072496891022]
[1,0]	[0.8702311515808105, 0.12976881861686707]	[0.44969242811203003, 0.55030757188797]	[0.49168023467063904, 0.5083198547363281]	[0.4713304042816162, 0.528669536113739]	[0.49156808853149414, 0.5084319114685059]	[0.5362889170646667, 0.46371111273765564]	[0.5143962502479553, 0.48560380935668945]	[0.9447264671325684, 0.05527357757091522]	[0.8875173330307007, 0.11248268187046051]	[0.9431312084197998, 0.05686882510781288]	[0.4831867814064026, 0.5168132781982422]
[1,0]	[0.9239500164985657, 0.07604992389678955]	[0.4683307707309723, 0.5316692590713501]	[0.49859344959259033, 0.5014064908027649]	[0.5415588021278381, 0.4584411680698395]	[0.5119555592536926, 0.4880444407463074]	[0.5574681758880615, 0.44253188371658325]	[0.5250831842422485, 0.47491687536239624]	[0.9657491445541382, 0.034250859171152115]	[0.940689206123352, 0.05931084230542183]	[0.935703694820404, 0.06429626792669296]	[0.4423810839653015, 0.5576189160346985]
[1,0]	[0.8884627819061279, 0.1115371584892273]	[0.585361659526825, 0.41463831067085266]	[0.723621129989624, 0.276378870010376]	[0.7744229435920715, 0.22557710111141205]	[0.7040365934371948, 0.2959634065628052]	[0.528037428855896, 0.471962571144104]	[0.5469949245452881, 0.4530051052570343]	[0.931957483291626, 0.0680425688624382]	[0.7792748212814331, 0.22072522342205048]	[0.886229395866394, 0.11377055197954178]	[0.6658638715744019, 0.33413609862327576]
[1,0]	[0.8776293992996216, 0.1223706305027008]	[0.5827251076698303, 0.4172748923301697]	[0.6788340210914612, 0.32116594910621643]	[0.6724230647087097, 0.32757699489593506]	[0.7204501032829285, 0.2795499265193939]	[0.5581756830215454, 0.441824346780777]	[0.5382758378982544, 0.4617241322994232]	[0.8801758885383606, 0.11982403695583344]	[0.5903490781784058, 0.40965089201927185]	[0.8486973643302917, 0.15130266547203064]	[0.7029370069503784, 0.2970629930496216]
[1,0]	[0.8991491794586182, 0.10085084289312363]	[0.5680267810821533, 0.4319731593132019]	[0.6427505612373352, 0.35724949836730957]	[0.7672309875488281, 0.23276901245117188]	[0.6943991184234619, 0.3056009113788605]	[0.5763263702392578, 0.42367368936538696]	[0.5418674349784851, 0.4581325650215149]	[0.9556639790534973, 0.044336020946502686]	[0.8918017148971558, 0.10819829255342484]	[0.938832700252533, 0.061167314648628235]	[0.7419357895851135, 0.25806424021720886]
[1,0]	[0.8884037733078003, 0.11159618943929672]	[0.5474556684494019, 0.45254433155059814]	[0.6755079627037048, 0.32449203729629517]	[0.7152798175811768, 0.28472018241882324]	[0.7519047260284424, 0.24809522926807404]	[0.5922362804412842, 0.40776365995407104]	[0.5477272868156433, 0.4522726535797119]	[0.9414674639701843, 0.05853254720568657]	[0.8346752524375916, 0.16532474756240845]	[0.9320924878120422, 0.0679074376821518]	[0.7178880572319031, 0.2821119725704193]
[0,1]	[0.9167359471321106, 0.08326403796672821]	[0.5236465930938721, 0.47635337710380554]	[0.5569586753845215, 0.4430413246154785]	[0.6527119278907776, 0.3472881019115448]	[0.5762477517127991, 0.4237522482872009]	[0.5254042148590088, 0.4745958149433136]	[0.5395846962928772, 0.4604153335094452]	[0.967267632484436, 0.03273239731788635]	[0.9244996309280396, 0.07550039142370224]	[0.9724855422973633, 0.027514485642313957]	[0.6265223026275635, 0.3734776973724365]
[1,0]	[0.9401407241821289, 0.059859197586774826]	[0.5179905295372009, 0.4820094704627991]	[0.5752294063568115, 0.4247705638408661]	[0.6986210346221924, 0.3013789653778076]	[0.6213749647140503, 0.3786250650882721]	[0.5230870842933655, 0.4769130051136017]	[0.5410268902778625, 0.45897307991981506]	[0.9760658740997314, 0.02393411286175251]	[0.9682048559188843, 0.031795114278793335]	[0.9831479787826538, 0.016852054744958878]	[0.6640474200248718, 0.33595263957977295]
[1,0]	[0.8534263372421265, 0.1465737372636795]	[0.5333885550498962, 0.46661144495010376]	[0.5918846130371094, 0.4081154465675354]	[0.6824238300323486, 0.31757622957229614]	[0.6301029920578003, 0.3698969781398773]	[0.5348357558250427, 0.4651641845703125]	[0.5540909171104431, 0.4459090828895569]	[0.8864820003509521, 0.11351798474788666]	[0.6130411624908447, 0.3869587481021881]	[0.7762177586555481, 0.2237822413444519]	[0.6704605221748352, 0.3295394778251648]
[1,0]	[0.838300883769989, 0.1616990566253662]	[0.5603989958763123, 0.43960103392601013]	[0.5972501039505005, 0.4027498662471771]	[0.6696560978889465, 0.3303438723087311]	[0.655471920967102, 0.34452804923057556]	[0.5229156017303467, 0.4770843982696533]	[0.5214987993240356, 0.47850117087364197]	[0.9071510434150696, 0.09284898638725281]	[0.7307670712471008, 0.26923298835754395]	[0.832240104675293, 0.16775992512702942]	[0.6499006152153015, 0.3500993251800537]
[1,0]	[0.7780957221984863, 0.2219042330980301]	[0.540117084980011, 0.4598828852176666]	[0.6356640458106995, 0.36433592438697815]	[0.7193214297294617, 0.28067854046821594]	[0.6777248382568359, 0.32227516174316406]	[0.513660728931427, 0.486339271068573]	[0.5528727769851685, 0.44712722301483154]	[0.8080055713653564, 0.19199445843696594]	[0.44693830609321594, 0.5530616641044617]	[0.46062636375427246, 0.5393736362457275]	[0.6959850788116455, 0.3040149211883545]
[1,0]	[0.8058531880378723, 0.19414681196212769]	[0.5338250398635864, 0.4661749601364136]	[0.6312962174415588, 0.36870378255844116]	[0.6588897109031677, 0.34111034870147705]	[0.6553475856781006, 0.3446524441242218]	[0.5075997710227966, 0.49240025877952576]	[0.5317658185958862, 0.46823424100875854]	[0.8010631203651428, 0.19893689453601837]	[0.4531821012496948, 0.5468178391456604]	[0.6002073884010315, 0.3997926115989685]	[0.6489617228507996, 0.35103821754455566]
[1,0]	[0.5510640144348145, 0.44893598556518555]	[0.49018293619155884, 0.5098170638084412]	[0.5274459719657898, 0.4725540280342102]	[0.570639967918396, 0.4293600022792816]	[0.5675545334815979, 0.4324454665184021]	[0.4785307049751282, 0.5214692950248718]	[0.4893524646759033, 0.5106475949287415]	[0.5192570090293884, 0.48074302077293396]	[0.16275888681411743, 0.8372410535812378]	[0.17465360462665558, 0.8253464102745056]	[0.5322645306587219, 0.46773552894592285]
[1,0]	[0.5913169384002686, 0.40868300199508667]	[0.5184555649757385, 0.4815444350242615]	[0.5638940334320068, 0.43610599637031555]	[0.5672494769096375, 0.43275052309036255]	[0.566987156867981, 0.43301281332969666]	[0.48610055446624756, 0.5138993859291077]	[0.4964863955974579, 0.5035135746002197]	[0.5447962284088135, 0.4552038013935089]	[0.14514881372451782, 0.854851245880127]	[0.2102309763431549, 0.7897690534591675]	[0.6557632684707642, 0.3442366421222687]
[0,1]	[0.5479440689086914, 0.45205602049827576]	[0.4617023766040802, 0.5382976531982422]	[0.512615442276001, 0.48738452792167664]	[0.48964348435401917, 0.5103565454483032]	[0.5402535200119019, 0.4597465395927429]	[0.4772967994213104, 0.5227031707763672]	[0.48181384801864624, 0.5181861519813538]	[0.5640965104103088, 0.43590354919433594]	[0.18916329741477966, 0.810836672782898]	[0.17485278844833374, 0.8251472115516663]	[0.5232634544372559, 0.47673657536506653]
[0,1]	[0.48174193501472473, 0.5182580947875977]	[0.44071581959724426, 0.5592842102050781]	[0.4366149306297302, 0.5633850693702698]	[0.4323294460773468, 0.5676705241203308]	[0.5066474676132202, 0.493352472782135]	[0.46032530069351196, 0.5396747589111328]	[0.4274890124797821, 0.5725110173225403]	[0.550068736076355, 0.449931263923645]	[0.08615438640117645, 0.9138455986976624]	[0.16470851004123688, 0.8352915048599243]	[0.5299774408340454, 0.470022588968277]
[1,0]	[0.8772488832473755, 0.12275109440088272]	[0.5713761448860168, 0.42862385511398315]	[0.6343797445297241, 0.3656202256679535]	[0.7574947476387024, 0.2425052523612976]	[0.7395081520080566, 0.26049187779426575]	[0.5263745784759521, 0.47362542152404785]	[0.5628684759140015, 0.4371315538883209]	[0.9422045350074768, 0.05779543146491051]	[0.8714475631713867, 0.12855251133441925]	[0.8932472467422485, 0.10675280541181564]	[0.7063591480255127, 0.2936408519744873]
[1,0]	[0.8257288336753845, 0.17427118122577667]	[0.542208731174469, 0.4577912986278534]	[0.602556049823761, 0.3974439203739166]	[0.6858590245246887, 0.3141409754753113]	[0.7040762305259705, 0.29592373967170715]	[0.5124407410621643, 0.4875592589378357]	[0.5225685238838196, 0.47743144631385803]	[0.8760253190994263, 0.1239747554063797]	[0.7524601817131042, 0.24753981828689575]	[0.8028855919837952, 0.19711436331272125]	[0.6318430304527283, 0.3681570291519165]
[1,0]	[0.8194243311882019, 0.18057571351528168]	[0.4987980127334595, 0.5012019872665405]	[0.5723462104797363, 0.42765384912490845]	[0.6099643707275391, 0.39003562927246094]	[0.6559643149375916, 0.34403565526008606]	[0.49780210852622986, 0.5021978616714478]	[0.5202562808990479, 0.47974374890327454]	[0.8097888827323914, 0.19021105766296387]	[0.36649882793426514, 0.6335011124610901]	[0.4654327929019928, 0.5345672369003296]	[0.5857888460159302, 0.41421106457710266]
[1,0]	[0.6858784556388855, 0.3141215145587921]	[0.510527491569519, 0.48947247862815857]	[0.5017164349555969, 0.49828359484672546]	[0.5996964573860168, 0.40030354261398315]	[0.6402075290679932, 0.35979247093200684]	[0.48015689849853516, 0.5198431611061096]	[0.5004936456680298, 0.49950629472732544]	[0.66132652759552, 0.33867353200912476]	[0.31658312678337097, 0.6834169626235962]	[0.31418493390083313, 0.6858150362968445]	[0.6180541515350342, 0.3819458782672882]
[1,0]	[0.8132521510124207, 0.18674781918525696]	[0.5612137317657471, 0.43878623843193054]	[0.6527577638626099, 0.3472422659397125]	[0.7252093553543091, 0.2747907042503357]	[0.7234545350074768, 0.2765454351902008]	[0.503196656703949, 0.4968033730983734]	[0.5288385152816772, 0.471161425113678]	[0.879836916923523, 0.12016308307647705]	[0.6870719790458679, 0.3129280209541321]	[0.8273820281028748, 0.17261801660060883]	[0.5263648629188538, 0.47363510727882385]
[1,0]	[0.8545369505882263, 0.14546310901641846]	[0.5601416826248169, 0.4398583471775055]	[0.6687791347503662, 0.3312208652496338]	[0.7138009071350098, 0.2861991226673126]	[0.730613112449646, 0.2693869173526764]	[0.5018488764762878, 0.49815109372138977]	[0.5196303129196167, 0.4803697466850281]	[0.9035068154335022, 0.09649323672056198]	[0.7784581184387207, 0.22154183685779572]	[0.8766555190086365, 0.12334451824426651]	[0.6754114627838135, 0.3245885968208313]
[1,0]	[0.8454461693763733, 0.15455381572246552]	[0.4738468527793884, 0.5261530876159668]	[0.5172848105430603, 0.4827151298522949]	[0.5290523767471313, 0.47094759345054626]	[0.49001356959342957, 0.509986400604248]	[0.5216858386993408, 0.47831422090530396]	[0.4937973916530609, 0.5062026381492615]	[0.8628919124603271, 0.13710805773735046]	[0.5195295214653015, 0.4804704487323761]	[0.9106844067573547, 0.08931566029787064]	[0.526740550994873, 0.4732593894004822]
[1,0]	[0.8684608340263367, 0.13153916597366333]	[0.5114631056785583, 0.4885368347167969]	[0.580745279788971, 0.41925469040870667]	[0.651844322681427, 0.3481556475162506]	[0.5834426283836365, 0.4165573716163635]	[0.533462643623352, 0.4665374159812927]	[0.4989181160926819, 0.5010818839073181]	[0.8321409821510315, 0.1678590029478073]	[0.5038110613822937, 0.4961889982223511]	[0.8401297330856323, 0.15987031161785126]	[0.5777961015701294, 0.42220383882522583]
[1,0]	[0.8889300227165222, 0.1110699474811554]	[0.5464229583740234, 0.4535770118236542]	[0.6258541345596313, 0.3741459548473358]	[0.7331067323684692, 0.26689329743385315]	[0.6909061074256897, 0.3090939223766327]	[0.5062599778175354, 0.4937400221824646]	[0.5174866318702698, 0.4825133681297302]	[0.956785261631012, 0.043214719742536545]	[0.7843674421310425, 0.2156325876712799]	[0.9148315191268921, 0.08516845107078552]	[0.6052371263504028, 0.39476287364959717]
[1,0]	[0.8959336280822754, 0.10406631231307983]	[0.5605111718177795, 0.43948882818222046]	[0.6493186950683594, 0.350681334733963]	[0.7177388668060303, 0.2822611629962921]	[0.7173046469688416, 0.28269535303115845]	[0.5057257413864136, 0.4942742884159088]	[0.5393270254135132, 0.4606730043888092]	[0.9524171948432922, 0.04758281633257866]	[0.6742433905601501, 0.32575660943984985]	[0.8725059628486633, 0.12749408185482025]	[0.6508565545082092, 0.3491433560848236]
[1,0]	[0.5857106447219849, 0.41428935527801514]	[0.43661829829216003, 0.5633817911148071]	[0.4716978669166565, 0.5283021330833435]	[0.4920152723789215, 0.5079847574234009]	[0.5007153153419495, 0.49928468465805054]	[0.47836941480636597, 0.521630585193634]	[0.4218510091304779, 0.5781489610671997]	[0.5176895260810852, 0.4823104739189148]	[0.16189546883106232, 0.8381046056747437]	[0.20939742028713226, 0.7906025648117065]	[0.4926908314228058, 0.5073091387748718]
[1,0]	[0.6127352714538574, 0.3872646987438202]	[0.48040059208869934, 0.519599437713623]	[0.49113214015960693, 0.5088678598403931]	[0.5207187533378601, 0.4792812168598175]	[0.5665410161018372, 0.43345898389816284]	[0.4905121326446533, 0.5094878077507019]	[0.4973253011703491, 0.5026746988296509]	[0.6142717599868774, 0.38572829961776733]	[0.21341782808303833, 0.7865821719169617]	[0.30473411083221436, 0.6952658891677856]	[0.5652104616165161, 0.4347895383834839]
[1,0]	[0.8882024884223938, 0.11179753392934799]	[0.5822109580039978, 0.4177890121936798]	[0.6808013916015625, 0.3191986083984375]	[0.7534462809562683, 0.2465537190437317]	[0.7662585377693176, 0.2337413728237152]	[0.5712890625, 0.4287109375]	[0.5538269281387329, 0.44617313146591187]	[0.9575347900390625, 0.04246518760919571]	[0.8945935368537903, 0.1054065078496933]	[0.8954572677612305, 0.10454267263412476]	[0.7083264589309692, 0.29167360067367554]
[1,0]	[0.9182296395301819, 0.08177033066749573]	[0.5994032025337219, 0.40059682726860046]	[0.7105039954185486, 0.2894960641860962]	[0.7742668390274048, 0.22573323547840118]	[0.7704283595085144, 0.2295716553926468]	[0.5925860404968262, 0.40741392970085144]	[0.5507673621177673, 0.4492325782775879]	[0.9730254411697388, 0.02697453461587429]	[0.9515864849090576, 0.04841349273920059]	[0.9555824398994446, 0.044417545199394226]	[0.7132185101509094, 0.2867814898490906]
[1,0]	[0.7991247773170471, 0.20087523758411407]	[0.5383919477462769, 0.46160805225372314]	[0.6350582242012024, 0.3649417757987976]	[0.673711895942688, 0.3262880742549896]	[0.6742976903915405, 0.3257023096084595]	[0.5073843598365784, 0.49261564016342163]	[0.5418357849121094, 0.458164244890213]	[0.8448131084442139, 0.15518690645694733]	[0.5320078730583191, 0.46799206733703613]	[0.6645495295524597, 0.3354504704475403]	[0.6774573922157288, 0.32254257798194885]
[1,0]	[0.8150674104690552, 0.18493255972862244]	[0.5279978513717651, 0.47200217843055725]	[0.5956679582595825, 0.40433210134506226]	[0.6610307097434998, 0.33896929025650024]	[0.6510823369026184, 0.3489176630973816]	[0.4989633858203888, 0.5010366439819336]	[0.5146649479866028, 0.485335111618042]	[0.8624742031097412, 0.1375257819890976]	[0.6422293782234192, 0.3577706217765808]	[0.6976044178009033, 0.30239561200141907]	[0.6005880832672119, 0.3994118869304657]
[1,0]	[0.9499408006668091, 0.05005915090441704]	[0.5737786889076233, 0.4262213408946991]	[0.7118611931800842, 0.288138747215271]	[0.6779525279998779, 0.3220473825931549]	[0.655562162399292, 0.3444378674030304]	[0.6090813279151917, 0.3909186124801636]	[0.5559355616569519, 0.44406452775001526]	[0.975716233253479, 0.024283813312649727]	[0.9352999329566956, 0.06470004469156265]	[0.9815772175788879, 0.018422791734337807]	[0.6216064095497131, 0.37839362025260925]
[1,0]	[0.9217371344566345, 0.0782628133893013]	[0.5597269535064697, 0.4402729868888855]	[0.6607068181037903, 0.3392931818962097]	[0.747706949710846, 0.25229302048683167]	[0.6814756989479065, 0.3185243308544159]	[0.5763617753982544, 0.42363816499710083]	[0.5385883450508118, 0.46141165494918823]	[0.9484040141105652, 0.05159598961472511]	[0.8089656233787537, 0.19103433191776276]	[0.9466112852096558, 0.05338871106505394]	[0.7019668817520142, 0.2980331778526306]
[1,0]	[0.8955280184745789, 0.10447201877832413]	[0.5610673427581787, 0.4389326870441437]	[0.6383098363876343, 0.36169010400772095]	[0.7062215209007263, 0.2937784790992737]	[0.7222279906272888, 0.27777203917503357]	[0.5347949266433716, 0.4652051031589508]	[0.5506799817085266, 0.4493200182914734]	[0.9485340118408203, 0.05146599933505058]	[0.8887747526168823, 0.1112252026796341]	[0.9326847791671753, 0.06731522083282471]	[0.70570969581604, 0.29429033398628235]
[0,1]	[0.45316895842552185, 0.5468310117721558]	[0.3928327262401581, 0.6071673035621643]	[0.41300636529922485, 0.5869935750961304]	[0.3919762074947357, 0.6080238223075867]	[0.4000481069087982, 0.5999519228935242]	[0.46248990297317505, 0.537510097026825]	[0.37819913029670715, 0.6218008399009705]	[0.39853593707084656, 0.6014640927314758]	[0.02242427133023739, 0.9775757789611816]	[0.05650841072201729, 0.9434915781021118]	[0.28605449199676514, 0.7139454483985901]
[1,0]	[0.9179688692092896, 0.08203113824129105]	[0.5694818496704102, 0.43051809072494507]	[0.6386648416519165, 0.3613351285457611]	[0.7200935482978821, 0.2799064815044403]	[0.754873514175415, 0.24512648582458496]	[0.5613337159156799, 0.43866628408432007]	[0.5564659237861633, 0.44353410601615906]	[0.9553248286247253, 0.04467512667179108]	[0.92105633020401, 0.078943632543087]	[0.9516942501068115, 0.048305731266736984]	[0.6636459231376648, 0.33635401725769043]
[1,0]	[0.9222062826156616, 0.0777936801314354]	[0.5513900518417358, 0.44860994815826416]	[0.6304876804351807, 0.36951228976249695]	[0.6984764337539673, 0.3015235364437103]	[0.7237069010734558, 0.2762930989265442]	[0.5506436824798584, 0.449356347322464]	[0.5344347357749939, 0.46556535363197327]	[0.946303129196167, 0.05369691550731659]	[0.8632510304450989, 0.13674898445606232]	[0.9258469939231873, 0.07415299117565155]	[0.7342632412910461, 0.26573678851127625]
[1,0]	[0.8265349864959717, 0.17346499860286713]	[0.5023089051246643, 0.4976910650730133]	[0.6009063124656677, 0.3990936577320099]	[0.616304337978363, 0.38369566202163696]	[0.6624703407287598, 0.3375296890735626]	[0.5156944394111633, 0.48430556058883667]	[0.5159713625907898, 0.48402857780456543]	[0.880966067314148, 0.11903391033411026]	[0.5859555602073669, 0.41404443979263306]	[0.7155343294143677, 0.2844656705856323]	[0.5985966920852661, 0.40140339732170105]
[1,0]	[0.8369601368904114, 0.16303987801074982]	[0.5180782079696655, 0.48192188143730164]	[0.619564950466156, 0.3804350793361664]	[0.6735171675682068, 0.3264828026294708]	[0.6598894596099854, 0.34011051058769226]	[0.5280014276504517, 0.4719986021518707]	[0.5173127055168152, 0.4826873242855072]	[0.8732943534851074, 0.1267056167125702]	[0.5968815088272095, 0.4031184911727905]	[0.8119217753410339, 0.18807820975780487]	[0.6223602294921875, 0.3776397407054901]
[1,0]	[0.8864770531654358, 0.11352292448282242]	[0.5834596157073975, 0.41654032468795776]	[0.6451576352119446, 0.3548423647880554]	[0.7333406209945679, 0.26665937900543213]	[0.7030641436576843, 0.2969357967376709]	[0.5401882529258728, 0.459811806678772]	[0.5489351153373718, 0.45106491446495056]	[0.9438209533691406, 0.056179024279117584]	[0.8640177845954895, 0.13598217070102692]	[0.9340354800224304, 0.06596452742815018]	[0.6722467541694641, 0.3277532458305359]
[1,0]	[0.8988544940948486, 0.10114548355340958]	[0.5875443816184998, 0.41245561838150024]	[0.6345433592796326, 0.36545664072036743]	[0.7599292993545532, 0.2400706708431244]	[0.6943903565406799, 0.3056095838546753]	[0.5643590688705444, 0.43564096093177795]	[0.557198166847229, 0.442801833152771]	[0.9647808074951172, 0.03521920368075371]	[0.9474747776985168, 0.05252518504858017]	[0.9660708904266357, 0.033929090946912766]	[0.6513382792472839, 0.3486616611480713]
[1,0]	[0.8913636207580566, 0.10863637924194336]	[0.5528953671455383, 0.44710469245910645]	[0.5767888426780701, 0.42321112751960754]	[0.7170765399932861, 0.2829234302043915]	[0.6956086158752441, 0.30439138412475586]	[0.537720799446106, 0.46227923035621643]	[0.5526785850524902, 0.44732141494750977]	[0.9326609373092651, 0.06733906269073486]	[0.7888149619102478, 0.2111850082874298]	[0.8393257260322571, 0.1606742888689041]	[0.6155120134353638, 0.38448798656463623]
[1,0]	[0.8417473435401917, 0.15825265645980835]	[0.5338901281356812, 0.46610984206199646]	[0.6038211584091187, 0.3961789309978485]	[0.697968602180481, 0.30203139781951904]	[0.6387516260147095, 0.3612484037876129]	[0.5111508369445801, 0.48884910345077515]	[0.5300244092941284, 0.4699755609035492]	[0.9038315415382385, 0.09616842120885849]	[0.7207219004631042, 0.2792781591415405]	[0.7810291647911072, 0.21897079050540924]	[0.6750435829162598, 0.3249564468860626]
[1,0]	[0.9156071543693542, 0.08439283072948456]	[0.5269343852996826, 0.47306564450263977]	[0.618365466594696, 0.38163453340530396]	[0.6948703527450562, 0.30512967705726624]	[0.661303699016571, 0.33869630098342896]	[0.5198388695716858, 0.48016104102134705]	[0.5401571989059448, 0.4598428010940552]	[0.9359274506568909, 0.06407254934310913]	[0.8823474049568176, 0.11765265464782715]	[0.9488949179649353, 0.05110505595803261]	[0.6311464309692383, 0.3688535988330841]
[1,0]	[0.8737241625785828, 0.12627583742141724]	[0.5207709670066833, 0.47922906279563904]	[0.6137438416481018, 0.3862561881542206]	[0.6419435739517212, 0.3580564558506012]	[0.6581860780715942, 0.34181392192840576]	[0.548785388469696, 0.45121467113494873]	[0.5498039722442627, 0.4501960575580597]	[0.9222049713134766, 0.07779505848884583]	[0.748142421245575, 0.2518576383590698]	[0.8456819653511047, 0.15431798994541168]	[0.6529114842414856, 0.3470885157585144]
[1,0]	[0.5937045812606812, 0.40629541873931885]	[0.49908557534217834, 0.500914454460144]	[0.5107933282852173, 0.4892066717147827]	[0.5234159827232361, 0.47658398747444153]	[0.592698335647583, 0.4073016941547394]	[0.47956621646881104, 0.5204337239265442]	[0.4921933710575104, 0.5078065395355225]	[0.5975063443183899, 0.4024936258792877]	[0.20896217226982117, 0.7910377979278564]	[0.23512756824493408, 0.7648724913597107]	[0.5363410115242004, 0.4636589586734772]
[1,0]	[0.6486835479736328, 0.3513164818286896]	[0.5073661804199219, 0.4926338195800781]	[0.5099695324897766, 0.490030437707901]	[0.5549553632736206, 0.4450446665287018]	[0.6041194796562195, 0.3958805203437805]	[0.4799427092075348, 0.5200572609901428]	[0.5035585165023804, 0.49644142389297485]	[0.668740451335907, 0.3312595784664154]	[0.2897367477416992, 0.7102632522583008]	[0.28100794553756714, 0.7189921140670776]	[0.5335657596588135, 0.46643421053886414]
[1,0]	[0.8835634589195251, 0.11643658578395844]	[0.5050085783004761, 0.49499136209487915]	[0.53318852186203, 0.46681150794029236]	[0.5515799522399902, 0.448419988155365]	[0.610170304775238, 0.38982969522476196]	[0.5195906162261963, 0.48040932416915894]	[0.5072548985481262, 0.4927451014518738]	[0.8929615020751953, 0.1070384830236435]	[0.7586939334869385, 0.24130606651306152]	[0.8828136324882507, 0.11718641966581345]	[0.598991334438324, 0.401008665561676]
[1,0]	[0.8956878781318665, 0.10431214421987534]	[0.5228462219238281, 0.4771537780761719]	[0.5491757392883301, 0.45082423090934753]	[0.6024759411811829, 0.39752405881881714]	[0.661082923412323, 0.3389170467853546]	[0.5191859006881714, 0.480814129114151]	[0.5358093976974487, 0.46419066190719604]	[0.9331040382385254, 0.0668959766626358]	[0.7821670770645142, 0.21783296763896942]	[0.8319643139839172, 0.16803571581840515]	[0.6088258028030396, 0.3911741375923157]
[0,1]	[0.4529222846031189, 0.5470777750015259]	[0.48260265588760376, 0.5173973441123962]	[0.532019317150116, 0.4679807424545288]	[0.575994610786438, 0.424005389213562]	[0.5515328049659729, 0.4484671652317047]	[0.4783545732498169, 0.5216454863548279]	[0.4805811643600464, 0.5194188952445984]	[0.3923317492008209, 0.6076682806015015]	[0.09613647311925888, 0.9038634896278381]	[0.18854860961437225, 0.8114513754844666]	[0.5442456007003784, 0.45575442910194397]
[0,1]	[0.20629410445690155, 0.793705940246582]	[0.5006582736968994, 0.49934178590774536]	[0.5250916481018066, 0.47490832209587097]	[0.44419899582862854, 0.5558009147644043]	[0.5522409081459045, 0.4477590322494507]	[0.4608434736728668, 0.5391566157341003]	[0.4566989839076996, 0.5433009266853333]	[0.14384177327156067, 0.8561582565307617]	[0.045132119208574295, 0.9548678994178772]	[0.15858258306980133, 0.8414173722267151]	[0.5369811654090881, 0.4630187749862671]
[1,0]	[0.9480870962142944, 0.05191290006041527]	[0.6026424765586853, 0.3973575234413147]	[0.6749098300933838, 0.3250901997089386]	[0.756378710269928, 0.2436213195323944]	[0.7189159393310547, 0.2810840606689453]	[0.5938160419464111, 0.40618395805358887]	[0.5715989470481873, 0.42840102314949036]	[0.9697598814964294, 0.030240096151828766]	[0.9458912014961243, 0.05410872399806976]	[0.9527988433837891, 0.04720118269324303]	[0.723762035369873, 0.27623802423477173]
[1,0]	[0.9086208939552307, 0.0913790911436081]	[0.609549880027771, 0.39045020937919617]	[0.697812020778656, 0.3021879494190216]	[0.7771145701408386, 0.22288544476032257]	[0.7479017972946167, 0.2520982027053833]	[0.5959296822547913, 0.40407025814056396]	[0.5511382222175598, 0.44886183738708496]	[0.9531418681144714, 0.04685819521546364]	[0.7316520810127258, 0.26834791898727417]	[0.8878102898597717, 0.11218968778848648]	[0.8364174365997314, 0.16358253359794617]
[1,0]	[0.9285105466842651, 0.07148943096399307]	[0.5499524474143982, 0.45004764199256897]	[0.6165596842765808, 0.3834402859210968]	[0.6730486154556274, 0.32695141434669495]	[0.681811511516571, 0.3181884288787842]	[0.5708634853363037, 0.4291364848613739]	[0.5395675897598267, 0.46043238043785095]	[0.9639889597892761, 0.03601100668311119]	[0.8834319114685059, 0.1165681779384613]	[0.9141982197761536, 0.08580175042152405]	[0.6879479885101318, 0.31205201148986816]
[1,0]	[0.8764225840568542, 0.12357736378908157]	[0.5526670217514038, 0.4473330080509186]	[0.6198641657829285, 0.38013583421707153]	[0.7467056512832642, 0.25329434871673584]	[0.6582873463630676, 0.34171268343925476]	[0.5566830039024353, 0.4433169662952423]	[0.5242529511451721, 0.47574707865715027]	[0.9340417981147766, 0.06595814973115921]	[0.8014954328536987, 0.19850459694862366]	[0.8479057550430298, 0.15209424495697021]	[0.669009268283844, 0.3309907019138336]
[1,0]	[0.7730900645256042, 0.22690990567207336]	[0.5284388065338135, 0.47156116366386414]	[0.6288825869560242, 0.37111741304397583]	[0.6823858022689819, 0.31761419773101807]	[0.6280728578567505, 0.37192705273628235]	[0.5033847093582153, 0.49661532044410706]	[0.5311666131019592, 0.46883341670036316]	[0.8487177491188049, 0.15128231048583984]	[0.5771686434745789, 0.4228314161300659]	[0.6325348019599915, 0.36746522784233093]	[0.5686147809028625, 0.43138521909713745]
[1,0]	[0.7255733609199524, 0.2744266390800476]	[0.5140510201454163, 0.4859490692615509]	[0.579866349697113, 0.42013368010520935]	[0.6395799517631531, 0.36041998863220215]	[0.6424305438995361, 0.35756948590278625]	[0.5033614039421082, 0.49663862586021423]	[0.518740177154541, 0.4812597632408142]	[0.7710077166557312, 0.2289922535419464]	[0.29889315366744995, 0.70110684633255]	[0.5296390652656555, 0.47036096453666687]	[0.5709299445152283, 0.42907005548477173]
[1,0]	[0.4057566523551941, 0.5942433476448059]	[0.4423084855079651, 0.5576915144920349]	[0.46013209223747253, 0.5398678183555603]	[0.4158374071121216, 0.5841625332832336]	[0.5045813322067261, 0.4954186677932739]	[0.465081125497818, 0.5349188446998596]	[0.4381985366344452, 0.561801552772522]	[0.3493419587612152, 0.6506579518318176]	[0.060297828167676926, 0.9397020936012268]	[0.05884208530187607, 0.941157877445221]	[0.4309142827987671, 0.5690857172012329]
[1,0]	[0.4167930483818054, 0.5832070112228394]	[0.42174825072288513, 0.5782517790794373]	[0.4049694538116455, 0.5950304865837097]	[0.4170066714286804, 0.5829933285713196]	[0.4605652987957001, 0.5394347310066223]	[0.4527895450592041, 0.5472104549407959]	[0.40205854177474976, 0.5979414582252502]	[0.4245305061340332, 0.5754694938659668]	[0.0682535320520401, 0.9317464232444763]	[0.14820271730422974, 0.8517972826957703]	[0.4904121160507202, 0.5095878839492798]
[1,0]	[0.9580008387565613, 0.04199909418821335]	[0.613043487071991, 0.3869565427303314]	[0.7221987843513489, 0.2778012454509735]	[0.7676773071289062, 0.23232273757457733]	[0.7394921183586121, 0.26050782203674316]	[0.6146666407585144, 0.385333389043808]	[0.578427255153656, 0.421572744846344]	[0.9849298596382141, 0.015070215798914433]	[0.9700570106506348, 0.029943013563752174]	[0.9908655285835266, 0.00913446769118309]	[0.6932825446128845, 0.3067174255847931]
[1,0]	[0.9581462740898132, 0.041853707283735275]	[0.6259207725524902, 0.37407925724983215]	[0.74305659532547, 0.2569434642791748]	[0.7182358503341675, 0.2817641794681549]	[0.7535207271575928, 0.24647928774356842]	[0.6414303183555603, 0.3585696518421173]	[0.5691090226173401, 0.4308910369873047]	[0.9841189384460449, 0.015881139785051346]	[0.9724923372268677, 0.02750764600932598]	[0.992742657661438, 0.007257330231368542]	[0.7670478820800781, 0.23295216262340546]
[1,0]	[0.7982836365699768, 0.2017163783311844]	[0.5073679089546204, 0.49263206124305725]	[0.5889498591423035, 0.41105011105537415]	[0.5949501991271973, 0.40504980087280273]	[0.6610471606254578, 0.33895280957221985]	[0.5170932412147522, 0.4829067289829254]	[0.532201886177063, 0.4677980840206146]	[0.7902963161468506, 0.2097037434577942]	[0.49394121766090393, 0.5060587525367737]	[0.6540871858596802, 0.34591278433799744]	[0.6101024150848389, 0.3898976147174835]
[1,0]	[0.7166104912757874, 0.28338947892189026]	[0.4955839514732361, 0.5044161081314087]	[0.590251624584198, 0.4097483456134796]	[0.6197908520698547, 0.3802091181278229]	[0.5304164290428162, 0.4695836007595062]	[0.4939922094345093, 0.5060078501701355]	[0.5068280696868896, 0.4931718707084656]	[0.6877338290214539, 0.31226614117622375]	[0.32679998874664307, 0.6732000112533569]	[0.4999912977218628, 0.5000087022781372]	[0.5226887464523315, 0.47731125354766846]
[1,0]	[0.9136866331100464, 0.08631335943937302]	[0.5797211527824402, 0.4202788770198822]	[0.7049875855445862, 0.2950124144554138]	[0.7090378403663635, 0.29096221923828125]	[0.7423577308654785, 0.25764232873916626]	[0.5967956781387329, 0.4032043218612671]	[0.5444238185882568, 0.45557618141174316]	[0.9541130661964417, 0.045886967331171036]	[0.8113999366760254, 0.188600093126297]	[0.9332717657089233, 0.06672817468643188]	[0.6761314868927002, 0.32386845350265503]
[1,0]	[0.8726180195808411, 0.12738195061683655]	[0.5687554478645325, 0.43124452233314514]	[0.7052326202392578, 0.2947674095630646]	[0.7044572234153748, 0.29554283618927]	[0.6999775767326355, 0.3000224828720093]	[0.577449381351471, 0.42255061864852905]	[0.536571204662323, 0.4634287655353546]	[0.9164719581604004, 0.0835280790925026]	[0.7599005699157715, 0.2400994449853897]	[0.9497090578079224, 0.05029093101620674]	[0.6649191975593567, 0.3350808024406433]
[1,0]	[0.7376872897148132, 0.26231271028518677]	[0.5419738292694092, 0.4580262005329132]	[0.5673158764839172, 0.43268412351608276]	[0.596457839012146, 0.4035422205924988]	[0.6028998494148254, 0.39710015058517456]	[0.48700591921806335, 0.512994110584259]	[0.5024774074554443, 0.4975225329399109]	[0.7611657977104187, 0.2388341873884201]	[0.4795305132865906, 0.5204694867134094]	[0.460508793592453, 0.5394912958145142]	[0.4966752827167511, 0.5033246278762817]
[1,0]	[0.8088303804397583, 0.19116966426372528]	[0.5334357023239136, 0.4665642976760864]	[0.654114842414856, 0.34588512778282166]	[0.6513485908508301, 0.34865134954452515]	[0.6795067191123962, 0.32049331068992615]	[0.5078874826431274, 0.49211257696151733]	[0.503318727016449, 0.496681272983551]	[0.8018466234207153, 0.19815343618392944]	[0.4606477916240692, 0.5393521785736084]	[0.5645900964736938, 0.43540990352630615]	[0.5937922596931458, 0.40620774030685425]
[1,0]	[0.8802990913391113, 0.11970087885856628]	[0.5689685344696045, 0.4310314357280731]	[0.6787880063056946, 0.3212119936943054]	[0.7463610768318176, 0.25363895297050476]	[0.7318292260169983, 0.2681707441806793]	[0.5287482142448425, 0.47125181555747986]	[0.5429007411003113, 0.4570992887020111]	[0.9219822883605957, 0.07801765203475952]	[0.8187888264656067, 0.18121114373207092]	[0.7987692356109619, 0.20123079419136047]	[0.6027854681015015, 0.39721453189849854]
[1,0]	[0.804836630821228, 0.19516335427761078]	[0.5356370210647583, 0.4643630385398865]	[0.6762457489967346, 0.3237542510032654]	[0.6806522607803345, 0.3193477988243103]	[0.6701034903526306, 0.3298965096473694]	[0.5207428336143494, 0.47925716638565063]	[0.5117061734199524, 0.4882938265800476]	[0.8591758608818054, 0.14082415401935577]	[0.5609892010688782, 0.439010888338089]	[0.5945425629615784, 0.405457466840744]	[0.7263943552970886, 0.2736056447029114]
[1,0]	[0.8008421659469604, 0.19915784895420074]	[0.44967108964920044, 0.5503289103507996]	[0.46856334805488586, 0.5314366221427917]	[0.3987721800804138, 0.6012278199195862]	[0.5201340317726135, 0.47986602783203125]	[0.508247971534729, 0.4917520582675934]	[0.4851449429988861, 0.5148550271987915]	[0.8597510457038879, 0.14024895429611206]	[0.7192047238349915, 0.2807953655719757]	[0.8329890370368958, 0.16701088845729828]	[0.5200960636138916, 0.47990384697914124]
[1,0]	[0.8363185524940491, 0.16368138790130615]	[0.46227961778640747, 0.5377203822135925]	[0.4688590168952942, 0.5311410427093506]	[0.5170302987098694, 0.48296964168548584]	[0.5217623710632324, 0.47823771834373474]	[0.4989936053752899, 0.5010063648223877]	[0.5084900259971619, 0.49150994420051575]	[0.8611895442008972, 0.13881045579910278]	[0.6731489896774292, 0.326850950717926]	[0.8477610349655151, 0.15223896503448486]	[0.5351201891899109, 0.4648798108100891]
[1,0]	[0.889275312423706, 0.11072465032339096]	[0.5792641639709473, 0.42073577642440796]	[0.661291241645813, 0.3387087881565094]	[0.7576853632926941, 0.2423146814107895]	[0.7361350655555725, 0.2638649046421051]	[0.5463525056838989, 0.45364752411842346]	[0.5694862604141235, 0.43051376938819885]	[0.8888647556304932, 0.11113524436950684]	[0.6447104811668396, 0.355289489030838]	[0.9206960201263428, 0.07930395752191544]	[0.7274431586265564, 0.2725568413734436]
[1,0]	[0.8590709567070007, 0.14092907309532166]	[0.5706618428230286, 0.42933812737464905]	[0.6428166031837463, 0.35718342661857605]	[0.7117245197296143, 0.28827548027038574]	[0.6939572095870972, 0.3060428202152252]	[0.5616915822029114, 0.43830838799476624]	[0.541944146156311, 0.45805585384368896]	[0.8854526281356812, 0.11454734206199646]	[0.5223018527030945, 0.47769811749458313]	[0.8525665998458862, 0.14743347465991974]	[0.6593055129051208, 0.34069448709487915]
[1,0]	[0.7214484214782715, 0.2785516381263733]	[0.4438568353652954, 0.5561431646347046]	[0.41028082370758057, 0.5897191166877747]	[0.4798620045185089, 0.5201379656791687]	[0.480092316865921, 0.5199077129364014]	[0.4895046651363373, 0.5104953050613403]	[0.4717849791049957, 0.5282149910926819]	[0.8135935664176941, 0.18640640377998352]	[0.3362385630607605, 0.6637614369392395]	[0.7295642495155334, 0.27043575048446655]	[0.5000845789909363, 0.4999154210090637]
[1,0]	[0.8135888576507568, 0.18641111254692078]	[0.5327759981155396, 0.46722397208213806]	[0.636567234992981, 0.36343279480934143]	[0.6895720362663269, 0.3104279041290283]	[0.6551035642623901, 0.34489643573760986]	[0.5273770093917847, 0.47262299060821533]	[0.5534001588821411, 0.4465998411178589]	[0.8597608804702759, 0.1402391493320465]	[0.520200252532959, 0.479799747467041]	[0.5656622052192688, 0.4343378245830536]	[0.6656067967414856, 0.334393173456192]
[1,0]	[0.6801148056983948, 0.3198851943016052]	[0.5718124508857727, 0.42818745970726013]	[0.6651597023010254, 0.334840327501297]	[0.7813895344734192, 0.21861045062541962]	[0.6750215888023376, 0.32497838139533997]	[0.5414183139801025, 0.4585816562175751]	[0.5289760231971741, 0.4710239768028259]	[0.745113730430603, 0.2548862397670746]	[0.31176674365997314, 0.6882332563400269]	[0.5574255585670471, 0.44257447123527527]	[0.5871886014938354, 0.41281142830848694]
[1,0]	[0.8703225255012512, 0.1296774446964264]	[0.5743138194084167, 0.42568615078926086]	[0.6068309545516968, 0.39316898584365845]	[0.6380380988121033, 0.36196187138557434]	[0.6403278112411499, 0.3596721589565277]	[0.5421475172042847, 0.4578525424003601]	[0.5535225868225098, 0.44647738337516785]	[0.9328393340110779, 0.06716068089008331]	[0.8278382420539856, 0.1721617579460144]	[0.8978774547576904, 0.10212251543998718]	[0.6885532736778259, 0.3114467263221741]
[1,0]	[0.8037992119789124, 0.19620071351528168]	[0.5421887040138245, 0.45781123638153076]	[0.5815960168838501, 0.4184039533138275]	[0.7141852378845215, 0.28581473231315613]	[0.6279482841491699, 0.37205174565315247]	[0.5197228789329529, 0.4802771210670471]	[0.5309131145477295, 0.4690868854522705]	[0.8660143613815308, 0.13398562371730804]	[0.6281949281692505, 0.3718050718307495]	[0.8396622538566589, 0.16033776104450226]	[0.5958153009414673, 0.4041847288608551]
[1,0]	[0.8837674856185913, 0.11623245477676392]	[0.5382314920425415, 0.4617685377597809]	[0.6527954339981079, 0.3472045958042145]	[0.7183830142021179, 0.2816169857978821]	[0.6835001111030579, 0.31649985909461975]	[0.5367351770401001, 0.4632648527622223]	[0.5507761836051941, 0.44922375679016113]	[0.9420151114463806, 0.057984884828329086]	[0.8894052505493164, 0.1105947270989418]	[0.8756043910980225, 0.12439560890197754]	[0.6754945516586304, 0.32450544834136963]
[1,0]	[0.8374184966087341, 0.16258148849010468]	[0.6015531420707703, 0.3984468877315521]	[0.5904983878135681, 0.4095016121864319]	[0.712233304977417, 0.2877666652202606]	[0.7438773512840271, 0.2561226189136505]	[0.5529829263687134, 0.44701704382896423]	[0.5264646410942078, 0.47353529930114746]	[0.8998101353645325, 0.10018979012966156]	[0.7686712145805359, 0.23132877051830292]	[0.7286532521247864, 0.2713467478752136]	[0.6695319414138794, 0.3304680287837982]
[1,0]	[0.8933305740356445, 0.10666938871145248]	[0.5867943167686462, 0.41320568323135376]	[0.6761355400085449, 0.32386451959609985]	[0.7901894450187683, 0.2098105251789093]	[0.6952193975448608, 0.30478063225746155]	[0.5544028282165527, 0.4455971419811249]	[0.5668916702270508, 0.43310827016830444]	[0.9413387179374695, 0.058661360293626785]	[0.8730456233024597, 0.1269543617963791]	[0.8291860222816467, 0.17081400752067566]	[0.7387696504592896, 0.2612304091453552]
[1,0]	[0.8315199017524719, 0.16848014295101166]	[0.5551717281341553, 0.4448282718658447]	[0.6403120756149292, 0.3596878945827484]	[0.7536385655403137, 0.24636141955852509]	[0.6847073435783386, 0.3152926564216614]	[0.5477502942085266, 0.4522497057914734]	[0.5418410301208496, 0.4581589698791504]	[0.9017955660820007, 0.09820441901683807]	[0.7018542289733887, 0.29814574122428894]	[0.8361873626708984, 0.16381266713142395]	[0.6726966500282288, 0.32730334997177124]
[0,1]	[0.3200228810310364, 0.6799771189689636]	[0.374697744846344, 0.6253023147583008]	[0.3986143171787262, 0.6013857126235962]	[0.375358909368515, 0.6246411204338074]	[0.4169958531856537, 0.5830041170120239]	[0.4518919289112091, 0.5481081008911133]	[0.34476804733276367, 0.6552318930625916]	[0.11456326395273209, 0.8854367136955261]	[0.01316777989268303, 0.9868322610855103]	[0.15026625990867615, 0.8497337102890015]	[0.3351322114467621, 0.6648678183555603]
[0,1]	[0.35541123151779175, 0.644588828086853]	[0.35296785831451416, 0.6470320820808411]	[0.34973961114883423, 0.6502604484558105]	[0.3536759614944458, 0.6463239789009094]	[0.3515223562717438, 0.6484776139259338]	[0.45009204745292664, 0.549907922744751]	[0.36233070492744446, 0.6376693844795227]	[0.1805867999792099, 0.8194131851196289]	[0.010785162448883057, 0.9892148375511169]	[0.0885809138417244, 0.9114190340042114]	[0.33508482575416565, 0.664915144443512]
[0,1]	[0.4623067378997803, 0.537693202495575]	[0.37634119391441345, 0.6236587762832642]	[0.41148853302001953, 0.5885114669799805]	[0.4225859045982361, 0.5774141550064087]	[0.4602351188659668, 0.5397648215293884]	[0.45777925848960876, 0.5422207117080688]	[0.3265729248523712, 0.6734271049499512]	[0.2035491168498993, 0.7964509129524231]	[0.06168427690863609, 0.9383156895637512]	[0.4553789794445038, 0.5446209907531738]	[0.43602612614631653, 0.5639739036560059]
[1,0]	[0.6815863251686096, 0.3184136748313904]	[0.5538296699523926, 0.44617030024528503]	[0.5347873568534851, 0.4652126729488373]	[0.6094954609870911, 0.39050453901290894]	[0.5518324971199036, 0.4481675326824188]	[0.48061785101890564, 0.519382119178772]	[0.5093429088592529, 0.49065709114074707]	[0.6479399800300598, 0.3520600199699402]	[0.16025248169898987, 0.8397474884986877]	[0.3828822672367096, 0.6171177625656128]	[0.5444839000701904, 0.4555160105228424]
[1,0]	[0.5049139261245728, 0.49508607387542725]	[0.4605220854282379, 0.5394778847694397]	[0.48446962237358093, 0.5155304074287415]	[0.5216121077537537, 0.4783879220485687]	[0.49141281843185425, 0.508587121963501]	[0.4703284502029419, 0.5296714901924133]	[0.44768112897872925, 0.552318811416626]	[0.45046427845954895, 0.5495356321334839]	[0.060366228222846985, 0.9396337866783142]	[0.24817444384098053, 0.7518255710601807]	[0.4886234402656555, 0.5113765597343445]
[1,0]	[0.8813838958740234, 0.11861611902713776]	[0.513165295124054, 0.4868347644805908]	[0.5882860422134399, 0.41171398758888245]	[0.6385518908500671, 0.3614480793476105]	[0.562971830368042, 0.4370281994342804]	[0.5275905132293701, 0.4724094569683075]	[0.5282163023948669, 0.47178366780281067]	[0.8961959481239319, 0.10380406677722931]	[0.7333369851112366, 0.2666630148887634]	[0.8456745743751526, 0.1543254256248474]	[0.5980368256568909, 0.4019632041454315]
[1,0]	[0.8916154503822327, 0.10838451981544495]	[0.5289560556411743, 0.47104397416114807]	[0.5822112560272217, 0.41778871417045593]	[0.7030861377716064, 0.2969138026237488]	[0.7316606044769287, 0.2683393955230713]	[0.5243966579437256, 0.475603312253952]	[0.5141384601593018, 0.48586148023605347]	[0.8919273614883423, 0.1080726608633995]	[0.7555044293403625, 0.24449561536312103]	[0.8022266626358032, 0.19777339696884155]	[0.6521079540252686, 0.34789201617240906]
[1,0]	[0.2655569314956665, 0.7344431281089783]	[0.46144357323646545, 0.5385564565658569]	[0.49502360820770264, 0.5049763917922974]	[0.4804475009441376, 0.51955246925354]	[0.5316067934036255, 0.4683932065963745]	[0.45720934867858887, 0.5427906513214111]	[0.40050962567329407, 0.5994903445243835]	[0.16457943618297577, 0.835420548915863]	[0.01941164955496788, 0.9805883765220642]	[0.10851963609457016, 0.8914803266525269]	[0.42811793088912964, 0.5718820095062256]
[1,0]	[0.27911239862442017, 0.7208876013755798]	[0.46877434849739075, 0.5312256813049316]	[0.4735584855079651, 0.5264414548873901]	[0.4420579969882965, 0.5579420328140259]	[0.546739399433136, 0.4532606899738312]	[0.4543386995792389, 0.5456613302230835]	[0.4342981278896332, 0.5657018423080444]	[0.1992780864238739, 0.8007219433784485]	[0.021563539281487465, 0.9784364104270935]	[0.12234879285097122, 0.8776512145996094]	[0.48089417815208435, 0.519105851650238]
[1,0]	[0.8522809147834778, 0.14771908521652222]	[0.4784223735332489, 0.5215777158737183]	[0.5369786620140076, 0.4630213677883148]	[0.5779528021812439, 0.4220471978187561]	[0.4978625476360321, 0.5021374225616455]	[0.538994550704956, 0.4610055088996887]	[0.5158013701438904, 0.4841986298561096]	[0.7628799676895142, 0.23712004721164703]	[0.3457055985927582, 0.6542944312095642]	[0.7749519944190979, 0.2250480204820633]	[0.6207855343818665, 0.37921440601348877]
[1,0]	[0.8564087748527527, 0.14359121024608612]	[0.4989599287509918, 0.5010401010513306]	[0.6066511273384094, 0.39334890246391296]	[0.582811713218689, 0.41718825697898865]	[0.6590149402618408, 0.3409850597381592]	[0.5335719585418701, 0.4664280116558075]	[0.5270741581916809, 0.4729257822036743]	[0.7914766669273376, 0.20852334797382355]	[0.46007779240608215, 0.5399222373962402]	[0.7498780488967896, 0.25012195110321045]	[0.6566563844680786, 0.3433436453342438]
[1,0]	[0.7630184292793274, 0.2369815707206726]	[0.5341109037399292, 0.4658890962600708]	[0.6016429662704468, 0.39835700392723083]	[0.7252879738807678, 0.2747119963169098]	[0.6936830878257751, 0.30631691217422485]	[0.5016348958015442, 0.4983650743961334]	[0.5372116565704346, 0.4627883732318878]	[0.792296826839447, 0.20770323276519775]	[0.4830416142940521, 0.5169583559036255]	[0.4053407311439514, 0.5946592092514038]	[0.5894601345062256, 0.410539835691452]
[1,0]	[0.9379889965057373, 0.06201104819774628]	[0.4397028982639313, 0.5602971315383911]	[0.4751642346382141, 0.5248357057571411]	[0.5411961078643799, 0.45880386233329773]	[0.5812715888023376, 0.41872847080230713]	[0.5994871258735657, 0.40051281452178955]	[0.3852807581424713, 0.6147192120552063]	[0.9716837406158447, 0.02831621840596199]	[0.9705920815467834, 0.029407896101474762]	[0.9467169642448425, 0.05328306555747986]	[0.5991522669792175, 0.40084773302078247]
[1,0]	[0.925509512424469, 0.0744904950261116]	[0.5446711182594299, 0.45532894134521484]	[0.6380935311317444, 0.3619064688682556]	[0.7259504795074463, 0.2740495204925537]	[0.6967282295227051, 0.3032718002796173]	[0.5418239235877991, 0.45817604660987854]	[0.5618650317192078, 0.43813493847846985]	[0.9671241044998169, 0.03287592902779579]	[0.9405245184898376, 0.05947547033429146]	[0.9228894114494324, 0.07711062580347061]	[0.6187991499900818, 0.3812008798122406]
[1,0]	[0.8757215738296509, 0.12427839636802673]	[0.552686870098114, 0.447313129901886]	[0.6250530481338501, 0.3749469518661499]	[0.744624674320221, 0.25537535548210144]	[0.7042911648750305, 0.2957088053226471]	[0.5136528611183167, 0.48634713888168335]	[0.5419630408287048, 0.45803698897361755]	[0.9211812615394592, 0.07881875336170197]	[0.875902533531189, 0.12409739941358566]	[0.8276256918907166, 0.17237432301044464]	[0.7439032196998596, 0.2560967803001404]
[0,1]	[0.93219393491745, 0.06780606508255005]	[0.5264005064964294, 0.47359949350357056]	[0.5723011493682861, 0.42769888043403625]	[0.5963199734687805, 0.40368008613586426]	[0.6073628664016724, 0.39263713359832764]	[0.5447440147399902, 0.45525601506233215]	[0.5499935150146484, 0.45000651478767395]	[0.9565490484237671, 0.04345089569687843]	[0.8715013861656189, 0.1284986138343811]	[0.9778843522071838, 0.022115672007203102]	[0.5764138102531433, 0.4235861599445343]
[0,1]	[0.9040146470069885, 0.0959852784872055]	[0.5600858330726624, 0.43991419672966003]	[0.6187765002250671, 0.3812234401702881]	[0.6209735870361328, 0.3790264427661896]	[0.6476235389709473, 0.35237643122673035]	[0.5499264001846313, 0.45007359981536865]	[0.5450678467750549, 0.45493215322494507]	[0.9516644477844238, 0.048335567116737366]	[0.8806279301643372, 0.11937202513217926]	[0.9572292566299438, 0.04277074337005615]	[0.7272135615348816, 0.272786408662796]
[1,0]	[0.8460108041763306, 0.15398918092250824]	[0.5409978032112122, 0.45900222659111023]	[0.6173912286758423, 0.3826088309288025]	[0.6472758054733276, 0.3527241349220276]	[0.7194939255714417, 0.28050604462623596]	[0.5796558856964111, 0.42034420371055603]	[0.5401430130004883, 0.4598570168018341]	[0.8692721724510193, 0.13072778284549713]	[0.6492653489112854, 0.3507347106933594]	[0.9321622252464294, 0.06783776730298996]	[0.6501796841621399, 0.34982025623321533]
[1,0]	[0.8284779787063599, 0.17152203619480133]	[0.5338094234466553, 0.4661905765533447]	[0.6047401428222656, 0.395259827375412]	[0.6830477714538574, 0.3169522285461426]	[0.6988577842712402, 0.3011421859264374]	[0.5726518630981445, 0.42734816670417786]	[0.5392877459526062, 0.4607122838497162]	[0.8359009623527527, 0.16409903764724731]	[0.5086085200309753, 0.4913915693759918]	[0.9080548286437988, 0.0919451117515564]	[0.6271189451217651, 0.37288105487823486]
[1,0]	[0.7866989374160767, 0.21330106258392334]	[0.4895111918449402, 0.5104888081550598]	[0.516807496547699, 0.4831925332546234]	[0.5948380827903748, 0.40516185760498047]	[0.5316024422645569, 0.4683975279331207]	[0.4810277819633484, 0.5189722180366516]	[0.4994102716445923, 0.5005897879600525]	[0.6686975955963135, 0.33130237460136414]	[0.2684873640537262, 0.7315126657485962]	[0.5028547644615173, 0.4971451759338379]	[0.5294913053512573, 0.47050872445106506]
[0,1]	[0.7609268426895142, 0.23907320201396942]	[0.48549115657806396, 0.514508843421936]	[0.5289106369018555, 0.4710894525051117]	[0.5685773491859436, 0.4314226806163788]	[0.5409729480743408, 0.4590269923210144]	[0.4884904623031616, 0.5115095376968384]	[0.48084360361099243, 0.5191564559936523]	[0.5923239588737488, 0.40767601132392883]	[0.21634440124034882, 0.7836556434631348]	[0.4056203365325928, 0.5943796038627625]	[0.5757143497467041, 0.4242856800556183]
[0,1]	[0.7538671493530273, 0.24613279104232788]	[0.563772439956665, 0.4362275302410126]	[0.6083995699882507, 0.39160048961639404]	[0.6724159717559814, 0.32758399844169617]	[0.6978858709335327, 0.3021141290664673]	[0.5026403069496155, 0.4973597228527069]	[0.542229413986206, 0.45777052640914917]	[0.767663300037384, 0.2323366403579712]	[0.35543254017829895, 0.6445675492286682]	[0.5368594527244568, 0.463140606880188]	[0.6116287112236023, 0.3883713185787201]
[0,1]	[0.4220315217971802, 0.577968418598175]	[0.5368666648864746, 0.46313339471817017]	[0.5795891880989075, 0.42041072249412537]	[0.650104820728302, 0.3498951494693756]	[0.6818419694900513, 0.31815797090530396]	[0.502947211265564, 0.4970528483390808]	[0.5345561504364014, 0.465443879365921]	[0.4489956200122833, 0.5510044097900391]	[0.15120719373226166, 0.8487927913665771]	[0.35580137372016907, 0.6441986560821533]	[0.6720165610313416, 0.32798343896865845]
[1,0]	[0.9367084503173828, 0.06329158693552017]	[0.5881234407424927, 0.41187652945518494]	[0.6479752659797668, 0.35202473402023315]	[0.7044129371643066, 0.29558703303337097]	[0.7497408986091614, 0.2502591013908386]	[0.5701227188110352, 0.4298773407936096]	[0.5493470430374146, 0.4506530165672302]	[0.9625846147537231, 0.037415385246276855]	[0.9356503486633301, 0.06434966623783112]	[0.9610598683357239, 0.03894020617008209]	[0.7994505167007446, 0.20054946839809418]
[1,0]	[0.9310725331306458, 0.06892743706703186]	[0.5797793865203857, 0.42022064328193665]	[0.6494020819664001, 0.35059791803359985]	[0.6376737952232361, 0.36232617497444153]	[0.7457327842712402, 0.254267156124115]	[0.5537107586860657, 0.44628921151161194]	[0.5317087769508362, 0.46829119324684143]	[0.9714418053627014, 0.02855820395052433]	[0.9507282376289368, 0.04927176982164383]	[0.9314073920249939, 0.06859264522790909]	[0.7712435722351074, 0.22875648736953735]
[0,1]	[0.6414253115653992, 0.35857459902763367]	[0.5062863826751709, 0.4937136769294739]	[0.5449239015579224, 0.4550760090351105]	[0.5890241265296936, 0.41097593307495117]	[0.5426718592643738, 0.4573281407356262]	[0.492889940738678, 0.5071101188659668]	[0.5058780908584595, 0.4941219091415405]	[0.6273748874664307, 0.37262511253356934]	[0.2111343890428543, 0.7888656258583069]	[0.2743055522441864, 0.7256944179534912]	[0.5642350912094116, 0.43576499819755554]
[0,1]	[0.7346493601799011, 0.2653506100177765]	[0.49709638953208923, 0.5029035806655884]	[0.5914137363433838, 0.4085862338542938]	[0.6682776212692261, 0.33172234892845154]	[0.6114165782928467, 0.3885834217071533]	[0.4978863596916199, 0.5021135807037354]	[0.5039185881614685, 0.4960813820362091]	[0.787807285785675, 0.21219269931316376]	[0.44156062602996826, 0.5584393739700317]	[0.4728097915649414, 0.5271902680397034]	[0.5957190990447998, 0.4042809009552002]
[1,0]	[0.42730405926704407, 0.5726959109306335]	[0.33736729621887207, 0.6626327037811279]	[0.3549960255622864, 0.6450039744377136]	[0.30819836258888245, 0.6918016076087952]	[0.40602004528045654, 0.5939798951148987]	[0.4658305048942566, 0.5341694951057434]	[0.3578319847583771, 0.6421679854393005]	[0.38901230692863464, 0.610987663269043]	[0.0974077358841896, 0.9025923013687134]	[0.1265190839767456, 0.8734809756278992]	[0.3393076956272125, 0.6606922745704651]
[0,1]	[0.19256189465522766, 0.80743807554245]	[0.29881298542022705, 0.7011870741844177]	[0.32492393255233765, 0.6750760078430176]	[0.2687680125236511, 0.7312319874763489]	[0.3522108495235443, 0.6477891802787781]	[0.4587112367153168, 0.5412887930870056]	[0.34099897742271423, 0.6590011119842529]	[0.2631729245185852, 0.7368270754814148]	[0.01666286773979664, 0.9833371043205261]	[0.10098887979984283, 0.8990111351013184]	[0.2798532247543335, 0.7201467752456665]
[1,0]	[0.9250590205192566, 0.07494104653596878]	[0.5673477649688721, 0.43265217542648315]	[0.6499934196472168, 0.350006639957428]	[0.7032579183578491, 0.2967420518398285]	[0.725189745426178, 0.27481016516685486]	[0.5901789665222168, 0.4098209738731384]	[0.5583463907241821, 0.44165360927581787]	[0.9541962146759033, 0.045803818851709366]	[0.8363677263259888, 0.16363225877285004]	[0.9344803690910339, 0.06551966816186905]	[0.7019512057304382, 0.29804885387420654]
[1,0]	[0.9070530533790588, 0.09294699877500534]	[0.5685737729072571, 0.43142616748809814]	[0.633739173412323, 0.3662607967853546]	[0.7138203978538513, 0.2861796021461487]	[0.6986252665519714, 0.30137476325035095]	[0.5563853979110718, 0.4436146318912506]	[0.5287365317344666, 0.47126346826553345]	[0.9461286067962646, 0.05387137830257416]	[0.8487931489944458, 0.1512068510055542]	[0.8826612830162048, 0.11733873933553696]	[0.6680772304534912, 0.3319227993488312]
[1,0]	[0.7552524209022522, 0.244747593998909]	[0.47915327548980713, 0.5208467245101929]	[0.49803248047828674, 0.5019674897193909]	[0.5371842384338379, 0.4628157317638397]	[0.4610823392868042, 0.5389176607131958]	[0.5009813904762268, 0.4990186393260956]	[0.510526180267334, 0.489473819732666]	[0.7880769371986389, 0.2119230479001999]	[0.44716960191726685, 0.5528303980827332]	[0.7387337684631348, 0.26126620173454285]	[0.5163322687149048, 0.48366767168045044]
[1,0]	[0.6723043918609619, 0.3276955783367157]	[0.4831022322177887, 0.5168977379798889]	[0.5249930024147034, 0.47500699758529663]	[0.5620721578598022, 0.43792784214019775]	[0.5160290002822876, 0.4839709997177124]	[0.4886912405490875, 0.5113087892532349]	[0.49853503704071045, 0.5014649629592896]	[0.7713318467140198, 0.22866812348365784]	[0.5261768698692322, 0.4738231599330902]	[0.7346271872520447, 0.2653728425502777]	[0.5345780253410339, 0.46542200446128845]
[1,0]	[0.9238439202308655, 0.07615607231855392]	[0.5556312799453735, 0.44436874985694885]	[0.6440033912658691, 0.35599663853645325]	[0.7207481265068054, 0.2792518734931946]	[0.7366511821746826, 0.263348788022995]	[0.547407329082489, 0.4525926411151886]	[0.5283570885658264, 0.47164297103881836]	[0.9465436935424805, 0.05345633998513222]	[0.8804313540458679, 0.11956863105297089]	[0.8850045204162598, 0.11499552428722382]	[0.673768162727356, 0.32623180747032166]
[1,0]	[0.9014530181884766, 0.09854700416326523]	[0.5478950142860413, 0.45210498571395874]	[0.6467255353927612, 0.3532744348049164]	[0.7594496607780457, 0.24055035412311554]	[0.7615301609039307, 0.23846986889839172]	[0.5719110369682312, 0.4280889332294464]	[0.5507943630218506, 0.4492056667804718]	[0.9491155743598938, 0.050884462893009186]	[0.8862018585205078, 0.11379817128181458]	[0.9419939517974854, 0.05800605192780495]	[0.7718575596809387, 0.22814248502254486]
[1,0]	[0.9347307085990906, 0.06526931375265121]	[0.5662426352500916, 0.43375739455223083]	[0.6455801725387573, 0.3544197976589203]	[0.7134392857551575, 0.28656071424484253]	[0.7583850622177124, 0.2416149526834488]	[0.5886725783348083, 0.4113274812698364]	[0.5432389378547668, 0.45676103234291077]	[0.9566746354103088, 0.04332544654607773]	[0.9384665489196777, 0.06153345853090286]	[0.987004816532135, 0.012995257042348385]	[0.6303781867027283, 0.3696218430995941]
[1,0]	[0.9003965258598328, 0.09960349649190903]	[0.5380116701126099, 0.46198832988739014]	[0.6499848365783691, 0.35001513361930847]	[0.614747941493988, 0.38525211811065674]	[0.7068735361099243, 0.29312652349472046]	[0.5590947866439819, 0.4409051537513733]	[0.5439894795417786, 0.45601052045822144]	[0.9221495389938354, 0.07785049080848694]	[0.8850999474525452, 0.11490007489919662]	[0.9743297696113586, 0.02567022293806076]	[0.6071231365203857, 0.39287692308425903]
[1,0]	[0.6628218293190002, 0.33717823028564453]	[0.45552101731300354, 0.5444789528846741]	[0.502447247505188, 0.49755269289016724]	[0.4350802004337311, 0.5649198889732361]	[0.5008301734924316, 0.49916979670524597]	[0.4716900587081909, 0.5283099412918091]	[0.4447290301322937, 0.5552709102630615]	[0.5959112644195557, 0.4040887653827667]	[0.3172646760940552, 0.6827353239059448]	[0.321206271648407, 0.6787937879562378]	[0.4724118709564209, 0.5275880694389343]
[1,0]	[0.6807520389556885, 0.31924793124198914]	[0.48682039976119995, 0.5131796002388]	[0.5159426927566528, 0.4840572774410248]	[0.5995109677314758, 0.40048903226852417]	[0.5412691235542297, 0.4587308466434479]	[0.4906219244003296, 0.5093781352043152]	[0.48729580640792847, 0.5127041339874268]	[0.5773091316223145, 0.4226907789707184]	[0.17431113123893738, 0.8256888389587402]	[0.25943368673324585, 0.7405663132667542]	[0.554365873336792, 0.4456341862678528]
[1,0]	[0.8510324358940125, 0.14896760880947113]	[0.5527774095535278, 0.44722267985343933]	[0.6062735915184021, 0.3937264382839203]	[0.6686872243881226, 0.3313126862049103]	[0.6971834301948547, 0.3028165400028229]	[0.5348525643348694, 0.4651474058628082]	[0.5610024333000183, 0.4389975666999817]	[0.9091566205024719, 0.09084343910217285]	[0.6902629137039185, 0.30973708629608154]	[0.7921655178070068, 0.20783451199531555]	[0.619513988494873, 0.38048598170280457]
[1,0]	[0.8243570327758789, 0.1756429523229599]	[0.5573752522468567, 0.4426247179508209]	[0.6475161910057068, 0.3524837791919708]	[0.718917191028595, 0.2810828387737274]	[0.7382193803787231, 0.26178064942359924]	[0.5236749649047852, 0.47632497549057007]	[0.5165629386901855, 0.48343712091445923]	[0.8477328419685364, 0.15226711332798004]	[0.48223987221717834, 0.5177600979804993]	[0.6129889488220215, 0.38701102137565613]	[0.6652165055274963, 0.3347834050655365]
[1,0]	[0.8904651999473572, 0.10953482985496521]	[0.5702160596847534, 0.4297839403152466]	[0.603711724281311, 0.39628833532333374]	[0.7402841448783875, 0.25971585512161255]	[0.6374186277389526, 0.36258140206336975]	[0.5335209965705872, 0.4664790630340576]	[0.5440190434455872, 0.45598095655441284]	[0.9462944865226746, 0.05370551347732544]	[0.8442040085792542, 0.15579594671726227]	[0.9017379283905029, 0.09826210141181946]	[0.6632755398750305, 0.33672448992729187]
[1,0]	[0.8663977980613708, 0.13360221683979034]	[0.5816759467124939, 0.4183240234851837]	[0.6312462091445923, 0.3687537610530853]	[0.7312301993370056, 0.268769770860672]	[0.6659345626831055, 0.33406540751457214]	[0.5373384356498718, 0.4626615643501282]	[0.5355245471000671, 0.46447545289993286]	[0.9406859278678894, 0.05931409075856209]	[0.8811424374580383, 0.11885758489370346]	[0.9016632437705994, 0.09833668917417526]	[0.7264282703399658, 0.2735716700553894]
[1,0]	[0.9364441633224487, 0.06355584412813187]	[0.591511607170105, 0.40848836302757263]	[0.6375666260719299, 0.36243343353271484]	[0.7683333158493042, 0.2316666692495346]	[0.7326107025146484, 0.2673892676830292]	[0.581493616104126, 0.41850635409355164]	[0.5569822192192078, 0.44301772117614746]	[0.9546456933021545, 0.04535430297255516]	[0.8759682774543762, 0.1240316778421402]	[0.937364935874939, 0.062635138630867]	[0.721117377281189, 0.27888256311416626]
[1,0]	[0.8843584656715393, 0.11564155668020248]	[0.5537146925926208, 0.44628533720970154]	[0.6445003747940063, 0.35549962520599365]	[0.7098358869552612, 0.2901640832424164]	[0.7138710021972656, 0.2861289978027344]	[0.5382679104804993, 0.4617321491241455]	[0.5263041257858276, 0.47369587421417236]	[0.8886735439300537, 0.11132647097110748]	[0.6129564642906189, 0.3870435655117035]	[0.800460696220398, 0.19953930377960205]	[0.6914935111999512, 0.3085065186023712]
[1,0]	[0.9309406280517578, 0.0690593495965004]	[0.5987676978111267, 0.4012323021888733]	[0.65488600730896, 0.34511399269104004]	[0.746096670627594, 0.253903329372406]	[0.6692902445793152, 0.3307097852230072]	[0.5850180387496948, 0.41498199105262756]	[0.5670965313911438, 0.4329034090042114]	[0.9640196561813354, 0.03598034381866455]	[0.9523068070411682, 0.04769321158528328]	[0.9884557723999023, 0.011544244363904]	[0.7526004314422607, 0.24739950895309448]
[1,0]	[0.9199084043502808, 0.08009161055088043]	[0.5736878514289856, 0.4263121485710144]	[0.6734210252761841, 0.32657891511917114]	[0.692841649055481, 0.30715835094451904]	[0.7438377141952515, 0.25616228580474854]	[0.6167520880699158, 0.3832479417324066]	[0.5361384153366089, 0.4638616442680359]	[0.9451903700828552, 0.05480967462062836]	[0.9074769616127014, 0.0925230160355568]	[0.9691107273101807, 0.03088928386569023]	[0.7217875719070435, 0.27821236848831177]
[1,0]	[0.8262182474136353, 0.17378176748752594]	[0.5378751754760742, 0.46212485432624817]	[0.6230131387710571, 0.3769868016242981]	[0.6186280250549316, 0.38137194514274597]	[0.6907378435134888, 0.30926206707954407]	[0.5438852310180664, 0.4561147689819336]	[0.5120301842689514, 0.48796987533569336]	[0.8472967147827148, 0.15270324051380157]	[0.6276426315307617, 0.3723573684692383]	[0.829411506652832, 0.17058850824832916]	[0.5756292939186096, 0.42437073588371277]
[1,0]	[0.8627686500549316, 0.13723139464855194]	[0.521166205406189, 0.47883373498916626]	[0.6624900698661804, 0.33750998973846436]	[0.6108944416046143, 0.38910558819770813]	[0.6655173897743225, 0.3344825804233551]	[0.5427157878875732, 0.45728427171707153]	[0.532117486000061, 0.4678824543952942]	[0.8707785606384277, 0.12922145426273346]	[0.5810254812240601, 0.41897454857826233]	[0.7423074841499329, 0.25769251585006714]	[0.6678583025932312, 0.3321416974067688]
[1,0]	[0.8287665843963623, 0.1712333858013153]	[0.5463482737541199, 0.4536517262458801]	[0.6014800071716309, 0.39852002263069153]	[0.7178230881690979, 0.2821768820285797]	[0.66888827085495, 0.33111172914505005]	[0.5167178511619568, 0.483282208442688]	[0.5492584705352783, 0.4507414996623993]	[0.8972318172454834, 0.10276821255683899]	[0.6463847160339355, 0.35361531376838684]	[0.6499191522598267, 0.35008084774017334]	[0.7015683650970459, 0.2984316051006317]
[1,0]	[0.8592815399169922, 0.14071841537952423]	[0.5608494281768799, 0.4391505718231201]	[0.6418254971504211, 0.35817450284957886]	[0.719996452331543, 0.2800036072731018]	[0.6353329420089722, 0.364667147397995]	[0.523334264755249, 0.47666576504707336]	[0.5520095229148865, 0.44799044728279114]	[0.9153945446014404, 0.08460549265146255]	[0.7522904276847839, 0.24770954251289368]	[0.7820927500724792, 0.21790720522403717]	[0.658148467540741, 0.34185144305229187]
[1,0]	[0.8632075786590576, 0.13679242134094238]	[0.5812198519706726, 0.418780118227005]	[0.7164040207862854, 0.2835959792137146]	[0.7857811450958252, 0.21421882510185242]	[0.7491676807403564, 0.25083231925964355]	[0.5756359696388245, 0.4243640601634979]	[0.5556349158287048, 0.44436514377593994]	[0.9177387952804565, 0.08226125687360764]	[0.7993727922439575, 0.2006271928548813]	[0.7669114470481873, 0.23308850824832916]	[0.6445587277412415, 0.35544130206108093]
[1,0]	[0.8323305249214172, 0.16766946017742157]	[0.5704020857810974, 0.4295978844165802]	[0.6730891466140747, 0.3269107937812805]	[0.7361253499984741, 0.2638746201992035]	[0.6738256216049194, 0.32617437839508057]	[0.5500093102455139, 0.44999071955680847]	[0.5652790069580078, 0.4347209930419922]	[0.8720468282699585, 0.12795321643352509]	[0.6819239258766174, 0.31807607412338257]	[0.656017005443573, 0.3439830243587494]	[0.6517521142959595, 0.3482479155063629]
[1,0]	[0.9452205300331116, 0.0547795444726944]	[0.5766143798828125, 0.4233855605125427]	[0.7131479978561401, 0.2868519723415375]	[0.7392653822898865, 0.26073455810546875]	[0.6654757261276245, 0.3345243036746979]	[0.5517606735229492, 0.44823938608169556]	[0.548565685749054, 0.45143428444862366]	[0.9625632762908936, 0.03743671253323555]	[0.9453191161155701, 0.054680801928043365]	[0.96340012550354, 0.036599863320589066]	[0.6571448445320129, 0.3428550958633423]
[1,0]	[0.9181474447250366, 0.08185257762670517]	[0.6271977424621582, 0.3728022575378418]	[0.7363219857215881, 0.2636779844760895]	[0.7676751017570496, 0.23232483863830566]	[0.7419129014015198, 0.2580870985984802]	[0.5711292624473572, 0.42887082695961]	[0.5385290384292603, 0.46147099137306213]	[0.9599677324295044, 0.040032219141721725]	[0.8721375465393066, 0.12786246836185455]	[0.9376481175422668, 0.06235191598534584]	[0.7544922828674316, 0.24550773203372955]
[1,0]	[0.8894786238670349, 0.1105213463306427]	[0.5484315752983093, 0.4515683650970459]	[0.6154369711875916, 0.38456299901008606]	[0.7507678270339966, 0.24923215806484222]	[0.6792243123054504, 0.3207756280899048]	[0.560717761516571, 0.43928226828575134]	[0.5588547587394714, 0.4411452114582062]	[0.9307820200920105, 0.0692179948091507]	[0.8051782846450806, 0.19482170045375824]	[0.8675440549850464, 0.132455974817276]	[0.6148523688316345, 0.38514766097068787]
[1,0]	[0.8434076905250549, 0.15659230947494507]	[0.5689180493354797, 0.43108198046684265]	[0.6309390068054199, 0.3690609335899353]	[0.7471942901611328, 0.25280576944351196]	[0.6765211820602417, 0.3234788477420807]	[0.5414227247238159, 0.4585772156715393]	[0.5434826612472534, 0.4565173089504242]	[0.9057359099388123, 0.09426407516002655]	[0.6091940402984619, 0.3908059298992157]	[0.7836691737174988, 0.21633082628250122]	[0.6582117676734924, 0.34178826212882996]
[1,0]	[0.9191156029701233, 0.08088436722755432]	[0.4977315366268158, 0.5022684931755066]	[0.5635878443717957, 0.43641218543052673]	[0.6310113072395325, 0.3689887225627899]	[0.5690521597862244, 0.43094781041145325]	[0.5467537045478821, 0.45324626564979553]	[0.5451480746269226, 0.454851895570755]	[0.8964048624038696, 0.10359508544206619]	[0.7417440414428711, 0.2582559585571289]	[0.9105551838874817, 0.0894448384642601]	[0.5214806199073792, 0.47851940989494324]
[1,0]	[0.9217753410339355, 0.07822465151548386]	[0.5188512802124023, 0.48114868998527527]	[0.6287677884101868, 0.37123221158981323]	[0.6488091349601746, 0.35119083523750305]	[0.6194952726364136, 0.38050466775894165]	[0.5853520035743713, 0.4146479666233063]	[0.5364786982536316, 0.463521271944046]	[0.8662058115005493, 0.13379420340061188]	[0.5543200373649597, 0.44568002223968506]	[0.9267507791519165, 0.07324919104576111]	[0.6105462908744812, 0.3894536793231964]
[1,0]	[0.8509918451309204, 0.14900818467140198]	[0.4959859251976013, 0.5040140151977539]	[0.5749139785766602, 0.42508599162101746]	[0.5743531584739685, 0.4256468713283539]	[0.5282014012336731, 0.4717986285686493]	[0.5130865573883057, 0.48691338300704956]	[0.5276773571968079, 0.47232261300086975]	[0.8839966058731079, 0.1160033643245697]	[0.6315168738365173, 0.3684830665588379]	[0.8529712557792664, 0.14702875912189484]	[0.6345860362052917, 0.36541393399238586]
[1,0]	[0.41570985317230225, 0.5842901468276978]	[0.3329117000102997, 0.6670882701873779]	[0.40377241373062134, 0.5962275266647339]	[0.29863715171813965, 0.7013628482818604]	[0.38890108466148376, 0.6110988855361938]	[0.46616309881210327, 0.5338369011878967]	[0.34189102053642273, 0.6581090688705444]	[0.4397023618221283, 0.5602976083755493]	[0.12531641125679016, 0.8746836185455322]	[0.44331032037734985, 0.5566896200180054]	[0.35146790742874146, 0.6485320925712585]
[1,0]	[0.41372641921043396, 0.5862736105918884]	[0.3621245324611664, 0.637875497341156]	[0.4055918753147125, 0.5944081544876099]	[0.3480308949947357, 0.6519690752029419]	[0.39172250032424927, 0.6082774996757507]	[0.4639154076576233, 0.5360845327377319]	[0.3305716812610626, 0.6694283485412598]	[0.4417259097099304, 0.5582740902900696]	[0.07423923164606094, 0.9257607460021973]	[0.399323046207428, 0.6006768941879272]	[0.35166135430336, 0.6483386158943176]
[1,0]	[0.878279447555542, 0.12172054499387741]	[0.5627272129058838, 0.4372727870941162]	[0.5916761159896851, 0.4083237946033478]	[0.7437986731529236, 0.2562013268470764]	[0.7296547293663025, 0.27034521102905273]	[0.5596358776092529, 0.4403640925884247]	[0.5340113043785095, 0.46598878502845764]	[0.9281678199768066, 0.07183218747377396]	[0.705721378326416, 0.29427865147590637]	[0.8990389704704285, 0.10096104443073273]	[0.721308708190918, 0.27869129180908203]
[1,0]	[0.8811652064323425, 0.11883483827114105]	[0.5799410343170166, 0.4200590252876282]	[0.6320515871047974, 0.367948442697525]	[0.782767653465271, 0.21723228693008423]	[0.7535210847854614, 0.24647893011569977]	[0.5625168681144714, 0.4374830722808838]	[0.5398004651069641, 0.4601995646953583]	[0.9431461691856384, 0.05685385316610336]	[0.7961790561676025, 0.20382094383239746]	[0.8894100785255432, 0.11058992147445679]	[0.7685381770133972, 0.2314618080854416]
[1,0]	[0.8923589587211609, 0.10764098167419434]	[0.5693656802177429, 0.43063434958457947]	[0.6778388023376465, 0.32216110825538635]	[0.6714889407157898, 0.3285110592842102]	[0.717208981513977, 0.2827910780906677]	[0.5668673515319824, 0.4331326484680176]	[0.5479503273963928, 0.4520496726036072]	[0.9309148788452148, 0.06908507645130157]	[0.8422172665596008, 0.15778271853923798]	[0.9260810613632202, 0.07391892373561859]	[0.6091693639755249, 0.3908306062221527]
[1,0]	[0.8205143213272095, 0.17948563396930695]	[0.5402593016624451, 0.45974066853523254]	[0.5884573459625244, 0.4115426242351532]	[0.6855183243751526, 0.3144816756248474]	[0.683756947517395, 0.316243052482605]	[0.5257872939109802, 0.47421276569366455]	[0.5300751328468323, 0.46992480754852295]	[0.8648349046707153, 0.13516514003276825]	[0.6734325885772705, 0.32656732201576233]	[0.8027036786079407, 0.1972963660955429]	[0.6590377688407898, 0.3409622609615326]
[1,0]	[0.8943023681640625, 0.10569759458303452]	[0.5447239875793457, 0.4552759826183319]	[0.6612517237663269, 0.3387482762336731]	[0.7081537842750549, 0.2918461561203003]	[0.7060547471046448, 0.2939452528953552]	[0.5524595975875854, 0.4475404918193817]	[0.5352686643600464, 0.4647313952445984]	[0.9417731761932373, 0.05822688713669777]	[0.8275161981582642, 0.17248372733592987]	[0.9405631422996521, 0.059436917304992676]	[0.6573396325111389, 0.3426603376865387]
[1,0]	[0.8821355700492859, 0.11786451190710068]	[0.5687013864517212, 0.43129855394363403]	[0.6332430839538574, 0.3667568564414978]	[0.7262834310531616, 0.2737165093421936]	[0.7300831079483032, 0.2699168920516968]	[0.5744053721427917, 0.42559459805488586]	[0.5373002886772156, 0.4626997411251068]	[0.9356725811958313, 0.0643274262547493]	[0.8103971481323242, 0.1896028220653534]	[0.9023618102073669, 0.09763817489147186]	[0.6199156641960144, 0.380084365606308]
[1,0]	[0.8689450025558472, 0.13105502724647522]	[0.5501332879066467, 0.4498666822910309]	[0.6265779733657837, 0.3734220564365387]	[0.6596219539642334, 0.3403780162334442]	[0.719219446182251, 0.280780553817749]	[0.5376861095428467, 0.4623138904571533]	[0.5611390471458435, 0.4388608932495117]	[0.9239295721054077, 0.07607043534517288]	[0.8293131589889526, 0.17068681120872498]	[0.823186993598938, 0.1768130660057068]	[0.6413270831108093, 0.35867297649383545]
[1,0]	[0.8521677255630493, 0.14783228933811188]	[0.5216739773750305, 0.47832605242729187]	[0.6346859931945801, 0.3653140366077423]	[0.6431083083152771, 0.3568917214870453]	[0.6644771695137024, 0.3355228304862976]	[0.5238291025161743, 0.47617092728614807]	[0.5349929332733154, 0.4650070071220398]	[0.8877342939376831, 0.11226572096347809]	[0.7265965342521667, 0.27340346574783325]	[0.7164758443832397, 0.28352415561676025]	[0.6849539279937744, 0.315046101808548]
[0,1]	[0.4206314980983734, 0.5793684720993042]	[0.5092065930366516, 0.49079346656799316]	[0.5557583570480347, 0.44424164295196533]	[0.5755513310432434, 0.4244486093521118]	[0.6045713424682617, 0.39542868733406067]	[0.4738060534000397, 0.5261940360069275]	[0.4693767726421356, 0.5306232571601868]	[0.4153902232646942, 0.5846096873283386]	[0.04310277849435806, 0.9568972587585449]	[0.1280771642923355, 0.8719229102134705]	[0.589232325553894, 0.41076770424842834]
[0,1]	[0.7918154001235962, 0.20818457007408142]	[0.5574067234992981, 0.4425933063030243]	[0.6042050719261169, 0.39579492807388306]	[0.7105112075805664, 0.289488822221756]	[0.6911733150482178, 0.3088266849517822]	[0.5653795599937439, 0.4346204400062561]	[0.5137349963188171, 0.4862649738788605]	[0.899965226650238, 0.10003481060266495]	[0.5204065442085266, 0.4795934557914734]	[0.7471301555633545, 0.2528698444366455]	[0.6847549080848694, 0.3152450621128082]
[0,1]	[0.14400312304496765, 0.8559969067573547]	[0.34528812766075134, 0.6547118425369263]	[0.34879013895988464, 0.651209831237793]	[0.31771320104599, 0.6822867393493652]	[0.38732296228408813, 0.6126770377159119]	[0.4521745443344116, 0.5478253960609436]	[0.3565402626991272, 0.6434597373008728]	[0.09754356741905212, 0.9024564623832703]	[0.006569207645952702, 0.9934307932853699]	[0.04125070199370384, 0.9587493538856506]	[0.30788901448249817, 0.6921109557151794]
[0,1]	[0.1118292585015297, 0.8881707191467285]	[0.3040623664855957, 0.6959376335144043]	[0.3516846001148224, 0.6483154296875]	[0.2659747004508972, 0.734025239944458]	[0.36627331376075745, 0.6337267160415649]	[0.4472535252571106, 0.5527464747428894]	[0.34159502387046814, 0.6584049463272095]	[0.09511806070804596, 0.9048818945884705]	[0.008216606453061104, 0.9917833805084229]	[0.03829679638147354, 0.9617031812667847]	[0.29706865549087524, 0.7029314041137695]
[1,0]	[0.7369469404220581, 0.2630530595779419]	[0.5260237455368042, 0.4739762544631958]	[0.5822312831878662, 0.4177686870098114]	[0.6732707023620605, 0.32672929763793945]	[0.6169888973236084, 0.3830111026763916]	[0.49420416355133057, 0.5057957768440247]	[0.5203894972801208, 0.4796105623245239]	[0.7847737073898315, 0.21522627770900726]	[0.4999755918979645, 0.5000243782997131]	[0.695348858833313, 0.3046511113643646]	[0.6668910980224609, 0.33310890197753906]
[1,0]	[0.8705132007598877, 0.1294868439435959]	[0.5511728525161743, 0.4488271176815033]	[0.6295432448387146, 0.37045684456825256]	[0.7273964285850525, 0.2726035416126251]	[0.7277789115905762, 0.27222108840942383]	[0.5270622372627258, 0.4729377329349518]	[0.5436190962791443, 0.4563808739185333]	[0.9388243556022644, 0.0611756406724453]	[0.8355810642242432, 0.16441896557807922]	[0.8872111439704895, 0.11278889328241348]	[0.6587308645248413, 0.3412691652774811]
[1,0]	[0.929538369178772, 0.07046157121658325]	[0.5633383989334106, 0.4366615414619446]	[0.6589910387992859, 0.3410089910030365]	[0.7049204111099243, 0.2950795888900757]	[0.642286479473114, 0.3577135503292084]	[0.5275336503982544, 0.4724663496017456]	[0.5318381786346436, 0.46816176176071167]	[0.8832447528839111, 0.11675523221492767]	[0.5952088236808777, 0.4047911763191223]	[0.9594760537147522, 0.04052392765879631]	[0.6137999892234802, 0.3862000107765198]
[1,0]	[0.9487277269363403, 0.05127224326133728]	[0.586434006690979, 0.4135659635066986]	[0.6445667147636414, 0.35543328523635864]	[0.6546453237533569, 0.34535473585128784]	[0.6842790246009827, 0.31572097539901733]	[0.5397750735282898, 0.4602249562740326]	[0.5422512292861938, 0.45774880051612854]	[0.8944775462150574, 0.10552248358726501]	[0.7919695973396301, 0.2080303430557251]	[0.977167546749115, 0.022832447662949562]	[0.7340511679649353, 0.2659488320350647]
[1,0]	[0.949730634689331, 0.05026940628886223]	[0.5703390836715698, 0.42966094613075256]	[0.6486140489578247, 0.3513859212398529]	[0.7266439199447632, 0.27335602045059204]	[0.7193348407745361, 0.28066521883010864]	[0.5625380277633667, 0.4374620020389557]	[0.5501422882080078, 0.4498576819896698]	[0.9480570554733276, 0.05194297060370445]	[0.9084538221359253, 0.0915461853146553]	[0.9846853017807007, 0.01531467866152525]	[0.6370140910148621, 0.3629859387874603]
[1,0]	[0.9111542105674744, 0.08884580433368683]	[0.6040357947349548, 0.39596420526504517]	[0.7114713191986084, 0.2885286808013916]	[0.7580246925354004, 0.2419753521680832]	[0.7812867760658264, 0.21871326863765717]	[0.6100013256072998, 0.3899986147880554]	[0.5632563829421997, 0.4367436170578003]	[0.963047981262207, 0.03695207089185715]	[0.9026942849159241, 0.09730575978755951]	[0.9817389845848083, 0.018261028453707695]	[0.7556718587875366, 0.24432817101478577]
[1,0]	[0.9420861005783081, 0.0579138845205307]	[0.5780369639396667, 0.42196300625801086]	[0.6212612986564636, 0.3787387013435364]	[0.7511037588119507, 0.24889621138572693]	[0.7315893769264221, 0.2684105932712555]	[0.5211843848228455, 0.4788155257701874]	[0.5450680255889893, 0.45493197441101074]	[0.973405122756958, 0.026594897732138634]	[0.9166775345802307, 0.0833224356174469]	[0.9544934630393982, 0.045506518334150314]	[0.6793228983879089, 0.3206770718097687]
[1,0]	[0.9079034328460693, 0.09209659695625305]	[0.5440183281898499, 0.45598161220550537]	[0.6515126824378967, 0.34848734736442566]	[0.749602735042572, 0.250397264957428]	[0.6970465779304504, 0.30295342206954956]	[0.5147910714149475, 0.4852089285850525]	[0.5271227955818176, 0.4728772044181824]	[0.9555929899215698, 0.04440703243017197]	[0.8838908672332764, 0.11610911041498184]	[0.9474849104881287, 0.05251510068774223]	[0.7371343374252319, 0.26286566257476807]
[1,0]	[0.5699609518051147, 0.43003907799720764]	[0.4676784873008728, 0.5323214530944824]	[0.5468541979789734, 0.4531458020210266]	[0.6040887236595154, 0.39591124653816223]	[0.5776199102401733, 0.42238008975982666]	[0.4851230978965759, 0.5148769021034241]	[0.4903410077095032, 0.5096589922904968]	[0.5121484398841858, 0.4878515899181366]	[0.16573943197727203, 0.8342605829238892]	[0.250051349401474, 0.7499486207962036]	[0.5823011994361877, 0.4176987409591675]
[1,0]	[0.4103141129016876, 0.5896859169006348]	[0.4742587208747864, 0.5257412195205688]	[0.5517013072967529, 0.44829875230789185]	[0.5575042366981506, 0.442495733499527]	[0.5007947087287903, 0.4992052912712097]	[0.483964204788208, 0.516035795211792]	[0.43796899914741516, 0.5620309710502625]	[0.3414749205112457, 0.6585250496864319]	[0.07973738759756088, 0.9202626347541809]	[0.23380130529403687, 0.7661987543106079]	[0.5706307291984558, 0.42936936020851135]
[1,0]	[0.8658772706985474, 0.13412271440029144]	[0.5833154916763306, 0.4166845381259918]	[0.637140691280365, 0.3628593385219574]	[0.7017107009887695, 0.29828929901123047]	[0.6968716382980347, 0.30312833189964294]	[0.5056958794593811, 0.4943041205406189]	[0.5338435769081116, 0.4661564230918884]	[0.917467474937439, 0.08253255486488342]	[0.6450166702270508, 0.3549833297729492]	[0.7393028140068054, 0.2606971859931946]	[0.632797360420227, 0.36720263957977295]
[1,0]	[0.8410114049911499, 0.15898855030536652]	[0.5788875222206116, 0.4211125373840332]	[0.6428273320198059, 0.3571726679801941]	[0.738838791847229, 0.261161208152771]	[0.7313625812530518, 0.26863744854927063]	[0.5034682750701904, 0.49653178453445435]	[0.5182779431343079, 0.4817221462726593]	[0.9065361022949219, 0.0934639424085617]	[0.7752341032028198, 0.22476592659950256]	[0.7786118984222412, 0.2213880866765976]	[0.659988522529602, 0.34001147747039795]
[1,0]	[0.8786725997924805, 0.12132740020751953]	[0.5260599851608276, 0.47393998503685]	[0.6019605398178101, 0.39803943037986755]	[0.7035143971443176, 0.29648557305336]	[0.6831051111221313, 0.31689485907554626]	[0.5326810479164124, 0.4673190116882324]	[0.5490136742591858, 0.450986385345459]	[0.8863049745559692, 0.11369500309228897]	[0.6855467557907104, 0.31445327401161194]	[0.7609364986419678, 0.23906348645687103]	[0.6525937914848328, 0.3474062383174896]
[1,0]	[0.805289089679718, 0.19471094012260437]	[0.5264744162559509, 0.4735255837440491]	[0.6098774075508118, 0.3901226222515106]	[0.7066879272460938, 0.29331210255622864]	[0.7544299960136414, 0.24557003378868103]	[0.5399135947227478, 0.4600863754749298]	[0.5505977869033813, 0.44940224289894104]	[0.8623440861701965, 0.13765591382980347]	[0.641251266002655, 0.3587487041950226]	[0.601409375667572, 0.39859065413475037]	[0.6992767453193665, 0.30072319507598877]
[1,0]	[0.9501038789749146, 0.04989604651927948]	[0.5803962349891663, 0.41960376501083374]	[0.7039353251457214, 0.2960646450519562]	[0.8341397643089294, 0.16586025059223175]	[0.683582067489624, 0.31641796231269836]	[0.6042124629020691, 0.39578747749328613]	[0.5661988258361816, 0.4338011145591736]	[0.9733885526657104, 0.026611467823386192]	[0.9319252967834473, 0.06807474792003632]	[0.9568185210227966, 0.043181411921978]	[0.7855255007743835, 0.21447446942329407]
[1,0]	[0.9315082430839539, 0.06849177181720734]	[0.6089317202568054, 0.3910682499408722]	[0.6943721175193787, 0.30562785267829895]	[0.7722581624984741, 0.2277418076992035]	[0.7716158032417297, 0.22838421165943146]	[0.6271120309829712, 0.3728879690170288]	[0.5594843029975891, 0.4405157268047333]	[0.9670860767364502, 0.0329139418900013]	[0.9172629117965698, 0.08273706585168839]	[0.92275470495224, 0.07724524289369583]	[0.7686092257499695, 0.2313908040523529]
[1,0]	[0.8449641466140747, 0.15503591299057007]	[0.5578626990318298, 0.4421372413635254]	[0.6817852258682251, 0.3182147443294525]	[0.7004979252815247, 0.29950201511383057]	[0.7039470672607422, 0.29605287313461304]	[0.5035607814788818, 0.49643921852111816]	[0.5382132530212402, 0.46178674697875977]	[0.8881325125694275, 0.11186742782592773]	[0.7726022601127625, 0.22739769518375397]	[0.724801242351532, 0.2751987874507904]	[0.5966761708259583, 0.4033238887786865]
[0,1]	[0.5937274098396301, 0.4062725901603699]	[0.515166699886322, 0.48483332991600037]	[0.5747147798538208, 0.425285279750824]	[0.6191978454589844, 0.380802184343338]	[0.6116600632667542, 0.38833993673324585]	[0.48189300298690796, 0.518106997013092]	[0.4927830398082733, 0.5072169899940491]	[0.5353147983551025, 0.46468520164489746]	[0.10410342365503311, 0.8958965539932251]	[0.28103354573249817, 0.718966543674469]	[0.6018000841140747, 0.3981999158859253]
[1,0]	[0.9144029021263123, 0.08559705317020416]	[0.5730174779891968, 0.42698249220848083]	[0.6646707653999329, 0.33532920479774475]	[0.7186418771743774, 0.28135812282562256]	[0.6967159509658813, 0.3032839894294739]	[0.568254292011261, 0.431745707988739]	[0.5337982773780823, 0.4662017822265625]	[0.9395878911018372, 0.060412101447582245]	[0.8563418984413147, 0.14365807175636292]	[0.9213975667953491, 0.07860243320465088]	[0.6892952919006348, 0.3107047379016876]
[1,0]	[0.8898931741714478, 0.11010684818029404]	[0.6031678318977356, 0.3968321681022644]	[0.6393991708755493, 0.3606007397174835]	[0.7482517957687378, 0.2517482340335846]	[0.7547332048416138, 0.24526682496070862]	[0.5571978688240051, 0.44280216097831726]	[0.5241339206695557, 0.47586604952812195]	[0.9553320407867432, 0.04466793313622475]	[0.851022481918335, 0.14897753298282623]	[0.9296672344207764, 0.07033269852399826]	[0.6707756519317627, 0.3292244076728821]
[0,1]	[0.7710241079330444, 0.22897595167160034]	[0.5521568655967712, 0.447843074798584]	[0.5880745053291321, 0.4119255244731903]	[0.6474461555480957, 0.35255375504493713]	[0.6694920063018799, 0.33050796389579773]	[0.5200185775756836, 0.4799814522266388]	[0.538364827632904, 0.46163514256477356]	[0.7049687504768372, 0.29503127932548523]	[0.2484649270772934, 0.7515350580215454]	[0.35440200567245483, 0.6455979347229004]	[0.6342556476593018, 0.365744411945343]
[0,1]	[0.7922648787498474, 0.2077351063489914]	[0.550967276096344, 0.4490327537059784]	[0.6367835998535156, 0.3632164001464844]	[0.660379946231842, 0.33962005376815796]	[0.7025701999664307, 0.29742980003356934]	[0.5256482362747192, 0.4743517339229584]	[0.5418661832809448, 0.458133727312088]	[0.7498229146003723, 0.2501770257949829]	[0.41458791494369507, 0.5854120254516602]	[0.5877879858016968, 0.4122120141983032]	[0.7269111275672913, 0.27308884263038635]
[1,0]	[0.9024206399917603, 0.09757935255765915]	[0.5607383251190186, 0.43926170468330383]	[0.6713730096817017, 0.32862693071365356]	[0.7181816697120667, 0.2818183898925781]	[0.7192887663841248, 0.28071126341819763]	[0.5449770092964172, 0.4550229609012604]	[0.5347829461097717, 0.46521705389022827]	[0.9435156583786011, 0.05648438259959221]	[0.8322574496269226, 0.16774258017539978]	[0.8581594228744507, 0.1418405920267105]	[0.6891121864318848, 0.31088787317276]
[1,0]	[0.8676475882530212, 0.13235238194465637]	[0.5772224068641663, 0.42277753353118896]	[0.6821495294570923, 0.3178505003452301]	[0.7834236025810242, 0.21657636761665344]	[0.7418137788772583, 0.2581862211227417]	[0.5483890175819397, 0.4516109824180603]	[0.5393722653388977, 0.4606276750564575]	[0.9227212071418762, 0.07727883011102676]	[0.7244660258293152, 0.2755339443683624]	[0.8293401598930359, 0.1706598550081253]	[0.6986685991287231, 0.30133140087127686]
[1,0]	[0.9044165015220642, 0.09558351337909698]	[0.565675675868988, 0.43432438373565674]	[0.6235077381134033, 0.37649229168891907]	[0.7378405332565308, 0.26215946674346924]	[0.610072135925293, 0.38992783427238464]	[0.5046393275260925, 0.49536073207855225]	[0.5559009313583374, 0.4440990388393402]	[0.933469831943512, 0.06653016805648804]	[0.8583839535713196, 0.14161600172519684]	[0.9283328652381897, 0.0716671422123909]	[0.5467922687530518, 0.453207790851593]
[1,0]	[0.8979424238204956, 0.10205751657485962]	[0.5434352159500122, 0.4565647840499878]	[0.6841017007827759, 0.3158983886241913]	[0.7389483451843262, 0.2610517144203186]	[0.6799444556236267, 0.3200555741786957]	[0.5296659469604492, 0.470333993434906]	[0.5447574257850647, 0.4552425742149353]	[0.9355725049972534, 0.06442750990390778]	[0.884710967540741, 0.11528903245925903]	[0.9291088581085205, 0.07089117914438248]	[0.7093167901039124, 0.29068320989608765]
[0,1]	[0.8148271441459656, 0.18517284095287323]	[0.5604164004325867, 0.43958359956741333]	[0.6499078273773193, 0.35009217262268066]	[0.6844416856765747, 0.3155582845211029]	[0.7392895817756653, 0.2607104480266571]	[0.5229971408843994, 0.477002888917923]	[0.5454428195953369, 0.45455724000930786]	[0.8355801701545715, 0.16441990435123444]	[0.5757548213005066, 0.42424526810646057]	[0.5802255868911743, 0.41977444291114807]	[0.6225379109382629, 0.37746208906173706]
[0,1]	[0.8091279864311218, 0.19087199866771698]	[0.5580912828445435, 0.44190865755081177]	[0.6279232501983643, 0.37207677960395813]	[0.6769860982894897, 0.32301387190818787]	[0.675428032875061, 0.32457199692726135]	[0.5174431204795837, 0.4825568199157715]	[0.5338432788848877, 0.4661567807197571]	[0.8351888060569763, 0.16481122374534607]	[0.5690720677375793, 0.43092796206474304]	[0.6190941333770752, 0.3809058666229248]	[0.6585926413536072, 0.34140729904174805]
[0,1]	[0.6352407336235046, 0.36475926637649536]	[0.5427433848381042, 0.457256555557251]	[0.5909810066223145, 0.4090190529823303]	[0.6383730173110962, 0.3616270422935486]	[0.6413536667823792, 0.35864630341529846]	[0.4808095693588257, 0.5191904306411743]	[0.4867783784866333, 0.5132216215133667]	[0.5236793160438538, 0.476320743560791]	[0.09846651554107666, 0.9015335440635681]	[0.17838531732559204, 0.821614682674408]	[0.5385345220565796, 0.4614654779434204]
[0,1]	[0.6883953809738159, 0.3116045892238617]	[0.514091432094574, 0.48590853810310364]	[0.5974814295768738, 0.402518630027771]	[0.7266883850097656, 0.273311585187912]	[0.661628782749176, 0.338371217250824]	[0.4898126423358917, 0.5101873278617859]	[0.5220283269882202, 0.477971613407135]	[0.623033344745636, 0.3769666254520416]	[0.21264523267745972, 0.7873547077178955]	[0.3364359736442566, 0.6635640263557434]	[0.6410033106803894, 0.3589966893196106]
[1,0]	[0.8784038424491882, 0.12159622460603714]	[0.5653049945831299, 0.4346950352191925]	[0.6508250832557678, 0.34917497634887695]	[0.767717719078064, 0.23228229582309723]	[0.7221485376358032, 0.2778514623641968]	[0.5331300497055054, 0.46686992049217224]	[0.5558426380157471, 0.44415733218193054]	[0.9262402653694153, 0.0737597718834877]	[0.8398775458335876, 0.16012239456176758]	[0.7754274010658264, 0.22457261383533478]	[0.721946120262146, 0.2780539095401764]
[1,0]	[0.791512668132782, 0.20848733186721802]	[0.5726169943809509, 0.4273829758167267]	[0.6183700561523438, 0.3816298842430115]	[0.7627614736557007, 0.2372385412454605]	[0.7049594521522522, 0.2950405180454254]	[0.5399857759475708, 0.4600141942501068]	[0.5362969636917114, 0.4637030065059662]	[0.8983907103538513, 0.10160934180021286]	[0.6691350936889648, 0.33086496591567993]	[0.6914869546890259, 0.30851301550865173]	[0.7489296197891235, 0.2510703206062317]
[1,0]	[0.8957296013832092, 0.10427042841911316]	[0.5658664107322693, 0.4341335892677307]	[0.6633206009864807, 0.33667948842048645]	[0.7372266054153442, 0.26277342438697815]	[0.7253723740577698, 0.2746276259422302]	[0.5530378222465515, 0.44696223735809326]	[0.5570606589317322, 0.4429393708705902]	[0.9469835162162781, 0.05301649868488312]	[0.8687601089477539, 0.1312398910522461]	[0.9431860446929932, 0.05681392550468445]	[0.7258060574531555, 0.2741939127445221]
[1,0]	[0.8869361281394958, 0.11306385695934296]	[0.5741575956344604, 0.42584237456321716]	[0.6718415021896362, 0.32815852761268616]	[0.6862884759902954, 0.31371161341667175]	[0.7812781929969788, 0.21872185170650482]	[0.543684184551239, 0.4563158452510834]	[0.555808961391449, 0.4441910982131958]	[0.9363623261451721, 0.06363769620656967]	[0.8753893971443176, 0.1246105507016182]	[0.9353993535041809, 0.06460064649581909]	[0.7720187306404114, 0.227981299161911]
[1,0]	[0.884557843208313, 0.11544212698936462]	[0.529206395149231, 0.47079357504844666]	[0.6247947812080383, 0.3752051889896393]	[0.713182270526886, 0.286817729473114]	[0.6665284037590027, 0.33347153663635254]	[0.5092424750328064, 0.490757554769516]	[0.5156118273735046, 0.48438823223114014]	[0.9166838526725769, 0.08331611752510071]	[0.7201010584831238, 0.2798989415168762]	[0.7212783694267273, 0.2787216603755951]	[0.6020143628120422, 0.3979856073856354]
[1,0]	[0.8316408395767212, 0.16835917532444]	[0.5232855677604675, 0.4767144024372101]	[0.5917698740959167, 0.408230185508728]	[0.6513025164604187, 0.34869757294654846]	[0.5976542234420776, 0.4023457467556]	[0.5055883526802063, 0.4944116473197937]	[0.4905994236469269, 0.5094006657600403]	[0.8980466723442078, 0.10195333510637283]	[0.44405704736709595, 0.5559428930282593]	[0.6532722115516663, 0.34672781825065613]	[0.5902618169784546, 0.4097381830215454]
[1,0]	[0.8187010884284973, 0.18129892647266388]	[0.5185196399688721, 0.48148030042648315]	[0.5524029731750488, 0.44759702682495117]	[0.6343132853507996, 0.36568668484687805]	[0.7039847373962402, 0.29601532220840454]	[0.5061420798301697, 0.49385789036750793]	[0.5281683802604675, 0.47183164954185486]	[0.8806643486022949, 0.1193355992436409]	[0.5751892924308777, 0.4248107075691223]	[0.6004621982574463, 0.3995378017425537]	[0.6234335899353027, 0.37656643986701965]
[1,0]	[0.8306965231895447, 0.16930340230464935]	[0.5405706167221069, 0.45942944288253784]	[0.5665585994720459, 0.4334414601325989]	[0.73213130235672, 0.26786866784095764]	[0.6801831126213074, 0.3198168873786926]	[0.523245632648468, 0.4767543077468872]	[0.5129539370536804, 0.4870460331439972]	[0.9008330702781677, 0.09916698187589645]	[0.6804413795471191, 0.31955859065055847]	[0.6633803248405457, 0.33661967515945435]	[0.5841643214225769, 0.4158356189727783]
[1,0]	[0.8711279034614563, 0.1288720816373825]	[0.5349261164665222, 0.4650738835334778]	[0.6286568641662598, 0.37134313583374023]	[0.6248591542243958, 0.37514087557792664]	[0.6897015571594238, 0.31029844284057617]	[0.5592600107192993, 0.44074001908302307]	[0.5386166572570801, 0.46138325333595276]	[0.9110345840454102, 0.08896538615226746]	[0.6348515748977661, 0.3651484251022339]	[0.7884768843650818, 0.21152308583259583]	[0.585197389125824, 0.4148026406764984]
[1,0]	[0.9155802130699158, 0.084419846534729]	[0.5695382952690125, 0.43046167492866516]	[0.6372633576393127, 0.36273664236068726]	[0.7614369988441467, 0.23856303095817566]	[0.7593417763710022, 0.2406582534313202]	[0.5450925230979919, 0.45490750670433044]	[0.5459217429161072, 0.4540782570838928]	[0.943234384059906, 0.0567656010389328]	[0.8523613810539246, 0.1476386934518814]	[0.9170377254486084, 0.08296231180429459]	[0.6995493769645691, 0.3004506230354309]
[1,0]	[0.8120750188827515, 0.1879250556230545]	[0.5279870629310608, 0.4720129072666168]	[0.5764617323875427, 0.4235382676124573]	[0.5962749123573303, 0.4037250876426697]	[0.6261059641838074, 0.3738940358161926]	[0.5257855653762817, 0.47421443462371826]	[0.5504807233810425, 0.4495193362236023]	[0.8376948237419128, 0.16230517625808716]	[0.7423246502876282, 0.2576753497123718]	[0.8818024396896362, 0.11819752305746078]	[0.6118656396865845, 0.3881344199180603]
[1,0]	[0.8299471735954285, 0.17005281150341034]	[0.5111008286476135, 0.48889923095703125]	[0.5896170735359192, 0.4103829860687256]	[0.6453652381896973, 0.35463473200798035]	[0.6105712652206421, 0.3894287347793579]	[0.5114564299583435, 0.4885435700416565]	[0.5348093509674072, 0.465190589427948]	[0.8255392909049988, 0.17446067929267883]	[0.7420175671577454, 0.25798240303993225]	[0.8739534616470337, 0.12604659795761108]	[0.6202760934829712, 0.3797238767147064]
[1,0]	[0.8676741719245911, 0.13232578337192535]	[0.5617436170578003, 0.4382564127445221]	[0.6881669163703918, 0.31183308362960815]	[0.7226134538650513, 0.27738654613494873]	[0.6820071339607239, 0.3179928660392761]	[0.5621989965438843, 0.4378010034561157]	[0.5534477829933167, 0.44655224680900574]	[0.9261625409126282, 0.07383739948272705]	[0.8138870000839233, 0.18611297011375427]	[0.7198943495750427, 0.2801055908203125]	[0.6307507753372192, 0.3692491948604584]
[1,0]	[0.8140439391136169, 0.18595607578754425]	[0.5647452473640442, 0.435254842042923]	[0.6288420557975769, 0.37115803360939026]	[0.689799964427948, 0.31019994616508484]	[0.6947042942047119, 0.3052956759929657]	[0.5270704627037048, 0.47292956709861755]	[0.5405760407447815, 0.4594240188598633]	[0.8623384833335876, 0.13766153156757355]	[0.594910740852356, 0.40508928894996643]	[0.5059834122657776, 0.4940165579319]	[0.6549201607704163, 0.34507983922958374]
[1,0]	[0.8105685710906982, 0.18943148851394653]	[0.5309925079345703, 0.4690074622631073]	[0.6582436561584473, 0.34175631403923035]	[0.7487347722053528, 0.25126519799232483]	[0.7238072752952576, 0.27619272470474243]	[0.5146408677101135, 0.4853591322898865]	[0.5394784808158875, 0.46052148938179016]	[0.8651491403579712, 0.13485087454319]	[0.6983000636100769, 0.3016999661922455]	[0.5217332243919373, 0.47826674580574036]	[0.6700411438941956, 0.3299589157104492]
[1,0]	[0.8217671513557434, 0.17823287844657898]	[0.5506883263587952, 0.44931167364120483]	[0.6706810593605042, 0.3293188810348511]	[0.6949943900108337, 0.30500560998916626]	[0.7670290470123291, 0.23297090828418732]	[0.529697597026825, 0.47030243277549744]	[0.5372070670127869, 0.4627929627895355]	[0.8805994391441345, 0.11940056830644608]	[0.6701413989067078, 0.3298586308956146]	[0.7378062605857849, 0.2621937096118927]	[0.683586061000824, 0.316413938999176]
[0,1]	[0.8475200533866882, 0.15247990190982819]	[0.5347259044647217, 0.46527406573295593]	[0.6014166474342346, 0.3985833525657654]	[0.6511420011520386, 0.34885793924331665]	[0.6936120390892029, 0.30638793110847473]	[0.5254843831062317, 0.4745155870914459]	[0.5343391299247742, 0.46566087007522583]	[0.8231543302536011, 0.17684565484523773]	[0.48678624629974365, 0.5132137537002563]	[0.8420037627220154, 0.15799622237682343]	[0.6367504000663757, 0.36324962973594666]
[0,1]	[0.8307502865791321, 0.16924971342086792]	[0.5371851325035095, 0.4628148376941681]	[0.6389713883399963, 0.3610285818576813]	[0.7460387945175171, 0.2539611756801605]	[0.6157454252243042, 0.3842545449733734]	[0.5158228874206543, 0.4841771721839905]	[0.511718213558197, 0.488281786441803]	[0.8200418949127197, 0.1799580603837967]	[0.5393065214157104, 0.46069344878196716]	[0.8649154901504517, 0.13508445024490356]	[0.5978497862815857, 0.4021502137184143]
[1,0]	[0.8807356357574463, 0.11926435679197311]	[0.5358164310455322, 0.464183509349823]	[0.5969682931900024, 0.40303173661231995]	[0.717939555644989, 0.28206050395965576]	[0.6547372937202454, 0.34526267647743225]	[0.5218684673309326, 0.47813156247138977]	[0.5445340275764465, 0.45546600222587585]	[0.9305621981620789, 0.06943780928850174]	[0.7732438445091248, 0.22675615549087524]	[0.8422678709030151, 0.15773217380046844]	[0.628801703453064, 0.37119826674461365]
[1,0]	[0.8490814566612244, 0.15091857314109802]	[0.5148049592971802, 0.48519498109817505]	[0.5614722967147827, 0.4385277032852173]	[0.6815354228019714, 0.31846460700035095]	[0.628364086151123, 0.3716358542442322]	[0.5144201517105103, 0.4855799078941345]	[0.5231794118881226, 0.47682058811187744]	[0.8811652064323425, 0.11883476376533508]	[0.7236433029174805, 0.2763567268848419]	[0.7999686598777771, 0.2000313401222229]	[0.5938929915428162, 0.40610694885253906]
[1,0]	[0.8285710215568542, 0.17142900824546814]	[0.5872662663459778, 0.41273370385169983]	[0.6528789401054382, 0.347121000289917]	[0.6794084906578064, 0.3205915093421936]	[0.6632813811302185, 0.3367185890674591]	[0.5021342039108276, 0.49786582589149475]	[0.5420747399330139, 0.4579252004623413]	[0.8885060548782349, 0.11149390786886215]	[0.7333782911300659, 0.26662176847457886]	[0.6596519351005554, 0.3403480350971222]	[0.5285502076148987, 0.4714498221874237]
[1,0]	[0.8405107259750366, 0.15948930382728577]	[0.5759616494178772, 0.4240383803844452]	[0.6246111989021301, 0.3753888010978699]	[0.6648472547531128, 0.3351527750492096]	[0.6957599520683289, 0.30424007773399353]	[0.5393742322921753, 0.4606257379055023]	[0.5359024405479431, 0.46409764885902405]	[0.8963258862495422, 0.10367412120103836]	[0.5645700097084045, 0.4354299306869507]	[0.5860219597816467, 0.41397804021835327]	[0.7222732901573181, 0.2777266204357147]
[1,0]	[0.3695717751979828, 0.6304282546043396]	[0.433727890253067, 0.5662721395492554]	[0.43540823459625244, 0.5645917057991028]	[0.3939850926399231, 0.6060148477554321]	[0.4723314642906189, 0.5276685357093811]	[0.45774054527282715, 0.5422594547271729]	[0.3967032730579376, 0.60329669713974]	[0.36943376064300537, 0.6305662393569946]	[0.025880686938762665, 0.9741193056106567]	[0.19352850317955017, 0.8064714670181274]	[0.427120178937912, 0.5728799104690552]
[1,0]	[0.5147683024406433, 0.4852316677570343]	[0.49165719747543335, 0.5083428025245667]	[0.5072900652885437, 0.49271002411842346]	[0.46482113003730774, 0.5351788401603699]	[0.5202611684799194, 0.47973886132240295]	[0.47518351674079895, 0.5248165130615234]	[0.46356114745140076, 0.5364388823509216]	[0.5777491927146912, 0.42225080728530884]	[0.141702339053154, 0.8582976460456848]	[0.12474774569272995, 0.8752521872520447]	[0.5263980627059937, 0.47360196709632874]
[1,0]	[0.873467743396759, 0.1265321969985962]	[0.5459085702896118, 0.4540913999080658]	[0.6333088874816895, 0.3666911721229553]	[0.6835827827453613, 0.31641724705696106]	[0.689074695110321, 0.31092533469200134]	[0.5142858624458313, 0.4857141971588135]	[0.5365050435066223, 0.4634949862957001]	[0.9297111630439758, 0.07028886675834656]	[0.8179415464401245, 0.18205848336219788]	[0.7229915857315063, 0.2770084738731384]	[0.6884400248527527, 0.3115599453449249]
[1,0]	[0.8240582346916199, 0.17594179511070251]	[0.548953652381897, 0.4510463774204254]	[0.615546464920044, 0.38445359468460083]	[0.6896992921829224, 0.31030067801475525]	[0.665395200252533, 0.33460482954978943]	[0.5152094960212708, 0.48479053378105164]	[0.5110304355621338, 0.48896950483322144]	[0.893335223197937, 0.1066647320985794]	[0.6672959327697754, 0.332704097032547]	[0.722087562084198, 0.2779124081134796]	[0.6452158689498901, 0.35478416085243225]
[1,0]	[0.8468576669692993, 0.1531423032283783]	[0.5242857336997986, 0.4757142961025238]	[0.6331981420516968, 0.3668018579483032]	[0.6618740558624268, 0.33812597393989563]	[0.5892944931983948, 0.41070547699928284]	[0.5429249405860901, 0.4570751488208771]	[0.5595337152481079, 0.4404662549495697]	[0.8922398686408997, 0.10776010900735855]	[0.6547953486442566, 0.3452046513557434]	[0.7445595860481262, 0.2554404139518738]	[0.5703194737434387, 0.4296804964542389]
[1,0]	[0.8585731387138367, 0.1414269208908081]	[0.5631683468818665, 0.43683165311813354]	[0.6317638158798218, 0.3682361841201782]	[0.7252124547958374, 0.2747875452041626]	[0.7009801864624023, 0.29901984333992004]	[0.5309107899665833, 0.469089150428772]	[0.5473126173019409, 0.45268741250038147]	[0.8769016861915588, 0.12309832125902176]	[0.6528961062431335, 0.3471038043498993]	[0.8060007095336914, 0.19399932026863098]	[0.6894491910934448, 0.31055089831352234]
[1,0]	[0.8942624926567078, 0.10573747009038925]	[0.5680826902389526, 0.43191730976104736]	[0.640667200088501, 0.359332799911499]	[0.7431262731552124, 0.2568736970424652]	[0.6864848732948303, 0.31351515650749207]	[0.5526756048202515, 0.44732439517974854]	[0.5641540288925171, 0.4358460307121277]	[0.9536765813827515, 0.04632342606782913]	[0.8808335065841675, 0.11916650831699371]	[0.862052857875824, 0.13794711232185364]	[0.7077335119247437, 0.29226651787757874]
[1,0]	[0.7968348264694214, 0.20316514372825623]	[0.542956531047821, 0.45704343914985657]	[0.6197952032089233, 0.38020485639572144]	[0.6783432960510254, 0.3216567039489746]	[0.6464093327522278, 0.3535906672477722]	[0.5296342968940735, 0.4703657031059265]	[0.5224227905273438, 0.47757717967033386]	[0.8959224820137024, 0.10407750308513641]	[0.6990002393722534, 0.30099982023239136]	[0.7767128348350525, 0.2232872098684311]	[0.6924677491188049, 0.30753231048583984]
[1,0]	[0.877761960029602, 0.12223803997039795]	[0.5681619644165039, 0.4318380057811737]	[0.6186817288398743, 0.38131824135780334]	[0.7176966667175293, 0.2823033928871155]	[0.7030166983604431, 0.2969833016395569]	[0.5257392525672913, 0.47426077723503113]	[0.5545684695243835, 0.44543156027793884]	[0.9208357930183411, 0.07916422188282013]	[0.8252535462379456, 0.17474645376205444]	[0.7734625935554504, 0.22653737664222717]	[0.6729519367218018, 0.32704803347587585]
[1,0]	[0.7964003682136536, 0.20359955728054047]	[0.5493693947792053, 0.4506306052207947]	[0.6516759991645813, 0.3483240008354187]	[0.6750934720039368, 0.32490652799606323]	[0.6769458055496216, 0.32305416464805603]	[0.5208801031112671, 0.4791198968887329]	[0.5358322262763977, 0.4641677737236023]	[0.8746407628059387, 0.1253591924905777]	[0.5987910628318787, 0.40120893716812134]	[0.5568506121635437, 0.4431493580341339]	[0.5961845517158508, 0.40381547808647156]
[1,0]	[0.8792330622673035, 0.12076690047979355]	[0.5265186429023743, 0.47348129749298096]	[0.6243395209312439, 0.3756604790687561]	[0.6456884741783142, 0.3543115258216858]	[0.6865513920783997, 0.3134486675262451]	[0.54283607006073, 0.45716387033462524]	[0.5550780892372131, 0.44492194056510925]	[0.9018503427505493, 0.09814964234828949]	[0.7630500197410583, 0.23694995045661926]	[0.7616681456565857, 0.23833182454109192]	[0.635421097278595, 0.36457890272140503]
[1,0]	[0.8306896090507507, 0.1693103313446045]	[0.5377018451690674, 0.46229812502861023]	[0.6395250558853149, 0.36047494411468506]	[0.6435060501098633, 0.35649392008781433]	[0.6921448707580566, 0.30785518884658813]	[0.5394571423530579, 0.46054282784461975]	[0.5257285237312317, 0.4742715656757355]	[0.8675709962844849, 0.1324290782213211]	[0.6029099822044373, 0.39709001779556274]	[0.7285312414169312, 0.27146878838539124]	[0.6225490570068359, 0.37745094299316406]
[1,0]	[0.7990232706069946, 0.20097674429416656]	[0.5167601704597473, 0.48323988914489746]	[0.5947057008743286, 0.4052942395210266]	[0.7194361686706543, 0.2805638015270233]	[0.6686915755271912, 0.33130842447280884]	[0.5102734565734863, 0.48972657322883606]	[0.5323758721351624, 0.46762415766716003]	[0.890687882900238, 0.10931216180324554]	[0.6220471262931824, 0.37795284390449524]	[0.6656591892242432, 0.33434078097343445]	[0.5571691393852234, 0.4428308308124542]
[1,0]	[0.7896977066993713, 0.21030235290527344]	[0.4873707890510559, 0.5126292705535889]	[0.6024949550628662, 0.3975050449371338]	[0.5702037215232849, 0.4297962784767151]	[0.680876612663269, 0.31912344694137573]	[0.5188502073287964, 0.481149822473526]	[0.4635416865348816, 0.5364583134651184]	[0.8572574853897095, 0.1427425891160965]	[0.6335458159446716, 0.366454154253006]	[0.6560407280921936, 0.343959242105484]	[0.6129242181777954, 0.387075811624527]
[1,0]	[0.8842223882675171, 0.1157776340842247]	[0.5916343927383423, 0.4083656072616577]	[0.6224997639656067, 0.37750014662742615]	[0.7386727929115295, 0.26132726669311523]	[0.7306028604507446, 0.26939716935157776]	[0.5591519474983215, 0.4408479928970337]	[0.5448222756385803, 0.45517778396606445]	[0.9380584955215454, 0.06194142997264862]	[0.809187650680542, 0.1908123642206192]	[0.9519450068473816, 0.048054955899715424]	[0.7042041420936584, 0.29579588770866394]
[1,0]	[0.8714532256126404, 0.12854677438735962]	[0.5949710607528687, 0.4050288498401642]	[0.6124424934387207, 0.3875575065612793]	[0.671448826789856, 0.3285512328147888]	[0.7220298647880554, 0.2779700756072998]	[0.5185225605964661, 0.48147743940353394]	[0.5220908522605896, 0.4779090881347656]	[0.8920877575874329, 0.10791225731372833]	[0.6479538083076477, 0.3520462214946747]	[0.8775942921638489, 0.12240574508905411]	[0.599162220954895, 0.4008377194404602]
[1,0]	[0.9033465385437012, 0.09665344655513763]	[0.5350891947746277, 0.4649108052253723]	[0.6406951546669006, 0.35930487513542175]	[0.7171236276626587, 0.2828763425350189]	[0.7007615566253662, 0.2992384433746338]	[0.5319212675094604, 0.46807870268821716]	[0.5501232743263245, 0.4498766362667084]	[0.9577307105064392, 0.04226929321885109]	[0.9143326282501221, 0.08566729724407196]	[0.9212538599967957, 0.07874614745378494]	[0.599743127822876, 0.4002569019794464]
[1,0]	[0.8811567425727844, 0.11884324252605438]	[0.5458776950836182, 0.4541223347187042]	[0.6346724033355713, 0.3653275966644287]	[0.7367309927940369, 0.26326891779899597]	[0.6598858833312988, 0.3401140570640564]	[0.5381130576133728, 0.461887001991272]	[0.5402249693870544, 0.45977506041526794]	[0.9409202337265015, 0.05907969921827316]	[0.8560459017753601, 0.14395402371883392]	[0.8888072371482849, 0.1111927255988121]	[0.6685602068901062, 0.3314398527145386]
[1,0]	[0.8939335346221924, 0.1060665100812912]	[0.5438768863677979, 0.45612308382987976]	[0.6336877942085266, 0.3663122057914734]	[0.7072151303291321, 0.2927849292755127]	[0.6772056221961975, 0.32279446721076965]	[0.5462194681167603, 0.45378050208091736]	[0.5592612028121948, 0.44073882699012756]	[0.9182215929031372, 0.08177844434976578]	[0.7615621089935303, 0.23843790590763092]	[0.9116373658180237, 0.08836264908313751]	[0.7293344140052795, 0.27066558599472046]
[1,0]	[0.8852971196174622, 0.11470288783311844]	[0.5668132901191711, 0.43318670988082886]	[0.6486769318580627, 0.35132303833961487]	[0.6960763335227966, 0.30392366647720337]	[0.6684298515319824, 0.33157017827033997]	[0.5555858016014099, 0.4444142282009125]	[0.5520763397216797, 0.4479237198829651]	[0.8980144262313843, 0.10198552906513214]	[0.710970938205719, 0.289029061794281]	[0.8983119130134583, 0.10168810933828354]	[0.6554437279701233, 0.3445562720298767]
[1,0]	[0.8486087918281555, 0.15139120817184448]	[0.5395582318305969, 0.46044182777404785]	[0.5942829251289368, 0.40571707487106323]	[0.6574098467826843, 0.34259018301963806]	[0.6183676719665527, 0.3816322982311249]	[0.5212060213088989, 0.47879400849342346]	[0.5491824150085449, 0.4508175849914551]	[0.9296724200248718, 0.07032760232686996]	[0.7207028269767761, 0.2792971730232239]	[0.7921914458274841, 0.20780853927135468]	[0.6109766364097595, 0.3890233337879181]
[1,0]	[0.8026069402694702, 0.197393000125885]	[0.5224618315696716, 0.47753816843032837]	[0.5715335011482239, 0.4284664988517761]	[0.6730625033378601, 0.3269375264644623]	[0.6375927925109863, 0.3624071776866913]	[0.5216487050056458, 0.4783512353897095]	[0.5233269929885864, 0.47667303681373596]	[0.8614188432693481, 0.13858114182949066]	[0.6049649119377136, 0.395035058259964]	[0.7381623983383179, 0.26183760166168213]	[0.6705384254455566, 0.32946154475212097]
[1,0]	[0.9577983617782593, 0.04220164567232132]	[0.615161657333374, 0.38483837246894836]	[0.7005783915519714, 0.29942160844802856]	[0.7926715016365051, 0.2073284536600113]	[0.756771981716156, 0.243228018283844]	[0.592673122882843, 0.4073268473148346]	[0.5761745572090149, 0.4238254427909851]	[0.9744894504547119, 0.02551048994064331]	[0.9535550475120544, 0.04644492268562317]	[0.9831249713897705, 0.016875028610229492]	[0.7403164505958557, 0.2596835196018219]
[1,0]	[0.944324254989624, 0.055675774812698364]	[0.5991394519805908, 0.4008605182170868]	[0.6778317093849182, 0.3221683204174042]	[0.7172342538833618, 0.2827657461166382]	[0.7581697106361389, 0.24183033406734467]	[0.6222860217094421, 0.3777139484882355]	[0.5598040819168091, 0.4401959478855133]	[0.972783088684082, 0.027216989547014236]	[0.9243823289871216, 0.07561764866113663]	[0.9741332530975342, 0.025866739451885223]	[0.745155394077301, 0.2548445463180542]
[0,1]	[0.6785678267478943, 0.3214322030544281]	[0.5102686285972595, 0.4897313416004181]	[0.6539883017539978, 0.3460116982460022]	[0.6844530701637268, 0.31554698944091797]	[0.6367520093917847, 0.36324793100357056]	[0.47685104608535767, 0.5231489539146423]	[0.5121679306030273, 0.48783203959465027]	[0.5524152517318726, 0.44758477807044983]	[0.1081470400094986, 0.8918529152870178]	[0.2684456706047058, 0.7315543293952942]	[0.5650327205657959, 0.4349672794342041]
[0,1]	[0.512692391872406, 0.4873075783252716]	[0.42649298906326294, 0.5735069513320923]	[0.4226369261741638, 0.577363133430481]	[0.3624424636363983, 0.6375576257705688]	[0.4584132730960846, 0.541586697101593]	[0.4550929367542267, 0.5449070334434509]	[0.3856099843978882, 0.6143900752067566]	[0.36659103631973267, 0.6334089636802673]	[0.024579647928476334, 0.975420355796814]	[0.12803728878498077, 0.8719626665115356]	[0.4250684082508087, 0.5749315619468689]
[0,1]	[0.8047332167625427, 0.19526684284210205]	[0.516425371170044, 0.48357465863227844]	[0.5702739953994751, 0.42972609400749207]	[0.5773102045059204, 0.4226897954940796]	[0.5847494006156921, 0.41525062918663025]	[0.48597821593284607, 0.5140217542648315]	[0.5331211686134338, 0.4668788015842438]	[0.7737517356872559, 0.22624818980693817]	[0.6429380178451538, 0.3570619821548462]	[0.7790777683258057, 0.22092218697071075]	[0.6012413501739502, 0.3987586498260498]
[1,0]	[0.837999165058136, 0.16200077533721924]	[0.5117347240447998, 0.48826533555984497]	[0.5911084413528442, 0.408891499042511]	[0.5889131426811218, 0.4110868275165558]	[0.6231240630149841, 0.37687599658966064]	[0.520653486251831, 0.47934645414352417]	[0.511866569519043, 0.48813343048095703]	[0.8595618009567261, 0.14043818414211273]	[0.6458402872085571, 0.3541596829891205]	[0.8517225980758667, 0.1482774317264557]	[0.6331531405448914, 0.36684688925743103]
[1,0]	[0.868445634841919, 0.13155438005924225]	[0.582304060459137, 0.4176959693431854]	[0.6123546957969666, 0.38764527440071106]	[0.6705952882766724, 0.32940471172332764]	[0.7306246161460876, 0.26937538385391235]	[0.5438315272331238, 0.45616844296455383]	[0.5420530438423157, 0.4579469561576843]	[0.9282324910163879, 0.07176744937896729]	[0.7142273783683777, 0.28577256202697754]	[0.7591511607170105, 0.24084888398647308]	[0.7051134705543518, 0.2948864996433258]
[1,0]	[0.8246504068374634, 0.17534951865673065]	[0.5530009865760803, 0.4469990134239197]	[0.6121243238449097, 0.3878757059574127]	[0.669441819190979, 0.33055824041366577]	[0.7186332941055298, 0.2813667058944702]	[0.5257459282875061, 0.4742540717124939]	[0.5129597187042236, 0.4870402216911316]	[0.8760011196136475, 0.12399882078170776]	[0.5739265084266663, 0.42607349157333374]	[0.6566163897514343, 0.3433835506439209]	[0.6821154356002808, 0.31788453459739685]
[0,1]	[0.4700438678264618, 0.5299561619758606]	[0.4224115312099457, 0.5775884985923767]	[0.5252032279968262, 0.47479677200317383]	[0.4841083586215973, 0.5158916115760803]	[0.4621732532978058, 0.5378267765045166]	[0.46684205532073975, 0.5331579446792603]	[0.44065436720848083, 0.5593456625938416]	[0.34618714451789856, 0.6538128852844238]	[0.09025973826646805, 0.9097403287887573]	[0.11640126258134842, 0.8835987448692322]	[0.4452654719352722, 0.5547345280647278]
[1,0]	[0.7024213671684265, 0.29757869243621826]	[0.5102682709693909, 0.4897317886352539]	[0.5372074842453003, 0.4627924859523773]	[0.5858237743377686, 0.41417622566223145]	[0.6879706978797913, 0.31202933192253113]	[0.4806160628795624, 0.5193839073181152]	[0.5078351497650146, 0.49216488003730774]	[0.6790227890014648, 0.32097718119621277]	[0.31831878423690796, 0.6816812753677368]	[0.3066474199295044, 0.6933525800704956]	[0.5370805263519287, 0.46291953325271606]
[1,0]	[0.823430597782135, 0.1765693873167038]	[0.5467292666435242, 0.4532707929611206]	[0.5882080793380737, 0.41179195046424866]	[0.6713519096374512, 0.32864803075790405]	[0.6141694784164429, 0.38583049178123474]	[0.49836423993110657, 0.5016356706619263]	[0.5186803340911865, 0.4813196361064911]	[0.8580624461174011, 0.14193759858608246]	[0.6048768162727356, 0.3951232433319092]	[0.6479687094688416, 0.35203129053115845]	[0.5875725746154785, 0.4124273955821991]
[1,0]	[0.7522534132003784, 0.24774663150310516]	[0.560478687286377, 0.43952128291130066]	[0.5578741431236267, 0.44212591648101807]	[0.6672968864440918, 0.3327030837535858]	[0.5905813574790955, 0.40941861271858215]	[0.5019974112510681, 0.4980025887489319]	[0.5108338594436646, 0.4891662001609802]	[0.7953211665153503, 0.20467883348464966]	[0.5072733163833618, 0.49272674322128296]	[0.6407999396324158, 0.35920006036758423]	[0.6627286076545715, 0.33727142214775085]
[1,0]	[0.8869599103927612, 0.11304004490375519]	[0.634689211845398, 0.36531078815460205]	[0.7060473561286926, 0.293952614068985]	[0.6840085387229919, 0.31599146127700806]	[0.762498140335083, 0.23750188946723938]	[0.5498499274253845, 0.4501500427722931]	[0.5617348551750183, 0.4382651746273041]	[0.9251152873039246, 0.07488468289375305]	[0.714595377445221, 0.28540465235710144]	[0.795890748500824, 0.20410923659801483]	[0.6551904082298279, 0.34480956196784973]
[1,0]	[0.8633217215538025, 0.1366782933473587]	[0.5876047015190125, 0.41239529848098755]	[0.6051352024078369, 0.39486485719680786]	[0.6573307514190674, 0.34266918897628784]	[0.7735517621040344, 0.22644823789596558]	[0.5330317616462708, 0.46696826815605164]	[0.5285401344299316, 0.47145986557006836]	[0.8964222073554993, 0.10357772558927536]	[0.6544451713562012, 0.3455548584461212]	[0.661508321762085, 0.33849164843559265]	[0.7139832973480225, 0.2860167324542999]
[1,0]	[0.89895099401474, 0.1010490283370018]	[0.6164655685424805, 0.38353443145751953]	[0.6439383625984192, 0.3560616374015808]	[0.7296068668365479, 0.27039316296577454]	[0.7223861217498779, 0.27761387825012207]	[0.5439568161964417, 0.45604321360588074]	[0.5460619926452637, 0.45393800735473633]	[0.9352812767028809, 0.06471874564886093]	[0.820565402507782, 0.17943459749221802]	[0.9588534235954285, 0.041146568953990936]	[0.7361729145050049, 0.26382702589035034]
[1,0]	[0.9151490926742554, 0.08485089242458344]	[0.5937570929527283, 0.40624290704727173]	[0.6525281667709351, 0.34747180342674255]	[0.7727580070495605, 0.22724197804927826]	[0.705215573310852, 0.29478439688682556]	[0.5387923121452332, 0.461207777261734]	[0.5391513705253601, 0.4608486592769623]	[0.9421380758285522, 0.05786192789673805]	[0.8463752865791321, 0.1536247730255127]	[0.9529494047164917, 0.04705052077770233]	[0.6444098949432373, 0.3555901050567627]
[0,1]	[0.5510201454162598, 0.4489798843860626]	[0.4373167157173157, 0.5626833438873291]	[0.4438137710094452, 0.5561862587928772]	[0.3999832570552826, 0.6000167727470398]	[0.46672606468200684, 0.5332739949226379]	[0.4783012568950653, 0.5216988325119019]	[0.4310571849346161, 0.5689427256584167]	[0.6798927783966064, 0.32010725140571594]	[0.14223870635032654, 0.8577613234519958]	[0.3004855215549469, 0.6995144486427307]	[0.4365779757499695, 0.5634220242500305]
[1,0]	[0.6755844950675964, 0.3244155943393707]	[0.458159476518631, 0.5418406128883362]	[0.5296081900596619, 0.47039180994033813]	[0.5458985567092896, 0.45410141348838806]	[0.5119945406913757, 0.4880053997039795]	[0.49106305837631226, 0.5089369416236877]	[0.5002396106719971, 0.49976032972335815]	[0.6280065178871155, 0.3719935715198517]	[0.30174657702445984, 0.6982534527778625]	[0.3997544050216675, 0.6002455949783325]	[0.4803330898284912, 0.5196669101715088]
[1,0]	[0.6032630801200867, 0.39673689007759094]	[0.4868437349796295, 0.5131562352180481]	[0.5118076801300049, 0.4881923198699951]	[0.48801177740097046, 0.5119881629943848]	[0.510340690612793, 0.4896593391895294]	[0.4935099482536316, 0.5064899921417236]	[0.48722219467163086, 0.5127778649330139]	[0.5219797492027283, 0.4780203104019165]	[0.16864505410194397, 0.8313549757003784]	[0.3336038887500763, 0.6663961410522461]	[0.49770739674568176, 0.5022926926612854]
[1,0]	[0.8322965502738953, 0.16770347952842712]	[0.576267421245575, 0.42373254895210266]	[0.5957475304603577, 0.40425243973731995]	[0.6028603911399841, 0.39713960886001587]	[0.6707815527915955, 0.32921847701072693]	[0.5003626346588135, 0.49963730573654175]	[0.5519275069236755, 0.44807255268096924]	[0.8695019483566284, 0.13049805164337158]	[0.6210922002792358, 0.37890782952308655]	[0.5919387340545654, 0.4080612361431122]	[0.5843384265899658, 0.4156615734100342]
[1,0]	[0.8502531051635742, 0.14974690973758698]	[0.5565121173858643, 0.44348788261413574]	[0.6382616758346558, 0.361738383769989]	[0.7468850612640381, 0.2531149685382843]	[0.7329412698745728, 0.26705873012542725]	[0.5244606137275696, 0.4755393862724304]	[0.5257599949836731, 0.4742400050163269]	[0.9060788750648499, 0.09392106533050537]	[0.7905688285827637, 0.20943115651607513]	[0.8531482219696045, 0.1468518227338791]	[0.6987312436103821, 0.3012687861919403]
[1,0]	[0.9092280268669128, 0.09077195823192596]	[0.5931830406188965, 0.4068169593811035]	[0.6922041773796082, 0.30779579281806946]	[0.7402694225311279, 0.25973060727119446]	[0.7250269651412964, 0.2749730050563812]	[0.5359962582588196, 0.4640037715435028]	[0.5493298172950745, 0.4506702125072479]	[0.9449794292449951, 0.05502055585384369]	[0.8213227391242981, 0.1786772459745407]	[0.8381255269050598, 0.16187451779842377]	[0.6495148539543152, 0.3504851162433624]
[1,0]	[0.8890939950942993, 0.11090604215860367]	[0.5606244206428528, 0.4393755793571472]	[0.6586111783981323, 0.34138888120651245]	[0.6801421046257019, 0.3198578953742981]	[0.7324755787849426, 0.2675243318080902]	[0.5480236411094666, 0.45197632908821106]	[0.5554841756820679, 0.44451576471328735]	[0.9317925572395325, 0.06820744276046753]	[0.7195519208908081, 0.28044813871383667]	[0.8306587934494019, 0.16934120655059814]	[0.7089152336120605, 0.29108479619026184]
[1,0]	[0.7930279970169067, 0.20697198808193207]	[0.5605586171150208, 0.43944135308265686]	[0.6283612847328186, 0.3716387152671814]	[0.7224348783493042, 0.2775651216506958]	[0.6304320096969604, 0.36956799030303955]	[0.5164682269096375, 0.4835318326950073]	[0.5282657146453857, 0.47173425555229187]	[0.8638100624084473, 0.13618990778923035]	[0.7036439776420593, 0.2963559925556183]	[0.7886287569999695, 0.21137119829654694]	[0.604030430316925, 0.3959695100784302]
[0,1]	[0.7238593101501465, 0.27614066004753113]	[0.49236035346984863, 0.5076395869255066]	[0.5559651851654053, 0.4440348744392395]	[0.5528908967971802, 0.44710907340049744]	[0.5339653491973877, 0.4660346508026123]	[0.501585066318512, 0.49841493368148804]	[0.5156803131103516, 0.48431962728500366]	[0.8037102222442627, 0.1962897777557373]	[0.38903704285621643, 0.6109629273414612]	[0.4868333637714386, 0.5131666660308838]	[0.56913161277771, 0.4308684766292572]
[0,1]	[0.7203909158706665, 0.2796090543270111]	[0.480715274810791, 0.519284725189209]	[0.5265594720840454, 0.47344058752059937]	[0.569983184337616, 0.43001675605773926]	[0.5232264399528503, 0.47677358984947205]	[0.49122071266174316, 0.5087793469429016]	[0.4901123046875, 0.5098876953125]	[0.823488712310791, 0.1765112578868866]	[0.42554664611816406, 0.5744533538818359]	[0.48389461636543274, 0.5161054134368896]	[0.5244420170783997, 0.4755580723285675]
[0,1]	[0.6063191890716553, 0.39368075132369995]	[0.5519471764564514, 0.44805285334587097]	[0.6506202220916748, 0.3493797779083252]	[0.7335255742073059, 0.2664744257926941]	[0.6776713728904724, 0.3223285675048828]	[0.49264633655548096, 0.5073536038398743]	[0.5296956896781921, 0.47030434012413025]	[0.6013578176498413, 0.3986421525478363]	[0.17889799177646637, 0.8211020231246948]	[0.2739355266094208, 0.7260645031929016]	[0.6496326327323914, 0.35036736726760864]
[1,0]	[0.9424855709075928, 0.057514362037181854]	[0.5882629752159119, 0.4117370545864105]	[0.7203294038772583, 0.2796706259250641]	[0.7884317636489868, 0.21156823635101318]	[0.6864391565322876, 0.31356081366539]	[0.5798788070678711, 0.4201211929321289]	[0.5540705919265747, 0.4459293782711029]	[0.9733890891075134, 0.02661091275513172]	[0.9085779786109924, 0.09142202138900757]	[0.9698512554168701, 0.030148787423968315]	[0.711528480052948, 0.2884714603424072]
[1,0]	[0.941976010799408, 0.05802400782704353]	[0.6045782566070557, 0.39542171359062195]	[0.6706228256225586, 0.32937708497047424]	[0.7759649753570557, 0.2240350842475891]	[0.7536289095878601, 0.2463710606098175]	[0.6174576282501221, 0.38254237174987793]	[0.5444502234458923, 0.45554983615875244]	[0.9785052537918091, 0.021494721993803978]	[0.9429060220718384, 0.05709395557641983]	[0.9852428436279297, 0.014757107943296432]	[0.7626708149909973, 0.2373291701078415]
[1,0]	[0.9051573276519775, 0.09484266489744186]	[0.5698185563087463, 0.4301814138889313]	[0.6502555012702942, 0.3497445583343506]	[0.684406578540802, 0.3155933916568756]	[0.7072129249572754, 0.292787104845047]	[0.5297450423240662, 0.4702549874782562]	[0.5444844961166382, 0.45551547408103943]	[0.939667820930481, 0.06033223867416382]	[0.8783525824546814, 0.12164735794067383]	[0.9402812123298645, 0.05971875414252281]	[0.7125829458236694, 0.2874169647693634]
[1,0]	[0.9073638916015625, 0.0926361232995987]	[0.5780603885650635, 0.4219396412372589]	[0.7128030061721802, 0.2871970236301422]	[0.7782881855964661, 0.22171182930469513]	[0.7589321136474609, 0.24106790125370026]	[0.6011596918106079, 0.3988403379917145]	[0.5492391586303711, 0.45076078176498413]	[0.9452962279319763, 0.05470379441976547]	[0.7995526194572449, 0.20044738054275513]	[0.9097909927368164, 0.0902089774608612]	[0.6882750391960144, 0.3117249608039856]
[1,0]	[0.8730363249778748, 0.12696371972560883]	[0.5483126640319824, 0.45168736577033997]	[0.6430798172950745, 0.3569202721118927]	[0.6314959526062012, 0.36850401759147644]	[0.6656132340431213, 0.3343867361545563]	[0.5293231010437012, 0.4706769287586212]	[0.5632485151290894, 0.43675151467323303]	[0.9050008654594421, 0.09499906748533249]	[0.7648784518241882, 0.23512150347232819]	[0.8103060126304626, 0.18969394266605377]	[0.6067772507667542, 0.39322274923324585]
[1,0]	[0.840457558631897, 0.15954242646694183]	[0.5522207617759705, 0.44777917861938477]	[0.6080963611602783, 0.3919035792350769]	[0.6875832080841064, 0.31241676211357117]	[0.7292503714561462, 0.27074962854385376]	[0.5242621302604675, 0.47573792934417725]	[0.5458630919456482, 0.4541368782520294]	[0.8861562013626099, 0.11384375393390656]	[0.7213330268859863, 0.27866700291633606]	[0.7973132729530334, 0.20268675684928894]	[0.7435977458953857, 0.25640222430229187]
[1,0]	[0.8334563374519348, 0.16654369235038757]	[0.5613454580307007, 0.43865451216697693]	[0.5486269593238831, 0.45137301087379456]	[0.6920799016952515, 0.30792003870010376]	[0.5786298513412476, 0.4213700592517853]	[0.5329046845436096, 0.46709534525871277]	[0.539417564868927, 0.4605824053287506]	[0.8883057832717896, 0.11169426143169403]	[0.7314533591270447, 0.26854658126831055]	[0.8268391489982605, 0.1731608808040619]	[0.7018469572067261, 0.29815301299095154]
[1,0]	[0.7758294939994812, 0.22417052090168]	[0.5258638262748718, 0.4741361439228058]	[0.5165190100669861, 0.48348090052604675]	[0.6367959976196289, 0.3632040023803711]	[0.5472027063369751, 0.4527973234653473]	[0.5053502917289734, 0.4946497082710266]	[0.49236369132995605, 0.507636308670044]	[0.8350368142127991, 0.16496315598487854]	[0.5835416913032532, 0.4164583086967468]	[0.7675837874412537, 0.23241618275642395]	[0.609188973903656, 0.3908109962940216]
[1,0]	[0.9495666027069092, 0.0504334457218647]	[0.6317816376686096, 0.3682183623313904]	[0.6911354660987854, 0.308864563703537]	[0.7507671117782593, 0.24923282861709595]	[0.7777951955795288, 0.22220487892627716]	[0.6019216775894165, 0.3980783224105835]	[0.5741446018218994, 0.4258553981781006]	[0.9843801259994507, 0.015619899146258831]	[0.9695644974708557, 0.030435524880886078]	[0.9866089224815369, 0.013391034677624702]	[0.7410473823547363, 0.25895261764526367]
[1,0]	[0.957369863986969, 0.04263009876012802]	[0.6268718242645264, 0.37312814593315125]	[0.6790560483932495, 0.3209439814090729]	[0.7701449394226074, 0.22985506057739258]	[0.8159391283988953, 0.18406087160110474]	[0.6089543700218201, 0.39104562997817993]	[0.561747133731842, 0.43825283646583557]	[0.9832515716552734, 0.01674843207001686]	[0.98068767786026, 0.019312329590320587]	[0.9913784265518188, 0.008621569722890854]	[0.8081299662590027, 0.19187003374099731]
[1,0]	[0.8724917769432068, 0.1275082379579544]	[0.5550976395606995, 0.44490230083465576]	[0.6981344819068909, 0.30186551809310913]	[0.7035338282585144, 0.2964661717414856]	[0.7498655319213867, 0.2501344382762909]	[0.5251825451850891, 0.47481754422187805]	[0.5577914714813232, 0.44220855832099915]	[0.9229543805122375, 0.07704563438892365]	[0.812504768371582, 0.18749524652957916]	[0.8416895270347595, 0.1583104282617569]	[0.6863232254981995, 0.31367677450180054]
[1,0]	[0.8524268269538879, 0.14757315814495087]	[0.5373011231422424, 0.46269893646240234]	[0.6503180861473083, 0.34968188405036926]	[0.6551489233970642, 0.34485113620758057]	[0.7161660194396973, 0.28383395075798035]	[0.5123946070671082, 0.48760533332824707]	[0.5534703731536865, 0.44652968645095825]	[0.8627614378929138, 0.1372385174036026]	[0.6088647842407227, 0.39113515615463257]	[0.6307366490364075, 0.3692634105682373]	[0.681700587272644, 0.31829944252967834]
[1,0]	[0.9165553450584412, 0.08344459533691406]	[0.5341077446937561, 0.4658921957015991]	[0.6653093695640564, 0.3346906304359436]	[0.6498534083366394, 0.3501465916633606]	[0.6810303330421448, 0.3189696669578552]	[0.5857028961181641, 0.41429710388183594]	[0.5517885684967041, 0.4482114315032959]	[0.8988723754882812, 0.10112757980823517]	[0.761328399181366, 0.23867157101631165]	[0.8629298806190491, 0.13707010447978973]	[0.6755543947219849, 0.3244456350803375]
[1,0]	[0.8799878358840942, 0.12001214921474457]	[0.5415487289428711, 0.4584512710571289]	[0.6637619733810425, 0.3362380564212799]	[0.6525151133537292, 0.34748488664627075]	[0.7259283065795898, 0.27407175302505493]	[0.5725942850112915, 0.4274056553840637]	[0.5312957167625427, 0.4687042236328125]	[0.8294253349304199, 0.17057467997074127]	[0.5326353907585144, 0.46736466884613037]	[0.8445514440536499, 0.1554485410451889]	[0.5975494384765625, 0.4024505317211151]
[1,0]	[0.918691098690033, 0.08130893111228943]	[0.5451608896255493, 0.4548390805721283]	[0.6192936897277832, 0.3807062804698944]	[0.7268124222755432, 0.2731875777244568]	[0.6938163042068481, 0.30618372559547424]	[0.5761009454727173, 0.4238991141319275]	[0.5633264780044556, 0.43667352199554443]	[0.9659876823425293, 0.034012265503406525]	[0.9359354376792908, 0.06406451016664505]	[0.9566102623939514, 0.043389707803726196]	[0.7296552062034607, 0.2703447937965393]
[1,0]	[0.9057930111885071, 0.09420701861381531]	[0.5479844212532043, 0.45201554894447327]	[0.6658690571784973, 0.3341309130191803]	[0.6837052702903748, 0.31629467010498047]	[0.6655871272087097, 0.33441290259361267]	[0.6264928579330444, 0.37350714206695557]	[0.5445488095283508, 0.4554511308670044]	[0.9494508504867554, 0.05054911598563194]	[0.8337175846099854, 0.16628244519233704]	[0.9552400708198547, 0.04475988447666168]	[0.7445185780525208, 0.25548142194747925]
[1,0]	[0.5349862575531006, 0.4650137722492218]	[0.46561551094055176, 0.5343844890594482]	[0.5127996206283569, 0.48720037937164307]	[0.4828703999519348, 0.5171296000480652]	[0.49455469846725464, 0.5054452419281006]	[0.47785162925720215, 0.5221483707427979]	[0.4619212746620178, 0.538078784942627]	[0.5193767547607422, 0.48062318563461304]	[0.1268184632062912, 0.8731815218925476]	[0.18739759922027588, 0.8126023411750793]	[0.508963406085968, 0.49103662371635437]
[1,0]	[0.4335097074508667, 0.5664902329444885]	[0.4430042505264282, 0.5569957494735718]	[0.4075612723827362, 0.5924386382102966]	[0.4531406760215759, 0.5468593239784241]	[0.4934755861759186, 0.506524384021759]	[0.45836886763572693, 0.5416311025619507]	[0.44139793515205383, 0.5586020350456238]	[0.3839487135410309, 0.6160513162612915]	[0.06543338298797607, 0.9345665574073792]	[0.13236849009990692, 0.8676315546035767]	[0.48277074098587036, 0.5172293186187744]
[1,0]	[0.8983069658279419, 0.10169298201799393]	[0.5668296813964844, 0.433170348405838]	[0.6346282958984375, 0.3653717637062073]	[0.729798436164856, 0.27020156383514404]	[0.753261387348175, 0.24673859775066376]	[0.5780074596405029, 0.42199262976646423]	[0.5692060589790344, 0.43079400062561035]	[0.9399690628051758, 0.06003092601895332]	[0.8441243171691895, 0.15587565302848816]	[0.9320327639579773, 0.06796726584434509]	[0.6978183388710022, 0.3021816611289978]
[1,0]	[0.9161635637283325, 0.08383642137050629]	[0.5517610311508179, 0.4482389986515045]	[0.6867049932479858, 0.31329506635665894]	[0.7711297273635864, 0.22887033224105835]	[0.770929217338562, 0.2290707677602768]	[0.5687694549560547, 0.4312305152416229]	[0.5522255897521973, 0.44777441024780273]	[0.9667414426803589, 0.03325853496789932]	[0.9204877018928528, 0.07951230555772781]	[0.9502406120300293, 0.04975943639874458]	[0.6113583445549011, 0.38864168524742126]
[1,0]	[0.895177960395813, 0.1048220619559288]	[0.553748369216919, 0.44625160098075867]	[0.6332828402519226, 0.3667171597480774]	[0.7009941339492798, 0.2990058958530426]	[0.6820796728134155, 0.31792035698890686]	[0.572717010974884, 0.42728304862976074]	[0.5543549060821533, 0.44564515352249146]	[0.945232093334198, 0.054767876863479614]	[0.8247777223587036, 0.1752222627401352]	[0.8871735334396362, 0.11282648146152496]	[0.713100790977478, 0.28689926862716675]
[1,0]	[0.9113867878913879, 0.08861319720745087]	[0.5649630427360535, 0.43503695726394653]	[0.6432561278343201, 0.35674387216567993]	[0.6722087264060974, 0.32779136300086975]	[0.7174180150032043, 0.28258201479911804]	[0.5748574733734131, 0.4251424968242645]	[0.5564547181129456, 0.44354525208473206]	[0.9543832540512085, 0.04561673849821091]	[0.9180582761764526, 0.08194167912006378]	[0.9605025053024292, 0.03949756920337677]	[0.7015791535377502, 0.29842081665992737]
[1,0]	[0.9041463136672974, 0.09585373103618622]	[0.6065503358840942, 0.3934496343135834]	[0.7259822487831116, 0.2740177810192108]	[0.773063063621521, 0.226936936378479]	[0.7183977365493774, 0.28160232305526733]	[0.5767845511436462, 0.42321544885635376]	[0.5624744892120361, 0.43752554059028625]	[0.9601390361785889, 0.03986094146966934]	[0.9173763990402222, 0.08262359350919724]	[0.9640973210334778, 0.03590264916419983]	[0.7307693362236023, 0.2692306637763977]
[1,0]	[0.8828003406524658, 0.11719971150159836]	[0.5916684865951538, 0.4083315432071686]	[0.6922643184661865, 0.3077356219291687]	[0.682202935218811, 0.31779706478118896]	[0.6957350969314575, 0.3042649030685425]	[0.5909020900726318, 0.40909793972969055]	[0.5409694314002991, 0.4590305685997009]	[0.9336861371994019, 0.06631384044885635]	[0.8275278210639954, 0.17247222363948822]	[0.9323952198028564, 0.06760478764772415]	[0.7035592794418335, 0.29644063115119934]
[1,0]	[0.823436975479126, 0.17656300961971283]	[0.4919220805168152, 0.5080779790878296]	[0.595039963722229, 0.4049600064754486]	[0.710515558719635, 0.2894844710826874]	[0.618902862071991, 0.3810971677303314]	[0.49620887637138367, 0.503791093826294]	[0.5445623397827148, 0.45543771982192993]	[0.8892517685890198, 0.11074824631214142]	[0.6804591417312622, 0.3195408582687378]	[0.747075080871582, 0.2529248893260956]	[0.592049241065979, 0.4079507887363434]
[1,0]	[0.6559211611747742, 0.34407880902290344]	[0.48196902871131897, 0.5180309414863586]	[0.4848490059375763, 0.5151510238647461]	[0.5267457365989685, 0.4732542932033539]	[0.5279390215873718, 0.4720609784126282]	[0.47749072313308716, 0.5225093364715576]	[0.4915810227394104, 0.5084189176559448]	[0.752407968044281, 0.24759197235107422]	[0.2732025682926178, 0.726797342300415]	[0.6027061343193054, 0.3972938656806946]	[0.4895017743110657, 0.5104982256889343]
[1,0]	[0.7460528016090393, 0.2539471983909607]	[0.5077760815620422, 0.49222397804260254]	[0.5048096776008606, 0.4951903223991394]	[0.5769320130348206, 0.42306798696517944]	[0.5174561738967896, 0.48254382610321045]	[0.483153760433197, 0.5168461799621582]	[0.5083079934120178, 0.4916919469833374]	[0.8305531740188599, 0.16944682598114014]	[0.5667334198951721, 0.4332665205001831]	[0.8447195291519165, 0.1552804410457611]	[0.5191066861152649, 0.4808933436870575]
[1,0]	[0.9286182522773743, 0.07138174027204514]	[0.5484012961387634, 0.45159873366355896]	[0.6432567238807678, 0.3567432463169098]	[0.6598062515258789, 0.3401936888694763]	[0.6623840928077698, 0.3376159071922302]	[0.5698027610778809, 0.43019723892211914]	[0.5629791617393494, 0.43702083826065063]	[0.9549902081489563, 0.04500982165336609]	[0.8943122029304504, 0.10568787157535553]	[0.9226527810096741, 0.07734714448451996]	[0.6044901013374329, 0.3955099582672119]
[1,0]	[0.9213033318519592, 0.07869667559862137]	[0.5833913683891296, 0.41660863161087036]	[0.6235100030899048, 0.3764900267124176]	[0.7387412190437317, 0.2612588405609131]	[0.705425500869751, 0.2945745289325714]	[0.5772985219955444, 0.42270153760910034]	[0.5566993355751038, 0.44330063462257385]	[0.9619978666305542, 0.038002122193574905]	[0.9288284182548523, 0.0711715817451477]	[0.9258286952972412, 0.07417125999927521]	[0.7196877598762512, 0.2803122401237488]
[1,0]	[0.8988850116729736, 0.10111497342586517]	[0.5471939444541931, 0.4528060257434845]	[0.5959529280662537, 0.40404704213142395]	[0.6907476782798767, 0.30925238132476807]	[0.6335157752037048, 0.36648425459861755]	[0.5521643757820129, 0.44783562421798706]	[0.5565263032913208, 0.4434736371040344]	[0.9504602551460266, 0.04953978583216667]	[0.8843178153038025, 0.1156822070479393]	[0.8792308568954468, 0.12076913565397263]	[0.6484822630882263, 0.3515177071094513]
[1,0]	[0.8835787177085876, 0.11642130464315414]	[0.5494005680084229, 0.45059940218925476]	[0.6460800766944885, 0.35391998291015625]	[0.7084069848060608, 0.2915929853916168]	[0.6461215019226074, 0.3538784682750702]	[0.5523983836174011, 0.44760164618492126]	[0.5431519150733948, 0.45684805512428284]	[0.9458878040313721, 0.05411214008927345]	[0.9114214181900024, 0.08857861161231995]	[0.8763320446014404, 0.12366792559623718]	[0.6589089632034302, 0.3410910964012146]
[1,0]	[0.7994385361671448, 0.20056140422821045]	[0.5344956517219543, 0.46550431847572327]	[0.6112076640129089, 0.38879233598709106]	[0.7052297592163086, 0.294770210981369]	[0.6199499368667603, 0.3800501227378845]	[0.511358916759491, 0.48864108324050903]	[0.55400550365448, 0.4459945857524872]	[0.8448895215988159, 0.15511049330234528]	[0.5356571078300476, 0.4643428921699524]	[0.5548768639564514, 0.4451231360435486]	[0.6191181540489197, 0.3808818459510803]
[1,0]	[0.7215949296951294, 0.278405100107193]	[0.5453808307647705, 0.4546191692352295]	[0.5701160430908203, 0.4298839271068573]	[0.6824052929878235, 0.3175947368144989]	[0.6189824938774109, 0.3810174763202667]	[0.5109044909477234, 0.4890955090522766]	[0.5330079197883606, 0.46699199080467224]	[0.7367411851882935, 0.26325881481170654]	[0.3108025789260864, 0.6891973614692688]	[0.4088746905326843, 0.5911253690719604]	[0.6186156868934631, 0.3813842833042145]
[0,1]	[0.6154342889785767, 0.3845657408237457]	[0.41347381472587585, 0.586526095867157]	[0.5279809832572937, 0.4720189869403839]	[0.5039311051368713, 0.4960688352584839]	[0.4871826171875, 0.5128174424171448]	[0.4756672978401184, 0.5243327021598816]	[0.43817055225372314, 0.5618295073509216]	[0.34118881821632385, 0.6588111519813538]	[0.172315776348114, 0.827684223651886]	[0.33978328108787537, 0.660216748714447]	[0.5474166870117188, 0.4525832533836365]
[0,1]	[0.5428206920623779, 0.45717933773994446]	[0.4458400309085846, 0.5541599988937378]	[0.532963752746582, 0.46703624725341797]	[0.5771059393882751, 0.42289403080940247]	[0.5159217119216919, 0.48407837748527527]	[0.47059914469718933, 0.5294008255004883]	[0.4397521913051605, 0.5602477788925171]	[0.33603665232658386, 0.6639634370803833]	[0.1502353399991989, 0.8497646450996399]	[0.25841695070266724, 0.7415830492973328]	[0.5990185737609863, 0.40098142623901367]
[1,0]	[0.8552138805389404, 0.14478617906570435]	[0.5592469573020935, 0.44075310230255127]	[0.6566696166992188, 0.34333035349845886]	[0.7609483599662781, 0.23905159533023834]	[0.6822511553764343, 0.3177488148212433]	[0.5446298122406006, 0.4553702175617218]	[0.5398430228233337, 0.46015700697898865]	[0.9241383671760559, 0.07586165517568588]	[0.7776557207107544, 0.222344309091568]	[0.8060048818588257, 0.19399511814117432]	[0.6563306450843811, 0.3436693549156189]
[1,0]	[0.7965033054351807, 0.20349667966365814]	[0.5660983324050903, 0.4339016079902649]	[0.6845154166221619, 0.31548458337783813]	[0.710819661617279, 0.28918036818504333]	[0.6604376435279846, 0.339562326669693]	[0.5408686399459839, 0.4591313302516937]	[0.5407245755195618, 0.45927542448043823]	[0.8522639274597168, 0.1477361023426056]	[0.5989753603935242, 0.4010246694087982]	[0.5757726430892944, 0.4242272973060608]	[0.6517282128334045, 0.34827181696891785]
[1,0]	[0.8942329287528992, 0.10576705634593964]	[0.5408088564872742, 0.459191232919693]	[0.647128701210022, 0.3528713285923004]	[0.6963898539543152, 0.3036101162433624]	[0.6274805665016174, 0.3725193738937378]	[0.5475829243659973, 0.4524171054363251]	[0.5559705495834351, 0.44402945041656494]	[0.9313480257987976, 0.06865198165178299]	[0.8108250498771667, 0.18917492032051086]	[0.8158684968948364, 0.18413151800632477]	[0.5745498538017273, 0.4254501163959503]
[1,0]	[0.8642436265945435, 0.13575634360313416]	[0.5618626475334167, 0.43813738226890564]	[0.6399640440940857, 0.3600359261035919]	[0.715194046497345, 0.28480595350265503]	[0.7281123399734497, 0.2718876004219055]	[0.545304536819458, 0.4546954333782196]	[0.5283408761024475, 0.4716590940952301]	[0.9018841981887817, 0.09811577200889587]	[0.7011404633522034, 0.29885950684547424]	[0.8608759641647339, 0.13912399113178253]	[0.6603176593780518, 0.33968237042427063]
[1,0]	[0.8406507968902588, 0.15934915840625763]	[0.5380523204803467, 0.46194764971733093]	[0.6023918390274048, 0.3976081907749176]	[0.6664497256278992, 0.33355027437210083]	[0.7138543725013733, 0.28614556789398193]	[0.5434800386428833, 0.4565199315547943]	[0.5582800507545471, 0.4417199492454529]	[0.8788784146308899, 0.12112163007259369]	[0.5006789565086365, 0.49932101368904114]	[0.6510782241821289, 0.34892183542251587]	[0.6713302135467529, 0.32866978645324707]
[1,0]	[0.7352018356323242, 0.2647981643676758]	[0.5083088278770447, 0.4916912317276001]	[0.5968941450119019, 0.40310582518577576]	[0.658273458480835, 0.34172648191452026]	[0.6080758571624756, 0.3919242322444916]	[0.4947197437286377, 0.5052802562713623]	[0.5027931928634644, 0.49720683693885803]	[0.7225937247276306, 0.2774063050746918]	[0.2410794198513031, 0.7589206099510193]	[0.4184970259666443, 0.5815029740333557]	[0.63942551612854, 0.36057448387145996]
[1,0]	[0.7535854578018188, 0.24641452729701996]	[0.498722642660141, 0.5012773871421814]	[0.5650944709777832, 0.4349055290222168]	[0.6426915526390076, 0.35730844736099243]	[0.5805667042732239, 0.4194333255290985]	[0.5154827237129211, 0.48451724648475647]	[0.5393179059028625, 0.46068212389945984]	[0.8043815493583679, 0.19561848044395447]	[0.47334611415863037, 0.5266539454460144]	[0.5177534222602844, 0.4822465479373932]	[0.596732497215271, 0.403267502784729]
[1,0]	[0.6823854446411133, 0.3176145851612091]	[0.499680757522583, 0.5003191828727722]	[0.5270647406578064, 0.4729352593421936]	[0.5998297929763794, 0.40017011761665344]	[0.5977019667625427, 0.4022980034351349]	[0.5041281580924988, 0.4958718717098236]	[0.501551628112793, 0.4984484314918518]	[0.7632548809051514, 0.23674508929252625]	[0.44175076484680176, 0.558249294757843]	[0.47839462757110596, 0.521605372428894]	[0.5647286176681519, 0.435271292924881]
[1,0]	[0.9341485500335693, 0.06585150957107544]	[0.5905089974403381, 0.4094909727573395]	[0.6848644018173218, 0.315135657787323]	[0.7816763520240784, 0.2183236926794052]	[0.7316540479660034, 0.26834598183631897]	[0.6098799705505371, 0.3901200294494629]	[0.5618254542350769, 0.4381745755672455]	[0.9682724475860596, 0.03172750025987625]	[0.9183483719825745, 0.08165167272090912]	[0.9684159755706787, 0.03158404678106308]	[0.7555925846099854, 0.24440741539001465]
[1,0]	[0.9153881669044495, 0.08461178094148636]	[0.5868272185325623, 0.41317281126976013]	[0.6758143901824951, 0.32418566942214966]	[0.7365949153900146, 0.26340505480766296]	[0.7859850525856018, 0.21401497721672058]	[0.6236196160316467, 0.37638038396835327]	[0.5545478463172913, 0.44545215368270874]	[0.9667481184005737, 0.0332518108189106]	[0.8662952184677124, 0.1337047815322876]	[0.9633448123931885, 0.03665520250797272]	[0.6934564709663391, 0.3065434694290161]
[1,0]	[0.8642069697380066, 0.13579310476779938]	[0.5376297235488892, 0.4623701870441437]	[0.5864308476448059, 0.4135691821575165]	[0.6500029563903809, 0.34999701380729675]	[0.6482632160186768, 0.35173678398132324]	[0.5068548321723938, 0.4931451082229614]	[0.535947322845459, 0.464052677154541]	[0.9066140651702881, 0.09338594973087311]	[0.7478554844856262, 0.25214457511901855]	[0.6300852298736572, 0.3699147701263428]	[0.6136694550514221, 0.3863305449485779]
[1,0]	[0.8035063743591309, 0.19649368524551392]	[0.5368175506591797, 0.4631825387477875]	[0.5417400598526001, 0.4582599401473999]	[0.695377767086029, 0.3046222925186157]	[0.6151694655418396, 0.3848305642604828]	[0.4978138208389282, 0.5021862387657166]	[0.5297603011131287, 0.4702397584915161]	[0.8425572514533997, 0.15744270384311676]	[0.6517561674118042, 0.3482438027858734]	[0.7352067232131958, 0.2647933065891266]	[0.6000861525535583, 0.39991381764411926]
[1,0]	[0.5317491292953491, 0.4682508409023285]	[0.43369096517562866, 0.5663090348243713]	[0.4514535069465637, 0.5485464930534363]	[0.5089008212089539, 0.4910992383956909]	[0.4694616496562958, 0.5305383205413818]	[0.47839733958244324, 0.5216026306152344]	[0.44275861978530884, 0.5572414398193359]	[0.5838689208030701, 0.4161311388015747]	[0.18749991059303284, 0.8125000596046448]	[0.20260009169578552, 0.7973999381065369]	[0.4754354655742645, 0.5245645046234131]
[1,0]	[0.43389585614204407, 0.5661042332649231]	[0.3998573124408722, 0.6001427173614502]	[0.4293651580810547, 0.5706349015235901]	[0.41866642236709595, 0.5813335180282593]	[0.4511345326900482, 0.5488654971122742]	[0.4665472209453583, 0.5334528088569641]	[0.38855281472206116, 0.6114472150802612]	[0.45190057158470154, 0.5480993986129761]	[0.08169245719909668, 0.9183075428009033]	[0.1506904512643814, 0.849309504032135]	[0.4817919135093689, 0.5182080864906311]
[0,1]	[0.42324531078338623, 0.5767546892166138]	[0.39832866191864014, 0.6016713380813599]	[0.4147140383720398, 0.5852859020233154]	[0.4343896508216858, 0.5656103491783142]	[0.47249072790145874, 0.5275092124938965]	[0.46596306562423706, 0.5340369343757629]	[0.3691314458847046, 0.6308685541152954]	[0.2837425470352173, 0.7162574529647827]	[0.08770083636045456, 0.9122991561889648]	[0.16529971361160278, 0.834700345993042]	[0.41476765275001526, 0.5852323174476624]
[1,0]	[0.6168621182441711, 0.38313785195350647]	[0.4003533124923706, 0.5996467471122742]	[0.3998412489891052, 0.60015869140625]	[0.42599359154701233, 0.5740064382553101]	[0.4515683650970459, 0.5484316945075989]	[0.4665992856025696, 0.5334006547927856]	[0.3932575583457947, 0.6067423820495605]	[0.48221203684806824, 0.5177879929542542]	[0.1220712885260582, 0.8779287338256836]	[0.24804264307022095, 0.751957356929779]	[0.4497731328010559, 0.5502268671989441]
[0,1]	[0.6312903761863708, 0.36870965361595154]	[0.4691210389137268, 0.5308789610862732]	[0.5330017805099487, 0.46699824929237366]	[0.47102952003479004, 0.5289705395698547]	[0.5646345019340515, 0.4353654682636261]	[0.4766804873943329, 0.5233194828033447]	[0.4565977156162262, 0.5434023141860962]	[0.6192663311958313, 0.3807336688041687]	[0.11162707209587097, 0.8883729577064514]	[0.21240822970867157, 0.7875917553901672]	[0.5481250882148743, 0.45187491178512573]
[0,1]	[0.7424135804176331, 0.2575864791870117]	[0.5412547588348389, 0.4587452709674835]	[0.5822231769561768, 0.41777682304382324]	[0.7160294651985168, 0.28397053480148315]	[0.638644278049469, 0.36135566234588623]	[0.5024146437644958, 0.49758535623550415]	[0.5353400707244873, 0.4646599590778351]	[0.7528213262557983, 0.24717867374420166]	[0.2521841526031494, 0.7478158473968506]	[0.5249443054199219, 0.4750557541847229]	[0.633381724357605, 0.3666183054447174]
[1,0]	[0.882862389087677, 0.11713757365942001]	[0.5653668642044067, 0.4346331059932709]	[0.654772162437439, 0.3452278673648834]	[0.7146136164665222, 0.2853863537311554]	[0.6466501355171204, 0.35334983468055725]	[0.5203363299369812, 0.4796636998653412]	[0.5498035550117493, 0.45019644498825073]	[0.9164661169052124, 0.08353380113840103]	[0.8140909671783447, 0.18590909242630005]	[0.8786444067955017, 0.12135561555624008]	[0.6663634181022644, 0.333636611700058]
[1,0]	[0.8552616238594055, 0.1447383016347885]	[0.5450872182846069, 0.45491278171539307]	[0.6421695947647095, 0.3578304052352905]	[0.6908016800880432, 0.3091983199119568]	[0.6883385181427002, 0.3116614520549774]	[0.5289056301116943, 0.47109436988830566]	[0.5215277671813965, 0.47847220301628113]	[0.8773595094680786, 0.12264054268598557]	[0.6710603833198547, 0.3289395868778229]	[0.8176014423370361, 0.18239855766296387]	[0.7287274599075317, 0.27127254009246826]
[1,0]	[0.93803870677948, 0.06196132302284241]	[0.6026866436004639, 0.39731335639953613]	[0.6470151543617249, 0.35298481583595276]	[0.7866567373275757, 0.21334323287010193]	[0.7936354279518127, 0.20636460185050964]	[0.5912570357322693, 0.40874290466308594]	[0.5571216344833374, 0.4428783357143402]	[0.9676617980003357, 0.03233819827437401]	[0.8969545960426331, 0.10304541140794754]	[0.9754133820533752, 0.024586590006947517]	[0.6163539290428162, 0.38364604115486145]
[1,0]	[0.9405097961425781, 0.05949019268155098]	[0.6457574963569641, 0.3542425334453583]	[0.7486388683319092, 0.2513611316680908]	[0.8143201470375061, 0.1856798529624939]	[0.8067647814750671, 0.19323520362377167]	[0.6154583096504211, 0.38454166054725647]	[0.5665161609649658, 0.43348386883735657]	[0.9770169854164124, 0.022983044385910034]	[0.9475727677345276, 0.05242721736431122]	[0.9853349924087524, 0.01466504018753767]	[0.7282052636146545, 0.27179470658302307]
[1,0]	[0.9311748743057251, 0.06882507354021072]	[0.5430657863616943, 0.45693424344062805]	[0.599247395992279, 0.40075254440307617]	[0.7299160957336426, 0.2700839340686798]	[0.7127363085746765, 0.2872636318206787]	[0.5643317699432373, 0.4356682002544403]	[0.5617049336433411, 0.4382951259613037]	[0.9694737195968628, 0.030526287853717804]	[0.9221181273460388, 0.07788188755512238]	[0.9564332365989685, 0.0435667484998703]	[0.7210683822631836, 0.2789316773414612]
[1,0]	[0.9039288759231567, 0.09607117623090744]	[0.5591390132904053, 0.4408610165119171]	[0.6435132026672363, 0.35648679733276367]	[0.6916488409042358, 0.30835118889808655]	[0.7529276013374329, 0.24707242846488953]	[0.5794764161109924, 0.42052367329597473]	[0.5504035949707031, 0.4495963454246521]	[0.9472426176071167, 0.052757374942302704]	[0.8457391858100891, 0.15426085889339447]	[0.926943838596344, 0.07305623590946198]	[0.7405478954315186, 0.25945207476615906]
[1,0]	[0.8004084825515747, 0.1995915174484253]	[0.5450233221054077, 0.4549765884876251]	[0.645498514175415, 0.35450154542922974]	[0.7081422805786133, 0.29185768961906433]	[0.7134726643562317, 0.2865273356437683]	[0.5289326906204224, 0.47106730937957764]	[0.5461268424987793, 0.4538731276988983]	[0.8273040056228638, 0.17269596457481384]	[0.5009337663650513, 0.49906623363494873]	[0.3329911530017853, 0.6670087575912476]	[0.6697496771812439, 0.3302503526210785]
[1,0]	[0.744471549987793, 0.25552845001220703]	[0.5154669284820557, 0.48453307151794434]	[0.6031528115272522, 0.3968472182750702]	[0.6616702079772949, 0.3383297920227051]	[0.6779503226280212, 0.32204970717430115]	[0.5156541466712952, 0.48434582352638245]	[0.4915392994880676, 0.5084607005119324]	[0.7878684401512146, 0.2121315598487854]	[0.32663199305534363, 0.673367977142334]	[0.43656179308891296, 0.5634382367134094]	[0.6392918825149536, 0.3607080578804016]
[1,0]	[0.9314809441566467, 0.06851911544799805]	[0.5906373858451843, 0.4093625843524933]	[0.7256789207458496, 0.2743211090564728]	[0.6978234648704529, 0.30217647552490234]	[0.6967865824699402, 0.3032134175300598]	[0.6005984544754028, 0.39940157532691956]	[0.558879554271698, 0.4411204755306244]	[0.9514843821525574, 0.04851559177041054]	[0.8811087012290955, 0.11889126896858215]	[0.9465147256851196, 0.053485237061977386]	[0.6744752526283264, 0.3255247473716736]
[1,0]	[0.9298858642578125, 0.07011415809392929]	[0.564904510974884, 0.4350954592227936]	[0.6581819653511047, 0.34181806445121765]	[0.7305961847305298, 0.269403874874115]	[0.726822018623352, 0.27317801117897034]	[0.5843299031257629, 0.41567009687423706]	[0.5428898334503174, 0.457110196352005]	[0.962465763092041, 0.037534199655056]	[0.8808304071426392, 0.11916954815387726]	[0.965444803237915, 0.03455515205860138]	[0.7687819004058838, 0.2312181293964386]
[0,1]	[0.28584185242652893, 0.7141582369804382]	[0.4795198142528534, 0.5204801559448242]	[0.4690363109111786, 0.5309637188911438]	[0.4425487816333771, 0.5574512481689453]	[0.5068526864051819, 0.4931473135948181]	[0.45925721526145935, 0.5407427549362183]	[0.4177958071231842, 0.5822042226791382]	[0.22298569977283478, 0.7770142555236816]	[0.031462348997592926, 0.9685376286506653]	[0.05906444787979126, 0.9409355521202087]	[0.5043985247612, 0.49560150504112244]
[1,0]	[0.27441689372062683, 0.7255830764770508]	[0.4729140102863312, 0.5270859599113464]	[0.5125955939292908, 0.4874044954776764]	[0.4638846516609192, 0.536115288734436]	[0.5215129852294922, 0.4784870147705078]	[0.4628727436065674, 0.5371272563934326]	[0.4288492500782013, 0.5711507797241211]	[0.21266885101795197, 0.7873311638832092]	[0.03678259253501892, 0.9632173776626587]	[0.08407053351402283, 0.9159294962882996]	[0.5361155271530151, 0.46388453245162964]
[1,0]	[0.7787172794342041, 0.2212827503681183]	[0.4534498453140259, 0.5465501546859741]	[0.523672878742218, 0.476327121257782]	[0.5646314024925232, 0.4353685975074768]	[0.5631215572357178, 0.436878502368927]	[0.5069512724876404, 0.49304866790771484]	[0.4818284511566162, 0.518171489238739]	[0.7610856294631958, 0.23891441524028778]	[0.36539873480796814, 0.6346012353897095]	[0.7273691296577454, 0.27263087034225464]	[0.5721455216407776, 0.4278544485569]
[0,1]	[0.6740060448646545, 0.32599398493766785]	[0.4604562222957611, 0.5395438075065613]	[0.5238189101219177, 0.47618111968040466]	[0.5444192886352539, 0.45558080077171326]	[0.5550378561019897, 0.44496211409568787]	[0.4988805651664734, 0.5011193752288818]	[0.46437349915504456, 0.5356264710426331]	[0.6379491090774536, 0.362050861120224]	[0.16349045932292938, 0.8365095257759094]	[0.48598530888557434, 0.514014720916748]	[0.5242798328399658, 0.47572025656700134]
[1,0]	[0.611145555973053, 0.388854444026947]	[0.4503134787082672, 0.5496865510940552]	[0.5304653644561768, 0.46953466534614563]	[0.508699357509613, 0.4913005828857422]	[0.5307894349098206, 0.46921056509017944]	[0.47804224491119385, 0.5219576954841614]	[0.48276323080062866, 0.5172367095947266]	[0.397537499666214, 0.6024625301361084]	[0.13265952467918396, 0.8673404455184937]	[0.14323553442955017, 0.8567644357681274]	[0.49826088547706604, 0.5017390847206116]
[1,0]	[0.8299659490585327, 0.1700340062379837]	[0.4807608127593994, 0.5192391872406006]	[0.5646354556083679, 0.4353645145893097]	[0.5966956615447998, 0.4033043682575226]	[0.5125543475151062, 0.4874456822872162]	[0.5236967206001282, 0.47630324959754944]	[0.5148589611053467, 0.48514100909233093]	[0.7136052250862122, 0.28639477491378784]	[0.24792183935642242, 0.752078115940094]	[0.7026804685592651, 0.2973195016384125]	[0.6528169512748718, 0.3471830189228058]
[1,0]	[0.8727254271507263, 0.1272745430469513]	[0.5358850955963135, 0.46411487460136414]	[0.6481857895851135, 0.35181424021720886]	[0.7218700647354126, 0.2781299650669098]	[0.7167679667472839, 0.2832320034503937]	[0.5430710911750793, 0.45692890882492065]	[0.5483505725860596, 0.45164939761161804]	[0.9354303479194641, 0.0645696222782135]	[0.8134755492210388, 0.1865244060754776]	[0.7991461157798767, 0.20085392892360687]	[0.6589298844337463, 0.3410702049732208]
[1,0]	[0.8307752013206482, 0.16922476887702942]	[0.5389282703399658, 0.46107175946235657]	[0.6396037936210632, 0.3603961765766144]	[0.6587802767753601, 0.3412197232246399]	[0.7134701609611511, 0.28652986884117126]	[0.5254033803939819, 0.47459664940834045]	[0.525884211063385, 0.47411584854125977]	[0.9034435749053955, 0.09655649214982986]	[0.7125264406204224, 0.2874735891819]	[0.7513858079910278, 0.24861417710781097]	[0.7036876082420349, 0.2963124215602875]
[1,0]	[0.9199742674827576, 0.08002571016550064]	[0.5522233247756958, 0.4477766454219818]	[0.6470339298248291, 0.3529660701751709]	[0.6933252215385437, 0.3066747188568115]	[0.6908875703811646, 0.30911239981651306]	[0.5812772512435913, 0.4187227487564087]	[0.57086580991745, 0.4291341304779053]	[0.9507323503494263, 0.04926768317818642]	[0.882966935634613, 0.11703308671712875]	[0.9420987367630005, 0.057901281863451004]	[0.6551432013511658, 0.344856858253479]
[1,0]	[0.9092918038368225, 0.09070823341608047]	[0.5710192322731018, 0.4289807379245758]	[0.6889823079109192, 0.3110177516937256]	[0.6955912113189697, 0.3044087886810303]	[0.7350277900695801, 0.2649722099304199]	[0.5719667673110962, 0.42803317308425903]	[0.5508441925048828, 0.4491558074951172]	[0.940903902053833, 0.0590960830450058]	[0.7865957021713257, 0.2134043127298355]	[0.935608446598053, 0.06439157575368881]	[0.7358834743499756, 0.2641165554523468]
[1,0]	[0.8431012630462646, 0.15689878165721893]	[0.5161374807357788, 0.4838625192642212]	[0.5804023146629333, 0.41959771513938904]	[0.6636907458305359, 0.3363092839717865]	[0.59162437915802, 0.40837562084198]	[0.5419782400131226, 0.45802173018455505]	[0.5455664396286011, 0.45443353056907654]	[0.88240647315979, 0.11759350448846817]	[0.6613713502883911, 0.3386286795139313]	[0.8422786593437195, 0.1577213555574417]	[0.6396838426589966, 0.3603161871433258]
[1,0]	[0.8213188052177429, 0.17868120968341827]	[0.5242366790771484, 0.4757632613182068]	[0.5566001534461975, 0.4433998465538025]	[0.6663477420806885, 0.3336522579193115]	[0.5680766105651855, 0.43192341923713684]	[0.5353950262069702, 0.4646050035953522]	[0.5191786289215088, 0.4808214008808136]	[0.8662860989570618, 0.13371385633945465]	[0.6540311574935913, 0.3459688723087311]	[0.9118289947509766, 0.08817102760076523]	[0.6181219220161438, 0.3818780481815338]
[1,0]	[0.9309968948364258, 0.06900312751531601]	[0.5670596957206726, 0.4329403340816498]	[0.6907880306243896, 0.30921196937561035]	[0.7301210761070251, 0.26987895369529724]	[0.7066680192947388, 0.29333198070526123]	[0.5867451429367065, 0.41325485706329346]	[0.5617073774337769, 0.43829262256622314]	[0.9414957165718079, 0.058504365384578705]	[0.884408175945282, 0.1155918762087822]	[0.9796146750450134, 0.020385291427373886]	[0.7071152925491333, 0.2928846776485443]
[1,0]	[0.9196555018424988, 0.08034450560808182]	[0.5590013265609741, 0.4409986436367035]	[0.6587139964103699, 0.34128597378730774]	[0.7236891388893127, 0.2763108015060425]	[0.7349749207496643, 0.26502513885498047]	[0.586447536945343, 0.4135524332523346]	[0.567589521408081, 0.43241050839424133]	[0.9357789754867554, 0.06422106176614761]	[0.8467754125595093, 0.15322449803352356]	[0.9650111198425293, 0.03498893976211548]	[0.724382758140564, 0.27561721205711365]
[1,0]	[0.3476472795009613, 0.6523526906967163]	[0.32434555888175964, 0.6756544709205627]	[0.3289784789085388, 0.6710214614868164]	[0.3145139813423157, 0.6854859590530396]	[0.3632773756980896, 0.6367226243019104]	[0.45436394214630127, 0.545635998249054]	[0.31411224603652954, 0.6858878135681152]	[0.23090510070323944, 0.7690948843955994]	[0.04238375276327133, 0.9576162099838257]	[0.14055706560611725, 0.8594428896903992]	[0.32191017270088196, 0.6780898571014404]
[1,0]	[0.9532389044761658, 0.046761076897382736]	[0.5921430587768555, 0.40785685181617737]	[0.6823572516441345, 0.3176427483558655]	[0.7302929162979126, 0.2697071135044098]	[0.7069867253303528, 0.2930133044719696]	[0.5770056247711182, 0.4229944050312042]	[0.5420299768447876, 0.4579700529575348]	[0.9809846878051758, 0.019015269353985786]	[0.9544504880905151, 0.04554957151412964]	[0.9792912602424622, 0.020708752796053886]	[0.7132880091667175, 0.28671199083328247]
[1,0]	[0.9592418074607849, 0.04075821861624718]	[0.6113594770431519, 0.388640433549881]	[0.6736600995063782, 0.3263399004936218]	[0.7573756575584412, 0.24262438714504242]	[0.7697517275810242, 0.23024824261665344]	[0.6159351468086243, 0.38406485319137573]	[0.5379562377929688, 0.46204379200935364]	[0.9793425798416138, 0.020657416433095932]	[0.9562495946884155, 0.04375043138861656]	[0.9880879521369934, 0.011912001296877861]	[0.7820175886154175, 0.21798239648342133]
[1,0]	[0.9326414465904236, 0.06735855340957642]	[0.5959759950637817, 0.40402400493621826]	[0.7563971281051636, 0.2436029016971588]	[0.7596119046211243, 0.24038803577423096]	[0.7007823586463928, 0.2992176413536072]	[0.6080231070518494, 0.39197686314582825]	[0.5784774422645569, 0.42152249813079834]	[0.9663270711898804, 0.03367294371128082]	[0.9356253147125244, 0.0643746554851532]	[0.9794864654541016, 0.020513560622930527]	[0.7025322914123535, 0.2974676787853241]
[1,0]	[0.931702196598053, 0.06829779595136642]	[0.5638770461082458, 0.43612292408943176]	[0.6553562879562378, 0.3446436822414398]	[0.6961829662322998, 0.3038169741630554]	[0.7478014230728149, 0.25219857692718506]	[0.5737483501434326, 0.42625170946121216]	[0.5113319754600525, 0.4886680245399475]	[0.9323749542236328, 0.06762506067752838]	[0.7403559684753418, 0.2596440017223358]	[0.9379811882972717, 0.06201878562569618]	[0.622995138168335, 0.3770049512386322]
[1,0]	[0.7705578804016113, 0.22944211959838867]	[0.49081236124038696, 0.509187638759613]	[0.5243313908576965, 0.47566860914230347]	[0.5418910384178162, 0.45810890197753906]	[0.5271924138069153, 0.47280755639076233]	[0.4905523359775543, 0.5094477534294128]	[0.4929850101470947, 0.5070149302482605]	[0.8132795691490173, 0.18672038614749908]	[0.5246371030807495, 0.47536298632621765]	[0.46653157472610474, 0.5334684252738953]	[0.5481474995613098, 0.45185256004333496]
[1,0]	[0.6780314445495605, 0.32196855545043945]	[0.5026969313621521, 0.4973030388355255]	[0.49623674154281616, 0.5037633180618286]	[0.5164785981178284, 0.483521431684494]	[0.5240118503570557, 0.47598809003829956]	[0.4747968316078186, 0.5252031087875366]	[0.47009262442588806, 0.5299074053764343]	[0.7581906914710999, 0.24180930852890015]	[0.32237401604652405, 0.6776260137557983]	[0.3798889219760895, 0.6201111078262329]	[0.5555651187896729, 0.44443485140800476]
[1,0]	[0.8881339430809021, 0.11186601221561432]	[0.5533884167671204, 0.44661158323287964]	[0.6354767084121704, 0.3645232915878296]	[0.5968236327171326, 0.4031763970851898]	[0.6269838809967041, 0.3730161488056183]	[0.541252613067627, 0.45874738693237305]	[0.544653594493866, 0.45534631609916687]	[0.8802472352981567, 0.11975283920764923]	[0.7806850671768188, 0.21931493282318115]	[0.9089227318763733, 0.09107720106840134]	[0.5390455722808838, 0.4609544575214386]
[1,0]	[0.8795498013496399, 0.1204502061009407]	[0.5077841877937317, 0.4922157824039459]	[0.6319285035133362, 0.3680715262889862]	[0.6121011972427368, 0.38789883255958557]	[0.6710597276687622, 0.3289403021335602]	[0.5779830813407898, 0.422016978263855]	[0.5475731492042542, 0.4524269104003906]	[0.8719448447227478, 0.1280551552772522]	[0.7277829051017761, 0.2722170650959015]	[0.8639309406280518, 0.13606902956962585]	[0.6338487863540649, 0.3661513030529022]
[1,0]	[0.8419590592384338, 0.15804101526737213]	[0.547879695892334, 0.452120304107666]	[0.6386621594429016, 0.361337810754776]	[0.6772163510322571, 0.3227836489677429]	[0.6860271692276001, 0.3139728307723999]	[0.5314822793006897, 0.4685176908969879]	[0.542083203792572, 0.457916796207428]	[0.83442223072052, 0.16557776927947998]	[0.5128618478775024, 0.48713821172714233]	[0.49450090527534485, 0.5054990649223328]	[0.7031155228614807, 0.2968845069408417]
[1,0]	[0.8193406462669373, 0.18065927922725677]	[0.5778214931488037, 0.4221785366535187]	[0.6721635460853577, 0.32783645391464233]	[0.7211347222328186, 0.27886533737182617]	[0.7573041319847107, 0.24269583821296692]	[0.5806185007095337, 0.4193814694881439]	[0.5614811182022095, 0.43851885199546814]	[0.8427903652191162, 0.1572095900774002]	[0.5830778479576111, 0.4169221520423889]	[0.7490710616111755, 0.2509289085865021]	[0.6847862005233765, 0.31521379947662354]
[0,1]	[0.7845550775527954, 0.2154449075460434]	[0.5370555520057678, 0.4629444181919098]	[0.6502140760421753, 0.3497859537601471]	[0.6379933953285217, 0.36200663447380066]	[0.688353419303894, 0.3116465210914612]	[0.5007501244544983, 0.4992498755455017]	[0.5248761773109436, 0.475123792886734]	[0.8273897171020508, 0.17261025309562683]	[0.5933891534805298, 0.4066108465194702]	[0.6265478134155273, 0.37345215678215027]	[0.5831254124641418, 0.41687455773353577]
[0,1]	[0.6619491577148438, 0.33805084228515625]	[0.49929821491241455, 0.5007018446922302]	[0.5656388401985168, 0.43436115980148315]	[0.6968116164207458, 0.3031883239746094]	[0.5935129523277283, 0.40648704767227173]	[0.4899439215660095, 0.5100560188293457]	[0.5263765454292297, 0.47362351417541504]	[0.6996539831161499, 0.3003459572792053]	[0.2639518082141876, 0.7360481023788452]	[0.31711050868034363, 0.6828895211219788]	[0.6391758918762207, 0.36082419753074646]
[1,0]	[0.9443644285202026, 0.05563557520508766]	[0.5823665261268616, 0.4176335036754608]	[0.5951414108276367, 0.4048585891723633]	[0.728776752948761, 0.2712233066558838]	[0.7255476713180542, 0.2744522988796234]	[0.566437304019928, 0.43356266617774963]	[0.5517513751983643, 0.44824865460395813]	[0.9483845233917236, 0.05161546170711517]	[0.8429616689682007, 0.1570383459329605]	[0.9570746421813965, 0.04292541369795799]	[0.7239202260971069, 0.2760797441005707]
[1,0]	[0.9589568376541138, 0.041043221950531006]	[0.592377245426178, 0.40762272477149963]	[0.669078528881073, 0.3309215307235718]	[0.7408388257026672, 0.259161114692688]	[0.7658107280731201, 0.23418927192687988]	[0.5954036712646484, 0.40459638833999634]	[0.5642404556274414, 0.435759574174881]	[0.971881091594696, 0.028118863701820374]	[0.9319028258323669, 0.06809713691473007]	[0.9846561551094055, 0.015343821607530117]	[0.7757719159126282, 0.2242281138896942]
[1,0]	[0.6696016192436218, 0.3303983211517334]	[0.5217247009277344, 0.47827526926994324]	[0.6037088632583618, 0.3962911367416382]	[0.6651961803436279, 0.33480387926101685]	[0.60930997133255, 0.39069005846977234]	[0.4918600022792816, 0.5081400275230408]	[0.515383243560791, 0.4846166670322418]	[0.7281090021133423, 0.27189093828201294]	[0.22910264134407043, 0.770897388458252]	[0.47368288040161133, 0.5263170599937439]	[0.6130868792533875, 0.3869130611419678]
[1,0]	[0.8470813035964966, 0.15291868150234222]	[0.5706450939178467, 0.4293549954891205]	[0.6636949181556702, 0.33630508184432983]	[0.7484827637672424, 0.2515172064304352]	[0.7235003113746643, 0.2764996290206909]	[0.5265368819236755, 0.47346311807632446]	[0.531670093536377, 0.46832993626594543]	[0.8811807632446289, 0.1188192144036293]	[0.6133125424385071, 0.38668742775917053]	[0.852925181388855, 0.14707478880882263]	[0.6799938082695007, 0.32000622153282166]
[1,0]	[0.8885251879692078, 0.11147485673427582]	[0.5534307360649109, 0.4465692341327667]	[0.5995942950248718, 0.4004056751728058]	[0.5757856369018555, 0.4242143929004669]	[0.6372177600860596, 0.36278223991394043]	[0.5969361066818237, 0.40306392312049866]	[0.5595632791519165, 0.44043678045272827]	[0.9405107498168945, 0.05948927253484726]	[0.8639432191848755, 0.13605675101280212]	[0.9679439663887024, 0.03205602988600731]	[0.6026235818862915, 0.3973763883113861]
[1,0]	[0.9014526009559631, 0.09854733198881149]	[0.5578433275222778, 0.44215670228004456]	[0.6408305764198303, 0.35916948318481445]	[0.6778231859207153, 0.32217681407928467]	[0.6092426776885986, 0.39075735211372375]	[0.5728735327720642, 0.4271264672279358]	[0.5418674945831299, 0.4581325948238373]	[0.9392771124839783, 0.06072290614247322]	[0.8567140102386475, 0.14328595995903015]	[0.9650375247001648, 0.03496244549751282]	[0.5453848242759705, 0.45461511611938477]
[1,0]	[0.764537513256073, 0.2354625165462494]	[0.46623969078063965, 0.5337603688240051]	[0.5299210548400879, 0.4700789153575897]	[0.482610821723938, 0.517389178276062]	[0.5210755467414856, 0.4789244830608368]	[0.5071368217468262, 0.4928632378578186]	[0.4759776294231415, 0.5240223407745361]	[0.8459077477455139, 0.15409229695796967]	[0.6159507632255554, 0.38404926657676697]	[0.7354658842086792, 0.26453402638435364]	[0.5156305432319641, 0.4843694567680359]
[0,1]	[0.5011065602302551, 0.49889346957206726]	[0.416501522064209, 0.583498477935791]	[0.45499250292778015, 0.5450075268745422]	[0.4166635572910309, 0.5833364725112915]	[0.43818557262420654, 0.5618144273757935]	[0.45965445041656494, 0.5403454899787903]	[0.397378534078598, 0.6026213765144348]	[0.3882805407047272, 0.6117194294929504]	[0.09665708243846893, 0.9033428430557251]	[0.2820361256599426, 0.7179638743400574]	[0.4255635142326355, 0.5744365453720093]
[0,1]	[0.7445387840270996, 0.2554612159729004]	[0.5021618604660034, 0.4978381097316742]	[0.5357944965362549, 0.46420547366142273]	[0.6083917021751404, 0.3916082978248596]	[0.5337463617324829, 0.4662535786628723]	[0.49074140191078186, 0.5092585682868958]	[0.49571454524993896, 0.5042853951454163]	[0.8062992095947266, 0.19370077550411224]	[0.43654823303222656, 0.5634517073631287]	[0.4768722653388977, 0.5231277346611023]	[0.5272846817970276, 0.4727153182029724]
[0,1]	[0.7155394554138184, 0.28446051478385925]	[0.5069625377655029, 0.4930374026298523]	[0.553172767162323, 0.4468272626399994]	[0.615193784236908, 0.38480621576309204]	[0.6120702624320984, 0.38792967796325684]	[0.49793222546577454, 0.5020678043365479]	[0.4851215183734894, 0.5148784518241882]	[0.791873037815094, 0.208126962184906]	[0.40636706352233887, 0.5936329364776611]	[0.5110387206077576, 0.48896118998527527]	[0.5957610011100769, 0.4042390286922455]
[0,1]	[0.6940582990646362, 0.305941641330719]	[0.5153846740722656, 0.4846153259277344]	[0.5706690549850464, 0.429330974817276]	[0.630918562412262, 0.36908143758773804]	[0.5815339684486389, 0.4184660315513611]	[0.4938821792602539, 0.5061178207397461]	[0.5125627517700195, 0.48743724822998047]	[0.7126705050468445, 0.2873294949531555]	[0.3362016975879669, 0.6637983322143555]	[0.38188979029655457, 0.618110179901123]	[0.588537335395813, 0.411462664604187]
[1,0]	[0.5205700993537903, 0.47942987084388733]	[0.5156209468841553, 0.4843790829181671]	[0.5843269228935242, 0.41567304730415344]	[0.5989687442779541, 0.4010312855243683]	[0.6699360013008118, 0.33006396889686584]	[0.49323582649230957, 0.5067642331123352]	[0.48723095655441284, 0.5127690434455872]	[0.533349871635437, 0.4666500687599182]	[0.10376578569412231, 0.8962342143058777]	[0.2001814842224121, 0.7998184561729431]	[0.6283064484596252, 0.37169355154037476]
[1,0]	[0.9321046471595764, 0.06789535284042358]	[0.5663568377494812, 0.433643102645874]	[0.6901871562004089, 0.3098128139972687]	[0.7056055068969727, 0.29439452290534973]	[0.794755756855011, 0.2052442729473114]	[0.5717304944992065, 0.42826953530311584]	[0.5591605305671692, 0.4408394396305084]	[0.9598464965820312, 0.04015347361564636]	[0.8978416323661804, 0.1021583154797554]	[0.9433622360229492, 0.056637801229953766]	[0.6765680909156799, 0.32343193888664246]
[1,0]	[0.9376251697540283, 0.06237480789422989]	[0.6130226850509644, 0.38697731494903564]	[0.7442983388900757, 0.25570160150527954]	[0.7216559648513794, 0.2783440351486206]	[0.7315016388893127, 0.26849836111068726]	[0.6091359257698059, 0.3908640742301941]	[0.540668785572052, 0.4593312442302704]	[0.9708602428436279, 0.029139794409275055]	[0.926295816898346, 0.07370418310165405]	[0.9676089882850647, 0.03239099681377411]	[0.659468412399292, 0.34053167700767517]
[1,0]	[0.8503760099411011, 0.1496240198612213]	[0.5430610179901123, 0.4569390118122101]	[0.6227450966835022, 0.3772549033164978]	[0.7431764006614685, 0.2568236291408539]	[0.6587029099464417, 0.34129709005355835]	[0.5584207773208618, 0.4415791928768158]	[0.5442643165588379, 0.4557356536388397]	[0.8949019908905029, 0.10509798675775528]	[0.7245357036590576, 0.2754642367362976]	[0.7933443188667297, 0.20665563642978668]	[0.6584347486495972, 0.3415652811527252]
[1,0]	[0.833812415599823, 0.1661876142024994]	[0.5399899482727051, 0.46000999212265015]	[0.6582293510437012, 0.3417706787586212]	[0.714326798915863, 0.2856731712818146]	[0.648103654384613, 0.3518963158130646]	[0.5584955811500549, 0.44150441884994507]	[0.5508003830909729, 0.4491995871067047]	[0.8758398294448853, 0.12416024506092072]	[0.6032037734985352, 0.39679625630378723]	[0.8539077043533325, 0.1460922807455063]	[0.6106642484664917, 0.3893357813358307]
[1,0]	[0.8886961340904236, 0.11130388081073761]	[0.5457695722579956, 0.454230397939682]	[0.6632282137870789, 0.33677178621292114]	[0.7259528040885925, 0.27404725551605225]	[0.6967182755470276, 0.30328169465065]	[0.5238966941833496, 0.4761033356189728]	[0.5272446274757385, 0.4727552831172943]	[0.9021193981170654, 0.09788057953119278]	[0.6778625249862671, 0.3221374750137329]	[0.7806131839752197, 0.21938680112361908]	[0.6622751951217651, 0.33772480487823486]
[1,0]	[0.869911789894104, 0.13008825480937958]	[0.5563841462135315, 0.4436158537864685]	[0.6636030077934265, 0.3363970220088959]	[0.7270296812057495, 0.2729703187942505]	[0.6796454191207886, 0.3203545808792114]	[0.5325775742530823, 0.4674224555492401]	[0.5362139344215393, 0.4637860357761383]	[0.8736233115196228, 0.12637662887573242]	[0.6225999593734741, 0.37740007042884827]	[0.6636211276054382, 0.336378812789917]	[0.7038286328315735, 0.2961713969707489]
[1,0]	[0.8376940488815308, 0.16230595111846924]	[0.5116297602653503, 0.48837020993232727]	[0.6080498695373535, 0.3919501304626465]	[0.6219225525856018, 0.3780774474143982]	[0.676185131072998, 0.32381489872932434]	[0.5064324140548706, 0.4935676157474518]	[0.5195526480674744, 0.48044732213020325]	[0.894910454750061, 0.10508953034877777]	[0.7598114013671875, 0.2401886284351349]	[0.8940861821174622, 0.10591378062963486]	[0.6015769243240356, 0.3984230160713196]
[1,0]	[0.8526886701583862, 0.1473112851381302]	[0.5588808655738831, 0.44111916422843933]	[0.6301729083061218, 0.3698270618915558]	[0.6749293804168701, 0.32507064938545227]	[0.609099805355072, 0.39090025424957275]	[0.5159507989883423, 0.4840491712093353]	[0.5109903216362, 0.48900964856147766]	[0.9186605215072632, 0.08133947849273682]	[0.7552089095115662, 0.244791179895401]	[0.9152786731719971, 0.08472127467393875]	[0.6416797041893005, 0.3583202660083771]
[0,1]	[0.5580410957336426, 0.4419589042663574]	[0.4855608344078064, 0.5144391059875488]	[0.5231953859329224, 0.4768046438694]	[0.5400499701499939, 0.4599500000476837]	[0.559894323348999, 0.44010570645332336]	[0.4761490523815155, 0.5238509178161621]	[0.46011579036712646, 0.5398842096328735]	[0.6983553171157837, 0.30164462327957153]	[0.13287274539470673, 0.8671272397041321]	[0.5462331771850586, 0.453766793012619]	[0.5631125569343567, 0.4368874430656433]
[0,1]	[0.5215660333633423, 0.4784340262413025]	[0.4912903308868408, 0.5087096691131592]	[0.5155221819877625, 0.48447784781455994]	[0.5035392045974731, 0.49646082520484924]	[0.5253095030784607, 0.47469043731689453]	[0.4636020362377167, 0.5363979935646057]	[0.4698461592197418, 0.5301538705825806]	[0.5381472706794739, 0.4618527591228485]	[0.029143232852220535, 0.9708567261695862]	[0.2316213846206665, 0.7683785557746887]	[0.5689205527305603, 0.4310795068740845]
[1,0]	[0.956988513469696, 0.04301147162914276]	[0.5711525082588196, 0.4288475513458252]	[0.6392646431922913, 0.36073538661003113]	[0.7392078638076782, 0.2607920467853546]	[0.7044903039932251, 0.2955096364021301]	[0.5445603728294373, 0.4554397165775299]	[0.5546068549156189, 0.4453931152820587]	[0.9781002402305603, 0.021899808198213577]	[0.921167254447937, 0.07883268594741821]	[0.9066295623779297, 0.09337043017148972]	[0.6713637709617615, 0.3286362290382385]
[1,0]	[0.9496230483055115, 0.050377026200294495]	[0.6027966141700745, 0.39720335602760315]	[0.6564984917640686, 0.3435014486312866]	[0.7589498162269592, 0.2410501390695572]	[0.7801216840744019, 0.21987834572792053]	[0.5672743320465088, 0.4327256381511688]	[0.5473160147666931, 0.4526839852333069]	[0.9829936027526855, 0.01700633205473423]	[0.9682393670082092, 0.03176066651940346]	[0.9699071049690247, 0.030092934146523476]	[0.7525071501731873, 0.24749283492565155]
[0,1]	[0.5025739073753357, 0.49742603302001953]	[0.41717246174812317, 0.5828275084495544]	[0.48432090878486633, 0.5156790614128113]	[0.46954163908958435, 0.5304584503173828]	[0.4688572585582733, 0.5311427712440491]	[0.470771849155426, 0.529228150844574]	[0.4106117784976959, 0.5893881916999817]	[0.35246941447257996, 0.6475306153297424]	[0.09711811691522598, 0.902881920337677]	[0.10693521797657013, 0.8930648565292358]	[0.4185551702976227, 0.5814447999000549]
[1,0]	[0.9199973940849304, 0.08000265061855316]	[0.591545045375824, 0.4084549844264984]	[0.7275828123092651, 0.2724171578884125]	[0.7545109987258911, 0.24548903107643127]	[0.7349207401275635, 0.2650792896747589]	[0.561159074306488, 0.4388408362865448]	[0.5582441687583923, 0.44175589084625244]	[0.935584545135498, 0.06441547721624374]	[0.8628560304641724, 0.13714393973350525]	[0.9198371767997742, 0.08016286045312881]	[0.7289966940879822, 0.2710033059120178]
[1,0]	[0.8780155777931213, 0.12198443710803986]	[0.5647520422935486, 0.4352479875087738]	[0.6345825791358948, 0.3654174506664276]	[0.7015034556388855, 0.2984965741634369]	[0.7091872692108154, 0.29081273078918457]	[0.5442336201667786, 0.4557664096355438]	[0.5186699032783508, 0.48133012652397156]	[0.9136616587638855, 0.08633840084075928]	[0.7543615698814392, 0.24563844501972198]	[0.9397596120834351, 0.06024044379591942]	[0.7104336023330688, 0.2895664572715759]
[0,1]	[0.7115587592124939, 0.2884412705898285]	[0.494049608707428, 0.5059504508972168]	[0.5956252813339233, 0.40437471866607666]	[0.5634854435920715, 0.4365145266056061]	[0.5862669348716736, 0.4137330651283264]	[0.4959713816642761, 0.5040286183357239]	[0.5321494340896606, 0.46785053610801697]	[0.739306628704071, 0.26069337129592896]	[0.3883557617664337, 0.6116442680358887]	[0.3402359187602997, 0.6597640514373779]	[0.6008169651031494, 0.3991830050945282]
[0,1]	[0.7281562089920044, 0.2718437612056732]	[0.49667641520500183, 0.5033236145973206]	[0.5869976282119751, 0.4130024313926697]	[0.6171976327896118, 0.3828023374080658]	[0.6231729984283447, 0.3768270015716553]	[0.5008267164230347, 0.49917325377464294]	[0.5199227333068848, 0.48007726669311523]	[0.712340772151947, 0.287659227848053]	[0.35477185249328613, 0.6452280879020691]	[0.44722914695739746, 0.5527708530426025]	[0.5946505069732666, 0.4053494930267334]
[1,0]	[0.876948356628418, 0.12305164337158203]	[0.5328742861747742, 0.46712568402290344]	[0.5416989326477051, 0.45830100774765015]	[0.6567948460578918, 0.34320515394210815]	[0.5842130780220032, 0.4157869219779968]	[0.5083552002906799, 0.4916447699069977]	[0.5333200097084045, 0.46667999029159546]	[0.9173872470855713, 0.08261273801326752]	[0.8995519280433655, 0.10044808685779572]	[0.8781333565711975, 0.12186657637357712]	[0.570880651473999, 0.42911937832832336]
[1,0]	[0.8835709691047668, 0.11642896384000778]	[0.5487053990364075, 0.4512946307659149]	[0.5954151153564453, 0.4045848548412323]	[0.6700378060340881, 0.32996222376823425]	[0.7021791338920593, 0.2978208661079407]	[0.518318772315979, 0.4816812574863434]	[0.515434980392456, 0.4845650792121887]	[0.9208083152770996, 0.0791916623711586]	[0.8980064988136292, 0.10199358314275742]	[0.9106158018112183, 0.08938421308994293]	[0.6523110866546631, 0.3476890027523041]
[0,1]	[0.8655619025230408, 0.13443808257579803]	[0.538223922252655, 0.46177616715431213]	[0.6134364008903503, 0.38656356930732727]	[0.5853749513626099, 0.41462504863739014]	[0.6439109444618225, 0.3560890555381775]	[0.5474557876586914, 0.452544242143631]	[0.5463424324989319, 0.4536575376987457]	[0.8984516859054565, 0.10154827684164047]	[0.7526795864105225, 0.24732045829296112]	[0.9135305881500244, 0.08646944165229797]	[0.6377681493759155, 0.3622317910194397]
[1,0]	[0.8266311883926392, 0.17336875200271606]	[0.5590330362319946, 0.44096702337265015]	[0.635138988494873, 0.3648611009120941]	[0.5615544319152832, 0.4384455680847168]	[0.6861129403114319, 0.3138871192932129]	[0.540932834148407, 0.45906710624694824]	[0.5464397072792053, 0.4535602629184723]	[0.8482939004898071, 0.15170611441135406]	[0.6189202666282654, 0.3810797333717346]	[0.8316834568977356, 0.16831651329994202]	[0.6338477730751038, 0.36615225672721863]
[0,1]	[0.47758859395980835, 0.5224114060401917]	[0.4871436357498169, 0.5128563642501831]	[0.5360379815101624, 0.4639621078968048]	[0.49443116784095764, 0.5055688619613647]	[0.5808089375495911, 0.4191911518573761]	[0.4753498435020447, 0.5246501564979553]	[0.4473511278629303, 0.5526488423347473]	[0.5157359838485718, 0.4842640459537506]	[0.07598038762807846, 0.9240196347236633]	[0.125298410654068, 0.8747016191482544]	[0.5475820302963257, 0.4524179697036743]
[0,1]	[0.4593837559223175, 0.5406162142753601]	[0.4826774299144745, 0.5173225998878479]	[0.48664939403533936, 0.5133506059646606]	[0.4948817491531372, 0.5051183104515076]	[0.5645360946655273, 0.4354638457298279]	[0.4617055058479309, 0.5382945537567139]	[0.47728079557418823, 0.5227192044258118]	[0.48826637864112854, 0.5117336511611938]	[0.07197682559490204, 0.928023099899292]	[0.12708516418933868, 0.8729148507118225]	[0.6334039568901062, 0.3665960729122162]
[1,0]	[0.9146676063537598, 0.08533237129449844]	[0.5512586236000061, 0.44874143600463867]	[0.6739215850830078, 0.3260783851146698]	[0.7522631287574768, 0.2477368265390396]	[0.659814178943634, 0.34018582105636597]	[0.5450181365013123, 0.45498186349868774]	[0.5562772154808044, 0.44372284412384033]	[0.9501098394393921, 0.049890127032995224]	[0.8357293009757996, 0.16427069902420044]	[0.9260779023170471, 0.07392210513353348]	[0.6777714490890503, 0.32222849130630493]
[1,0]	[0.860388994216919, 0.13961097598075867]	[0.5572188496589661, 0.4427811801433563]	[0.6079939007759094, 0.3920060992240906]	[0.6641444563865662, 0.33585551381111145]	[0.6750015020370483, 0.3249984681606293]	[0.4985966682434082, 0.5014033317565918]	[0.5306221842765808, 0.4693777859210968]	[0.9050979614257812, 0.09490203857421875]	[0.7507696747779846, 0.2492302656173706]	[0.9034965634346008, 0.09650342166423798]	[0.6030921936035156, 0.39690789580345154]
[1,0]	[0.9184565544128418, 0.08154351264238358]	[0.5129715204238892, 0.48702847957611084]	[0.5893225073814392, 0.4106774926185608]	[0.7185012698173523, 0.2814987003803253]	[0.688862144947052, 0.3111377954483032]	[0.570049524307251, 0.42995044589042664]	[0.5517644286155701, 0.4482356011867523]	[0.943537712097168, 0.05646231397986412]	[0.8870906829833984, 0.11290936172008514]	[0.9234070181846619, 0.07659300416707993]	[0.6258965730667114, 0.3741034269332886]
[1,0]	[0.8512225151062012, 0.14877748489379883]	[0.5163424611091614, 0.48365750908851624]	[0.5677092671394348, 0.43229082226753235]	[0.7080966234207153, 0.29190337657928467]	[0.6744541525840759, 0.3255458176136017]	[0.5515670776367188, 0.44843289256095886]	[0.5242265462875366, 0.47577351331710815]	[0.8770774602890015, 0.12292256951332092]	[0.7083489894866943, 0.29165101051330566]	[0.834902286529541, 0.16509772837162018]	[0.6383167505264282, 0.36168330907821655]
[1,0]	[0.798466682434082, 0.20153330266475677]	[0.5578058958053589, 0.4421941041946411]	[0.6181202530860901, 0.38187968730926514]	[0.7569658160209656, 0.2430342137813568]	[0.6312012076377869, 0.36879876255989075]	[0.5142214894294739, 0.4857785701751709]	[0.5323765277862549, 0.4676235020160675]	[0.8400582075119019, 0.15994180738925934]	[0.3900391459465027, 0.6099607944488525]	[0.5762238502502441, 0.42377614974975586]	[0.7024965882301331, 0.29750338196754456]
[1,0]	[0.7699089050292969, 0.23009108006954193]	[0.539093554019928, 0.4609064757823944]	[0.6340437531471252, 0.36595621705055237]	[0.6153287291526794, 0.38467127084732056]	[0.7425841093063354, 0.25741589069366455]	[0.49968013167381287, 0.50031977891922]	[0.5202803015708923, 0.47971969842910767]	[0.7887684106826782, 0.21123157441616058]	[0.34919512271881104, 0.650804877281189]	[0.6836692094802856, 0.31633079051971436]	[0.6799896359443665, 0.32001039385795593]
[1,0]	[0.909996509552002, 0.09000348299741745]	[0.5768474340438843, 0.4231525957584381]	[0.6713951826095581, 0.3286048471927643]	[0.7615869641304016, 0.23841296136379242]	[0.7499810457229614, 0.2500189542770386]	[0.5857735872268677, 0.41422638297080994]	[0.5433343052864075, 0.4566657543182373]	[0.9603890180587769, 0.039611004292964935]	[0.8868423700332642, 0.11315760761499405]	[0.9736654758453369, 0.026334496214985847]	[0.7414783239364624, 0.2585216760635376]
[0,1]	[0.8219954371452332, 0.17800453305244446]	[0.5436109900474548, 0.45638903975486755]	[0.6289200782775879, 0.3710799515247345]	[0.649121105670929, 0.35087886452674866]	[0.6692094206809998, 0.3307906687259674]	[0.5385642051696777, 0.46143579483032227]	[0.517551839351654, 0.48244816064834595]	[0.8897480964660645, 0.11025191098451614]	[0.6835424900054932, 0.31645750999450684]	[0.45837581157684326, 0.5416242480278015]	[0.611099362373352, 0.38890063762664795]
[0,1]	[0.8078411817550659, 0.19215881824493408]	[0.5330306887626648, 0.4669692814350128]	[0.5835867524147034, 0.416413277387619]	[0.653588056564331, 0.34641188383102417]	[0.6143282651901245, 0.3856716752052307]	[0.49486294388771057, 0.505137026309967]	[0.5253301858901978, 0.47466984391212463]	[0.8687055110931396, 0.13129448890686035]	[0.5386186242103577, 0.46138134598731995]	[0.5666927099227905, 0.4333072602748871]	[0.5669037699699402, 0.43309617042541504]
[1,0]	[0.9272903800010681, 0.0727095827460289]	[0.5964229702949524, 0.4035770297050476]	[0.6442472338676453, 0.35575270652770996]	[0.7499825358390808, 0.2500174641609192]	[0.7669488191604614, 0.233051136136055]	[0.5466508269309998, 0.453349232673645]	[0.5509734749794006, 0.44902652502059937]	[0.9537721276283264, 0.0462278388440609]	[0.9092575311660767, 0.09074253588914871]	[0.9262502193450928, 0.07374980300664902]	[0.661453127861023, 0.33854684233665466]
[1,0]	[0.8931466937065125, 0.10685330629348755]	[0.53798508644104, 0.46201494336128235]	[0.6621543765068054, 0.3378456234931946]	[0.7239977121353149, 0.27600231766700745]	[0.7105761170387268, 0.28942397236824036]	[0.540172815322876, 0.4598272144794464]	[0.5445708632469177, 0.45542916655540466]	[0.9356352090835571, 0.06436477601528168]	[0.8566921353340149, 0.14330780506134033]	[0.8516802787780762, 0.14831973612308502]	[0.6303067207336426, 0.36969324946403503]
[1,0]	[0.8936020731925964, 0.10639795660972595]	[0.5714619159698486, 0.42853808403015137]	[0.6675938963890076, 0.33240607380867004]	[0.725568413734436, 0.2744315266609192]	[0.7047743201255798, 0.29522567987442017]	[0.5447126626968384, 0.45528730750083923]	[0.5605313777923584, 0.4394686222076416]	[0.9393355846405029, 0.06066440790891647]	[0.8004671335220337, 0.1995328813791275]	[0.733554482460022, 0.26644545793533325]	[0.6786782741546631, 0.3213217556476593]
[1,0]	[0.8820634484291077, 0.11793653666973114]	[0.5813333988189697, 0.41866669058799744]	[0.70179682970047, 0.29820314049720764]	[0.7743666768074036, 0.22563333809375763]	[0.752151370048523, 0.24784861505031586]	[0.587155282497406, 0.4128447473049164]	[0.5432780981063843, 0.4567219018936157]	[0.9491214752197266, 0.050878506153821945]	[0.8722898960113525, 0.1277100294828415]	[0.8500065803527832, 0.14999337494373322]	[0.7582745552062988, 0.24172547459602356]
[1,0]	[0.8300009369850159, 0.16999904811382294]	[0.4872871935367584, 0.5127127170562744]	[0.614176869392395, 0.385823130607605]	[0.6497761011123657, 0.35022395849227905]	[0.5987048149108887, 0.40129509568214417]	[0.5181112289428711, 0.4818887710571289]	[0.5419235229492188, 0.45807647705078125]	[0.8718419075012207, 0.1281581073999405]	[0.5842272043228149, 0.4157727062702179]	[0.597000002861023, 0.40300002694129944]	[0.6370378732681274, 0.36296212673187256]
[1,0]	[0.7995224595069885, 0.20047754049301147]	[0.5143994688987732, 0.4856005311012268]	[0.5771620869636536, 0.42283791303634644]	[0.6514450907707214, 0.3485548496246338]	[0.5892930030822754, 0.4107069671154022]	[0.5141867399215698, 0.4858132004737854]	[0.5360930562019348, 0.4639069736003876]	[0.8172810077667236, 0.18271903693675995]	[0.5264174938201904, 0.4735824465751648]	[0.609531044960022, 0.3904689848423004]	[0.5878387093544006, 0.41216132044792175]
[1,0]	[0.7439705729484558, 0.25602948665618896]	[0.514877438545227, 0.48512256145477295]	[0.558508574962616, 0.4414914548397064]	[0.6618205904960632, 0.3381793797016144]	[0.6230689883232117, 0.3769310414791107]	[0.5107207894325256, 0.48927924036979675]	[0.5232627987861633, 0.47673720121383667]	[0.8145930767059326, 0.18540692329406738]	[0.4795086979866028, 0.520491361618042]	[0.3934324085712433, 0.6065676212310791]	[0.5807445049285889, 0.41925546526908875]
[1,0]	[0.7028675675392151, 0.2971324324607849]	[0.5100584626197815, 0.4899415671825409]	[0.5994746088981628, 0.40052542090415955]	[0.653977632522583, 0.3460223376750946]	[0.6644008159637451, 0.3355991542339325]	[0.5092729330062866, 0.49072709679603577]	[0.5304160714149475, 0.4695838391780853]	[0.7936040163040161, 0.2063959538936615]	[0.36620938777923584, 0.6337906122207642]	[0.4130905270576477, 0.5869094729423523]	[0.6143592596054077, 0.3856407701969147]
[1,0]	[0.9252092838287354, 0.07479073107242584]	[0.5032421946525574, 0.4967578053474426]	[0.5322243571281433, 0.46777573227882385]	[0.671169102191925, 0.32883089780807495]	[0.5703617930412292, 0.42963820695877075]	[0.5200808644294739, 0.47991910576820374]	[0.5170876383781433, 0.4829123318195343]	[0.9640030264854431, 0.03599691763520241]	[0.888504683971405, 0.11149535328149796]	[0.9211994409561157, 0.07880052179098129]	[0.6150063872337341, 0.3849935829639435]
[1,0]	[0.8495811820030212, 0.15041881799697876]	[0.5301619172096252, 0.46983811259269714]	[0.6105778217315674, 0.3894222378730774]	[0.6175484657287598, 0.38245153427124023]	[0.6386095881462097, 0.36139047145843506]	[0.4889233112335205, 0.5110767483711243]	[0.5179972648620605, 0.48200270533561707]	[0.9176223278045654, 0.08237767219543457]	[0.7347655892372131, 0.2652343809604645]	[0.8167219161987305, 0.18327811360359192]	[0.5974308848381042, 0.40256908535957336]
[1,0]	[0.9161069393157959, 0.08389302343130112]	[0.579871416091919, 0.42012858390808105]	[0.6329541802406311, 0.3670458495616913]	[0.7093998789787292, 0.2906001806259155]	[0.7495377659797668, 0.2504621744155884]	[0.5230769515037537, 0.4769230782985687]	[0.545230507850647, 0.454769492149353]	[0.9547678232192993, 0.04523216560482979]	[0.915583610534668, 0.08441643416881561]	[0.9293463230133057, 0.07065365463495255]	[0.6779994368553162, 0.3220004737377167]
[1,0]	[0.9212599396705627, 0.07874007523059845]	[0.5524592995643616, 0.4475407004356384]	[0.6357400417327881, 0.3642599284648895]	[0.7520111799240112, 0.24798880517482758]	[0.7633947730064392, 0.2366051971912384]	[0.5542685389518738, 0.4457314908504486]	[0.5413855910301208, 0.4586144983768463]	[0.9621930718421936, 0.0378069207072258]	[0.8878136873245239, 0.11218629032373428]	[0.957017183303833, 0.0429828055202961]	[0.6360700726509094, 0.3639298677444458]
[0,1]	[0.790092945098877, 0.20990702509880066]	[0.5410600900650024, 0.45893990993499756]	[0.5932256579399109, 0.4067744016647339]	[0.6492965817451477, 0.3507034182548523]	[0.659552276134491, 0.3404477536678314]	[0.4952227473258972, 0.5047773122787476]	[0.5464531779289246, 0.45354679226875305]	[0.780397355556488, 0.21960267424583435]	[0.5002381801605225, 0.49976179003715515]	[0.5654605031013489, 0.4345394968986511]	[0.659166157245636, 0.3408338725566864]
[0,1]	[0.6438843607902527, 0.3561156094074249]	[0.533737301826477, 0.46626272797584534]	[0.5892736911773682, 0.41072627902030945]	[0.6182946562767029, 0.3817053437232971]	[0.6300843358039856, 0.369915634393692]	[0.48751601576805115, 0.5124839544296265]	[0.5247742533683777, 0.4752257466316223]	[0.5944330096244812, 0.4055669605731964]	[0.18753285706043243, 0.8124671578407288]	[0.3359968960285187, 0.6640030741691589]	[0.6261157393455505, 0.37388426065444946]
[1,0]	[0.7647696137428284, 0.23523038625717163]	[0.5239201188087463, 0.47607991099357605]	[0.5248637199401855, 0.47513625025749207]	[0.6857168674468994, 0.31428319215774536]	[0.549765408039093, 0.450234591960907]	[0.48745298385620117, 0.5125470757484436]	[0.549866259098053, 0.45013368129730225]	[0.7711745500564575, 0.2288254201412201]	[0.5932326316833496, 0.40676745772361755]	[0.6122807860374451, 0.38771918416023254]	[0.5954840779304504, 0.40451595187187195]
[1,0]	[0.7186817526817322, 0.28131821751594543]	[0.5149790048599243, 0.4850209653377533]	[0.5315595865249634, 0.46844038367271423]	[0.667404055595398, 0.3325960040092468]	[0.5864928364753723, 0.4135071337223053]	[0.511808454990387, 0.4881915748119354]	[0.5292882323265076, 0.4707117974758148]	[0.8038992285728455, 0.19610077142715454]	[0.4820965826511383, 0.5179035067558289]	[0.45355236530303955, 0.5464476346969604]	[0.5489572286605835, 0.4510427713394165]
[0,1]	[0.3758195638656616, 0.6241804361343384]	[0.33275946974754333, 0.667240560054779]	[0.3717581033706665, 0.6282418966293335]	[0.3520958721637726, 0.6479041576385498]	[0.32838156819343567, 0.6716184020042419]	[0.45256492495536804, 0.5474351048469543]	[0.34624117612838745, 0.6537588238716125]	[0.2909533679485321, 0.7090466022491455]	[0.05019737407565117, 0.949802577495575]	[0.09858580678701401, 0.901414155960083]	[0.33027058839797974, 0.6697294116020203]
[0,1]	[0.4123205840587616, 0.5876793265342712]	[0.4737855792045593, 0.5262144804000854]	[0.535091757774353, 0.464908242225647]	[0.47499987483024597, 0.5250001549720764]	[0.5978550314903259, 0.4021449685096741]	[0.46970152854919434, 0.5302984118461609]	[0.4434686303138733, 0.5565314292907715]	[0.36074838042259216, 0.6392515301704407]	[0.05117249861359596, 0.9488275647163391]	[0.10914991050958633, 0.8908501267433167]	[0.5694124698638916, 0.430587500333786]
[1,0]	[0.9259345531463623, 0.07406537979841232]	[0.5470539331436157, 0.45294609665870667]	[0.6055341958999634, 0.3944658637046814]	[0.7205130457878113, 0.2794869542121887]	[0.6928329467773438, 0.30716702342033386]	[0.5775881409645081, 0.42241182923316956]	[0.5577162504196167, 0.4422836899757385]	[0.9425176382064819, 0.05748234689235687]	[0.9070562124252319, 0.09294383972883224]	[0.9614678621292114, 0.03853215277194977]	[0.5800858736038208, 0.4199141561985016]
[1,0]	[0.8849122524261475, 0.11508771032094955]	[0.5813460350036621, 0.4186539947986603]	[0.6039153337478638, 0.39608466625213623]	[0.7138005495071411, 0.28619953989982605]	[0.6976522207260132, 0.3023478090763092]	[0.5565364360809326, 0.443463534116745]	[0.5388746857643127, 0.46112534403800964]	[0.9187092185020447, 0.0812908262014389]	[0.869381844997406, 0.1306181699037552]	[0.9533154964447021, 0.04668453708291054]	[0.7299744486808777, 0.2700255215167999]
[0,1]	[0.5156240463256836, 0.4843760132789612]	[0.3894430696964264, 0.610556960105896]	[0.41686055064201355, 0.5831394791603088]	[0.4603831171989441, 0.5396168828010559]	[0.43976646661758423, 0.5602335333824158]	[0.4673272967338562, 0.5326727032661438]	[0.38868752121925354, 0.6113125681877136]	[0.49600642919540405, 0.503993570804596]	[0.16060657799243927, 0.8393933773040771]	[0.2813853621482849, 0.7186146378517151]	[0.3396713137626648, 0.6603286862373352]
[1,0]	[0.6093692183494568, 0.3906308114528656]	[0.4233253598213196, 0.5766746401786804]	[0.4159720540046692, 0.5840279459953308]	[0.4198106527328491, 0.5801894068717957]	[0.47222664952278137, 0.5277734398841858]	[0.4727391302585602, 0.5272608399391174]	[0.4300285875797272, 0.5699714422225952]	[0.44248175621032715, 0.5575181841850281]	[0.14262713491916656, 0.8573728799819946]	[0.3602498471736908, 0.6397501230239868]	[0.47820815443992615, 0.5217918157577515]
[1,0]	[0.7569604516029358, 0.24303951859474182]	[0.5306727290153503, 0.46932727098464966]	[0.6308571100234985, 0.3691428303718567]	[0.6037030220031738, 0.39629700779914856]	[0.5866239070892334, 0.4133760631084442]	[0.5053542256355286, 0.4946458041667938]	[0.5464401841163635, 0.45355984568595886]	[0.7867317795753479, 0.2132682055234909]	[0.3681876063346863, 0.6318123936653137]	[0.3585793077945709, 0.6414206624031067]	[0.5868964791297913, 0.4131034314632416]
[1,0]	[0.6805638074874878, 0.3194361925125122]	[0.4900684356689453, 0.5099315643310547]	[0.5513415932655334, 0.44865846633911133]	[0.5426636934280396, 0.4573363661766052]	[0.5617015957832336, 0.43829837441444397]	[0.4843722879886627, 0.5156276822090149]	[0.48609793186187744, 0.5139020681381226]	[0.667336642742157, 0.332663357257843]	[0.21045710146427155, 0.7895429730415344]	[0.27649423480033875, 0.7235057353973389]	[0.6015136241912842, 0.3984864056110382]
[1,0]	[0.9061520099639893, 0.09384796768426895]	[0.5452144742012024, 0.45478546619415283]	[0.6140927076339722, 0.38590729236602783]	[0.610077440738678, 0.3899225890636444]	[0.6525017619132996, 0.3474982678890228]	[0.5495102405548096, 0.4504897892475128]	[0.5290499329566956, 0.47095009684562683]	[0.9175270199775696, 0.08247300982475281]	[0.8620251417160034, 0.1379748284816742]	[0.8799434900283813, 0.12005649507045746]	[0.629780650138855, 0.370219349861145]
[1,0]	[0.8853440284729004, 0.11465597152709961]	[0.5287111401557922, 0.471288800239563]	[0.6255720257759094, 0.3744279444217682]	[0.5891902446746826, 0.4108097553253174]	[0.6413087844848633, 0.3586912453174591]	[0.5544341206550598, 0.4455658793449402]	[0.5246187448501587, 0.4753812551498413]	[0.8846244812011719, 0.1153755709528923]	[0.7683043479919434, 0.23169562220573425]	[0.80223548412323, 0.1977645605802536]	[0.6011576652526855, 0.39884239435195923]
[1,0]	[0.8091151118278503, 0.1908848136663437]	[0.5334196090698242, 0.4665803909301758]	[0.6208110451698303, 0.3791889548301697]	[0.6739605665206909, 0.3260394334793091]	[0.6337490677833557, 0.3662509620189667]	[0.5249502658843994, 0.4750496447086334]	[0.49990493059158325, 0.5000950694084167]	[0.8403732776641846, 0.15962664783000946]	[0.47753655910491943, 0.5224634408950806]	[0.6006285548210144, 0.3993714153766632]	[0.6294371485710144, 0.3705628514289856]
[1,0]	[0.9357853531837463, 0.06421472877264023]	[0.5841838717460632, 0.41581618785858154]	[0.6489089727401733, 0.3510909974575043]	[0.7011829614639282, 0.29881706833839417]	[0.6771361827850342, 0.3228638470172882]	[0.5812219381332397, 0.41877806186676025]	[0.557108461856842, 0.44289153814315796]	[0.9692335724830627, 0.030766448006033897]	[0.9511808156967163, 0.04881919175386429]	[0.9663640260696411, 0.0336359404027462]	[0.5889898538589478, 0.41101017594337463]
[1,0]	[0.9071378707885742, 0.0928620770573616]	[0.5576134324073792, 0.4423866271972656]	[0.6597765684127808, 0.34022337198257446]	[0.7147120833396912, 0.28528791666030884]	[0.6573525071144104, 0.3426474630832672]	[0.5422384738922119, 0.4577614665031433]	[0.5394949316978455, 0.46050500869750977]	[0.9539868831634521, 0.046013135462999344]	[0.9187918305397034, 0.08120820671319962]	[0.9482724666595459, 0.05172751471400261]	[0.6645732522010803, 0.3354267477989197]
[1,0]	[0.8248002529144287, 0.1751997321844101]	[0.5898253917694092, 0.4101746380329132]	[0.668908953666687, 0.3310909867286682]	[0.720451295375824, 0.27954864501953125]	[0.7129250168800354, 0.287075012922287]	[0.5075294971466064, 0.49247056245803833]	[0.5161489844322205, 0.48385101556777954]	[0.9475774168968201, 0.05242261290550232]	[0.7916067242622375, 0.20839332044124603]	[0.9562166929244995, 0.043783288449048996]	[0.7729550004005432, 0.2270449995994568]
[1,0]	[0.8998327255249023, 0.10016727447509766]	[0.6160752773284912, 0.3839247226715088]	[0.6951608061790466, 0.30483922362327576]	[0.7967612147331238, 0.20323877036571503]	[0.7720115184783936, 0.22798846662044525]	[0.5222578644752502, 0.47774219512939453]	[0.5280705094337463, 0.4719294309616089]	[0.9805395603179932, 0.019460396841168404]	[0.9725822806358337, 0.027417641133069992]	[0.9857317805290222, 0.014268246479332447]	[0.7620713114738464, 0.23792870342731476]
[0,1]	[0.30813002586364746, 0.6918699741363525]	[0.2665281593799591, 0.7334718108177185]	[0.36928731203079224, 0.630712628364563]	[0.31671595573425293, 0.6832839846611023]	[0.35863324999809265, 0.6413667798042297]	[0.4567340016365051, 0.5432660579681396]	[0.33650070428848267, 0.6634992957115173]	[0.3073235750198364, 0.6926764249801636]	[0.024894757196307182, 0.9751052260398865]	[0.04745936021208763, 0.9525406360626221]	[0.27052125334739685, 0.729478657245636]
[1,0]	[0.9414429664611816, 0.05855708569288254]	[0.5488216876983643, 0.45117828249931335]	[0.6852757334709167, 0.314724326133728]	[0.7451537847518921, 0.2548462152481079]	[0.6486810445785522, 0.3513190448284149]	[0.5683187246322632, 0.4316813051700592]	[0.5525274872779846, 0.44747257232666016]	[0.9573785066604614, 0.04262153059244156]	[0.9487077593803406, 0.05129220709204674]	[0.9766808152198792, 0.023319168016314507]	[0.6360262632369995, 0.3639736473560333]
[1,0]	[0.9029591679573059, 0.09704078733921051]	[0.5578314065933228, 0.4421686828136444]	[0.6249248385429382, 0.37507516145706177]	[0.69142085313797, 0.3085791766643524]	[0.7434004545211792, 0.2565995752811432]	[0.5646539926528931, 0.43534597754478455]	[0.5431444048881531, 0.4568556547164917]	[0.9363212585449219, 0.06367873400449753]	[0.9002761244773865, 0.09972389787435532]	[0.9556139707565308, 0.04438600316643715]	[0.7782698273658752, 0.22173017263412476]
[1,0]	[0.6996902227401733, 0.3003097176551819]	[0.5153967142105103, 0.48460328578948975]	[0.5593488812446594, 0.4406510591506958]	[0.6193130612373352, 0.38068687915802]	[0.5562397837638855, 0.4437601864337921]	[0.4846809208393097, 0.5153191089630127]	[0.48343273997306824, 0.5165673494338989]	[0.6846396327018738, 0.3153603971004486]	[0.3200119733810425, 0.6799879670143127]	[0.26960936188697815, 0.7303906083106995]	[0.5482767224311829, 0.45172327756881714]
[0,1]	[0.2605842351913452, 0.7394158244132996]	[0.34199339151382446, 0.6580066084861755]	[0.3349120020866394, 0.6650879979133606]	[0.34810158610343933, 0.6518984436988831]	[0.3527780771255493, 0.6472218632698059]	[0.4557607173919678, 0.5442392826080322]	[0.3542310297489166, 0.645768940448761]	[0.3198564946651459, 0.6801434755325317]	[0.01325040590018034, 0.9867495894432068]	[0.1450161635875702, 0.8549838066101074]	[0.3569929301738739, 0.6430071592330933]
[1,0]	[0.4051784574985504, 0.594821572303772]	[0.47602778673171997, 0.5239721536636353]	[0.5204426646232605, 0.4795573353767395]	[0.4515613317489624, 0.5484386682510376]	[0.5839248299598694, 0.4160751700401306]	[0.4636301100254059, 0.5363698601722717]	[0.4383620619773865, 0.5616379976272583]	[0.44860947132110596, 0.5513905882835388]	[0.0822526142001152, 0.917747437953949]	[0.08865165710449219, 0.9113483428955078]	[0.4874677360057831, 0.5125322341918945]
[1,0]	[0.5123432874679565, 0.48765671253204346]	[0.48208191990852356, 0.517918050289154]	[0.5475720763206482, 0.4524279832839966]	[0.4739011228084564, 0.526098906993866]	[0.541533350944519, 0.45846664905548096]	[0.46624329686164856, 0.5337566137313843]	[0.4543926417827606, 0.5456073880195618]	[0.5021613836288452, 0.49783867597579956]	[0.06746096163988113, 0.9325389862060547]	[0.09179794043302536, 0.908202052116394]	[0.5304926037788391, 0.4695073962211609]
[1,0]	[0.879179060459137, 0.12082093954086304]	[0.5648685097694397, 0.4351314604282379]	[0.5923749208450317, 0.40762510895729065]	[0.6535241007804871, 0.34647583961486816]	[0.5806161165237427, 0.41938385367393494]	[0.5025636553764343, 0.4974362552165985]	[0.5201593041419983, 0.4798406660556793]	[0.9459087252616882, 0.05409131944179535]	[0.874787449836731, 0.12521250545978546]	[0.9544216990470886, 0.04557833448052406]	[0.5580567717552185, 0.44194328784942627]
[1,0]	[0.8654059767723083, 0.13459394872188568]	[0.5331470966339111, 0.46685293316841125]	[0.5765348672866821, 0.42346516251564026]	[0.6105979084968567, 0.3894021511077881]	[0.5616903901100159, 0.43830958008766174]	[0.4977434277534485, 0.5022565722465515]	[0.5186398029327393, 0.48136016726493835]	[0.9261808395385742, 0.0738191083073616]	[0.7174881100654602, 0.282511830329895]	[0.9178959727287292, 0.08210404217243195]	[0.6349390745162964, 0.3650608956813812]
[1,0]	[0.9402948021888733, 0.059705134481191635]	[0.5368582010269165, 0.4631418287754059]	[0.6026633381843567, 0.3973367512226105]	[0.7099021673202515, 0.29009783267974854]	[0.6771232485771179, 0.3228767514228821]	[0.5638922452926636, 0.4361077547073364]	[0.547147810459137, 0.4528522193431854]	[0.9486940503120422, 0.051305968314409256]	[0.9175884127616882, 0.08241162449121475]	[0.9613415002822876, 0.03865852206945419]	[0.5980969667434692, 0.401902973651886]
[1,0]	[0.9382455945014954, 0.06175436079502106]	[0.5523754954338074, 0.4476245045661926]	[0.6295284628868103, 0.3704715371131897]	[0.6990122199058533, 0.30098775029182434]	[0.6892611384391785, 0.31073886156082153]	[0.5848477482795715, 0.4151522219181061]	[0.5410215854644775, 0.4589783549308777]	[0.956924319267273, 0.04307565838098526]	[0.8735462427139282, 0.126453697681427]	[0.9627519845962524, 0.037248045206069946]	[0.6894891262054443, 0.31051087379455566]
[1,0]	[0.9245474934577942, 0.07545255124568939]	[0.5742319822311401, 0.42576807737350464]	[0.7090147733688354, 0.29098525643348694]	[0.8206003904342651, 0.17939962446689606]	[0.752291202545166, 0.2477087676525116]	[0.5884589552879333, 0.41154101490974426]	[0.5570998787879944, 0.4429001808166504]	[0.9706231951713562, 0.029376786202192307]	[0.918649435043335, 0.08135054260492325]	[0.9189144968986511, 0.0810854509472847]	[0.7186055779457092, 0.28139442205429077]
[1,0]	[0.9227340221405029, 0.07726601511240005]	[0.6001420617103577, 0.39985793828964233]	[0.6678778529167175, 0.3321221172809601]	[0.7645217180252075, 0.23547831177711487]	[0.7562624216079712, 0.2437376230955124]	[0.5850473642349243, 0.4149526059627533]	[0.5576637387275696, 0.4423362910747528]	[0.9601114392280579, 0.03988853469491005]	[0.9146276116371155, 0.08537240326404572]	[0.9560713171958923, 0.04392863065004349]	[0.7427020072937012, 0.2572980225086212]
[1,0]	[0.8240923285484314, 0.1759076863527298]	[0.5802018046379089, 0.41979822516441345]	[0.6242762804031372, 0.37572363018989563]	[0.7463578581809998, 0.25364208221435547]	[0.6996474266052246, 0.30035263299942017]	[0.5291124582290649, 0.47088754177093506]	[0.5389827489852905, 0.4610172212123871]	[0.8705108165740967, 0.12948916852474213]	[0.6124979853630066, 0.387501984834671]	[0.7339813113212585, 0.26601871848106384]	[0.5774304270744324, 0.42256954312324524]
[1,0]	[0.7811486124992371, 0.21885135769844055]	[0.5544992685317993, 0.4455007016658783]	[0.676749050617218, 0.32325097918510437]	[0.6873276233673096, 0.31267237663269043]	[0.7602640986442566, 0.23973587155342102]	[0.5333706140518188, 0.46662941575050354]	[0.5405855178833008, 0.459414541721344]	[0.8627249002456665, 0.13727514445781708]	[0.5429208278656006, 0.457079142332077]	[0.6386634707450867, 0.36133649945259094]	[0.6947170495986938, 0.30528298020362854]
[0,1]	[0.6534184217453003, 0.34658151865005493]	[0.5216706991195679, 0.47832924127578735]	[0.5729415416717529, 0.4270584285259247]	[0.7026267051696777, 0.29737329483032227]	[0.6011095643043518, 0.3988904058933258]	[0.5011414885520935, 0.49885860085487366]	[0.525178074836731, 0.4748220145702362]	[0.7086696624755859, 0.2913303077220917]	[0.2824276387691498, 0.7175723910331726]	[0.344329297542572, 0.655670702457428]	[0.6018364429473877, 0.3981635570526123]
[0,1]	[0.5958912968635559, 0.4041087031364441]	[0.542271077632904, 0.4577289819717407]	[0.5643184185028076, 0.43568155169487]	[0.665238618850708, 0.3347613513469696]	[0.6348739862442017, 0.36512595415115356]	[0.49887609481811523, 0.50112384557724]	[0.5023698210716248, 0.49763017892837524]	[0.6675889492034912, 0.3324110507965088]	[0.28403642773628235, 0.7159636616706848]	[0.4283234775066376, 0.5716765522956848]	[0.5803197622299194, 0.4196802079677582]
[1,0]	[0.864591121673584, 0.13540886342525482]	[0.5216920971870422, 0.4783078134059906]	[0.5740438103675842, 0.425956130027771]	[0.7166519165039062, 0.28334808349609375]	[0.6609622836112976, 0.33903777599334717]	[0.5166184306144714, 0.4833815395832062]	[0.5319972038269043, 0.4680027961730957]	[0.9298512935638428, 0.07014868408441544]	[0.7749683856964111, 0.22503167390823364]	[0.6381933093070984, 0.3618066608905792]	[0.6338948607444763, 0.36610516905784607]
[1,0]	[0.7694091796875, 0.2305908501148224]	[0.4939980208873749, 0.506001889705658]	[0.5325010418891907, 0.4674989581108093]	[0.657780110836029, 0.34221988916397095]	[0.6284528970718384, 0.37154707312583923]	[0.4987567663192749, 0.5012432932853699]	[0.5072823166847229, 0.4927176833152771]	[0.8487346172332764, 0.15126536786556244]	[0.46925088763237, 0.5307491421699524]	[0.49784600734710693, 0.5021539926528931]	[0.5357148051261902, 0.46428513526916504]
[1,0]	[0.9127787947654724, 0.08722121268510818]	[0.5480858683586121, 0.45191407203674316]	[0.6506592631340027, 0.34934064745903015]	[0.5719513893127441, 0.42804861068725586]	[0.6887022852897644, 0.3112977147102356]	[0.5816985964775085, 0.41830140352249146]	[0.530302107334137, 0.4696979522705078]	[0.928435742855072, 0.07156433910131454]	[0.72845858335495, 0.27154141664505005]	[0.9419333934783936, 0.05806666240096092]	[0.6797292232513428, 0.32027068734169006]
[1,0]	[0.8862842917442322, 0.11371571570634842]	[0.5288854241371155, 0.4711146056652069]	[0.6238908767700195, 0.37610921263694763]	[0.5957460999488831, 0.40425392985343933]	[0.6867268085479736, 0.31327319145202637]	[0.5603033900260925, 0.43969663977622986]	[0.5260561108589172, 0.4739437997341156]	[0.8843838572502136, 0.11561618000268936]	[0.5845874547958374, 0.4154126048088074]	[0.8872445225715637, 0.11275546997785568]	[0.7024861574172974, 0.29751378297805786]
[0,1]	[0.18893975019454956, 0.8110602498054504]	[0.3143690228462219, 0.6856309771537781]	[0.3202265202999115, 0.6797735095024109]	[0.28932881355285645, 0.7106711864471436]	[0.3470262587070465, 0.6529737114906311]	[0.4568955600261688, 0.5431044697761536]	[0.33910661935806274, 0.6608933806419373]	[0.21210166811943054, 0.7878983616828918]	[0.01669357903301716, 0.9833064675331116]	[0.2006656676530838, 0.7993343472480774]	[0.3284803628921509, 0.6715195775032043]
[1,0]	[0.8551634550094604, 0.14483651518821716]	[0.5411972403526306, 0.458802729845047]	[0.6214812397956848, 0.3785187602043152]	[0.6863122582435608, 0.3136877119541168]	[0.6357290148735046, 0.3642710745334625]	[0.5310742855072021, 0.4689257740974426]	[0.5447049140930176, 0.4552951157093048]	[0.889089822769165, 0.11091017723083496]	[0.731927216053009, 0.26807284355163574]	[0.7909701466560364, 0.20902985334396362]	[0.6323575973510742, 0.3676424026489258]
[1,0]	[0.7982568740844727, 0.20174309611320496]	[0.5063567757606506, 0.49364325404167175]	[0.5796005725860596, 0.42039939761161804]	[0.555246889591217, 0.44475308060646057]	[0.5851951241493225, 0.4148048758506775]	[0.5108679533004761, 0.4891320765018463]	[0.5285764336585999, 0.47142359614372253]	[0.7636078596115112, 0.23639214038848877]	[0.5359788537025452, 0.4640212059020996]	[0.5669181942939758, 0.43308183550834656]	[0.5620521903038025, 0.4379477798938751]
[1,0]	[0.6239963173866272, 0.3760037422180176]	[0.4989246428012848, 0.5010753273963928]	[0.5888004899024963, 0.41119953989982605]	[0.62870854139328, 0.3712913990020752]	[0.5698407888412476, 0.43015921115875244]	[0.4941284656524658, 0.5058714747428894]	[0.48946207761764526, 0.5105379223823547]	[0.5368698239326477, 0.46313023567199707]	[0.17484302818775177, 0.8251569271087646]	[0.19253167510032654, 0.8074682950973511]	[0.5547751188278198, 0.4452248215675354]
[1,0]	[0.6374568343162537, 0.36254316568374634]	[0.5135385990142822, 0.48646143078804016]	[0.5640950798988342, 0.4359048902988434]	[0.6446149349212646, 0.35538509488105774]	[0.6295119524002075, 0.37048810720443726]	[0.4943733215332031, 0.5056266188621521]	[0.511458158493042, 0.488541841506958]	[0.6356358528137207, 0.3643641471862793]	[0.22016331553459167, 0.7798366546630859]	[0.34534209966659546, 0.6546579003334045]	[0.61548912525177, 0.38451087474823]
[1,0]	[0.9047772884368896, 0.09522277861833572]	[0.6022289991378784, 0.3977710008621216]	[0.7126041650772095, 0.2873958349227905]	[0.7901366353034973, 0.20986339449882507]	[0.7643954753875732, 0.23560453951358795]	[0.6006974577903748, 0.39930248260498047]	[0.5661303400993347, 0.4338696599006653]	[0.9631202816963196, 0.0368797704577446]	[0.9261069297790527, 0.07389305531978607]	[0.9564583897590637, 0.04354163259267807]	[0.7811228036880493, 0.21887724101543427]
[1,0]	[0.9060899615287781, 0.09391007572412491]	[0.5710193514823914, 0.42898064851760864]	[0.7145049571990967, 0.2854950428009033]	[0.7338501811027527, 0.26614975929260254]	[0.7461597323417664, 0.25384026765823364]	[0.5854859352111816, 0.41451406478881836]	[0.5618159770965576, 0.43818405270576477]	[0.9498082995414734, 0.050191670656204224]	[0.8890283107757568, 0.11097169667482376]	[0.9556940197944641, 0.044306010007858276]	[0.7498155832290649, 0.25018447637557983]
[1,0]	[0.9016538858413696, 0.09834612905979156]	[0.5615200996398926, 0.4384799599647522]	[0.5620037913322449, 0.4379962086677551]	[0.6827424764633179, 0.31725752353668213]	[0.6814693808555603, 0.3185306489467621]	[0.5221619009971619, 0.47783806920051575]	[0.5518649220466614, 0.44813504815101624]	[0.9368066787719727, 0.06319330632686615]	[0.8506708145141602, 0.14932920038700104]	[0.8281091451644897, 0.17189082503318787]	[0.6450213193893433, 0.3549787104129791]
[1,0]	[0.8727778196334839, 0.1272221803665161]	[0.5820336937904358, 0.4179663360118866]	[0.6975662708282471, 0.3024337887763977]	[0.7950117588043213, 0.2049882709980011]	[0.7964015007019043, 0.20359843969345093]	[0.5446643233299255, 0.45533570647239685]	[0.537152111530304, 0.46284782886505127]	[0.9396588802337646, 0.060341157019138336]	[0.8310721516609192, 0.1689278483390808]	[0.8945876955986023, 0.10541223734617233]	[0.6787652373313904, 0.32123470306396484]
[1,0]	[0.9361650347709656, 0.06383498758077621]	[0.5594056248664856, 0.44059446454048157]	[0.6430943608283997, 0.35690560936927795]	[0.7447335124015808, 0.2552665174007416]	[0.7001208066940308, 0.29987919330596924]	[0.5752952694892883, 0.42470476031303406]	[0.5564789772033691, 0.4435209631919861]	[0.9557851552963257, 0.04421485960483551]	[0.9304198026657104, 0.06958026438951492]	[0.975830614566803, 0.02416934259235859]	[0.6301193833351135, 0.3698806166648865]
[1,0]	[0.925415575504303, 0.07458440214395523]	[0.5729982256889343, 0.4270017445087433]	[0.6809765696525574, 0.3190234303474426]	[0.7717596888542175, 0.2282402664422989]	[0.8359024524688721, 0.16409757733345032]	[0.6227047443389893, 0.37729528546333313]	[0.5603716969490051, 0.4396283030509949]	[0.9609801173210144, 0.03901982679963112]	[0.9336748123168945, 0.06632522493600845]	[0.965772807598114, 0.034227196127176285]	[0.7440915107727051, 0.2559085190296173]
[1,0]	[0.8195569515228271, 0.18044304847717285]	[0.46099475026130676, 0.5390052795410156]	[0.550961971282959, 0.44903793931007385]	[0.5418078899383545, 0.4581921696662903]	[0.5664641857147217, 0.4335358738899231]	[0.5101959705352783, 0.48980408906936646]	[0.5174620151519775, 0.4825379252433777]	[0.699356198310852, 0.30064380168914795]	[0.4471469521522522, 0.552852988243103]	[0.8102275133132935, 0.18977250158786774]	[0.5823301076889038, 0.4176698625087738]
[1,0]	[0.9074478149414062, 0.09255221486091614]	[0.4877721965312958, 0.5122278332710266]	[0.5761430859565735, 0.4238569140434265]	[0.5751410722732544, 0.4248589277267456]	[0.5469619631767273, 0.4530380368232727]	[0.559656023979187, 0.440343976020813]	[0.5055211782455444, 0.4944787919521332]	[0.8371307253837585, 0.16286933422088623]	[0.5002531409263611, 0.49974679946899414]	[0.9384719729423523, 0.06152794882655144]	[0.5561425685882568, 0.44385746121406555]
[1,0]	[0.7187605500221252, 0.28123942017555237]	[0.4917401969432831, 0.5082597732543945]	[0.5626847743988037, 0.4373151957988739]	[0.6259682774543762, 0.3740317225456238]	[0.6123366355895996, 0.3876633048057556]	[0.5121023058891296, 0.4878976345062256]	[0.5194987654685974, 0.4805012047290802]	[0.7166112065315247, 0.28338873386383057]	[0.4727919399738312, 0.5272080898284912]	[0.44380804896354675, 0.5561919808387756]	[0.6172653436660767, 0.3827346861362457]
[1,0]	[0.7326475381851196, 0.26735246181488037]	[0.5124202370643616, 0.4875798225402832]	[0.5388185381889343, 0.4611814618110657]	[0.5837058424949646, 0.416294127702713]	[0.6249865293502808, 0.37501344084739685]	[0.5027479529380798, 0.4972519874572754]	[0.5221207141876221, 0.47787925601005554]	[0.6723833680152893, 0.3276166021823883]	[0.402817040681839, 0.5971829295158386]	[0.3984834551811218, 0.6015165448188782]	[0.5838207602500916, 0.41617918014526367]
[1,0]	[0.9468023180961609, 0.05319764465093613]	[0.5591258406639099, 0.4408741593360901]	[0.653328537940979, 0.3466714024543762]	[0.7154144644737244, 0.2845855951309204]	[0.7383211255073547, 0.26167887449264526]	[0.6071197390556335, 0.39288026094436646]	[0.5617148280143738, 0.4382852017879486]	[0.969601571559906, 0.030398426577448845]	[0.9349768757820129, 0.06502313166856766]	[0.981261670589447, 0.01873830519616604]	[0.7084593176841736, 0.2915406823158264]
[1,0]	[0.9344029426574707, 0.0655970349907875]	[0.5853521227836609, 0.4146478772163391]	[0.7040112018585205, 0.2959887981414795]	[0.7044901847839355, 0.29550978541374207]	[0.7705140709877014, 0.22948598861694336]	[0.6026046872138977, 0.3973952829837799]	[0.5502519011497498, 0.44974809885025024]	[0.9669259786605835, 0.0330740287899971]	[0.8906891345977783, 0.10931085795164108]	[0.9753888845443726, 0.024611108005046844]	[0.706900954246521, 0.293099045753479]
[1,0]	[0.742432177066803, 0.2575678527355194]	[0.5395612120628357, 0.4604388177394867]	[0.6227296590805054, 0.3772704005241394]	[0.7492268681526184, 0.2507730722427368]	[0.6488664150238037, 0.3511335849761963]	[0.5080386996269226, 0.491961270570755]	[0.5310393571853638, 0.46896064281463623]	[0.7800562381744385, 0.21994371712207794]	[0.4717198312282562, 0.5282801389694214]	[0.536888599395752, 0.4631114602088928]	[0.708366870880127, 0.29163309931755066]
[1,0]	[0.7350613474845886, 0.2649386525154114]	[0.5331308245658875, 0.46686914563179016]	[0.6334680318832397, 0.3665319085121155]	[0.6988841891288757, 0.3011157512664795]	[0.6488752961158752, 0.35112470388412476]	[0.5202553868293762, 0.47974464297294617]	[0.5323172211647034, 0.46768274903297424]	[0.780775785446167, 0.2192242443561554]	[0.38715115189552307, 0.6128488779067993]	[0.4746227264404297, 0.5253773331642151]	[0.6749097108840942, 0.3250902593135834]
[1,0]	[0.40497756004333496, 0.595022439956665]	[0.488642156124115, 0.511357843875885]	[0.49777114391326904, 0.5022287964820862]	[0.4672831594944, 0.5327167510986328]	[0.5378832221031189, 0.4621168076992035]	[0.4633868336677551, 0.5366131067276001]	[0.4272572994232178, 0.5727427005767822]	[0.24879944324493408, 0.7512005567550659]	[0.02877195179462433, 0.9712280035018921]	[0.11632755398750305, 0.8836724758148193]	[0.4877919554710388, 0.5122080445289612]
[1,0]	[0.3870164453983307, 0.6129834651947021]	[0.4489463269710541, 0.5510536432266235]	[0.4709858298301697, 0.5290142297744751]	[0.3815140128135681, 0.6184859871864319]	[0.47841113805770874, 0.521588921546936]	[0.4540553092956543, 0.5459447503089905]	[0.37952864170074463, 0.6204713582992554]	[0.13226503133773804, 0.867734968662262]	[0.03087887354195118, 0.9691211581230164]	[0.35068798065185547, 0.6493120789527893]	[0.43537139892578125, 0.5646286010742188]
[1,0]	[0.8852812051773071, 0.11471879482269287]	[0.5211127996444702, 0.4788871705532074]	[0.5543546080589294, 0.4456453323364258]	[0.5551146864891052, 0.4448853135108948]	[0.5748619437217712, 0.42513805627822876]	[0.5359662771224976, 0.46403372287750244]	[0.5431206226348877, 0.45687931776046753]	[0.9530126452445984, 0.04698736593127251]	[0.8162326216697693, 0.1837674081325531]	[0.9599945545196533, 0.04000549390912056]	[0.47144201397895813, 0.5285580158233643]
[1,0]	[0.8925952911376953, 0.1074046641588211]	[0.500370979309082, 0.49962902069091797]	[0.5603280067443848, 0.43967205286026]	[0.5549580454826355, 0.4450419545173645]	[0.6003456115722656, 0.3996542990207672]	[0.5153719782829285, 0.48462799191474915]	[0.49860817193984985, 0.5013918876647949]	[0.9075519442558289, 0.09244798868894577]	[0.7494267821311951, 0.25057321786880493]	[0.8883020877838135, 0.1116979569196701]	[0.5562959909439087, 0.4437040090560913]
[0,1]	[0.7520930171012878, 0.24790701270103455]	[0.5040013790130615, 0.49599865078926086]	[0.5270546674728394, 0.47294536232948303]	[0.5851519703865051, 0.4148479700088501]	[0.5871920585632324, 0.4128079116344452]	[0.48561781644821167, 0.5143822431564331]	[0.517061173915863, 0.48293885588645935]	[0.7316409945487976, 0.2683589458465576]	[0.4129156470298767, 0.5870843529701233]	[0.4265363812446594, 0.5734635591506958]	[0.5671020746231079, 0.4328979253768921]
[0,1]	[0.7034218907356262, 0.2965780794620514]	[0.4988214671611786, 0.5011784434318542]	[0.5692774057388306, 0.43072253465652466]	[0.6276088953018188, 0.37239110469818115]	[0.5726147294044495, 0.4273853003978729]	[0.4912806451320648, 0.5087193846702576]	[0.5023910403251648, 0.4976089298725128]	[0.6891000866889954, 0.31089991331100464]	[0.3305394649505615, 0.6694605350494385]	[0.5937939286231995, 0.40620607137680054]	[0.5499452948570251, 0.45005473494529724]
[1,0]	[0.9324809312820435, 0.06751904636621475]	[0.5439018607139587, 0.45609819889068604]	[0.6977343559265137, 0.3022656738758087]	[0.7450414299964905, 0.25495848059654236]	[0.7649070024490356, 0.23509296774864197]	[0.5848535299301147, 0.41514644026756287]	[0.5548818111419678, 0.4451182186603546]	[0.9587224721908569, 0.04127747565507889]	[0.858817994594574, 0.1411820352077484]	[0.940058171749115, 0.05994186922907829]	[0.6887251734733582, 0.31127479672431946]
[1,0]	[0.8755412697792053, 0.12445872277021408]	[0.5373167395591736, 0.4626833200454712]	[0.7097654938697815, 0.29023444652557373]	[0.7116457223892212, 0.28835421800613403]	[0.7318215370178223, 0.26817846298217773]	[0.5656201839447021, 0.43437978625297546]	[0.524675726890564, 0.4753243029117584]	[0.9229212999343872, 0.07707866281270981]	[0.7839238047599792, 0.21607621014118195]	[0.9525302052497864, 0.04746972769498825]	[0.7036616206169128, 0.29633837938308716]
[1,0]	[0.88935387134552, 0.11064615100622177]	[0.5562691688537598, 0.4437308609485626]	[0.6704802513122559, 0.32951974868774414]	[0.759383499622345, 0.24061650037765503]	[0.7515408992767334, 0.2484591007232666]	[0.5716153979301453, 0.42838460206985474]	[0.5508626699447632, 0.44913730025291443]	[0.9519100189208984, 0.048089947551488876]	[0.9108706712722778, 0.08912930637598038]	[0.9040239453315735, 0.09597612917423248]	[0.6856175661087036, 0.3143823444843292]
[1,0]	[0.9170102477073669, 0.08298978209495544]	[0.5948969721794128, 0.40510299801826477]	[0.645146369934082, 0.35485363006591797]	[0.7459490895271301, 0.2540508806705475]	[0.7662651538848877, 0.23373490571975708]	[0.6101090312004089, 0.38989096879959106]	[0.5554932951927185, 0.4445066452026367]	[0.9728336334228516, 0.027166422456502914]	[0.9585902690887451, 0.041409704834222794]	[0.9667378664016724, 0.033262066543102264]	[0.7154192328453064, 0.284580796957016]
[1,0]	[0.5469486117362976, 0.4530514180660248]	[0.47304224967956543, 0.5269576907157898]	[0.420525461435318, 0.5794745683670044]	[0.4084469974040985, 0.5915530323982239]	[0.4409060478210449, 0.5590938925743103]	[0.47283002734184265, 0.5271700620651245]	[0.46017563343048096, 0.5398244261741638]	[0.59705650806427, 0.4029434621334076]	[0.18929336965084076, 0.8107065558433533]	[0.2187708616256714, 0.7812291383743286]	[0.44403812289237976, 0.5559619069099426]
[1,0]	[0.4491821229457855, 0.5508178472518921]	[0.4480920732021332, 0.5519079566001892]	[0.4494498074054718, 0.5505502223968506]	[0.3648257553577423, 0.6351742744445801]	[0.437309592962265, 0.5626903772354126]	[0.46617650985717773, 0.5338234901428223]	[0.443332701921463, 0.5566672682762146]	[0.4791281819343567, 0.5208718180656433]	[0.13250142335891724, 0.8674985766410828]	[0.18375559151172638, 0.8162444829940796]	[0.4512593746185303, 0.5487406253814697]
[1,0]	[0.8131089210510254, 0.18689106404781342]	[0.5429286360740662, 0.4570713937282562]	[0.604450523853302, 0.395549476146698]	[0.6386964321136475, 0.3613036274909973]	[0.6875190138816833, 0.31248095631599426]	[0.5259110331535339, 0.47408899664878845]	[0.5437809228897095, 0.4562191069126129]	[0.8415887951850891, 0.1584112048149109]	[0.5924979448318481, 0.40750205516815186]	[0.6134828329086304, 0.38651713728904724]	[0.59295254945755, 0.40704745054244995]
[1,0]	[0.7813718914985657, 0.21862810850143433]	[0.5060136318206787, 0.4939863383769989]	[0.6052544116973877, 0.3947456181049347]	[0.6221612095832825, 0.37783876061439514]	[0.7043492197990417, 0.29565081000328064]	[0.5131104588508606, 0.4868896007537842]	[0.5302366614341736, 0.4697633385658264]	[0.8075000643730164, 0.19249989092350006]	[0.5402032136917114, 0.4597967565059662]	[0.6676619052886963, 0.33233803510665894]	[0.6433711647987366, 0.35662877559661865]
[1,0]	[0.970943808555603, 0.02905622497200966]	[0.5842454433441162, 0.415754497051239]	[0.6319261789321899, 0.3680737614631653]	[0.7131527662277222, 0.28684723377227783]	[0.7476215362548828, 0.2523784637451172]	[0.5397842526435852, 0.46021568775177]	[0.562404453754425, 0.43759557604789734]	[0.9904782772064209, 0.009521794505417347]	[0.9897634983062744, 0.010236458852887154]	[0.9948062300682068, 0.0051937466487288475]	[0.7569090723991394, 0.2430909425020218]
[1,0]	[0.9623966217041016, 0.037603337317705154]	[0.6048902869224548, 0.3951096534729004]	[0.6602529883384705, 0.33974704146385193]	[0.6934750080108643, 0.30652502179145813]	[0.7994422316551208, 0.20055775344371796]	[0.5429201126098633, 0.45707985758781433]	[0.5479841828346252, 0.45201578736305237]	[0.9867734909057617, 0.01322648674249649]	[0.9827646613121033, 0.017235271632671356]	[0.991306483745575, 0.008693503215909004]	[0.7904672622680664, 0.20953267812728882]
[0,1]	[0.5679476857185364, 0.43205228447914124]	[0.40466564893722534, 0.5953342914581299]	[0.3967685103416443, 0.6032314896583557]	[0.42070668935775757, 0.5792933702468872]	[0.44722455739974976, 0.5527754426002502]	[0.4672323167324066, 0.5327677130699158]	[0.3711168169975281, 0.6288831830024719]	[0.3830539882183075, 0.6169459819793701]	[0.11807498335838318, 0.8819250464439392]	[0.18949587643146515, 0.8105041980743408]	[0.4529530107975006, 0.5470470190048218]
[0,1]	[0.38534095883369446, 0.6146590709686279]	[0.4182372987270355, 0.5817627310752869]	[0.514506459236145, 0.48549357056617737]	[0.5316203236579895, 0.4683797359466553]	[0.4712548553943634, 0.528745174407959]	[0.46881312131881714, 0.5311869382858276]	[0.4214494228363037, 0.5785506367683411]	[0.27330029010772705, 0.726699709892273]	[0.07196923345327377, 0.9280307292938232]	[0.2091822773218155, 0.7908176779747009]	[0.4852961599826813, 0.5147038102149963]
[1,0]	[0.9013016223907471, 0.09869842231273651]	[0.5493473410606384, 0.4506526589393616]	[0.6907021403312683, 0.3092978000640869]	[0.6961925625801086, 0.30380740761756897]	[0.6904945373535156, 0.30950552225112915]	[0.571553647518158, 0.42844632267951965]	[0.5577449798583984, 0.44225507974624634]	[0.9441755414009094, 0.0558243952691555]	[0.8123949766159058, 0.18760494887828827]	[0.9074314832687378, 0.0925685465335846]	[0.5941493511199951, 0.40585067868232727]
[1,0]	[0.9179553985595703, 0.08204454183578491]	[0.5428261160850525, 0.4571738541126251]	[0.7267510294914246, 0.27324897050857544]	[0.7815632224082947, 0.21843677759170532]	[0.7460767030715942, 0.25392332673072815]	[0.5661487579345703, 0.4338512122631073]	[0.5221291780471802, 0.47787076234817505]	[0.9471935033798218, 0.05280652269721031]	[0.9010649919509888, 0.09893500059843063]	[0.9165105819702148, 0.08348939567804337]	[0.6588460206985474, 0.34115394949913025]
[0,1]	[0.8973878026008606, 0.10261216014623642]	[0.5000529289245605, 0.49994704127311707]	[0.5739949345588684, 0.42600497603416443]	[0.6499308347702026, 0.3500691056251526]	[0.6170857548713684, 0.3829141855239868]	[0.5442119240760803, 0.4557880759239197]	[0.5506171584129333, 0.44938287138938904]	[0.9365615844726562, 0.06343839317560196]	[0.7475188970565796, 0.2524811029434204]	[0.8109894394874573, 0.18901056051254272]	[0.6365931630134583, 0.36340680718421936]
[1,0]	[0.8983243703842163, 0.1016755998134613]	[0.4951375722885132, 0.5048624277114868]	[0.5723027586936951, 0.42769718170166016]	[0.6418123245239258, 0.35818764567375183]	[0.6580291986465454, 0.341970831155777]	[0.5231629610061646, 0.47683700919151306]	[0.5163085460662842, 0.4836914837360382]	[0.9336987137794495, 0.06630125641822815]	[0.7017536163330078, 0.2982463836669922]	[0.8388353586196899, 0.16116459667682648]	[0.7165133953094482, 0.283486545085907]
[1,0]	[0.6964284777641296, 0.303571492433548]	[0.48439353704452515, 0.5156064033508301]	[0.5471887588500977, 0.45281121134757996]	[0.5515303611755371, 0.4484696388244629]	[0.5839382410049438, 0.41606172919273376]	[0.4824715852737427, 0.5175283551216125]	[0.5247011184692383, 0.4752988815307617]	[0.7232388854026794, 0.27676108479499817]	[0.3955228328704834, 0.6044771671295166]	[0.3399931490421295, 0.6600068807601929]	[0.5295695066452026, 0.47043052315711975]
[1,0]	[0.6560307145118713, 0.3439693748950958]	[0.49978673458099365, 0.5002132654190063]	[0.551946222782135, 0.44805383682250977]	[0.5499778389930725, 0.4500221610069275]	[0.5694212317466736, 0.4305787682533264]	[0.4803617596626282, 0.5196382999420166]	[0.5056793093681335, 0.49432069063186646]	[0.5732840895652771, 0.4267158806324005]	[0.2857261002063751, 0.7142739295959473]	[0.23378786444664001, 0.7662121057510376]	[0.6246495246887207, 0.37535056471824646]
[0,1]	[0.8765483498573303, 0.12345169484615326]	[0.5379807949066162, 0.462019145488739]	[0.6202413439750671, 0.3797585964202881]	[0.6522642970085144, 0.34773576259613037]	[0.6676401495933533, 0.3323598802089691]	[0.5138919949531555, 0.48610803484916687]	[0.527758777141571, 0.47224119305610657]	[0.9558188319206238, 0.04418124258518219]	[0.8645502328872681, 0.13544975221157074]	[0.8621107339859009, 0.13788926601409912]	[0.7412357330322266, 0.25876423716545105]
[1,0]	[0.6592341065406799, 0.34076592326164246]	[0.4707953929901123, 0.5292046666145325]	[0.40879809856414795, 0.5912018418312073]	[0.46453237533569336, 0.5354675650596619]	[0.48616528511047363, 0.5138347148895264]	[0.479907751083374, 0.520092248916626]	[0.49180999398231506, 0.5081899762153625]	[0.7903761863708496, 0.2096237987279892]	[0.2822805643081665, 0.7177194356918335]	[0.7715552449226379, 0.22844475507736206]	[0.4891079366207123, 0.5108920931816101]
[1,0]	[0.44687339663505554, 0.5531265735626221]	[0.40314266085624695, 0.5968573689460754]	[0.43960607051849365, 0.5603939294815063]	[0.3630398213863373, 0.6369601488113403]	[0.48040771484375, 0.51959228515625]	[0.46134161949157715, 0.5386583805084229]	[0.3545933663845062, 0.6454066038131714]	[0.30033496022224426, 0.6996650099754333]	[0.06837645918130875, 0.9316235780715942]	[0.1417156308889389, 0.8582843542098999]	[0.432422935962677, 0.5675771236419678]
[1,0]	[0.4692598283290863, 0.5307402014732361]	[0.4119097590446472, 0.588090181350708]	[0.4859488010406494, 0.5140511989593506]	[0.43632757663726807, 0.5636724233627319]	[0.48011037707328796, 0.5198896527290344]	[0.4557085931301117, 0.5442914366722107]	[0.3623632490634918, 0.6376367211341858]	[0.3246859908103943, 0.6753140687942505]	[0.07283445447683334, 0.9271655082702637]	[0.14301928877830505, 0.8569807410240173]	[0.4507769048213959, 0.5492231249809265]
[1,0]	[0.8956543207168579, 0.1043456494808197]	[0.5217077136039734, 0.4782922565937042]	[0.6035552620887756, 0.396444708108902]	[0.6271576881408691, 0.37284234166145325]	[0.585921049118042, 0.4140789806842804]	[0.506242573261261, 0.493757426738739]	[0.5206703543663025, 0.4793296456336975]	[0.9317629933357239, 0.06823697686195374]	[0.7292429804801941, 0.2707570195198059]	[0.7819526791572571, 0.21804730594158173]	[0.5609645247459412, 0.43903547525405884]
[truncated: 4,734 more rows]
